# Supplementary material for: Integration of Phenomics and Metabolomics Datasets Reveals Different Mode of Action of Biostimulants Based on Protein Hydrolysates in Lactuca sativa L. and Solanum lycopersicum L. Under Salinity
Source: Front Plant Sci. 2022 Feb 3;12:808711. doi: 10.3389/fpls.2021.808711 (PMC8851396; doi:10.3389/fpls.2021.808711)
Supplement: Supplementary Table 1 — Pairwise comparisons test using mixed models for determining the significant differences between the means of the morphological parameters in lettuce (1st round, A, 2nd round, B) and tomato (C) plants treated with 7 PHs grown under control or salt stress conditions at different time points. The p-values below 0.05 are highlighted in green. [file Table_1.XLSX]

## Sheet: Suppl.Table S1-A
		Volume					Area Top					Area Side					Roundness					Compactness					SOL
contrast	DAS	estimate	SE	df	t.ratio	p.value	estimate	SE	df	t.ratio	p.value	estimate	SE	df	t.ratio	p.value	estimate	SE	df	t.ratio	p.value	estimate	SE	df	t.ratio	p.value	estimate	SE	df	t.ratio	p.value
Control - Control + B	0	-0.0263278	0.0917696	69.0679	-0.28689	0.999991	0.0109988	0.0565243	67.1935	0.194585	0.999999	-0.0746531	0.0918783	95.0401	-0.812521	0.992031	-0.00496833	0.0209409	210.641	-0.237255	0.999998	0.00619362	0.016929	113.268	0.365858	0.999956	0.0270052	0.152313	216.286	0.1773	1
Control - Control + C	0	-0.211941	0.0917696	69.0679	-2.3095	0.303542	-0.082383	0.0565243	67.1935	-1.45748	0.826636	-0.259117	0.0918783	95.0401	-2.82022	0.102188	-0.00404041	0.0209409	210.641	-0.192944	0.999999	-0.00235061	0.016929	113.268	-0.138851	1	-0.0140027	0.152313	216.286	-0.0919334	1
Control - Control + F	0	-0.0805653	0.0917696	69.0679	-0.877909	0.987119	-0.0772103	0.0565243	67.1935	-1.36597	0.86918	-0.00670999	0.0918783	95.0401	-0.0730313	1	0.0102641	0.0209409	210.641	0.490149	0.999695	0.0248063	0.016929	113.268	1.46531	0.823999	0.0311661	0.152313	216.286	0.204618	0.999999
Control - NaCl	0	-0.0538128	0.0917696	69.0679	-0.58639	0.998942	-0.0327859	0.0565243	67.1935	-0.580033	0.999012	-0.0420536	0.0918783	95.0401	-0.45771	0.999799	-0.00153898	0.0209409	210.641	-0.0734919	1	0.0131457	0.016929	113.268	0.776517	0.994004	0.0510969	0.152313	216.286	0.335472	0.999976
Control - NaCl + B	0	0.0262259	0.0917696	69.0679	0.28578	0.999992	-0.00793615	0.0565243	67.1935	-0.140402	1	0.0683241	0.0918783	95.0401	0.743637	0.995358	0.000674685	0.0209409	210.641	0.0322186	1	0.0146583	0.016929	113.268	0.865869	0.988457	0.110985	0.152313	216.286	0.728665	0.996051
Control - NaCl + C	0	-0.182082	0.0917696	69.0679	-1.98412	0.499844	-0.113308	0.0565243	67.1935	-2.0046	0.486628	-0.137548	0.0918783	95.0401	-1.49706	0.807167	0.000181363	0.0209409	210.641	0.00866071	1	0.00571669	0.016929	113.268	0.337686	0.999975	-0.0323315	0.152313	216.286	-0.21227	0.999999
Control - NaCl + F	0	0.0234266	0.0917696	69.0679	0.255277	0.999996	-0.0548716	0.0565243	67.1935	-0.970762	0.977031	0.156597	0.0918783	95.0401	1.70439	0.684407	0.0210254	0.0209409	210.641	1.00404	0.973445	0.0368748	0.016929	113.268	2.1782	0.372752	-0.146218	0.152313	216.286	-0.959984	0.979404
Control + B - Control + C	0	-0.185614	0.0917696	69.0679	-2.02261	0.474687	-0.0933818	0.0565243	67.1935	-1.65206	0.717188	-0.184464	0.0918783	95.0401	-2.0077	0.482315	0.000927921	0.0209409	210.641	0.0443115	1	-0.00854424	0.016929	113.268	-0.504709	0.999619	-0.0410078	0.152313	216.286	-0.269233	0.999995
Control + B - Control + F	0	-0.0542375	0.0917696	69.0679	-0.591019	0.998887	-0.0882091	0.0565243	67.1935	-1.56055	0.771482	0.0679431	0.0918783	95.0401	0.73949	0.995516	0.0152325	0.0209409	210.641	0.727404	0.99609	0.0186127	0.016929	113.268	1.09945	0.955717	0.00416096	0.152313	216.286	0.0273184	1
Control + B - NaCl	0	-0.027485	0.0917696	69.0679	-0.2995	0.999988	-0.0437847	0.0565243	67.1935	-0.774618	0.993888	0.0325995	0.0918783	95.0401	0.354811	0.999964	0.00342935	0.0209409	210.641	0.163763	1	0.00695204	0.016929	113.268	0.410658	0.999904	0.0240918	0.152313	216.286	0.158173	1
Control + B - NaCl + B	0	0.0525537	0.0917696	69.0679	0.57267	0.999093	-0.0189349	0.0565243	67.1935	-0.334987	0.999975	0.142977	0.0918783	95.0401	1.55616	0.774675	0.00564302	0.0209409	210.641	0.269474	0.999995	0.00846469	0.016929	113.268	0.50001	0.999642	0.0839803	0.152313	216.286	0.551365	0.999338
Control + B - NaCl + C	0	-0.155754	0.0917696	69.0679	-1.69723	0.688949	-0.124307	0.0565243	67.1935	-2.19918	0.365455	-0.0628945	0.0918783	95.0401	-0.684542	0.997231	0.0051497	0.0209409	210.641	0.245916	0.999997	-0.000476937	0.016929	113.268	-0.0281727	1	-0.0593367	0.152313	216.286	-0.38957	0.999935
Control + B - NaCl + F	0	0.0497544	0.0917696	69.0679	0.542167	0.999365	-0.0658704	0.0565243	67.1935	-1.16535	0.938872	0.23125	0.0918783	95.0401	2.51691	0.201158	0.0259937	0.0209409	210.641	1.24129	0.918541	0.0306811	0.016929	113.268	1.81234	0.613107	-0.173224	0.152313	216.286	-1.13728	0.947843
Control + C - Control + F	0	0.131376	0.0917696	69.0679	1.43159	0.839413	0.00517268	0.0565243	67.1935	0.0915124	1	0.252407	0.0918783	95.0401	2.74719	0.121477	0.0143046	0.0209409	210.641	0.683093	0.997365	0.0271569	0.016929	113.268	1.60416	0.746882	0.0451688	0.152313	216.286	0.296552	0.99999
Control + C - NaCl	0	0.158129	0.0917696	69.0679	1.72311	0.67242	0.0495971	0.0565243	67.1935	0.877447	0.987133	0.217063	0.0918783	95.0401	2.36251	0.271961	0.00250143	0.0209409	210.641	0.119452	1	0.0154963	0.016929	113.268	0.915368	0.984019	0.0650996	0.152313	216.286	0.427406	0.999878
Control + C - NaCl + B	0	0.238167	0.0917696	69.0679	2.59528	0.175432	0.0744469	0.0565243	67.1935	1.31708	0.889194	0.327441	0.0918783	95.0401	3.56386	0.0128633	0.0047151	0.0209409	210.641	0.225163	0.999998	0.0170089	0.016929	113.268	1.00472	0.972875	0.124988	0.152313	216.286	0.820598	0.991811
Control + C - NaCl + C	0	0.0298592	0.0917696	69.0679	0.325372	0.999979	-0.0309254	0.0565243	67.1935	-0.547118	0.999324	0.121569	0.0918783	95.0401	1.32316	0.887819	0.00422178	0.0209409	210.641	0.201605	0.999999	0.0080673	0.016929	113.268	0.476537	0.99974	-0.0183288	0.152313	216.286	-0.120336	1
Control + C - NaCl + F	0	0.235368	0.0917696	69.0679	2.56477	0.186863	0.0275114	0.0565243	67.1935	0.486717	0.999687	0.415713	0.0918783	95.0401	4.52461	0.00045143	0.0250658	0.0209409	210.641	1.19698	0.932086	0.0392254	0.016929	113.268	2.31705	0.293691	-0.132216	0.152313	216.286	-0.86805	0.988537
Control + F - NaCl	0	0.0267526	0.0917696	69.0679	0.291519	0.99999	0.0444244	0.0565243	67.1935	0.785934	0.993325	-0.0353436	0.0918783	95.0401	-0.384679	0.999937	-0.0118031	0.0209409	210.641	-0.563641	0.999235	-0.0116606	0.016929	113.268	-0.688794	0.997151	0.0199308	0.152313	216.286	0.130854	1
Control + F - NaCl + B	0	0.106791	0.0917696	69.0679	1.16369	0.939386	0.0692742	0.0565243	67.1935	1.22556	0.921395	0.0750341	0.0918783	95.0401	0.816668	0.991783	-0.00958946	0.0209409	210.641	-0.45793	0.999806	-0.010148	0.016929	113.268	-0.599442	0.998826	0.0798193	0.152313	216.286	0.524046	0.999526
Control + F - NaCl + C	0	-0.101517	0.0917696	69.0679	-1.10622	0.953346	-0.0360981	0.0565243	67.1935	-0.63863	0.998166	-0.130838	0.0918783	95.0401	-1.42403	0.843915	-0.0100828	0.0209409	210.641	-0.481488	0.999729	-0.0190896	0.016929	113.268	-1.12763	0.9494	-0.0634976	0.152313	216.286	-0.416888	0.999897
Control + F - NaCl + F	0	0.103992	0.0917696	69.0679	1.13319	0.947107	0.0223387	0.0565243	67.1935	0.395205	0.999922	0.163307	0.0918783	95.0401	1.77742	0.636664	0.0107613	0.0209409	210.641	0.513888	0.999583	0.0120685	0.016929	113.268	0.712888	0.996465	-0.177385	0.152313	216.286	-1.1646	0.940994
NaCl - NaCl + B	0	0.0800387	0.0917696	69.0679	0.87217	0.987604	0.0248498	0.0565243	67.1935	0.43963	0.999841	0.110378	0.0918783	95.0401	1.20135	0.929645	0.00221367	0.0209409	210.641	0.105711	1	0.00151264	0.016929	113.268	0.0893521	1	0.0598885	0.152313	216.286	0.393192	0.999931
NaCl - NaCl + C	0	-0.128269	0.0917696	69.0679	-1.39773	0.855238	-0.0805225	0.0565243	67.1935	-1.42456	0.842678	-0.095494	0.0918783	95.0401	-1.03935	0.967075	0.00172035	0.0209409	210.641	0.0821526	1	-0.00742898	0.016929	113.268	-0.438831	0.99985	-0.0834285	0.152313	216.286	-0.547742	0.999366
NaCl - NaCl + F	0	0.0772394	0.0917696	69.0679	0.841667	0.989953	-0.0220857	0.0565243	67.1935	-0.390729	0.999928	0.19865	0.0918783	95.0401	2.1621	0.38393	0.0225644	0.0209409	210.641	1.07753	0.960841	0.0237291	0.016929	113.268	1.40168	0.854746	-0.197315	0.152313	216.286	-1.29546	0.899784
NaCl + B - NaCl + C	0	-0.208308	0.0917696	69.0679	-2.2699	0.324924	-0.105372	0.0565243	67.1935	-1.86419	0.57964	-0.205872	0.0918783	95.0401	-2.2407	0.337535	-0.000493322	0.0209409	210.641	-0.0235579	1	-0.00894162	0.016929	113.268	-0.528183	0.999486	-0.143317	0.152313	216.286	-0.940935	0.981639
NaCl + B - NaCl + F	0	-0.0027993	0.0917696	69.0679	-0.0305035	1	-0.0469355	0.0565243	67.1935	-0.83036	0.99071	0.0882724	0.0918783	95.0401	0.960753	0.978746	0.0203507	0.0209409	210.641	0.971819	0.977904	0.0222165	0.016929	113.268	1.31233	0.892429	-0.257204	0.152313	216.286	-1.68865	0.694632
NaCl + C - NaCl + F	0	0.205509	0.0917696	69.0679	2.2394	0.341954	0.0584368	0.0565243	67.1935	1.03384	0.967466	0.294144	0.0918783	95.0401	3.20145	0.0377583	0.020844	0.0209409	210.641	0.995376	0.974704	0.0311581	0.016929	113.268	1.84051	0.594112	-0.113887	0.152313	216.286	-0.747714	0.995364
Control - Control + B	3	0.0295382	0.0841687	75.0705	0.35094	0.999966	-0.036972	0.0522624	72.544	-0.707429	0.996528	0.13302	0.0856284	119.779	1.55346	0.776571	0.000735314	0.0198198	360.916	0.0370999	1	0.0110446	0.0156783	158.642	0.704453	0.99677	0.0809187	0.148372	332.24	0.545379	0.999391
Control - Control + C	3	-0.164826	0.0841687	75.0705	-1.95828	0.516401	-0.117221	0.0522624	72.544	-2.24293	0.339318	-0.09521	0.0856284	119.779	-1.1119	0.953078	0.00625699	0.0198198	360.916	0.315694	0.999985	0.0255212	0.0156783	158.642	1.62781	0.732833	0.132202	0.148372	332.24	0.891019	0.986737
Control - Control + F	3	-0.0832471	0.0841687	75.0705	-0.98905	0.974672	-0.131208	0.0522624	72.544	-2.51057	0.207675	0.0959222	0.0856284	119.779	1.12022	0.9512	0.00679444	0.0198198	360.916	0.342811	0.999973	0.0252288	0.0156783	158.642	1.60916	0.744191	-0.031545	0.148372	332.24	-0.212608	0.999999
Control - NaCl	3	-0.102056	0.0841687	75.0705	-1.21252	0.925744	-0.151212	0.0522624	72.544	-2.89332	0.0889904	0.0983113	0.0856284	119.779	1.14812	0.944518	-0.0016456	0.0198198	360.916	-0.083028	1	0.0225568	0.0156783	158.642	1.43873	0.837805	-0.0444447	0.148372	332.24	-0.29955	0.999989
Control - NaCl + B	3	0.137042	0.0841687	75.0705	1.62818	0.731912	0.00789458	0.0522624	72.544	0.151056	1	0.258295	0.0856284	119.779	3.01647	0.0602496	-0.00706168	0.0198198	360.916	-0.356294	0.999965	0.0306979	0.0156783	158.642	1.95798	0.513525	0.0643832	0.148372	332.24	0.433932	0.999867
Control - NaCl + C	3	-0.194194	0.0841687	75.0705	-2.3072	0.303589	-0.260382	0.0522624	72.544	-4.9822	0.000108328	0.132375	0.0856284	119.779	1.54593	0.780839	0.014571	0.0198198	360.916	0.735176	0.995873	0.0472936	0.0156783	158.642	3.0165	0.0582505	0.00052782	0.148372	332.24	0.00355742	1
Control - NaCl + F	3	0.108033	0.0841687	75.0705	1.28352	0.902148	-0.0525851	0.0522624	72.544	-1.00617	0.972086	0.321235	0.0856284	119.779	3.75151	0.00643505	0.0300131	0.0198198	360.916	1.5143	0.799471	0.0363475	0.0156783	158.642	2.31833	0.290308	-0.210474	0.148372	332.24	-1.41856	0.848278
Control + B - Control + C	3	-0.194364	0.0841687	75.0705	-2.30922	0.302515	-0.080249	0.0522624	72.544	-1.5355	0.785718	-0.22823	0.0856284	119.779	-2.66536	0.14372	0.00552168	0.0198198	360.916	0.278594	0.999994	0.0144766	0.0156783	158.642	0.923353	0.983399	0.0512832	0.148372	332.24	0.34564	0.999972
Control + B - Control + F	3	-0.112785	0.0841687	75.0705	-1.33999	0.880416	-0.0942362	0.0522624	72.544	-1.80314	0.620031	-0.0370982	0.0856284	119.779	-0.433246	0.999863	0.00605913	0.0198198	360.916	0.305711	0.999988	0.0141842	0.0156783	158.642	0.904703	0.985254	-0.112464	0.148372	332.24	-0.757986	0.995005
Control + B - NaCl	3	-0.131595	0.0841687	75.0705	-1.56346	0.770065	-0.11424	0.0522624	72.544	-2.1859	0.372347	-0.034709	0.0856284	119.779	-0.405345	0.999912	-0.00238091	0.0198198	360.916	-0.120128	1	0.0115122	0.0156783	158.642	0.734277	0.995815	-0.125363	0.148372	332.24	-0.844929	0.990325
Control + B - NaCl + B	3	0.107504	0.0841687	75.0705	1.27724	0.904402	0.0448666	0.0522624	72.544	0.858486	0.988744	0.125275	0.0856284	119.779	1.46301	0.825272	-0.007797	0.0198198	360.916	-0.393394	0.999931	0.0196532	0.0156783	158.642	1.25353	0.914164	-0.0165355	0.148372	332.24	-0.111446	1
Control + B - NaCl + C	3	-0.223732	0.0841687	75.0705	-2.65814	0.152135	-0.22341	0.0522624	72.544	-4.27477	0.0014187	-0.000645075	0.0856284	119.779	-0.00753343	1	0.0138357	0.0198198	360.916	0.698076	0.997017	0.036249	0.0156783	158.642	2.31205	0.293679	-0.0803909	0.148372	332.24	-0.541821	0.999417
Control + B - NaCl + F	3	0.0784943	0.0841687	75.0705	0.932583	0.981829	-0.0156132	0.0522624	72.544	-0.298746	0.999989	0.188215	0.0856284	119.779	2.19804	0.360427	0.0292778	0.0198198	360.916	1.4772	0.819239	0.0253029	0.0156783	158.642	1.61388	0.74133	-0.291393	0.148372	332.24	-1.96394	0.507963
Control + C - Control + F	3	0.0815789	0.0841687	75.0705	0.969231	0.977387	-0.0139872	0.0522624	72.544	-0.267634	0.999995	0.191132	0.0856284	119.779	2.23211	0.340419	0.00053745	0.0198198	360.916	0.0271168	1	-0.000292402	0.0156783	158.642	-0.0186501	1	-0.163747	0.148372	332.24	-1.10363	0.955761
Control + C - NaCl	3	0.0627696	0.0841687	75.0705	0.745759	0.995199	-0.0339911	0.0522624	72.544	-0.650393	0.997955	0.193521	0.0856284	119.779	2.26001	0.324473	-0.00790259	0.0198198	360.916	-0.398722	0.999925	-0.00296439	0.0156783	158.642	-0.189076	1	-0.176647	0.148372	332.24	-1.19057	0.934265
Control + C - NaCl + B	3	0.301868	0.0841687	75.0705	3.58647	0.0131461	0.125116	0.0522624	72.544	2.39399	0.260018	0.353505	0.0856284	119.779	4.12837	0.00169967	-0.0133187	0.0198198	360.916	-0.671988	0.997655	0.00517663	0.0156783	158.642	0.330178	0.999979	-0.0678187	0.148372	332.24	-0.457087	0.999811
Control + C - NaCl + C	3	-0.029368	0.0841687	75.0705	-0.348918	0.999967	-0.143161	0.0522624	72.544	-2.73927	0.127598	0.227585	0.0856284	119.779	2.65783	0.146193	0.00831405	0.0198198	360.916	0.419482	0.999894	0.0217724	0.0156783	158.642	1.3887	0.861232	-0.131674	0.148372	332.24	-0.887461	0.987046
Control + C - NaCl + F	3	0.272859	0.0841687	75.0705	3.2418	0.0357755	0.0646359	0.0522624	72.544	1.23676	0.918057	0.416445	0.0856284	119.779	4.8634	9.456e-05	0.0237561	0.0198198	360.916	1.1986	0.932026	0.0108263	0.0156783	158.642	0.690529	0.997151	-0.342676	0.148372	332.24	-2.30958	0.291454
Control + F - NaCl	3	-0.0188094	0.0841687	75.0705	-0.223472	0.999998	-0.0200039	0.0522624	72.544	-0.382759	0.999938	0.00238911	0.0856284	119.779	0.027901	1	-0.00844004	0.0198198	360.916	-0.425839	0.999883	-0.00267199	0.0156783	158.642	-0.170426	1	-0.0128998	0.148372	332.24	-0.0869423	1
Control + F - NaCl + B	3	0.220289	0.0841687	75.0705	2.61723	0.166138	0.139103	0.0522624	72.544	2.66162	0.151543	0.162373	0.0856284	119.779	1.89625	0.556209	-0.0138561	0.0198198	360.916	-0.699105	0.996989	0.00546903	0.0156783	158.642	0.348828	0.999969	0.0959282	0.148372	332.24	0.64654	0.998164
Control + F - NaCl + C	3	-0.110947	0.0841687	75.0705	-1.31815	0.889133	-0.129174	0.0522624	72.544	-2.47163	0.224273	0.0364531	0.0856284	119.779	0.425713	0.999878	0.0077766	0.0198198	360.916	0.392365	0.999933	0.0220648	0.0156783	158.642	1.40735	0.852735	0.0320728	0.148372	332.24	0.216165	0.999999
Control + F - NaCl + F	3	0.19128	0.0841687	75.0705	2.27257	0.322338	0.0786231	0.0522624	72.544	1.50439	0.802628	0.225313	0.0856284	119.779	2.63129	0.155159	0.0232186	0.0198198	360.916	1.17149	0.939536	0.0111187	0.0156783	158.642	0.709179	0.996632	-0.178929	0.148372	332.24	-1.20595	0.929838
NaCl - NaCl + B	3	0.239099	0.0841687	75.0705	2.84071	0.100405	0.159107	0.0522624	72.544	3.04438	0.0610563	0.159984	0.0856284	119.779	1.86835	0.575143	-0.00541609	0.0198198	360.916	-0.273266	0.999994	0.00814102	0.0156783	158.642	0.519254	0.999549	0.108828	0.148372	332.24	0.733482	0.995926
NaCl - NaCl + C	3	-0.0921376	0.0841687	75.0705	-1.09468	0.956031	-0.10917	0.0522624	72.544	-2.08887	0.431797	0.034064	0.0856284	119.779	0.397812	0.999923	0.0162166	0.0198198	360.916	0.818204	0.992038	0.0247368	0.0156783	158.642	1.57777	0.762864	0.0449726	0.148372	332.24	0.303107	0.999988
NaCl - NaCl + F	3	0.210089	0.0841687	75.0705	2.49605	0.213216	0.098627	0.0522624	72.544	1.88715	0.564017	0.222924	0.0856284	119.779	2.60339	0.165024	0.0316587	0.0198198	360.916	1.59733	0.751779	0.0137907	0.0156783	158.642	0.879605	0.987496	-0.166029	0.148372	332.24	-1.11901	0.95238
NaCl + B - NaCl + C	3	-0.331236	0.0841687	75.0705	-3.93538	0.00435353	-0.268276	0.0522624	72.544	-5.13325	6.08539e-05	-0.12592	0.0856284	119.779	-1.47054	0.821438	0.0216327	0.0198198	360.916	1.09147	0.958347	0.0165958	0.0156783	158.642	1.05852	0.964227	-0.0638554	0.148372	332.24	-0.430375	0.999874
NaCl + B - NaCl + F	3	-0.0290097	0.0841687	75.0705	-0.344661	0.99997	-0.0604797	0.0522624	72.544	-1.15723	0.941207	0.0629401	0.0856284	119.779	0.735038	0.995736	0.0370748	0.0198198	360.916	1.87059	0.572081	0.00564969	0.0156783	158.642	0.360351	0.999961	-0.274857	0.148372	332.24	-1.85249	0.584605
NaCl + C - NaCl + F	3	0.302227	0.0841687	75.0705	3.59072	0.0129768	0.207797	0.0522624	72.544	3.97602	0.00389372	0.18886	0.0856284	119.779	2.20558	0.355953	0.015442	0.0198198	360.916	0.779121	0.994091	-0.0109461	0.0156783	158.642	-0.698167	0.996947	-0.211002	0.148372	332.24	-1.42212	0.846591
Control - Control + B	5	0.0109499	0.0793476	80.024	0.137999	1	-0.0164142	0.049585	76.6561	-0.331031	0.999977	0.0547282	0.0818106	141.376	0.668961	0.997657	0.0138931	0.0194824	442.784	0.713113	0.9966	0.0127768	0.0149966	200.163	0.85198	0.989722	0.0135225	0.1473	397.381	0.091803	1
Control - Control + C	5	-0.0611922	0.0793476	80.024	-0.771192	0.99413	-0.0868829	0.049585	76.6561	-1.7522	0.653491	0.0513813	0.0818106	141.376	0.628051	0.998433	0.013292	0.0194824	442.784	0.68226	0.997427	0.0112529	0.0149966	200.163	0.750363	0.995251	0.178893	0.1473	397.381	1.21448	0.927403
Control - Control + F	5	-0.0425056	0.0793476	80.024	-0.535689	0.999421	-0.110929	0.049585	76.6561	-2.23714	0.341919	0.136846	0.0818106	141.376	1.67272	0.704724	-0.0102608	0.0194824	442.784	-0.526673	0.999519	-0.00361125	0.0149966	200.163	-0.240804	0.999998	-0.0582319	0.1473	397.381	-0.39533	0.999929
Control - NaCl	5	-0.0408255	0.0793476	80.024	-0.514515	0.999556	-0.106342	0.049585	76.6561	-2.14463	0.396597	0.131032	0.0818106	141.376	1.60165	0.748607	0.00991832	0.0194824	442.784	0.509092	0.999615	0.0086812	0.0149966	200.163	0.578877	0.999088	0.0929269	0.1473	397.381	0.630869	0.998436
Control - NaCl + B	5	0.187136	0.0793476	80.024	2.35843	0.276164	0.0697397	0.049585	76.6561	1.40647	0.851567	0.234793	0.0818106	141.376	2.86995	0.0866862	-0.0129804	0.0194824	442.784	-0.666264	0.997787	0.0214349	0.0149966	200.163	1.42932	0.842672	0.115611	0.1473	397.381	0.784871	0.993828
Control - NaCl + C	5	-0.130643	0.0793476	80.024	-1.64646	0.720808	-0.173981	0.049585	76.6561	-3.50874	0.0164792	0.086677	0.0818106	141.376	1.05948	0.963941	0.0271695	0.0194824	442.784	1.39457	0.859568	0.0197823	0.0149966	200.163	1.31911	0.890711	-0.000685572	0.1473	397.381	-0.00465426	1
Control - NaCl + F	5	0.205756	0.0793476	80.024	2.5931	0.173846	0.0570106	0.049585	76.6561	1.14975	0.943259	0.297491	0.0818106	141.376	3.63633	0.008998	0.0111378	0.0194824	442.784	0.571687	0.999175	0.0293786	0.0149966	200.163	1.95901	0.512238	0.083591	0.1473	397.381	0.567489	0.999213
Control + B - Control + C	5	-0.0721421	0.0793476	80.024	-0.909191	0.98436	-0.0704687	0.049585	76.6561	-1.42117	0.8447	-0.00334688	0.0818106	141.376	-0.0409101	1	-0.000601085	0.0194824	442.784	-0.0308528	1	-0.00152392	0.0149966	200.163	-0.101618	1	0.165371	0.1473	397.381	1.12268	0.951632
Control + B - Control + F	5	-0.0534555	0.0793476	80.024	-0.673688	0.997465	-0.0945145	0.049585	76.6561	-1.90611	0.551101	0.082118	0.0818106	141.376	1.00376	0.97322	-0.0241539	0.0194824	442.784	-1.23979	0.919581	-0.0163881	0.0149966	200.163	-1.09278	0.957726	-0.0717545	0.1473	397.381	-0.487133	0.999712
Control + B - NaCl	5	-0.0517754	0.0793476	80.024	-0.652514	0.997929	-0.0899274	0.049585	76.6561	-1.8136	0.612967	0.076304	0.0818106	141.376	0.93269	0.982341	-0.0039748	0.0194824	442.784	-0.204021	0.999999	-0.00409564	0.0149966	200.163	-0.273104	0.999994	0.0794043	0.1473	397.381	0.539066	0.999438
Control + B - NaCl + B	5	0.176186	0.0793476	80.024	2.22043	0.351003	0.0861539	0.049585	76.6561	1.7375	0.663068	0.180064	0.0818106	141.376	2.20099	0.357526	-0.0268735	0.0194824	442.784	-1.37938	0.866359	0.00865811	0.0149966	200.163	0.577337	0.999104	0.102089	0.1473	397.381	0.693068	0.997154
Control + B - NaCl + C	5	-0.141592	0.0793476	80.024	-1.78446	0.632225	-0.157567	0.049585	76.6561	-3.17771	0.0423963	0.0319488	0.0818106	141.376	0.390522	0.999933	0.0132764	0.0194824	442.784	0.681459	0.997446	0.00700543	0.0149966	200.163	0.467134	0.999778	-0.0142081	0.1473	397.381	-0.0964572	1
Control + B - NaCl + F	5	0.194806	0.0793476	80.024	2.4551	0.230103	0.0734247	0.049585	76.6561	1.48078	0.815174	0.242763	0.0818106	141.376	2.96737	0.0673072	-0.0027553	0.0194824	442.784	-0.141426	1	0.0166017	0.0149966	200.163	1.10703	0.954701	0.0700684	0.1473	397.381	0.475686	0.999755
Control + C - Control + F	5	0.0186866	0.0793476	80.024	0.235503	0.999998	-0.0240458	0.049585	76.6561	-0.484941	0.999699	0.0854649	0.0818106	141.376	1.04467	0.966606	-0.0235529	0.0194824	442.784	-1.20893	0.929116	-0.0148642	0.0149966	200.163	-0.991167	0.975272	-0.237125	0.1473	397.381	-1.60981	0.744263
Control + C - NaCl	5	0.0203667	0.0793476	80.024	0.256677	0.999996	-0.0194587	0.049585	76.6561	-0.392431	0.999927	0.0796509	0.0818106	141.376	0.973601	0.977437	-0.00337372	0.0194824	442.784	-0.173168	1	-0.00257171	0.0149966	200.163	-0.171486	1	-0.0859663	0.1473	397.381	-0.583615	0.999055
Control + C - NaCl + B	5	0.248328	0.0793476	80.024	3.12963	0.0477719	0.156623	0.049585	76.6561	3.15867	0.0446349	0.183411	0.0818106	141.376	2.2419	0.333549	-0.0262724	0.0194824	442.784	-1.34852	0.87955	0.010182	0.0149966	200.163	0.678955	0.997461	-0.063282	0.1473	397.381	-0.429614	0.999876
Control + C - NaCl + C	5	-0.0694504	0.0793476	80.024	-0.875268	0.987468	-0.0870982	0.049585	76.6561	-1.75654	0.65065	0.0352957	0.0818106	141.376	0.431432	0.999868	0.0138775	0.0194824	442.784	0.712312	0.996624	0.00852935	0.0149966	200.163	0.568752	0.999187	-0.179579	0.1473	397.381	-1.21914	0.925994
Control + C - NaCl + F	5	0.266948	0.0793476	80.024	3.36429	0.0248336	0.143893	0.049585	76.6561	2.90195	0.08635	0.24611	0.0818106	141.376	3.00828	0.0603262	-0.00215422	0.0194824	442.784	-0.110573	1	0.0181257	0.0149966	200.163	1.20865	0.928624	-0.0953023	0.1473	397.381	-0.646996	0.998162
Control + F - NaCl	5	0.00168011	0.0793476	80.024	0.0211741	1	0.0045871	0.049585	76.6561	0.0925097	1	-0.00581397	0.0818106	141.376	-0.0710662	1	0.0201791	0.0194824	442.784	1.03576	0.968762	0.0122924	0.0149966	200.163	0.819681	0.991849	0.151159	0.1473	397.381	1.0262	0.970295
Control + F - NaCl + B	5	0.229642	0.0793476	80.024	2.89412	0.087418	0.180668	0.049585	76.6561	3.64361	0.0109305	0.0979465	0.0818106	141.376	1.19723	0.931539	-0.00271956	0.0194824	442.784	-0.139591	1	0.0250462	0.0149966	200.163	1.67012	0.706479	0.173843	0.1473	397.381	1.1802	0.937238
Control + F - NaCl + C	5	-0.088137	0.0793476	80.024	-1.11077	0.952651	-0.0630524	0.049585	76.6561	-1.2716	0.906461	-0.0501691	0.0818106	141.376	-0.613235	0.998656	0.0374304	0.0194824	442.784	1.92124	0.536969	0.0233935	0.0149966	200.163	1.55992	0.773443	0.0575464	0.1473	397.381	0.390675	0.999935
Control + F - NaCl + F	5	0.248262	0.0793476	80.024	3.12879	0.0478796	0.167939	0.049585	76.6561	3.38689	0.0235867	0.160645	0.0818106	141.376	1.96362	0.510062	0.0213986	0.0194824	442.784	1.09836	0.956999	0.0329898	0.0149966	200.163	2.19982	0.356338	0.141823	0.1473	397.381	0.962819	0.979259
NaCl - NaCl + B	5	0.227962	0.0793476	80.024	2.87295	0.0920453	0.176081	0.049585	76.6561	3.5511	0.0145076	0.10376	0.0818106	141.376	1.2683	0.908953	-0.0228987	0.0194824	442.784	-1.17536	0.938602	0.0127537	0.0149966	200.163	0.850441	0.989832	0.0226843	0.1473	397.381	0.154001	1
NaCl - NaCl + C	5	-0.0898171	0.0793476	80.024	-1.13195	0.947745	-0.0676395	0.049585	76.6561	-1.36411	0.8704	-0.0443552	0.0818106	141.376	-0.542169	0.999397	0.0172512	0.0194824	442.784	0.88548	0.987265	0.0111011	0.0149966	200.163	0.740238	0.995635	-0.0936124	0.1473	397.381	-0.635524	0.998361
NaCl - NaCl + F	5	0.246581	0.0793476	80.024	3.10761	0.0506644	0.163352	0.049585	76.6561	3.29438	0.0307136	0.166459	0.0818106	141.376	2.03468	0.462539	0.0012195	0.0194824	442.784	0.062595	1	0.0206974	0.0149966	200.163	1.38014	0.865353	-0.00933592	0.1473	397.381	-0.0633804	1
NaCl + B - NaCl + C	5	-0.317779	0.0793476	80.024	-4.00489	0.0033182	-0.243721	0.049585	76.6561	-4.91521	0.000129151	-0.148116	0.0818106	141.376	-1.81047	0.614077	0.0401499	0.0194824	442.784	2.06084	0.44218	-0.00165268	0.0149966	200.163	-0.110203	1	-0.116297	0.1473	397.381	-0.789525	0.993601
NaCl + B - NaCl + F	5	0.01862	0.0793476	80.024	0.234663	0.999998	-0.0127291	0.049585	76.6561	-0.256714	0.999996	0.0626982	0.0818106	141.376	0.766382	0.994524	0.0241182	0.0194824	442.784	1.23795	0.92017	0.00794364	0.0149966	200.163	0.529695	0.99949	-0.0320202	0.1473	397.381	-0.217382	0.999999
NaCl + C - NaCl + F	5	0.336399	0.0793476	80.024	4.23956	0.00147885	0.230992	0.049585	76.6561	4.6585	0.000339144	0.210814	0.0818106	141.376	2.57685	0.173252	-0.0160317	0.0194824	442.784	-0.822885	0.991782	0.00959631	0.0149966	200.163	0.639898	0.998258	0.0842765	0.1473	397.381	0.572143	0.99917
Control - Control + B	7	-0.00284422	0.0747679	85.8671	-0.0380407	1	-0.00310385	0.047065	81.1472	-0.0659481	1	0.000519251	0.0783201	167.065	0.00662986	1	-0.00152562	0.0194951	474.918	-0.0782567	1	-0.0125051	0.0144572	246.672	-0.864972	0.98881	0.189265	0.147509	433.069	1.28308	0.904838
Control - Control + C	7	-0.0834856	0.0747679	85.8671	-1.1166	0.951475	-0.0498761	0.047065	81.1472	-1.05973	0.963162	-0.0672191	0.0783201	167.065	-0.858261	0.989206	0.017073	0.0194951	474.918	0.875759	0.988079	0.00206765	0.0144572	246.672	0.143019	1	0.026643	0.147509	433.069	0.18062	1
Control - Control + F	7	-0.108141	0.0747679	85.8671	-1.44635	0.832858	-0.0815449	0.047065	81.1472	-1.7326	0.666217	-0.0531916	0.0783201	167.065	-0.679157	0.99744	0.0142236	0.0194951	474.918	0.729596	0.996081	-0.00413158	0.0144572	246.672	-0.28578	0.999992	-0.310985	0.147509	433.069	-2.10825	0.411186
Control - NaCl	7	-0.0252706	0.0747679	85.8671	-0.337988	0.999974	-0.100918	0.047065	81.1472	-2.14423	0.396281	0.151295	0.0783201	167.065	1.93175	0.531218	0.00451827	0.0194951	474.918	0.231764	0.999998	-0.012071	0.0144572	246.672	-0.834944	0.990939	0.161794	0.147509	433.069	1.09685	0.957308
Control - NaCl + B	7	0.223975	0.0747679	85.8671	2.9956	0.0669862	0.0831614	0.047065	81.1472	1.76695	0.643763	0.281627	0.0783201	167.065	3.59584	0.00988579	0.00892812	0.0194951	474.918	0.457967	0.99981	0.0107258	0.0144572	246.672	0.741902	0.995598	0.155947	0.147509	433.069	1.0572	0.965029
Control - NaCl + C	7	-0.0979853	0.0747679	85.8671	-1.31053	0.892468	-0.147526	0.047065	81.1472	-3.13451	0.0470012	0.0990809	0.0783201	167.065	1.26508	0.910315	0.0107943	0.0194951	474.918	0.553694	0.999332	-0.00296916	0.0144572	246.672	-0.205376	0.999999	0.146731	0.147509	433.069	0.994726	0.975068
Control - NaCl + F	7	0.178267	0.0747679	85.8671	2.38427	0.26238	0.0477567	0.047065	81.1472	1.0147	0.97093	0.26102	0.0783201	167.065	3.33274	0.0230535	0.0266701	0.0194951	474.918	1.36804	0.871338	0.0122046	0.0144572	246.672	0.844185	0.990321	0.305285	0.147509	433.069	2.06961	0.436413
Control + B - Control + C	7	-0.0806414	0.0747679	85.8671	-1.07856	0.95961	-0.0467722	0.047065	81.1472	-0.99378	0.974099	-0.0677383	0.0783201	167.065	-0.864891	0.988702	0.0185987	0.0194951	474.918	0.954016	0.980359	0.0145727	0.0144572	246.672	1.00799	0.972937	-0.162622	0.147509	433.069	-1.10246	0.956124
Control + B - Control + F	7	-0.105296	0.0747679	85.8671	-1.40831	0.851036	-0.078441	0.047065	81.1472	-1.66665	0.708284	-0.0537109	0.0783201	167.065	-0.685786	0.997277	0.0157492	0.0194951	474.918	0.807853	0.992657	0.0083735	0.0144572	246.672	0.579192	0.999091	-0.500251	0.147509	433.069	-3.39133	0.0172021
Control + B - NaCl	7	-0.0224264	0.0747679	85.8671	-0.299947	0.999988	-0.0978144	0.047065	81.1472	-2.07828	0.437542	0.150776	0.0783201	167.065	1.92512	0.535737	0.0060439	0.0194951	474.918	0.310021	0.999987	0.000434121	0.0144572	246.672	0.030028	1	-0.0274708	0.147509	433.069	-0.186232	1
Control + B - NaCl + B	7	0.226819	0.0747679	85.8671	3.03364	0.0607009	0.0862652	0.047065	81.1472	1.8329	0.599961	0.281107	0.0783201	167.065	3.58921	0.0101075	0.0104537	0.0194951	474.918	0.536224	0.999459	0.0232309	0.0144572	246.672	1.60687	0.745851	-0.0333185	0.147509	433.069	-0.225875	0.999998
Control + B - NaCl + C	7	-0.0951411	0.0747679	85.8671	-1.27249	0.906461	-0.144422	0.047065	81.1472	-3.06856	0.0560083	0.0985616	0.0783201	167.065	1.25845	0.91258	0.01232	0.0194951	474.918	0.631951	0.998423	0.00953592	0.0144572	246.672	0.659596	0.997899	-0.0425347	0.147509	433.069	-0.288354	0.999992
Control + B - NaCl + F	7	0.181111	0.0747679	85.8671	2.42231	0.244146	0.0508606	0.047065	81.1472	1.08065	0.959089	0.260501	0.0783201	167.065	3.32611	0.0235293	0.0281957	0.0194951	474.918	1.44629	0.835068	0.0247096	0.0144572	246.672	1.70916	0.681331	0.11602	0.147509	433.069	0.786531	0.993755
Control + C - Control + F	7	-0.0246551	0.0747679	85.8671	-0.329754	0.999978	-0.0316688	0.047065	81.1472	-0.672873	0.997487	0.0140275	0.0783201	167.065	0.179104	1	-0.00284946	0.0194951	474.918	-0.146163	1	-0.00619923	0.0144572	246.672	-0.428799	0.999876	-0.337628	0.147509	433.069	-2.28887	0.302087
Control + C - NaCl	7	0.058215	0.0747679	85.8671	0.778609	0.993807	-0.0510421	0.047065	81.1472	-1.0845	0.958305	0.218514	0.0783201	167.065	2.79001	0.104522	-0.0125548	0.0194951	474.918	-0.643995	0.99822	-0.0141386	0.0144572	246.672	-0.977962	0.977172	0.135151	0.147509	433.069	0.916228	0.984438
Control + C - NaCl + B	7	0.30746	0.0747679	85.8671	4.1122	0.0021942	0.133037	0.047065	81.1472	2.82668	0.102662	0.348846	0.0783201	167.065	4.4541	0.000402734	-0.00814492	0.0194951	474.918	-0.417792	0.999898	0.00865818	0.0144572	246.672	0.598883	0.99887	0.129304	0.147509	433.069	0.876584	0.988
Control + C - NaCl + C	7	-0.0144997	0.0747679	85.8671	-0.19393	0.999999	-0.0976497	0.047065	81.1472	-2.07478	0.439774	0.1663	0.0783201	167.065	2.12334	0.404375	-0.00627871	0.0194951	474.918	-0.322065	0.999983	-0.00503681	0.0144572	246.672	-0.348394	0.99997	0.120088	0.147509	433.069	0.814105	0.992296
Control + C - NaCl + F	7	0.261752	0.0747679	85.8671	3.50087	0.0161844	0.0976328	0.047065	81.1472	2.07443	0.440003	0.328239	0.0783201	167.065	4.191	0.00114726	0.00959703	0.0194951	474.918	0.492279	0.999693	0.0101369	0.0144572	246.672	0.701167	0.996907	0.278642	0.147509	433.069	1.88899	0.55925
Control + F - NaCl	7	0.0828701	0.0747679	85.8671	1.10836	0.953325	-0.0193733	0.047065	81.1472	-0.411629	0.9999	0.204487	0.0783201	167.065	2.61091	0.159385	-0.0097053	0.0194951	474.918	-0.497832	0.999669	-0.00793938	0.0144572	246.672	-0.549164	0.999358	0.47278	0.147509	433.069	3.2051	0.03112
Control + F - NaCl + B	7	0.332115	0.0747679	85.8671	4.44195	0.000672943	0.164706	0.047065	81.1472	3.49955	0.0165813	0.334818	0.0783201	167.065	4.275	0.000826195	-0.00529546	0.0194951	474.918	-0.27163	0.999995	0.0148574	0.0144572	246.672	1.02768	0.969862	0.466932	0.147509	433.069	3.16546	0.0351192
Control + F - NaCl + C	7	0.0101554	0.0747679	85.8671	0.135825	1	-0.0659809	0.047065	81.1472	-1.40191	0.853828	0.152272	0.0783201	167.065	1.94423	0.522723	-0.00342924	0.0194951	474.918	-0.175902	1	0.00116242	0.0144572	246.672	0.0804044	1	0.457716	0.147509	433.069	3.10298	0.0423269
Control + F - NaCl + F	7	0.286408	0.0747679	85.8671	3.83062	0.0056973	0.129302	0.047065	81.1472	2.7473	0.123579	0.314212	0.0783201	167.065	4.01189	0.00226609	0.0124465	0.0194951	474.918	0.638441	0.998316	0.0163361	0.0144572	246.672	1.12997	0.94968	0.616271	0.147509	433.069	4.17786	0.000924808
NaCl - NaCl + B	7	0.249245	0.0747679	85.8671	3.33359	0.0265757	0.18408	0.047065	81.1472	3.91118	0.00450121	0.130331	0.0783201	167.065	1.66409	0.710249	0.00440985	0.0194951	474.918	0.226203	0.999998	0.0227968	0.0144572	246.672	1.57685	0.763754	-0.0058477	0.147509	433.069	-0.0396431	1
NaCl - NaCl + C	7	-0.0727147	0.0747679	85.8671	-0.972539	0.977117	-0.0466076	0.047065	81.1472	-0.990281	0.974604	-0.0522143	0.0783201	167.065	-0.666678	0.997723	0.00627606	0.0194951	474.918	0.32193	0.999983	0.0091018	0.0144572	246.672	0.629568	0.998441	-0.0150639	0.147509	433.069	-0.102122	1
NaCl - NaCl + F	7	0.203538	0.0747679	85.8671	2.72226	0.130028	0.148675	0.047065	81.1472	3.15893	0.044001	0.109725	0.0783201	167.065	1.40098	0.855741	0.0221518	0.0194951	474.918	1.13627	0.948536	0.0242755	0.0144572	246.672	1.67913	0.700772	0.143491	0.147509	433.069	0.972763	0.978028
NaCl + B - NaCl + C	7	-0.32196	0.0747679	85.8671	-4.30613	0.00110364	-0.230687	0.047065	81.1472	-4.90146	0.000126134	-0.182546	0.0783201	167.065	-2.33077	0.283361	0.00186621	0.0194951	474.918	0.0957272	1	-0.013695	0.0144572	246.672	-0.947278	0.980967	-0.00921619	0.147509	433.069	-0.062479	1
NaCl + B - NaCl + F	7	-0.0457078	0.0747679	85.8671	-0.61133	0.998642	-0.0354047	0.047065	81.1472	-0.75225	0.994965	-0.0206064	0.0783201	167.065	-0.263105	0.999996	0.017742	0.0194951	474.918	0.910071	0.985054	0.00147873	0.0144572	246.672	0.102283	1	0.149339	0.147509	433.069	1.01241	0.972477
NaCl + C - NaCl + F	7	0.276252	0.0747679	85.8671	3.6948	0.00884792	0.195283	0.047065	81.1472	4.14921	0.00200639	0.161939	0.0783201	167.065	2.06766	0.440188	0.0158757	0.0194951	474.918	0.814344	0.992292	0.0151737	0.0144572	246.672	1.04956	0.966153	0.158555	0.147509	433.069	1.07489	0.961721
Control - Control + B	10	-0.0748505	0.0684567	96.365	-1.0934	0.956757	-0.0343732	0.0436392	88.2056	-0.787669	0.993367	-0.0809545	0.0737982	209.442	-1.09697	0.956888	-0.00541733	0.0201645	454.435	-0.268657	0.999995	-0.0107368	0.0139498	301.792	-0.769675	0.9945	0.136585	0.150203	432.127	0.909337	0.985108
Control - Control + C	10	-0.110444	0.0684567	96.365	-1.61335	0.741183	-0.0743163	0.0436392	88.2056	-1.70297	0.685316	-0.0722563	0.0737982	209.442	-0.979107	0.976945	0.00742356	0.0201645	454.435	0.36815	0.999956	-0.0155606	0.0139498	301.792	-1.11547	0.953122	-0.0475835	0.150203	432.127	-0.316795	0.999984
Control - Control + F	10	-0.199106	0.0684567	96.365	-2.90849	0.0821044	-0.123073	0.0436392	88.2056	-2.82023	0.103119	-0.152066	0.0737982	209.442	-2.06056	0.444033	-0.0147652	0.0201645	454.435	-0.732235	0.995989	-0.0194481	0.0139498	301.792	-1.39415	0.8595	-0.361686	0.150203	432.127	-2.40798	0.240038
Control - NaCl	10	-0.0408645	0.0684567	96.365	-0.596939	0.998845	-0.0492394	0.0436392	88.2056	-1.12833	0.948805	0.0167498	0.0737982	209.442	0.226968	0.999998	-0.00263134	0.0201645	454.435	-0.130494	1	-0.0155174	0.0139498	301.792	-1.11238	0.953807	0.0773826	0.150203	432.127	0.515187	0.999584
Control - NaCl + B	10	0.211349	0.0684567	96.365	3.08734	0.0515394	0.128099	0.0436392	88.2056	2.9354	0.0777269	0.166501	0.0737982	209.442	2.25616	0.323099	0.0148437	0.0201645	454.435	0.736131	0.995854	0.00297661	0.0139498	301.792	0.213381	0.999999	0.0723841	0.150203	432.127	0.481908	0.999733
Control - NaCl + C	10	-0.203698	0.0684567	96.365	-2.97558	0.0692175	-0.146218	0.0436392	88.2056	-3.35061	0.0251015	-0.114961	0.0737982	209.442	-1.55778	0.774713	-0.0114823	0.0201645	454.435	-0.569429	0.999197	-0.0173237	0.0139498	301.792	-1.24186	0.918674	-0.109415	0.150203	432.127	-0.728445	0.996114
Control - NaCl + F	10	0.184806	0.0684567	96.365	2.6996	0.135343	0.0879257	0.0436392	88.2056	2.01483	0.478052	0.19376	0.0737982	209.442	2.62554	0.152706	0.00844051	0.0201645	454.435	0.418582	0.999896	-0.00268773	0.0139498	301.792	-0.192672	0.999999	0.0654981	0.150203	432.127	0.436064	0.999863
Control + B - Control + C	10	-0.0355939	0.0684567	96.365	-0.519948	0.999531	-0.039943	0.0436392	88.2056	-0.915301	0.983832	0.00869817	0.0737982	209.442	0.117864	1	0.0128409	0.0201645	454.435	0.636806	0.998343	-0.00482377	0.0139498	301.792	-0.345796	0.999971	-0.184169	0.150203	432.127	-1.22613	0.923886
Control + B - Control + F	10	-0.124255	0.0684567	96.365	-1.81509	0.611521	-0.0886993	0.0436392	88.2056	-2.03256	0.466439	-0.0711115	0.0737982	209.442	-0.963594	0.978944	-0.00934784	0.0201645	454.435	-0.463578	0.999794	-0.00871128	0.0139498	301.792	-0.624475	0.998527	-0.498272	0.150203	432.127	-3.31732	0.0218811
Control + B - NaCl	10	0.033986	0.0684567	96.365	0.496461	0.999654	-0.0148661	0.0436392	88.2056	-0.34066	0.999972	0.0977043	0.0737982	209.442	1.32394	0.888873	0.00278599	0.0201645	454.435	0.138163	1	-0.00478065	0.0139498	301.792	-0.342704	0.999973	-0.0592026	0.150203	432.127	-0.394151	0.999931
Control + B - NaCl + B	10	0.2862	0.0684567	96.365	4.18074	0.00159532	0.162472	0.0436392	88.2056	3.72307	0.0079858	0.247455	0.0737982	209.442	3.35314	0.0209246	0.0202611	0.0201645	454.435	1.00479	0.973629	0.0137134	0.0139498	301.792	0.983056	0.976569	-0.0642012	0.150203	432.127	-0.427429	0.99988
Control + B - NaCl + C	10	-0.128848	0.0684567	96.365	-1.88218	0.566354	-0.111845	0.0436392	88.2056	-2.56294	0.183791	-0.0340066	0.0737982	209.442	-0.460805	0.999798	-0.00606495	0.0201645	454.435	-0.300773	0.999989	-0.00658693	0.0139498	301.792	-0.472189	0.999765	-0.246	0.150203	432.127	-1.63778	0.727056
Control + B - NaCl + F	10	0.259656	0.0684567	96.365	3.793	0.00610764	0.122299	0.0436392	88.2056	2.8025	0.107568	0.274715	0.0737982	209.442	3.72251	0.00608713	0.0138578	0.0201645	454.435	0.687238	0.997307	0.00804906	0.0139498	301.792	0.577003	0.999118	-0.0710871	0.150203	432.127	-0.473273	0.999763
Control + C - Control + F	10	-0.0886612	0.0684567	96.365	-1.29514	0.898561	-0.0487563	0.0436392	88.2056	-1.11726	0.951375	-0.0798097	0.0737982	209.442	-1.08146	0.960061	-0.0221887	0.0201645	454.435	-1.10038	0.956582	-0.00388751	0.0139498	301.792	-0.278679	0.999993	-0.314103	0.150203	432.127	-2.09119	0.422264
Control + C - NaCl	10	0.06958	0.0684567	96.365	1.01641	0.970891	0.0250769	0.0436392	88.2056	0.574641	0.999092	0.0890062	0.0737982	209.442	1.20608	0.929433	-0.0100549	0.0201645	454.435	-0.498643	0.999665	4.31251e-05	0.0139498	301.792	0.00309146	1	0.124966	0.150203	432.127	0.831981	0.991215
Control + C - NaCl + B	10	0.321794	0.0684567	96.365	4.70069	0.000225965	0.202415	0.0436392	88.2056	4.63837	0.000314324	0.238757	0.0737982	209.442	3.23527	0.0301082	0.00742018	0.0201645	454.435	0.367982	0.999957	0.0185372	0.0139498	301.792	1.32885	0.887282	0.119968	0.150203	432.127	0.798703	0.993141
Control + C - NaCl + C	10	-0.093254	0.0684567	96.365	-1.36223	0.871827	-0.0719016	0.0436392	88.2056	-1.64764	0.720168	-0.0427048	0.0737982	209.442	-0.578669	0.999092	-0.0189058	0.0201645	454.435	-0.937579	0.982222	-0.00176316	0.0139498	301.792	-0.126393	1	-0.0618312	0.150203	432.127	-0.41165	0.999907
Control + C - NaCl + F	10	0.29525	0.0684567	96.365	4.31295	0.000985859	0.162242	0.0436392	88.2056	3.7178	0.00812255	0.266017	0.0737982	209.442	3.60465	0.00916318	0.00101695	0.0201645	454.435	0.0504324	1	0.0128728	0.0139498	301.792	0.922799	0.983696	0.113082	0.150203	432.127	0.752859	0.99523
Control + F - NaCl	10	0.158241	0.0684567	96.365	2.31155	0.298245	0.0738332	0.0436392	88.2056	1.6919	0.692386	0.168816	0.0737982	209.442	2.28753	0.305445	0.0121338	0.0201645	454.435	0.601741	0.99885	0.00393063	0.0139498	301.792	0.28177	0.999993	0.439069	0.150203	432.127	2.92317	0.0705069
Control + F - NaCl + B	10	0.410455	0.0684567	96.365	5.99583	9.68942e-07	0.251171	0.0436392	88.2056	5.75563	3.36405e-06	0.318567	0.0737982	209.442	4.31673	0.000635755	0.0296089	0.0201645	454.435	1.46837	0.823923	0.0224247	0.0139498	301.792	1.60753	0.745548	0.43407	0.150203	432.127	2.88989	0.077141
Control + F - NaCl + C	10	-0.0045928	0.0684567	96.365	-0.0670907	1	-0.0231453	0.0436392	88.2056	-0.530377	0.999462	0.0371049	0.0737982	209.442	0.502789	0.999639	0.0032829	0.0201645	454.435	0.162805	1	0.00212435	0.0139498	301.792	0.152285	1	0.252272	0.150203	432.127	1.67954	0.700585
Control + F - NaCl + F	10	0.383911	0.0684567	96.365	5.60809	5.32603e-06	0.210998	0.0436392	88.2056	4.83506	0.000147157	0.345826	0.0737982	209.442	4.68611	0.000134129	0.0232057	0.0201645	454.435	1.15082	0.944972	0.0167603	0.0139498	301.792	1.20148	0.931082	0.427184	0.150203	432.127	2.84405	0.087109
NaCl - NaCl + B	10	0.252214	0.0684567	96.365	3.68428	0.00872266	0.177338	0.0436392	88.2056	4.06373	0.00255202	0.149751	0.0737982	209.442	2.0292	0.464806	0.0174751	0.0201645	454.435	0.866625	0.988793	0.0184941	0.0139498	301.792	1.32576	0.888508	-0.00499855	0.150203	432.127	-0.0332786	1
NaCl - NaCl + C	10	-0.162834	0.0684567	96.365	-2.37864	0.263741	-0.0969784	0.0436392	88.2056	-2.22228	0.348887	-0.131711	0.0737982	209.442	-1.78474	0.631114	-0.00885094	0.0201645	454.435	-0.438936	0.999857	-0.00180628	0.0139498	301.792	-0.129485	1	-0.186797	0.150203	432.127	-1.24363	0.918324
NaCl - NaCl + F	10	0.22567	0.0684567	96.365	3.29654	0.0286967	0.137165	0.0436392	88.2056	3.14316	0.0450815	0.17701	0.0737982	209.442	2.39857	0.247535	0.0110718	0.0201645	454.435	0.549075	0.999367	0.0128297	0.0139498	301.792	0.919708	0.984011	-0.0118845	0.150203	432.127	-0.0791229	1
NaCl + B - NaCl + C	10	-0.415047	0.0684567	96.365	-6.06292	7.17838e-07	-0.274316	0.0436392	88.2056	-6.28601	3.34012e-07	-0.281462	0.0737982	209.442	-3.81394	0.0043912	-0.026326	0.0201645	454.435	-1.30556	0.896586	-0.0203003	0.0139498	301.792	-1.45525	0.830322	-0.181799	0.150203	432.127	-1.21035	0.928682
NaCl + B - NaCl + F	10	-0.0265433	0.0684567	96.365	-0.387738	0.999934	-0.0401729	0.0436392	88.2056	-0.92057	0.983288	0.0272594	0.0737982	209.442	0.369377	0.999955	-0.00640323	0.0201645	454.435	-0.317549	0.999984	-0.00566434	0.0139498	301.792	-0.406053	0.999915	-0.00688595	0.150203	432.127	-0.0458443	1
NaCl + C - NaCl + F	10	0.388504	0.0684567	96.365	5.67518	3.98108e-06	0.234144	0.0436392	88.2056	5.36544	1.73851e-05	0.308721	0.0737982	209.442	4.18332	0.00108494	0.0199228	0.0201645	454.435	0.988011	0.976014	0.014636	0.0139498	301.792	1.04919	0.96632	0.174913	0.150203	432.127	1.16451	0.941461
Control - Control + B	12	-0.0981744	0.0647061	104.268	-1.51724	0.796516	-0.0635396	0.0416369	92.5949	-1.52604	0.791472	-0.0692696	0.07133	234.093	-0.971115	0.978042	-0.00969526	0.0210121	392.723	-0.461413	0.9998	-0.0201712	0.0138298	311.049	-1.45853	0.828694	0.029743	0.153522	398.037	0.193738	0.999999
Control - Control + C	12	-0.010494	0.0647061	104.268	-0.16218	1	-0.0617096	0.0416369	92.5949	-1.48209	0.814963	0.102431	0.07133	234.093	1.43602	0.839601	-0.00655356	0.0210121	392.723	-0.311895	0.999986	-0.00422619	0.0138298	311.049	-0.305585	0.999988	-0.031783	0.153522	398.037	-0.207026	0.999999
Control - Control + F	12	-0.175831	0.0647061	104.268	-2.71738	0.129011	-0.125887	0.0416369	92.5949	-3.02344	0.061513	-0.0998887	0.07133	234.093	-1.40037	0.856433	-0.028614	0.0210121	392.723	-1.36179	0.873907	-0.0175281	0.0138298	311.049	-1.26742	0.910142	0.182279	0.153522	398.037	1.18732	0.935276
Control - NaCl	12	0.0615188	0.0647061	104.268	0.950742	0.980058	0.0122448	0.0416369	92.5949	0.294086	0.99999	0.098548	0.07133	234.093	1.38158	0.864892	0.00241523	0.0210121	392.723	0.114945	1	-0.00255893	0.0138298	311.049	-0.18503	1	0.195751	0.153522	398.037	1.27507	0.907636
Control - NaCl + B	12	0.289326	0.0647061	104.268	4.47139	0.000511919	0.158854	0.0416369	92.5949	3.81522	0.00577805	0.260944	0.07133	234.093	3.65827	0.00746305	0.0286792	0.0210121	392.723	1.36489	0.872581	-0.000534858	0.0138298	311.049	-0.0386742	1	0.0214969	0.153522	398.037	0.140025	1
Control - NaCl + C	12	-0.178588	0.0647061	104.268	-2.75999	0.116799	-0.111694	0.0416369	92.5949	-2.68258	0.141173	-0.133788	0.07133	234.093	-1.87561	0.569053	-0.0142674	0.0210121	392.723	-0.679009	0.997499	-0.0141204	0.0138298	311.049	-1.02101	0.971034	0.118323	0.153522	398.037	0.770726	0.99448
Control - NaCl + F	12	0.279117	0.0647061	104.268	4.31361	0.000929824	0.144109	0.0416369	92.5949	3.46109	0.0178088	0.270016	0.07133	234.093	3.78545	0.00474992	0.00575361	0.0210121	392.723	0.273824	0.999994	0.0061038	0.0138298	311.049	0.44135	0.999851	0.0732167	0.153522	398.037	0.476914	0.99975
Control + B - Control + C	12	0.0876804	0.0647061	104.268	1.35506	0.87505	0.00183	0.0416369	92.5949	0.0439515	1	0.171701	0.07133	234.093	2.40713	0.242785	0.0031417	0.0210121	392.723	0.149519	1	0.015945	0.0138298	311.049	1.15294	0.944251	-0.061526	0.153522	398.037	-0.400764	0.999922
Control + B - Control + F	12	-0.0776565	0.0647061	104.268	-1.20014	0.930186	-0.0623469	0.0416369	92.5949	-1.4974	0.806934	-0.0306191	0.07133	234.093	-0.42926	0.999875	-0.0189187	0.0210121	392.723	-0.900372	0.985931	0.00264302	0.0138298	311.049	0.19111	1	0.152536	0.153522	398.037	0.99358	0.975207
Control + B - NaCl	12	0.159693	0.0647061	104.268	2.46798	0.220956	0.0757844	0.0416369	92.5949	1.82013	0.608221	0.167818	0.07133	234.093	2.35269	0.270002	0.0121105	0.0210121	392.723	0.576358	0.999129	0.0176122	0.0138298	311.049	1.2735	0.908025	0.166008	0.153522	398.037	1.08133	0.96043
Control + B - NaCl + B	12	0.3875	0.0647061	104.268	5.98862	8.38985e-07	0.222393	0.0416369	92.5949	5.34126	1.77462e-05	0.330214	0.07133	234.093	4.62938	0.000162539	0.0383745	0.0210121	392.723	1.8263	0.602488	0.0196363	0.0138298	311.049	1.41985	0.847616	-0.00824609	0.153522	398.037	-0.0537129	1
Control + B - NaCl + C	12	-0.0804135	0.0647061	104.268	-1.24275	0.917006	-0.0481546	0.0416369	92.5949	-1.15654	0.941932	-0.064518	0.07133	234.093	-0.9045	0.985422	-0.00457213	0.0210121	392.723	-0.217595	0.999999	0.00605072	0.0138298	311.049	0.437512	0.999859	0.0885802	0.153522	398.037	0.576988	0.999123
Control + B - NaCl + F	12	0.377291	0.0647061	104.268	5.83085	1.71366e-06	0.207649	0.0416369	92.5949	4.98713	7.58642e-05	0.339286	0.07133	234.093	4.75656	9.27666e-05	0.0154489	0.0210121	392.723	0.735237	0.995877	0.0262749	0.0138298	311.049	1.89988	0.552041	0.0434737	0.153522	398.037	0.283176	0.999993
Control + C - Control + F	12	-0.165337	0.0647061	104.268	-2.5552	0.184664	-0.0641769	0.0416369	92.5949	-1.54135	0.782985	-0.20232	0.07133	234.093	-2.83639	0.0911255	-0.0220604	0.0210121	392.723	-1.04989	0.966302	-0.0133019	0.0138298	311.049	-0.96183	0.979313	0.214062	0.153522	398.037	1.39434	0.859609
Control + C - NaCl	12	0.0720128	0.0647061	104.268	1.11292	0.952645	0.0739544	0.0416369	92.5949	1.77617	0.63752	-0.00388319	0.07133	234.093	-0.0544398	1	0.00896879	0.0210121	392.723	0.42684	0.999881	0.00166726	0.0138298	311.049	0.120555	1	0.227534	0.153522	398.037	1.4821	0.816745
Control + C - NaCl + B	12	0.29982	0.0647061	104.268	4.63357	0.000272762	0.220563	0.0416369	92.5949	5.29731	2.13153e-05	0.158513	0.07133	234.093	2.22225	0.342307	0.0352328	0.0210121	392.723	1.67679	0.702343	0.00369133	0.0138298	311.049	0.266911	0.999995	0.0532799	0.153522	398.037	0.347051	0.999971
Control + C - NaCl + C	12	-0.168094	0.0647061	104.268	-2.59781	0.168581	-0.0499846	0.0416369	92.5949	-1.20049	0.929841	-0.236219	0.07133	234.093	-3.31163	0.023508	-0.00771383	0.0210121	392.723	-0.367114	0.999957	-0.00989425	0.0138298	311.049	-0.715428	0.996509	0.150106	0.153522	398.037	0.977752	0.977359
Control + C - NaCl + F	12	0.289611	0.0647061	104.268	4.47579	0.00050334	0.205819	0.0416369	92.5949	4.94318	9.04941e-05	0.167585	0.07133	234.093	2.34943	0.271691	0.0123072	0.0210121	392.723	0.585718	0.999032	0.01033	0.0138298	311.049	0.746935	0.995433	0.105	0.153522	398.037	0.68394	0.997382
Control + F - NaCl	12	0.23735	0.0647061	104.268	3.66812	0.0089213	0.138131	0.0416369	92.5949	3.31752	0.0272761	0.198437	0.07133	234.093	2.78195	0.104582	0.0310292	0.0210121	392.723	1.47673	0.819532	0.0149692	0.0138298	311.049	1.08239	0.960114	0.0134718	0.153522	398.037	0.0877518	1
Control + F - NaCl + B	12	0.465157	0.0647061	104.268	7.18876	2.84926e-09	0.28474	0.0416369	92.5949	6.83865	2.38838e-08	0.360833	0.07133	234.093	5.05864	2.3287e-05	0.0572932	0.0210121	392.723	2.72668	0.117694	0.0169933	0.0138298	311.049	1.22874	0.922876	-0.160782	0.153522	398.037	-1.04729	0.966762
Control + F - NaCl + C	12	-0.00275705	0.0647061	104.268	-0.0426089	1	0.0141924	0.0416369	92.5949	0.340861	0.999972	-0.0338989	0.07133	234.093	-0.47524	0.999753	0.0143466	0.0210121	392.723	0.682777	0.99741	0.0034077	0.0138298	311.049	0.246402	0.999997	-0.0639558	0.153522	398.037	-0.416591	0.999899
Control + F - NaCl + F	12	0.454948	0.0647061	104.268	7.03099	6.14651e-09	0.269996	0.0416369	92.5949	6.48453	1.19316e-07	0.369905	0.07133	234.093	5.18582	1.27511e-05	0.0343676	0.0210121	392.723	1.63561	0.728387	0.0236319	0.0138298	311.049	1.70877	0.681588	-0.109062	0.153522	398.037	-0.710403	0.996675
NaCl - NaCl + B	12	0.227807	0.0647061	104.268	3.52064	0.0142867	0.146609	0.0416369	92.5949	3.52113	0.0148213	0.162396	0.07133	234.093	2.27669	0.310965	0.026264	0.0210121	392.723	1.24995	0.916201	0.00202407	0.0138298	311.049	0.146356	1	-0.174254	0.153522	398.037	-1.13504	0.948755
NaCl - NaCl + C	12	-0.240107	0.0647061	104.268	-3.71073	0.00776005	-0.123939	0.0416369	92.5949	-2.97666	0.0694544	-0.232336	0.07133	234.093	-3.25719	0.0278218	-0.0166826	0.0210121	392.723	-0.793953	0.993377	-0.0115615	0.0138298	311.049	-0.835983	0.990913	-0.0774277	0.153522	398.037	-0.504343	0.999638
NaCl - NaCl + F	12	0.217598	0.0647061	104.268	3.36287	0.023149	0.131864	0.0416369	92.5949	3.16701	0.0417924	0.171468	0.07133	234.093	2.40387	0.244365	0.00333838	0.0210121	392.723	0.158879	1	0.00866273	0.0138298	311.049	0.62638	0.998499	-0.122534	0.153522	398.037	-0.798155	0.993162
NaCl + B - NaCl + C	12	-0.467914	0.0647061	104.268	-7.23137	2.31292e-09	-0.270548	0.0416369	92.5949	-6.49779	1.12356e-07	-0.394732	0.07133	234.093	-5.53388	2.31316e-06	-0.0429466	0.0210121	392.723	-2.0439	0.453629	-0.0135856	0.0138298	311.049	-0.982339	0.976676	0.0968263	0.153522	398.037	0.630701	0.998439
NaCl + B - NaCl + F	12	-0.0102088	0.0647061	104.268	-0.157772	1	-0.0147447	0.0416369	92.5949	-0.354126	0.999964	0.00907184	0.07133	234.093	0.127181	1	-0.0229256	0.0210121	392.723	-1.09107	0.958465	0.00663865	0.0138298	311.049	0.480024	0.999738	0.0517198	0.153522	398.037	0.336889	0.999976
NaCl + C - NaCl + F	12	0.457705	0.0647061	104.268	7.0736	4.99676e-09	0.255803	0.0416369	92.5949	6.14367	5.52086e-07	0.403804	0.07133	234.093	5.66106	1.21431e-06	0.020021	0.0210121	392.723	0.952832	0.980458	0.0202242	0.0138298	311.049	1.46236	0.826752	-0.0451065	0.153522	398.037	-0.293812	0.999991
Control - Control + B	14	-0.126082	0.0614001	112.232	-2.05345	0.45135	-0.0571152	0.0398999	96.045	-1.43146	0.840386	-0.137934	0.0693546	248.724	-1.98882	0.491524	-0.0139247	0.0221397	305.645	-0.628946	0.998459	-0.00753348	0.0138908	292.646	-0.542336	0.999411	-0.126879	0.157973	340.7	-0.80317	0.992878
Control - Control + C	14	-0.0817178	0.0614001	112.232	-1.33091	0.88512	-0.0343869	0.0398999	96.045	-0.861829	0.988679	-0.0946617	0.0693546	248.724	-1.3649	0.872217	0.0254741	0.0221397	305.645	1.1506	0.944827	0.018733	0.0138908	292.646	1.34859	0.879238	-0.298887	0.157973	340.7	-1.89201	0.557364
Control - Control + F	14	-0.220653	0.0614001	112.232	-3.59369	0.0110733	-0.116587	0.0398999	96.045	-2.92199	0.0793989	-0.208131	0.0693546	248.724	-3.00098	0.0585059	-0.021308	0.0221397	305.645	-0.962433	0.979233	-0.00129491	0.0138908	292.646	-0.0932208	1	0.290116	0.157973	340.7	1.83649	0.59558
Control - NaCl	14	0.0431867	0.0614001	112.232	0.703365	0.996749	0.0594888	0.0398999	96.045	1.49095	0.810416	-0.0326041	0.0693546	248.724	-0.470108	0.999771	0.0421085	0.0221397	305.645	1.90194	0.550637	0.0169647	0.0138908	292.646	1.22129	0.925141	-0.320223	0.157973	340.7	-2.02707	0.465127
Control - NaCl + B	14	0.336775	0.0614001	112.232	5.48491	7.06e-06	0.200188	0.0398999	96.045	5.01725	6.41115e-05	0.273173	0.0693546	248.724	3.93879	0.00265957	0.0407015	0.0221397	305.645	1.83839	0.594349	0.014992	0.0138908	292.646	1.07928	0.960699	-0.162333	0.157973	340.7	-1.0276	0.970016
Control - NaCl + C	14	-0.0983791	0.0614001	112.232	-1.60226	0.748008	-0.0611164	0.0398999	96.045	-1.53174	0.788399	-0.0745254	0.0693546	248.724	-1.07456	0.96153	0.0176276	0.0221397	305.645	0.796198	0.993234	0.0168262	0.0138908	292.646	1.21132	0.928162	-0.0231906	0.157973	340.7	-0.146801	1
Control - NaCl + F	14	0.270489	0.0614001	112.232	4.40535	0.000624209	0.169488	0.0398999	96.045	4.24782	0.00125432	0.202003	0.0693546	248.724	2.91261	0.074404	0.0269494	0.0221397	305.645	1.21724	0.926408	0.00803576	0.0138908	292.646	0.578495	0.999102	-0.179238	0.157973	340.7	-1.13461	0.948782
Control + B - Control + C	14	0.0443644	0.0614001	112.232	0.722546	0.996154	0.0227282	0.0398999	96.045	0.569631	0.999147	0.0432724	0.0693546	248.724	0.62393	0.998529	0.0393988	0.0221397	305.645	1.77955	0.634448	0.0262665	0.0138908	292.646	1.89092	0.55827	-0.172008	0.157973	340.7	-1.08884	0.958858
Control + B - Control + F	14	-0.0945707	0.0614001	112.232	-1.54024	0.78394	-0.0594721	0.0398999	96.045	-1.49053	0.810635	-0.0701973	0.0693546	248.724	-1.01215	0.972311	-0.00738332	0.0221397	305.645	-0.333487	0.999978	0.00623857	0.0138908	292.646	0.449115	0.999832	0.416995	0.157973	340.7	2.63966	0.145532
Control + B - NaCl	14	0.169269	0.0614001	112.232	2.75682	0.116867	0.116604	0.0398999	96.045	2.92241	0.0793153	0.10533	0.0693546	248.724	1.51872	0.796798	0.0560332	0.0221397	305.645	2.53089	0.186501	0.0244982	0.0138908	292.646	1.76363	0.645191	-0.193343	0.157973	340.7	-1.2239	0.924442
Control + B - NaCl + B	14	0.462857	0.0614001	112.232	7.53836	3.69288e-10	0.257303	0.0398999	96.045	6.44872	1.26051e-07	0.411107	0.0693546	248.724	5.92761	2.83948e-07	0.0546262	0.0221397	305.645	2.46734	0.213589	0.0225255	0.0138908	292.646	1.62161	0.736947	-0.0354541	0.157973	340.7	-0.224431	0.999999
Control + B - NaCl + C	14	0.0277031	0.0614001	112.232	0.451189	0.999819	-0.00400126	0.0398999	96.045	-0.100283	1	0.0634087	0.0693546	248.724	0.914268	0.984499	0.0315523	0.0221397	305.645	1.42514	0.845084	0.0243597	0.0138908	292.646	1.75365	0.651877	0.103688	0.157973	340.7	0.656369	0.997979
Control + B - NaCl + F	14	0.396571	0.0614001	112.232	6.4588	7.77921e-08	0.226603	0.0398999	96.045	5.67928	3.93593e-06	0.339937	0.0693546	248.724	4.90143	4.66203e-05	0.0408741	0.0221397	305.645	1.84619	0.588998	0.0155692	0.0138908	292.646	1.12083	0.951898	-0.0523588	0.157973	340.7	-0.331442	0.999979
Control + C - Control + F	14	-0.138935	0.0614001	112.232	-2.26278	0.323469	-0.0822003	0.0398999	96.045	-2.06016	0.44794	-0.11347	0.0693546	248.724	-1.63608	0.727951	-0.0467821	0.0221397	305.645	-2.11304	0.408845	-0.0200279	0.0138908	292.646	-1.44181	0.836971	0.589003	0.157973	340.7	3.7285	0.00548006
Control + C - NaCl	14	0.124904	0.0614001	112.232	2.03427	0.463903	0.0938757	0.0398999	96.045	2.35278	0.276774	0.0620576	0.0693546	248.724	0.894787	0.986333	0.0166345	0.0221397	305.645	0.751339	0.995262	-0.00176825	0.0138908	292.646	-0.127297	1	-0.0213355	0.157973	340.7	-0.135058	1
Control + C - NaCl + B	14	0.418492	0.0614001	112.232	6.81582	1.37193e-08	0.234575	0.0398999	96.045	5.87908	1.63917e-06	0.367835	0.0693546	248.724	5.30368	6.901e-06	0.0152274	0.0221397	305.645	0.687787	0.997275	-0.00374098	0.0138908	292.646	-0.269314	0.999995	0.136554	0.157973	340.7	0.864413	0.988919
Control + C - NaCl + C	14	-0.0166613	0.0614001	112.232	-0.271357	0.999994	-0.0267295	0.0398999	96.045	-0.669914	0.997585	0.0201363	0.0693546	248.724	0.290339	0.999991	-0.00784645	0.0221397	305.645	-0.354406	0.999966	-0.00190681	0.0138908	292.646	-0.137272	1	0.275696	0.157973	340.7	1.74521	0.657487
Control + C - NaCl + F	14	0.352207	0.0614001	112.232	5.73625	2.28621e-06	0.203874	0.0398999	96.045	5.10965	4.39318e-05	0.296664	0.0693546	248.724	4.2775	0.000701991	0.00147537	0.0221397	305.645	0.066639	1	-0.0106972	0.0138908	292.646	-0.770094	0.994479	0.119649	0.157973	340.7	0.757403	0.995031
Control + F - NaCl	14	0.26384	0.0614001	112.232	4.29705	0.000942053	0.176076	0.0398999	96.045	4.41294	0.000681845	0.175527	0.0693546	248.724	2.53087	0.187451	0.0634165	0.0221397	305.645	2.86438	0.083647	0.0182597	0.0138908	292.646	1.31451	0.892874	-0.610338	0.157973	340.7	-3.86356	0.00332537
Control + F - NaCl + B	14	0.557427	0.0614001	112.232	9.0786	2.56795e-13	0.316775	0.0398999	96.045	7.93925	5.32578e-10	0.481304	0.0693546	248.724	6.93976	9.48711e-10	0.0620095	0.0221397	305.645	2.80082	0.0985693	0.0162869	0.0138908	292.646	1.1725	0.939141	-0.452449	0.157973	340.7	-2.86409	0.0833297
Control + F - NaCl + C	14	0.122274	0.0614001	112.232	1.99143	0.492278	0.0554708	0.0398999	96.045	1.39025	0.859559	0.133606	0.0693546	248.724	1.92642	0.534093	0.0389356	0.0221397	305.645	1.75863	0.648533	0.0181211	0.0138908	292.646	1.30454	0.896679	-0.313306	0.157973	340.7	-1.98329	0.494724
Control + F - NaCl + F	14	0.491142	0.0614001	112.232	7.99903	3.48954e-11	0.286075	0.0398999	96.045	7.16981	4.73908e-09	0.410134	0.0693546	248.724	5.91358	3.05945e-07	0.0482574	0.0221397	305.645	2.17968	0.366998	0.00933068	0.0138908	292.646	0.671716	0.997651	-0.469354	0.157973	340.7	-2.9711	0.0624197
NaCl - NaCl + B	14	0.293588	0.0614001	112.232	4.78155	0.000140972	0.140699	0.0398999	96.045	3.52631	0.0144088	0.305777	0.0693546	248.724	4.4089	0.000407374	-0.00140702	0.0221397	305.645	-0.0635518	1	-0.00197273	0.0138908	292.646	-0.142017	1	0.157889	0.157973	340.7	0.999471	0.97432
NaCl - NaCl + C	14	-0.141566	0.0614001	112.232	-2.30563	0.299891	-0.120605	0.0398999	96.045	-3.02269	0.0612561	-0.0419213	0.0693546	248.724	-0.604448	0.998801	-0.0244809	0.0221397	305.645	-1.10574	0.955263	-0.00013856	0.0138908	292.646	-0.00997491	1	0.297032	0.157973	340.7	1.88027	0.565458
NaCl - NaCl + F	14	0.227302	0.0614001	112.232	3.70198	0.00777345	0.109999	0.0398999	96.045	2.75687	0.118635	0.234607	0.0693546	248.724	3.38272	0.0186342	-0.0151591	0.0221397	305.645	-0.6847	0.997351	-0.00892898	0.0138908	292.646	-0.642797	0.998226	0.140985	0.157973	340.7	0.892461	0.986615
NaCl + B - NaCl + C	14	-0.435154	0.0614001	112.232	-7.08718	3.58198e-09	-0.261304	0.0398999	96.045	-6.549	7.95971e-08	-0.347698	0.0693546	248.724	-5.01334	2.77354e-05	-0.0230739	0.0221397	305.645	-1.04219	0.967542	0.00183417	0.0138908	292.646	0.132042	1	0.139143	0.157973	340.7	0.8808	0.987614
NaCl + B - NaCl + F	14	-0.0662856	0.0614001	112.232	-1.07957	0.959814	-0.0307005	0.0398999	96.045	-0.769437	0.994279	-0.0711703	0.0693546	248.724	-1.02618	0.970109	-0.0137521	0.0221397	305.645	-0.621148	0.998578	-0.00695625	0.0138908	292.646	-0.50078	0.999652	-0.0169048	0.157973	340.7	-0.107011	1
NaCl + C - NaCl + F	14	0.368868	0.0614001	112.232	6.00761	6.57048e-07	0.230604	0.0398999	96.045	5.77956	2.54023e-06	0.276528	0.0693546	248.724	3.98716	0.00221306	0.00932182	0.0221397	305.645	0.421045	0.999891	-0.00879042	0.0138908	292.646	-0.632822	0.998395	-0.156047	0.157973	340.7	-0.987811	0.975962
Control - Control + B	17	-0.104553	0.0574404	121.635	-1.8202	0.607705	-0.0718761	0.0378704	97.8228	-1.89795	0.555665	-0.0653544	0.0674073	240.982	-0.969545	0.978255	-0.0688463	0.0242685	193.674	-2.83686	0.0920399	-0.012765	0.0143146	228.263	-0.891748	0.986579	-0.0608973	0.166568	240.892	-0.365599	0.999958
Control - Control + C	17	-0.0519953	0.0574404	121.635	-0.905204	0.985066	-0.0284057	0.0378704	97.8228	-0.750075	0.995114	-0.0471792	0.0674073	240.982	-0.699913	0.99694	-0.0253688	0.0242685	193.674	-1.04534	0.966745	0.00209611	0.0143146	228.263	0.146432	1	-0.317785	0.166568	240.892	-1.90784	0.546889
Control - Control + F	17	-0.204551	0.0574404	121.635	-3.5611	0.0120065	-0.111799	0.0378704	97.8228	-2.95215	0.0733495	-0.185504	0.0674073	240.982	-2.75199	0.112489	-0.0252624	0.0242685	193.674	-1.04095	0.967503	0.00302374	0.0143146	228.263	0.211235	0.999999	-0.0328489	0.166568	240.892	-0.19721	0.999999
Control - NaCl	17	0.13977	0.0574404	121.635	2.43331	0.23505	0.0987503	0.0378704	97.8228	2.60758	0.165816	0.0820397	0.0674073	240.982	1.21707	0.926272	0.0754942	0.0242685	193.674	3.11079	0.0438179	0.0334396	0.0143146	228.263	2.33605	0.278803	-0.401162	0.166568	240.892	-2.4084	0.242032
Control - NaCl + B	17	0.387876	0.0574404	121.635	6.75267	1.47143e-08	0.226816	0.0378704	97.8228	5.98927	9.6414e-07	0.32212	0.0674073	240.982	4.77871	8.27811e-05	-0.0205443	0.0242685	193.674	-0.846541	0.990099	0.00353915	0.0143146	228.263	0.247241	0.999997	0.0619657	0.166568	240.892	0.372014	0.999953
Control - NaCl + C	17	0.0226879	0.0574404	121.635	0.394981	0.999926	-0.0160896	0.0378704	97.8228	-0.424858	0.999878	0.0775549	0.0674073	240.982	1.15054	0.94468	0.0493526	0.0242685	193.674	2.03361	0.462105	0.0195083	0.0143146	228.263	1.36282	0.873014	-0.239413	0.166568	240.892	-1.43733	0.838992
Control - NaCl + F	17	0.359924	0.0574404	121.635	6.26604	1.61725e-07	0.21486	0.0378704	97.8228	5.67355	3.8962e-06	0.290128	0.0674073	240.982	4.30411	0.000636179	-0.0169106	0.0242685	193.674	-0.696813	0.997005	0.00489908	0.0143146	228.263	0.342244	0.999973	-0.174214	0.166568	240.892	-1.0459	0.966782
Control + B - Control + C	17	0.052558	0.0574404	121.635	0.915001	0.984103	0.0434704	0.0378704	97.8228	1.14787	0.94424	0.0181752	0.0674073	240.982	0.269632	0.999995	0.0434776	0.0242685	193.674	1.79152	0.626588	0.0148611	0.0143146	228.263	1.03818	0.968079	-0.256888	0.166568	240.892	-1.54224	0.783675
Control + B - Control + F	17	-0.099998	0.0574404	121.635	-1.7409	0.660617	-0.0399232	0.0378704	97.8228	-1.0542	0.964474	-0.12015	0.0674073	240.982	-1.78244	0.632594	0.043584	0.0242685	193.674	1.79591	0.623626	0.0157887	0.0143146	228.263	1.10298	0.955675	0.0280484	0.166568	240.892	0.16839	1
Control + B - NaCl	17	0.244323	0.0574404	121.635	4.25351	0.00105696	0.170626	0.0378704	97.8228	4.50553	0.000473428	0.147394	0.0674073	240.982	2.18662	0.363545	0.144341	0.0242685	193.674	5.94765	3.47152e-07	0.0462046	0.0143146	228.263	3.2278	0.0305086	-0.340265	0.166568	240.892	-2.0428	0.455376
Control + B - NaCl + B	17	0.492429	0.0574404	121.635	8.57288	1.16018e-12	0.298692	0.0378704	97.8228	7.88721	4.46107e-10	0.387474	0.0674073	240.982	5.74826	7.53223e-07	0.0483021	0.0242685	193.674	1.99032	0.491103	0.0163042	0.0143146	228.263	1.13899	0.947476	0.122863	0.166568	240.892	0.737613	0.995752
Control + B - NaCl + C	17	0.127241	0.0574404	121.635	2.21519	0.350171	0.0557865	0.0378704	97.8228	1.47309	0.819729	0.142909	0.0674073	240.982	2.12009	0.405014	0.118199	0.0242685	193.674	4.87047	6.23163e-05	0.0322733	0.0143146	228.263	2.25457	0.323614	-0.178516	0.166568	240.892	-1.07173	0.962056
Control + B - NaCl + F	17	0.464477	0.0574404	121.635	8.08625	1.46915e-11	0.286736	0.0378704	97.8228	7.5715	9.00771e-10	0.355483	0.0674073	240.982	5.27365	8.17687e-06	0.0519357	0.0242685	193.674	2.14005	0.393193	0.0176641	0.0143146	228.263	1.23399	0.920965	-0.113317	0.166568	240.892	-0.680304	0.997442
Control + C - Control + F	17	-0.152556	0.0574404	121.635	-2.6559	0.146674	-0.0833936	0.0378704	97.8228	-2.20208	0.359701	-0.138325	0.0674073	240.982	-2.05207	0.449226	0.000106407	0.0242685	193.674	0.00438456	1	0.000927631	0.0143146	228.263	0.0648032	1	0.284937	0.166568	240.892	1.71063	0.68037
Control + C - NaCl	17	0.191765	0.0574404	121.635	3.33851	0.0240289	0.127156	0.0378704	97.8228	3.35766	0.0239002	0.129219	0.0674073	240.982	1.91699	0.540611	0.100863	0.0242685	193.674	4.15613	0.00124063	0.0313435	0.0143146	228.263	2.18962	0.361931	-0.0833769	0.166568	240.892	-0.500557	0.999651
Control + C - NaCl + B	17	0.439871	0.0574404	121.635	7.65788	1.40997e-10	0.255222	0.0378704	97.8228	6.73934	3.11318e-08	0.369299	0.0674073	240.982	5.47863	2.97545e-06	0.00482449	0.0242685	193.674	0.198797	0.999999	0.00144304	0.0143146	228.263	0.100809	1	0.379751	0.166568	240.892	2.27985	0.309067
Control + C - NaCl + C	17	0.0746831	0.0574404	121.635	1.30018	0.897181	0.0123161	0.0378704	97.8228	0.325217	0.99998	0.124734	0.0674073	240.982	1.85045	0.58628	0.0747213	0.0242685	193.674	3.07894	0.0479835	0.0174122	0.0143146	228.263	1.21639	0.92643	0.0783722	0.166568	240.892	0.470511	0.999769
Control + C - NaCl + F	17	0.411919	0.0574404	121.635	7.17125	1.76231e-09	0.243266	0.0378704	97.8228	6.42363	1.341e-07	0.337307	0.0674073	240.982	5.00402	2.95231e-05	0.00845815	0.0242685	193.674	0.348524	0.999969	0.00280297	0.0143146	228.263	0.195812	0.999999	0.143571	0.166568	240.892	0.861935	0.989035
Control + F - NaCl	17	0.344321	0.0574404	121.635	5.99441	5.9364e-07	0.21055	0.0378704	97.8228	5.55973	6.38891e-06	0.267544	0.0674073	240.982	3.96906	0.00238934	0.100757	0.0242685	193.674	4.15174	0.00126201	0.0304159	0.0143146	228.263	2.12482	0.402184	-0.368313	0.166568	240.892	-2.21119	0.348753
Control + F - NaCl + B	17	0.592427	0.0574404	121.635	10.3138	8.22675e-14	0.338615	0.0378704	97.8228	8.94142	3.22425e-10	0.507624	0.0674073	240.982	7.5307	2.83349e-11	0.00471809	0.0242685	193.674	0.194412	0.999999	0.000515411	0.0143146	228.263	0.036006	1	0.0948146	0.166568	240.892	0.569224	0.999188
Control + F - NaCl + C	17	0.227239	0.0574404	121.635	3.95608	0.00314621	0.0957097	0.0378704	97.8228	2.52729	0.196546	0.263059	0.0674073	240.982	3.90253	0.00306968	0.0746149	0.0242685	193.674	3.07456	0.0485828	0.0164845	0.0143146	228.263	1.15159	0.944374	-0.206564	0.166568	240.892	-1.24012	0.919053
Control + F - NaCl + F	17	0.564475	0.0574404	121.635	9.82715	9.14824e-14	0.326659	0.0378704	97.8228	8.6257	3.25004e-10	0.475632	0.0674073	240.982	7.0561	5.06096e-10	0.00835174	0.0242685	193.674	0.344139	0.999972	0.00187534	0.0143146	228.263	0.131009	1	-0.141365	0.166568	240.892	-0.848694	0.990002
NaCl - NaCl + B	17	0.248106	0.0574404	121.635	4.31936	0.000822919	0.128066	0.0378704	97.8228	3.38168	0.0222532	0.24008	0.0674073	240.982	3.56164	0.0103592	-0.0960384	0.0242685	193.674	-3.95733	0.00264783	-0.0299005	0.0143146	228.263	-2.08881	0.425308	0.463128	0.166568	240.892	2.78041	0.104841
NaCl - NaCl + C	17	-0.117082	0.0574404	121.635	-2.03833	0.460827	-0.11484	0.0378704	97.8228	-3.03244	0.0595212	-0.00448482	0.0674073	240.982	-0.0665331	1	-0.0261416	0.0242685	193.674	-1.07718	0.960847	-0.0139314	0.0143146	228.263	-0.973227	0.977758	0.161749	0.166568	240.892	0.971068	0.97806
NaCl - NaCl + F	17	0.220154	0.0574404	121.635	3.83274	0.00484749	0.11611	0.0378704	97.8228	3.06597	0.0544403	0.208089	0.0674073	240.982	3.08703	0.0459908	-0.0924048	0.0242685	193.674	-3.8076	0.00457871	-0.0285405	0.0143146	228.263	-1.99381	0.488341	0.226948	0.166568	240.892	1.36249	0.873212
NaCl + B - NaCl + C	17	-0.365188	0.0574404	121.635	-6.35769	1.03627e-07	-0.242906	0.0378704	97.8228	-6.41412	1.40089e-07	-0.244565	0.0674073	240.982	-3.62817	0.00824496	0.0698968	0.0242685	193.674	2.88015	0.0823461	0.0159691	0.0143146	228.263	1.11558	0.952916	-0.301379	0.166568	240.892	-1.80934	0.614362
NaCl + B - NaCl + F	17	-0.0279521	0.0574404	121.635	-0.486628	0.999702	-0.0119562	0.0378704	97.8228	-0.315714	0.999984	-0.0319918	0.0674073	240.982	-0.474605	0.999755	0.00363366	0.0242685	193.674	0.149727	1	0.00135993	0.0143146	228.263	0.0950029	1	-0.23618	0.166568	240.892	-1.41792	0.848306
NaCl + C - NaCl + F	17	0.337236	0.0574404	121.635	5.87106	1.06098e-06	0.23095	0.0378704	97.8228	6.09841	5.90332e-07	0.212573	0.0674073	240.982	3.15357	0.0378902	-0.0662632	0.0242685	193.674	-2.73042	0.119818	-0.0146092	0.0143146	228.263	-1.02058	0.970959	0.0651989	0.166568	240.892	0.391425	0.999933
Control - Control + B	19	-0.121568	0.0555775	123.806	-2.18736	0.366581	-0.0806279	0.0369507	95.855	-2.18204	0.371808	-0.0818801	0.0668324	215.443	-1.22516	0.923685	-0.0278125	0.0259234	145.829	-1.07287	0.961437	-0.00599458	0.0148039	180.405	-0.404933	0.999915	0.0457582	0.17343	184.948	0.263843	0.999995
Control - Control + C	19	-0.0427374	0.0555775	123.806	-0.76897	0.994377	-0.0357655	0.0369507	95.855	-0.967926	0.977841	-0.0139438	0.0668324	215.443	-0.208639	0.999999	0.033605	0.0259234	145.829	1.29632	0.89894	-0.000280294	0.0148039	180.405	-0.0189339	1	-0.410781	0.17343	184.948	-2.36857	0.263176
Control - Control + F	19	-0.149925	0.0555775	123.806	-2.69758	0.133172	-0.10659	0.0369507	95.855	-2.88465	0.0871989	-0.0866703	0.0668324	215.443	-1.29683	0.899271	0.00210384	0.0259234	145.829	0.0811561	1	0.00585867	0.0148039	180.405	0.395753	0.999927	-0.0132051	0.17343	184.948	-0.0761408	1
Control - NaCl	19	0.2249	0.0555775	123.806	4.04661	0.00225445	0.103817	0.0369507	95.855	2.80961	0.104722	0.242167	0.0668324	215.443	3.62349	0.00854584	0.0841537	0.0259234	145.829	3.24625	0.0306078	0.0248792	0.0148039	180.405	1.68059	0.699774	-0.341634	0.17343	184.948	-1.96987	0.505055
Control - NaCl + B	19	0.439264	0.0555775	123.806	7.90363	3.56117e-11	0.259497	0.0369507	95.855	7.02279	9.15344e-09	0.359534	0.0668324	215.443	5.37964	5.33936e-06	0.0820668	0.0259234	145.829	3.16574	0.0387243	0.0461278	0.0148039	180.405	3.11593	0.0435018	-0.033888	0.17343	184.948	-0.195399	0.999999
Control - NaCl + C	19	0.108337	0.0555775	123.806	1.9493	0.520173	0.0227628	0.0369507	95.855	0.616031	0.998585	0.171149	0.0668324	215.443	2.56087	0.176326	0.0806618	0.0259234	145.829	3.11155	0.0451914	0.030506	0.0148039	180.405	2.06068	0.444462	-0.124951	0.17343	184.948	-0.720472	0.996302
Control - NaCl + F	19	0.457815	0.0555775	123.806	8.23741	6.07647e-12	0.277189	0.0369507	95.855	7.5016	1.32555e-09	0.361251	0.0668324	215.443	5.40533	4.71039e-06	0.0672217	0.0259234	145.829	2.59309	0.166931	0.0287627	0.0148039	180.405	1.94292	0.523429	-0.222743	0.17343	184.948	-1.28434	0.903658
Control + B - Control + C	19	0.0788306	0.0555775	123.806	1.41839	0.847153	0.0448624	0.0369507	95.855	1.21412	0.925853	0.0679363	0.0668324	215.443	1.01652	0.971564	0.0614175	0.0259234	145.829	2.36919	0.264511	0.00571428	0.0148039	180.405	0.386	0.999938	-0.456539	0.17343	184.948	-2.63242	0.151117
Control + B - Control + F	19	-0.028357	0.0555775	123.806	-0.510224	0.999593	-0.0259619	0.0369507	95.855	-0.702609	0.99674	-0.00479022	0.0668324	215.443	-0.0716751	1	0.0299163	0.0259234	145.829	1.15403	0.9433	0.0118532	0.0148039	180.405	0.800687	0.992907	-0.0589633	0.17343	184.948	-0.339984	0.999974
Control + B - NaCl	19	0.346468	0.0555775	123.806	6.23397	1.81545e-07	0.184445	0.0369507	95.855	4.99166	7.13144e-05	0.324047	0.0668324	215.443	4.84865	6.42922e-05	0.111966	0.0259234	145.829	4.31912	0.000742615	0.0308738	0.0148039	180.405	2.08553	0.428264	-0.387392	0.17343	184.948	-2.23371	0.336677
Control + B - NaCl + B	19	0.560832	0.0555775	123.806	10.091	1.47549e-13	0.340125	0.0369507	95.855	9.20483	4.34517e-10	0.441414	0.0668324	215.443	6.6048	8.55121e-09	0.109879	0.0259234	145.829	4.23862	0.00101533	0.0521224	0.0148039	180.405	3.52087	0.0124809	-0.0796462	0.17343	184.948	-0.459242	0.999802
Control + B - NaCl + C	19	0.229905	0.0555775	123.806	4.13666	0.00162046	0.103391	0.0369507	95.855	2.79807	0.107654	0.253029	0.0668324	215.443	3.78603	0.00482492	0.108474	0.0259234	145.829	4.18442	0.0012498	0.0365006	0.0148039	180.405	2.46562	0.217141	-0.17071	0.17343	184.948	-0.984315	0.976176
Control + B - NaCl + F	19	0.579383	0.0555775	123.806	10.4248	1.42775e-13	0.357817	0.0369507	95.855	9.68364	4.34316e-10	0.443131	0.0668324	215.443	6.63048	7.40282e-09	0.0950342	0.0259234	145.829	3.66597	0.00807756	0.0347573	0.0148039	180.405	2.34786	0.273936	-0.268502	0.17343	184.948	-1.54819	0.78008
Control + C - Control + F	19	-0.107188	0.0555775	123.806	-1.92861	0.534167	-0.0708243	0.0369507	95.855	-1.91672	0.543073	-0.0727265	0.0668324	215.443	-1.08819	0.958725	-0.0315012	0.0259234	145.829	-1.21516	0.926279	0.00613897	0.0148039	180.405	0.414687	0.9999	0.397576	0.17343	184.948	2.29243	0.303403
Control + C - NaCl	19	0.267638	0.0555775	123.806	4.81558	0.000111861	0.139583	0.0369507	95.855	3.77754	0.00644381	0.25611	0.0668324	215.443	3.83213	0.00408365	0.0505488	0.0259234	145.829	1.94993	0.519227	0.0251595	0.0148039	180.405	1.69953	0.687586	0.0691471	0.17343	184.948	0.398704	0.999923
Control + C - NaCl + B	19	0.482002	0.0555775	123.806	8.6726	7.14095e-13	0.295263	0.0369507	95.855	7.99072	5.18006e-10	0.373478	0.0668324	215.443	5.58828	1.90463e-06	0.0484618	0.0259234	145.829	1.86942	0.574011	0.0464081	0.0148039	180.405	3.13487	0.0411971	0.376893	0.17343	184.948	2.17318	0.372859
Control + C - NaCl + C	19	0.151075	0.0555775	123.806	2.71827	0.126916	0.0585283	0.0369507	95.855	1.58396	0.758635	0.185093	0.0668324	215.443	2.76951	0.108312	0.0470568	0.0259234	145.829	1.81523	0.610825	0.0307863	0.0148039	180.405	2.07962	0.432099	0.28583	0.17343	184.948	1.6481	0.720339
Control + C - NaCl + F	19	0.500552	0.0555775	123.806	9.00638	2.42806e-13	0.312955	0.0369507	95.855	8.46952	4.42358e-10	0.375195	0.0668324	215.443	5.61397	1.67435e-06	0.0336168	0.0259234	145.829	1.29677	0.898771	0.029043	0.0148039	180.405	1.96186	0.510554	0.188038	0.17343	184.948	1.08423	0.95941
Control + F - NaCl	19	0.374825	0.0555775	123.806	6.74419	1.45902e-08	0.210407	0.0369507	95.855	5.69426	3.7017e-06	0.328837	0.0668324	215.443	4.92032	4.64972e-05	0.0820499	0.0259234	145.829	3.16509	0.0387969	0.0190206	0.0148039	180.405	1.28484	0.903448	-0.328429	0.17343	184.948	-1.89373	0.556983
Control + F - NaCl + B	19	0.589189	0.0555775	123.806	10.6012	1.39444e-13	0.366087	0.0369507	95.855	9.90744	4.34297e-10	0.446205	0.0668324	215.443	6.67648	5.71298e-09	0.0799629	0.0259234	145.829	3.08459	0.0487419	0.0402691	0.0148039	180.405	2.72018	0.123268	-0.0206829	0.17343	184.948	-0.119258	1
Control + F - NaCl + C	19	0.258262	0.0555775	123.806	4.64689	0.000223608	0.129353	0.0369507	95.855	3.50068	0.0156067	0.257819	0.0668324	215.443	3.8577	0.00371954	0.078558	0.0259234	145.829	3.03039	0.0566081	0.0246474	0.0148039	180.405	1.66493	0.709743	-0.111746	0.17343	184.948	-0.644332	0.998175
Control + F - NaCl + F	19	0.60774	0.0555775	123.806	10.935	1.22791e-13	0.383779	0.0369507	95.855	10.3862	4.34284e-10	0.447921	0.0668324	215.443	6.70216	4.94093e-09	0.0651179	0.0259234	145.829	2.51194	0.198763	0.0229041	0.0148039	180.405	1.54717	0.780633	-0.209538	0.17343	184.948	-1.2082	0.928671
NaCl - NaCl + B	19	0.214364	0.0555775	123.806	3.85702	0.0044256	0.15568	0.0369507	95.855	4.21318	0.0014242	0.117368	0.0668324	215.443	1.75615	0.650294	-0.00208696	0.0259234	145.829	-0.080505	1	0.0212486	0.0148039	180.405	1.43534	0.839632	0.307746	0.17343	184.948	1.77447	0.638096
NaCl - NaCl + C	19	-0.116563	0.0555775	123.806	-2.09731	0.422483	-0.0810544	0.0369507	95.855	-2.19358	0.364918	-0.0710175	0.0668324	215.443	-1.06262	0.963704	-0.00349192	0.0259234	145.829	-0.134701	1	0.0056268	0.0148039	180.405	0.38009	0.999944	0.216683	0.17343	184.948	1.2494	0.91574
NaCl - NaCl + F	19	0.232914	0.0555775	123.806	4.1908	0.00132481	0.173372	0.0369507	95.855	4.69198	0.000235028	0.119084	0.0668324	215.443	1.78183	0.633061	-0.016932	0.0259234	145.829	-0.653156	0.99799	0.0038835	0.0148039	180.405	0.262331	0.999996	0.118891	0.17343	184.948	0.685527	0.997294
NaCl + B - NaCl + C	19	-0.330927	0.0555775	123.806	-5.95433	6.93533e-07	-0.236734	0.0369507	95.855	-6.40676	1.53567e-07	-0.188385	0.0668324	215.443	-2.81877	0.0957492	-0.00140495	0.0259234	145.829	-0.0541964	1	-0.0156218	0.0148039	180.405	-1.05525	0.96493	-0.0910634	0.17343	184.948	-0.525074	0.999517
NaCl + B - NaCl + F	19	0.0185505	0.0555775	123.806	0.333776	0.999977	0.0176922	0.0369507	95.855	0.478806	0.999728	0.00171647	0.0668324	215.443	0.0256832	1	-0.014845	0.0259234	145.829	-0.572651	0.999139	-0.0173651	0.0148039	180.405	-1.17301	0.938589	-0.188855	0.17343	184.948	-1.08894	0.958453
NaCl + C - NaCl + F	19	0.349477	0.0555775	123.806	6.28811	1.39556e-07	0.254426	0.0369507	95.855	6.88557	1.70657e-08	0.190102	0.0668324	215.443	2.84446	0.0896796	-0.0134401	0.0259234	145.829	-0.518454	0.999551	-0.0017433	0.0148039	180.405	-0.11776	1	-0.097792	0.17343	184.948	-0.563871	0.999229
Control - Control + B	21	-0.0634656	0.0544138	121.159	-1.16635	0.939844	-0.0380472	0.0364096	91.2385	-1.04498	0.966034	-0.0508368	0.0668557	180.008	-0.760396	0.994828	0.0642525	0.027728	114.258	2.31724	0.293509	0.0160383	0.015441	140.341	1.03869	0.967633	-0.0874312	0.181078	142.712	-0.482836	0.99972
Control - Control + C	21	0.0204986	0.0544138	121.159	0.376718	0.999947	0.0605002	0.0364096	91.2385	1.66165	0.711482	-0.0800032	0.0668557	180.008	-1.19665	0.932015	0.107064	0.027728	114.258	3.86122	0.00450488	0.0455504	0.015441	140.341	2.94997	0.0705304	-0.53595	0.181078	142.712	-2.95977	0.0686076
Control - Control + F	21	-0.0690746	0.0544138	121.159	-1.26943	0.908292	-0.0191157	0.0364096	91.2385	-0.525019	0.999498	-0.0999177	0.0668557	180.008	-1.49453	0.809537	0.0569372	0.027728	114.258	2.05342	0.451274	0.0236723	0.015441	140.341	1.53308	0.788258	-0.170411	0.181078	142.712	-0.941091	0.981412
Control - NaCl	21	0.340011	0.0544138	121.159	6.24861	1.77518e-07	0.220839	0.0364096	91.2385	6.0654	8.10367e-07	0.238343	0.0668557	180.008	3.56504	0.0107851	0.111801	0.027728	114.258	4.03205	0.00246995	0.0445579	0.015441	140.341	2.8857	0.0833324	-0.342955	0.181078	142.712	-1.89396	0.557336
Control - NaCl + B	21	0.523274	0.0544138	121.159	9.61657	1.5854e-13	0.319765	0.0364096	91.2385	8.78243	4.71668e-10	0.407018	0.0668557	180.008	6.08802	1.87185e-07	0.13369	0.027728	114.258	4.82148	0.000117702	0.0589407	0.015441	140.341	3.81716	0.00486085	-0.176767	0.181078	142.712	-0.976193	0.977102
Control - NaCl + C	21	0.30544	0.0544138	121.159	5.61329	3.51693e-06	0.17607	0.0364096	91.2385	4.8358	0.000141051	0.258741	0.0668557	180.008	3.87015	0.00372615	0.0965781	0.027728	114.258	3.48305	0.0156513	0.0387402	0.015441	140.341	2.50892	0.200352	-0.154834	0.181078	142.712	-0.855068	0.989385
Control - NaCl + F	21	0.548816	0.0544138	121.159	10.086	1.48992e-13	0.340466	0.0364096	91.2385	9.351	4.69348e-10	0.4167	0.0668557	180.008	6.23283	8.80872e-08	0.139685	0.027728	114.258	5.03769	4.78255e-05	0.0587479	0.015441	140.341	3.80468	0.00507731	-0.189507	0.181078	142.712	-1.04655	0.966284
Control + B - Control + C	21	0.0839642	0.0544138	121.159	1.54307	0.782467	0.0985474	0.0364096	91.2385	2.70663	0.133896	-0.0291664	0.0668557	180.008	-0.436258	0.999859	0.0428115	0.027728	114.258	1.54398	0.781867	0.029512	0.015441	140.341	1.91128	0.545584	-0.448519	0.181078	142.712	-2.47694	0.213912
Control + B - Control + F	21	-0.00560902	0.0544138	121.159	-0.103081	1	0.0189314	0.0364096	91.2385	0.519957	0.999529	-0.0490809	0.0668557	180.008	-0.734132	0.995839	-0.00731531	0.027728	114.258	-0.263824	0.999995	0.00763397	0.015441	140.341	0.494397	0.999672	-0.0829799	0.181078	142.712	-0.458255	0.999802
Control + B - NaCl	21	0.403476	0.0544138	121.159	7.41496	5.08759e-10	0.258886	0.0364096	91.2385	7.11038	7.47575e-09	0.28918	0.0668557	180.008	4.32544	0.000653705	0.0475482	0.027728	114.258	1.71481	0.677678	0.0285196	0.015441	140.341	1.84701	0.589328	-0.255524	0.181078	142.712	-1.41113	0.850811
Control + B - NaCl + B	21	0.58674	0.0544138	121.159	10.7829	1.3034e-13	0.357812	0.0364096	91.2385	9.8274	4.6921e-10	0.457855	0.0668557	180.008	6.84841	3.18168e-09	0.0694378	0.027728	114.258	2.50425	0.204297	0.0429024	0.015441	140.341	2.77848	0.108884	-0.089336	0.181078	142.712	-0.493356	0.999677
Control + B - NaCl + C	21	0.368906	0.0544138	121.159	6.77964	1.30035e-08	0.214117	0.0364096	91.2385	5.88078	1.82098e-06	0.309578	0.0668557	180.008	4.63054	0.000185311	0.0323256	0.027728	114.258	1.16581	0.939893	0.0227018	0.015441	140.341	1.47024	0.821862	-0.0674031	0.181078	142.712	-0.372232	0.999951
Control + B - NaCl + F	21	0.612282	0.0544138	121.159	11.2523	1.11022e-13	0.378513	0.0364096	91.2385	10.396	4.69185e-10	0.467537	0.0668557	180.008	6.99322	1.41989e-09	0.0754327	0.027728	114.258	2.72045	0.127088	0.0427096	0.015441	140.341	2.766	0.112227	-0.102076	0.181078	142.712	-0.563713	0.999222
Control + C - Control + F	21	-0.0895732	0.0544138	121.159	-1.64615	0.721327	-0.079616	0.0364096	91.2385	-2.18667	0.369489	-0.0199146	0.0668557	180.008	-0.297874	0.999989	-0.0501268	0.027728	114.258	-1.8078	0.616145	-0.0218781	0.015441	140.341	-1.41689	0.848085	0.365539	0.181078	142.712	2.01868	0.473104
Control + C - NaCl	21	0.319512	0.0544138	121.159	5.87189	1.06451e-06	0.160339	0.0364096	91.2385	4.40375	0.000735621	0.318346	0.0668557	180.008	4.76169	0.000105488	0.00473672	0.027728	114.258	0.170828	1	-0.000992416	0.015441	140.341	-0.0642717	1	0.192995	0.181078	142.712	1.06581	0.962768
Control + C - NaCl + B	21	0.502775	0.0544138	121.159	9.23985	1.85407e-13	0.259265	0.0364096	91.2385	7.12077	7.14487e-09	0.487022	0.0668557	180.008	7.28467	2.7245e-10	0.0266263	0.027728	114.258	0.960267	0.978975	0.0133903	0.015441	140.341	0.867195	0.988454	0.359183	0.181078	142.712	1.98358	0.496577
Control + C - NaCl + C	21	0.284942	0.0544138	121.159	5.23657	1.8961e-05	0.115569	0.0364096	91.2385	3.17414	0.0411054	0.338745	0.0668557	180.008	5.0668	2.71284e-05	-0.0104859	0.027728	114.258	-0.378169	0.999945	-0.0068102	0.015441	140.341	-0.441048	0.999847	0.381116	0.181078	142.712	2.1047	0.416986
Control + C - NaCl + F	21	0.528318	0.0544138	121.159	9.70926	1.52323e-13	0.279966	0.0364096	91.2385	7.68934	9.30559e-10	0.496703	0.0668557	180.008	7.42948	1.18456e-10	0.0326212	0.027728	114.258	1.17647	0.937032	0.0131976	0.015441	140.341	0.854713	0.989405	0.346443	0.181078	142.712	1.91322	0.544221
Control + F - NaCl	21	0.409085	0.0544138	121.159	7.51804	2.97775e-10	0.239955	0.0364096	91.2385	6.59042	7.72987e-08	0.338261	0.0668557	180.008	5.05957	2.80369e-05	0.0548635	0.027728	114.258	1.97863	0.500752	0.0208857	0.015441	140.341	1.35261	0.876662	-0.172544	0.181078	142.712	-0.952872	0.98004
Control + F - NaCl + B	21	0.592349	0.0544138	121.159	10.886	1.26787e-13	0.338881	0.0364096	91.2385	9.30744	4.69387e-10	0.506936	0.0668557	180.008	7.58254	4.87135e-11	0.0767531	0.027728	114.258	2.76807	0.113598	0.0352684	0.015441	140.341	2.28408	0.309799	-0.00635613	0.181078	142.712	-0.0351016	1
Control + F - NaCl + C	21	0.374515	0.0544138	121.159	6.88272	7.74557e-09	0.195185	0.0364096	91.2385	5.36082	1.67519e-05	0.358659	0.0668557	180.008	5.36468	6.78371e-06	0.0396409	0.027728	114.258	1.42963	0.841644	0.0150679	0.015441	140.341	0.975838	0.977137	0.0155768	0.181078	142.712	0.0860227	1
Control + F - NaCl + F	21	0.617891	0.0544138	121.159	11.3554	1.07914e-13	0.359582	0.0364096	91.2385	9.87602	4.69202e-10	0.516618	0.0668557	180.008	7.72736	2.08829e-11	0.082748	0.027728	114.258	2.98427	0.0660389	0.0350757	0.015441	140.341	2.2716	0.316741	-0.0190962	0.181078	142.712	-0.105458	1
NaCl - NaCl + B	21	0.183263	0.0544138	121.159	3.36796	0.0219999	0.0989257	0.0364096	91.2385	2.71702	0.130765	0.168675	0.0668557	180.008	2.52298	0.192588	0.0218896	0.027728	114.258	0.789439	0.993372	0.0143827	0.015441	140.341	0.931467	0.982469	0.166188	0.181078	142.712	0.917771	0.983917
NaCl - NaCl + C	21	-0.0345703	0.0544138	121.159	-0.635323	0.9983	-0.0447694	0.0364096	91.2385	-1.2296	0.920941	0.0203982	0.0668557	180.008	0.305108	0.999988	-0.0152226	0.027728	114.258	-0.548996	0.999338	-0.00581778	0.015441	140.341	-0.376776	0.999947	0.188121	0.181078	142.712	1.0389	0.967613
NaCl - NaCl + F	21	0.208806	0.0544138	121.159	3.83737	0.00477778	0.119627	0.0364096	91.2385	3.28559	0.0300246	0.178357	0.0668557	180.008	2.66779	0.139482	0.0278845	0.027728	114.258	1.00564	0.972744	0.01419	0.015441	140.341	0.918985	0.983784	0.153448	0.181078	142.712	0.847414	0.989939
NaCl + B - NaCl + C	21	-0.217834	0.0544138	121.159	-4.00328	0.00266285	-0.143695	0.0364096	91.2385	-3.94663	0.00374221	-0.148277	0.0668557	180.008	-2.21787	0.346111	-0.0371122	0.027728	114.258	-1.33844	0.88212	-0.0202005	0.015441	140.341	-1.30824	0.894394	0.021933	0.181078	142.712	0.121124	1
NaCl + B - NaCl + F	21	0.0255423	0.0544138	121.159	0.469408	0.999766	0.0207015	0.0364096	91.2385	0.568572	0.999154	0.00968154	0.0668557	180.008	0.144813	1	0.00599492	0.027728	114.258	0.216204	0.999999	-0.000192726	0.015441	140.341	-0.0124815	1	-0.0127401	0.181078	142.712	-0.0703567	1
NaCl + C - NaCl + F	21	0.243376	0.0544138	121.159	4.47269	0.000455402	0.164397	0.0364096	91.2385	4.5152	0.000485172	0.157959	0.0668557	180.008	2.36268	0.266335	0.0431071	0.027728	114.258	1.55464	0.775832	0.0200078	0.015441	140.341	1.29576	0.899084	-0.034673	0.181078	142.712	-0.191481	0.999999

## Sheet: Suppl.Table S1-B
		Volume					Area Top					Area Side					Roundness					Compactness					SOL
contrast	DAS	estimate	SE	df	t.ratio	p.value	estimate	SE	df	t.ratio	p.value	estimate	SE	df	t.ratio	p.value	estimate	SE	df	t.ratio	p.value	estimate	SE	df	t.ratio	p.value	estimate	SE	df	t.ratio	p.value
Control - Control + D	0	0.107218	0.154568	113.494	0.693663	0.999507	0.0405603	0.0982808	81.2813	0.412698	0.999994	-0.0746531	0.0918783	95.0401	-0.812521	0.992031	-0.0545884	0.0763244	209.384	-0.715216	0.999397	-0.0200109	0.0250625	123.671	-0.798443	0.998497	0.019642	0.150248	258.301	0.130731	1
Control - Control + H	0	0.0344374	0.154568	113.494	0.222798	1	-0.0756635	0.0982808	81.2813	-0.769871	0.99882	-0.259117	0.0918783	95.0401	-2.82022	0.102188	-0.096269	0.0763244	209.384	-1.26131	0.960919	-0.0648915	0.0250625	123.671	-2.58919	0.234026	0.147646	0.150248	258.301	0.982685	0.99302
Control - Control + O	0	0.14002	0.154568	113.494	0.905882	0.996009	-0.0749735	0.0982808	81.2813	-0.76285	0.998902	-0.00670999	0.0918783	95.0401	-0.0730313	1	-0.0478925	0.0763244	209.384	-0.627486	0.999793	-0.0189836	0.0250625	123.671	-0.757451	0.999008	0.100443	0.150248	258.301	0.668519	0.999655
Control - Control + P	0	0.139446	0.154568	113.494	0.90217	0.99613	-0.0957129	0.0982808	81.2813	-0.973871	0.99297	-0.0420536	0.0918783	95.0401	-0.45771	0.999799	-0.0967736	0.0763244	209.384	-1.26792	0.959601	-0.0530637	0.0250625	123.671	-2.11726	0.519128	0.160484	0.150248	258.301	1.06813	0.987287
Control - NaCl	0	0.236122	0.154568	113.494	1.52763	0.878232	0.0292148	0.0982808	81.2813	0.297259	1	0.0683241	0.0918783	95.0401	0.743637	0.995358	-0.0435532	0.0763244	209.384	-0.570633	0.999906	-0.00914581	0.0250625	123.671	-0.364921	0.999998	0.0904132	0.150248	258.301	0.601762	0.999856
Control - NaCl + D	0	0.212768	0.154568	113.494	1.37654	0.93192	-0.141573	0.0982808	81.2813	-1.44049	0.910491	-0.137548	0.0918783	95.0401	-1.49706	0.807167	-0.0584516	0.0763244	209.384	-0.765831	0.998957	-0.0168479	0.0250625	123.671	-0.672235	0.999621	0.143588	0.150248	258.301	0.955676	0.994315
Control - NaCl + H	0	-0.140184	0.154568	113.494	-0.90694	0.995973	-0.114754	0.0982808	81.2813	-1.16762	0.975199	0.156597	0.0918783	95.0401	1.70439	0.684407	-0.087551	0.0763244	209.384	-1.14709	0.979048	-0.0800845	0.0250625	123.671	-3.19539	0.0539095	0.140672	0.150248	258.301	0.936268	0.99512
Control - NaCl + O	0	0.00410427	0.154568	113.494	0.0265533	1	-0.055361	0.0982808	81.2813	-0.563295	0.999908	-0.184464	0.0918783	95.0401	-2.0077	0.482315	-0.0475613	0.0763244	209.384	-0.623147	0.999805	-0.042456	0.0250625	123.671	-1.69401	0.796784	-0.036463	0.150248	258.301	-0.242686	1
Control - NaCl + P	0	-0.1701	0.154568	113.494	-1.10049	0.983752	-0.265061	0.0982808	81.2813	-2.69698	0.1925	0.0679431	0.0918783	95.0401	0.73949	0.995516	-0.101532	0.0763244	209.384	-1.33027	0.945548	-0.0393202	0.0250625	123.671	-1.56889	0.860371	0.159747	0.150248	258.301	1.06323	0.987693
Control + D - Control + H	0	-0.0727804	0.154568	113.494	-0.470864	0.999981	-0.116224	0.0982808	81.2813	-1.18257	0.973036	0.0325995	0.0918783	95.0401	0.354811	0.999964	-0.0416806	0.0763244	209.384	-0.546098	0.999935	-0.0448805	0.0250625	123.671	-1.79075	0.739731	0.128004	0.150248	258.301	0.851954	0.997618
Control + D - Control + O	0	0.0328022	0.154568	113.494	0.212219	1	-0.115534	0.0982808	81.2813	-1.17555	0.974068	0.142977	0.0918783	95.0401	1.55616	0.774675	0.00669593	0.0763244	209.384	0.0877299	1	0.00102735	0.0250625	123.671	0.0409916	1	0.0808013	0.150248	258.301	0.537788	0.999944
Control + D - Control + P	0	0.0322284	0.154568	113.494	0.208507	1	-0.136273	0.0982808	81.2813	-1.38657	0.927928	-0.0628945	0.0918783	95.0401	-0.684542	0.997231	-0.0421852	0.0763244	209.384	-0.552709	0.999928	-0.0330528	0.0250625	123.671	-1.31882	0.947492	0.140842	0.150248	258.301	0.937401	0.995076
Control + D - NaCl	0	0.128904	0.154568	113.494	0.833968	0.997875	-0.0113454	0.0982808	81.2813	-0.115439	1	0.23125	0.0918783	95.0401	2.51691	0.201158	0.0110352	0.0763244	209.384	0.144583	1	0.0108651	0.0250625	123.671	0.433522	0.999991	0.0707712	0.150248	258.301	0.47103	0.999982
Control + D - NaCl + D	0	0.10555	0.154568	113.494	0.682874	0.999566	-0.182133	0.0982808	81.2813	-1.85319	0.699599	0.252407	0.0918783	95.0401	2.74719	0.121477	-0.00386318	0.0763244	209.384	-0.0506153	1	0.00316309	0.0250625	123.671	0.126208	1	0.123946	0.150248	258.301	0.824945	0.998145
Control + D - NaCl + H	0	-0.247401	0.154568	113.494	-1.6006	0.845207	-0.155315	0.0982808	81.2813	-1.58032	0.85365	0.217063	0.0918783	95.0401	2.36251	0.271961	-0.0329626	0.0763244	209.384	-0.431875	0.999991	-0.0600735	0.0250625	123.671	-2.39695	0.336815	0.12103	0.150248	258.301	0.805536	0.99846
Control + D - NaCl + O	0	-0.103113	0.154568	113.494	-0.667109	0.999641	-0.0959213	0.0982808	81.2813	-0.975992	0.992858	0.327441	0.0918783	95.0401	3.56386	0.0128633	0.00702705	0.0763244	209.384	0.0920683	1	-0.022445	0.0250625	123.671	-0.895563	0.996364	-0.056105	0.150248	258.301	-0.373417	0.999998
Control + D - NaCl + P	0	-0.277318	0.154568	113.494	-1.79415	0.737483	-0.305622	0.0982808	81.2813	-3.10968	0.0731087	0.121569	0.0918783	95.0401	1.32316	0.887819	-0.046944	0.0763244	209.384	-0.615059	0.999825	-0.0193092	0.0250625	123.671	-0.770445	0.998865	0.140105	0.150248	258.301	0.932494	0.995265
Control + H - Control + O	0	0.105583	0.154568	113.494	0.683083	0.999564	0.000690033	0.0982808	81.2813	0.00702103	1	0.415713	0.0918783	95.0401	4.52461	0.00045143	0.0483765	0.0763244	209.384	0.633828	0.999775	0.0459079	0.0250625	123.671	1.83174	0.713863	-0.0472027	0.150248	258.301	-0.314166	0.999999
Control + H - Control + P	0	0.105009	0.154568	113.494	0.679371	0.999583	-0.0200493	0.0982808	81.2813	-0.204001	1	-0.0353436	0.0918783	95.0401	-0.384679	0.999937	-0.00050461	0.0763244	209.384	-0.00661138	1	0.0118277	0.0250625	123.671	0.47193	0.999981	0.0128383	0.150248	258.301	0.0854474	1
Control + H - NaCl	0	0.201685	0.154568	113.494	1.30483	0.950629	0.104878	0.0982808	81.2813	1.06713	0.986527	0.0750341	0.0918783	95.0401	0.816668	0.991783	0.0527158	0.0763244	209.384	0.690681	0.999545	0.0557457	0.0250625	123.671	2.22427	0.446119	-0.0572328	0.150248	258.301	-0.380924	0.999997
Control + H - NaCl + D	0	0.178331	0.154568	113.494	1.15374	0.977609	-0.0659092	0.0982808	81.2813	-0.670621	0.99961	-0.130838	0.0918783	95.0401	-1.42403	0.843915	0.0378174	0.0763244	209.384	0.495482	0.999972	0.0480436	0.0250625	123.671	1.91695	0.657631	-0.00405809	0.150248	258.301	-0.0270094	1
Control + H - NaCl + H	0	-0.174621	0.154568	113.494	-1.12974	0.980565	-0.0390909	0.0982808	81.2813	-0.397747	0.999995	0.163307	0.0918783	95.0401	1.77742	0.636664	0.00871794	0.0763244	209.384	0.114222	1	-0.015193	0.0250625	123.671	-0.606205	0.999838	-0.00697414	0.150248	258.301	-0.0464176	1
Control + H - NaCl + O	0	-0.0303331	0.154568	113.494	-0.196245	1	0.0203025	0.0982808	81.2813	0.206576	1	0.110378	0.0918783	95.0401	1.20135	0.929645	0.0487076	0.0763244	209.384	0.638166	0.999762	0.0224355	0.0250625	123.671	0.895183	0.996375	-0.184109	0.150248	258.301	-1.22537	0.967722
Control + H - NaCl + P	0	-0.204537	0.154568	113.494	-1.32329	0.946209	-0.189398	0.0982808	81.2813	-1.92711	0.650937	-0.095494	0.0918783	95.0401	-1.03935	0.967075	-0.00526345	0.0763244	209.384	-0.0689616	1	0.0255713	0.0250625	123.671	1.0203	0.990502	0.012101	0.150248	258.301	0.0805402	1
Control + O - Control + P	0	-0.000573748	0.154568	113.494	-0.00371196	1	-0.0207394	0.0982808	81.2813	-0.211022	1	0.19865	0.0918783	95.0401	2.1621	0.38393	-0.0488811	0.0763244	209.384	-0.640439	0.999755	-0.0340801	0.0250625	123.671	-1.35981	0.936866	0.060041	0.150248	258.301	0.399614	0.999996
Control + O - NaCl	0	0.0961023	0.154568	113.494	0.621749	0.999799	0.104188	0.0982808	81.2813	1.06011	0.987132	-0.205872	0.0918783	95.0401	-2.2407	0.337535	0.00433927	0.0763244	209.384	0.056853	1	0.00983778	0.0250625	123.671	0.39253	0.999996	-0.0100301	0.150248	258.301	-0.0667572	1
Control + O - NaCl + D	0	0.0727481	0.154568	113.494	0.470656	0.999981	-0.0665992	0.0982808	81.2813	-0.677642	0.999575	0.0882724	0.0918783	95.0401	0.960753	0.978746	-0.0105591	0.0763244	209.384	-0.138345	1	0.00213574	0.0250625	123.671	0.0852165	1	0.0431446	0.150248	258.301	0.287157	1
Control + O - NaCl + H	0	-0.280204	0.154568	113.494	-1.81282	0.725795	-0.0397809	0.0982808	81.2813	-0.404768	0.999995	0.294144	0.0918783	95.0401	3.20145	0.0377583	-0.0396586	0.0763244	209.384	-0.519605	0.999958	-0.0611009	0.0250625	123.671	-2.43794	0.313043	0.0402286	0.150248	258.301	0.267749	1
Control + O - NaCl + O	0	-0.135916	0.154568	113.494	-0.879328	0.996812	0.0196124	0.0982808	81.2813	0.199555	1	0.13302	0.0856284	119.779	1.55346	0.776571	0.000331124	0.0763244	209.384	0.00433838	1	-0.0234724	0.0250625	123.671	-0.936555	0.994915	-0.136906	0.150248	258.301	-0.911205	0.99602
Control + O - NaCl + P	0	-0.31012	0.154568	113.494	-2.00637	0.596421	-0.190088	0.0982808	81.2813	-1.93413	0.646226	-0.09521	0.0856284	119.779	-1.1119	0.953078	-0.05364	0.0763244	209.384	-0.702789	0.999477	-0.0203366	0.0250625	123.671	-0.811436	0.998295	0.0593037	0.150248	258.301	0.394706	0.999996
Control + P - NaCl	0	0.0966761	0.154568	113.494	0.625461	0.999789	0.124928	0.0982808	81.2813	1.27113	0.957238	0.0959222	0.0856284	119.779	1.12022	0.9512	0.0532204	0.0763244	209.384	0.697292	0.999509	0.0439179	0.0250625	123.671	1.75234	0.763107	-0.0700711	0.150248	258.301	-0.466371	0.999983
Control + P - NaCl + D	0	0.0733218	0.154568	113.494	0.474368	0.999979	-0.0458598	0.0982808	81.2813	-0.466621	0.999981	0.0983113	0.0856284	119.779	1.14812	0.944518	0.038322	0.0763244	209.384	0.502094	0.999968	0.0362159	0.0250625	123.671	1.44502	0.910282	-0.0168964	0.150248	258.301	-0.112457	1
Control + P - NaCl + H	0	-0.27963	0.154568	113.494	-1.80911	0.728133	-0.0190415	0.0982808	81.2813	-0.193746	1	0.258295	0.0856284	119.779	3.01647	0.0602496	0.00922255	0.0763244	209.384	0.120834	1	-0.0270207	0.0250625	123.671	-1.07813	0.985979	-0.0198124	0.150248	258.301	-0.131865	1
Control + P - NaCl + O	0	-0.135342	0.154568	113.494	-0.875616	0.996913	0.0403518	0.0982808	81.2813	0.410577	0.999994	0.132375	0.0856284	119.779	1.54593	0.780839	0.0492122	0.0763244	209.384	0.644777	0.999741	0.0106078	0.0250625	123.671	0.423253	0.999992	-0.196947	0.150248	258.301	-1.31082	0.950489
Control + P - NaCl + P	0	-0.309546	0.154568	113.494	-2.00266	0.598991	-0.169349	0.0982808	81.2813	-1.72311	0.77916	0.321235	0.0856284	119.779	3.75151	0.00643505	-0.00475884	0.0763244	209.384	-0.0623502	1	0.0137435	0.0250625	123.671	0.548372	0.99993	-0.000737305	0.150248	258.301	-0.00490727	1
NaCl - NaCl + D	0	-0.0233542	0.154568	113.494	-0.151094	1	-0.170788	0.0982808	81.2813	-1.73775	0.770693	-0.22823	0.0856284	119.779	-2.66536	0.14372	-0.0148984	0.0763244	209.384	-0.195198	1	-0.00770205	0.0250625	123.671	-0.307314	1	0.0531747	0.150248	258.301	0.353914	0.999998
NaCl - NaCl + H	0	-0.376306	0.154568	113.494	-2.43457	0.315819	-0.143969	0.0982808	81.2813	-1.46488	0.901788	-0.0370982	0.0856284	119.779	-0.433246	0.999863	-0.0439978	0.0763244	209.384	-0.576458	0.999898	-0.0709386	0.0250625	123.671	-2.83047	0.137881	0.0502587	0.150248	258.301	0.334506	0.999999
NaCl - NaCl + O	0	-0.232018	0.154568	113.494	-1.50108	0.889109	-0.0845759	0.0982808	81.2813	-0.860553	0.997202	-0.034709	0.0856284	119.779	-0.405345	0.999912	-0.00400815	0.0763244	209.384	-0.0525146	1	-0.0333102	0.0250625	123.671	-1.32909	0.944957	-0.126876	0.150248	258.301	-0.844448	0.997775
NaCl - NaCl + P	0	-0.406222	0.154568	113.494	-2.62812	0.217034	-0.294276	0.0982808	81.2813	-2.99424	0.0977155	0.125275	0.0856284	119.779	1.46301	0.825272	-0.0579792	0.0763244	209.384	-0.759642	0.999022	-0.0301744	0.0250625	123.671	-1.20397	0.970464	0.0693338	0.150248	258.301	0.461464	0.999985
NaCl + D - NaCl + H	0	-0.352952	0.154568	113.494	-2.28348	0.407816	0.0268183	0.0982808	81.2813	0.272875	1	-0.000645075	0.0856284	119.779	-0.00753343	1	-0.0290994	0.0763244	209.384	-0.38126	0.999997	-0.0632366	0.0250625	123.671	-2.52316	0.266779	-0.00291604	0.150248	258.301	-0.0194083	1
NaCl + D - NaCl + O	0	-0.208664	0.154568	113.494	-1.34998	0.939334	0.0862117	0.0982808	81.2813	0.877197	0.996764	0.188215	0.0856284	119.779	2.19804	0.360427	0.0108902	0.0763244	209.384	0.142684	1	-0.0256081	0.0250625	123.671	-1.02177	0.990403	-0.180051	0.150248	258.301	-1.19836	0.972106
NaCl + D - NaCl + P	0	-0.382868	0.154568	113.494	-2.47703	0.292185	-0.123489	0.0982808	81.2813	-1.25649	0.960223	0.191132	0.0856284	119.779	2.23211	0.340419	-0.0430808	0.0763244	209.384	-0.564444	0.999915	-0.0224723	0.0250625	123.671	-0.896653	0.99633	0.0161591	0.150248	258.301	0.10755	1
NaCl + H - NaCl + O	0	0.144288	0.154568	113.494	0.933494	0.995005	0.0593933	0.0982808	81.2813	0.604323	0.999834	0.193521	0.0856284	119.779	2.26001	0.324473	0.0399897	0.0763244	209.384	0.523944	0.999955	0.0376285	0.0250625	123.671	1.50139	0.889236	-0.177135	0.150248	258.301	-1.17895	0.974969
NaCl + H - NaCl + P	0	-0.0299162	0.154568	113.494	-0.193547	1	-0.150307	0.0982808	81.2813	-1.52936	0.8763	0.353505	0.0856284	119.779	4.12837	0.00169967	-0.0139814	0.0763244	209.384	-0.183184	1	0.0407643	0.0250625	123.671	1.62651	0.832651	0.0190751	0.150248	258.301	0.126958	1
NaCl + O - NaCl + P	0	-0.174204	0.154568	113.494	-1.12704	0.980877	-0.2097	0.0982808	81.2813	-2.13369	0.509944	0.227585	0.0856284	119.779	2.65783	0.146193	-0.0539711	0.0763244	209.384	-0.707128	0.99945	0.00313578	0.0250625	123.671	0.125119	1	0.19621	0.150248	258.301	1.30591	0.951626
Control - Control + D	2	0.0627376	0.148026	131.278	0.423829	0.999992	0.0248274	0.0928991	85.1654	0.267251	1	0.416445	0.0856284	119.779	4.8634	9.456e-05	-0.0812372	0.0752506	271.505	-1.07955	0.98632	0.0207009	0.0234701	153.205	0.882008	0.996809	0.0421567	0.149359	339.29	0.282251	1
Control - Control + H	2	0.00770124	0.148026	131.278	0.0520264	1	-0.098514	0.0928991	85.1654	-1.06044	0.987158	0.00238911	0.0856284	119.779	0.027901	1	-0.112076	0.0752506	271.505	-1.48937	0.89549	-0.0235524	0.0234701	153.205	-1.0035	0.99168	0.0315297	0.149359	339.29	0.2111	1
Control - Control + O	2	0.165105	0.148026	131.278	1.11538	0.982335	-0.0657305	0.0928991	85.1654	-0.707547	0.999401	0.162373	0.0856284	119.779	1.89625	0.556209	-0.0496093	0.0752506	271.505	-0.659255	0.999693	-0.020012	0.0234701	153.205	-0.85266	0.997537	0.0175353	0.149359	339.29	0.117404	1
Control - Control + P	2	0.0241012	0.148026	131.278	0.162818	1	-0.209455	0.0928991	85.1654	-2.25465	0.428923	0.0364531	0.0856284	119.779	0.425713	0.999878	-0.0992651	0.0752506	271.505	-1.31913	0.948571	-0.0189765	0.0234701	153.205	-0.808539	0.998369	0.0735672	0.149359	339.29	0.492554	0.999974
Control - NaCl	2	0.123678	0.148026	131.278	0.835515	0.997871	-0.015867	0.0928991	85.1654	-0.170798	1	0.225313	0.0856284	119.779	2.63129	0.155159	-0.0459108	0.0752506	271.505	-0.610105	0.999839	0.0340103	0.0234701	153.205	1.44909	0.909374	0.091037	0.149359	339.29	0.609519	0.999841
Control - NaCl + D	2	0.153984	0.148026	131.278	1.04025	0.989137	-0.122702	0.0928991	85.1654	-1.32081	0.946059	0.159984	0.0856284	119.779	1.86835	0.575143	-0.0973955	0.0752506	271.505	-1.29428	0.954294	-0.0214777	0.0234701	153.205	-0.915109	0.995784	0.154361	0.149359	339.29	1.03349	0.990019
Control - NaCl + H	2	-0.0891716	0.148026	131.278	-0.602406	0.999847	-0.0967551	0.0928991	85.1654	-1.04151	0.988683	0.034064	0.0856284	119.779	0.397812	0.999923	-0.0484774	0.0752506	271.505	-0.644212	0.999746	-0.0289037	0.0234701	153.205	-1.23151	0.966121	0.0245019	0.149359	339.29	0.164047	1
Control - NaCl + O	2	0.0105771	0.148026	131.278	0.0714547	1	-0.0980934	0.0928991	85.1654	-1.05591	0.987537	0.222924	0.0856284	119.779	2.60339	0.165024	-0.0899693	0.0752506	271.505	-1.1956	0.972562	-0.0318473	0.0234701	153.205	-1.35693	0.9381	0.0494959	0.149359	339.29	0.331389	0.999999
Control - NaCl + P	2	-0.153324	0.148026	131.278	-1.03579	0.989464	-0.325304	0.0928991	85.1654	-3.50169	0.0243247	-0.12592	0.0856284	119.779	-1.47054	0.821438	-0.13984	0.0752506	271.505	-1.85832	0.697041	-0.0387677	0.0234701	153.205	-1.65179	0.820138	-0.0978997	0.149359	339.29	-0.655467	0.99971
Control + D - Control + H	2	-0.0550364	0.148026	131.278	-0.371803	0.999998	-0.123341	0.0928991	85.1654	-1.32769	0.944343	0.0629401	0.0856284	119.779	0.735038	0.995736	-0.0308387	0.0752506	271.505	-0.409813	0.999995	-0.0442532	0.0234701	153.205	-1.88551	0.678771	-0.010627	0.149359	339.29	-0.0711511	1
Control + D - Control + O	2	0.102368	0.148026	131.278	0.691552	0.999525	-0.0905578	0.0928991	85.1654	-0.974798	0.992954	0.18886	0.0856284	119.779	2.20558	0.355953	0.0316279	0.0752506	271.505	0.4203	0.999993	-0.0407129	0.0234701	153.205	-1.73467	0.773958	-0.0246214	0.149359	339.29	-0.164847	1
Control + D - Control + P	2	-0.0386364	0.148026	131.278	-0.261011	1	-0.234282	0.0928991	85.1654	-2.5219	0.272144	0.0547282	0.0818106	141.376	0.668961	0.997657	-0.0180279	0.0752506	271.505	-0.239571	1	-0.0396774	0.0234701	153.205	-1.69055	0.799174	0.0314105	0.149359	339.29	0.210302	1
Control + D - NaCl	2	0.0609401	0.148026	131.278	0.411686	0.999994	-0.0406944	0.0928991	85.1654	-0.438049	0.999989	0.0513813	0.0818106	141.376	0.628051	0.998433	0.0353264	0.0752506	271.505	0.46945	0.999982	0.0133095	0.0234701	153.205	0.567081	0.999909	0.0488803	0.149359	339.29	0.327267	0.999999
Control + D - NaCl + D	2	0.0912467	0.148026	131.278	0.616424	0.999815	-0.147529	0.0928991	85.1654	-1.58806	0.850206	0.136846	0.0818106	141.376	1.67272	0.704724	-0.0161583	0.0752506	271.505	-0.214727	1	-0.0421786	0.0234701	153.205	-1.79712	0.736058	0.112205	0.149359	339.29	0.751242	0.999123
Control + D - NaCl + H	2	-0.151909	0.148026	131.278	-1.02623	0.990137	-0.121583	0.0928991	85.1654	-1.30876	0.948975	0.131032	0.0818106	141.376	1.60165	0.748607	0.0327598	0.0752506	271.505	0.435343	0.999991	-0.0496046	0.0234701	153.205	-2.11352	0.520976	-0.0176549	0.149359	339.29	-0.118204	1
Control + D - NaCl + O	2	-0.0521605	0.148026	131.278	-0.352374	0.999998	-0.122921	0.0928991	85.1654	-1.32316	0.945476	0.234793	0.0818106	141.376	2.86995	0.0866862	-0.00873214	0.0752506	271.505	-0.116041	1	-0.0525482	0.0234701	153.205	-2.23894	0.435123	0.00733914	0.149359	339.29	0.0491377	1
Control + D - NaCl + P	2	-0.216061	0.148026	131.278	-1.45962	0.905256	-0.350132	0.0928991	85.1654	-3.76894	0.0106739	0.086677	0.0818106	141.376	1.05948	0.963941	-0.0586027	0.0752506	271.505	-0.778766	0.998823	-0.0594686	0.0234701	153.205	-2.5338	0.259242	-0.140056	0.149359	339.29	-0.937718	0.995106
Control + H - Control + O	2	0.157404	0.148026	131.278	1.06335	0.987315	0.0327836	0.0928991	85.1654	0.352894	0.999998	0.297491	0.0818106	141.376	3.63633	0.008998	0.0624666	0.0752506	271.505	0.830113	0.998056	0.00354033	0.0234701	153.205	0.150844	1	-0.0139944	0.149359	339.29	-0.0936963	1
Control + H - Control + P	2	0.0164	0.148026	131.278	0.110792	1	-0.110941	0.0928991	85.1654	-1.19421	0.971354	-0.00334688	0.0818106	141.376	-0.0409101	1	0.0128108	0.0752506	271.505	0.170242	1	0.00457585	0.0234701	153.205	0.194965	1	0.0420375	0.149359	339.29	0.281454	1
Control + H - NaCl	2	0.115977	0.148026	131.278	0.783488	0.998711	0.082647	0.0928991	85.1654	0.889643	0.99642	0.082118	0.0818106	141.376	1.00376	0.97322	0.0661651	0.0752506	271.505	0.879263	0.99697	0.0575627	0.0234701	153.205	2.45259	0.302875	0.0595073	0.149359	339.29	0.398419	0.999996
Control + H - NaCl + D	2	0.146283	0.148026	131.278	0.988227	0.992486	-0.0241881	0.0928991	85.1654	-0.260369	1	0.076304	0.0818106	141.376	0.93269	0.982341	0.0146804	0.0752506	271.505	0.195086	1	0.00207465	0.0234701	153.205	0.0883953	1	0.122832	0.149359	339.29	0.822393	0.998207
Control + H - NaCl + H	2	-0.0968728	0.148026	131.278	-0.654432	0.999697	0.00175888	0.0928991	85.1654	0.0189332	1	0.180064	0.0818106	141.376	2.20099	0.357526	0.0635985	0.0752506	271.505	0.845156	0.997765	-0.00535133	0.0234701	153.205	-0.228006	1	-0.00702783	0.149359	339.29	-0.0470534	1
Control + H - NaCl + O	2	0.0028759	0.148026	131.278	0.0194284	1	0.000420659	0.0928991	85.1654	0.00452813	1	0.0319488	0.0818106	141.376	0.390522	0.999933	0.0221066	0.0752506	271.505	0.293772	1	-0.00829496	0.0234701	153.205	-0.353426	0.999998	0.0179662	0.149359	339.29	0.120289	1
Control + H - NaCl + P	2	-0.161025	0.148026	131.278	-1.08782	0.985133	-0.22679	0.0928991	85.1654	-2.44125	0.31547	0.242763	0.0818106	141.376	2.96737	0.0673072	-0.027764	0.0752506	271.505	-0.368953	0.999998	-0.0152153	0.0234701	153.205	-0.648285	0.999724	-0.129429	0.149359	339.29	-0.866567	0.99731
Control + O - Control + P	2	-0.141004	0.148026	131.278	-0.952563	0.99426	-0.143725	0.0928991	85.1654	-1.5471	0.868854	0.0854649	0.0818106	141.376	1.04467	0.966606	-0.0496557	0.0752506	271.505	-0.659871	0.999691	0.00103552	0.0234701	153.205	0.0441208	1	0.0560319	0.149359	339.29	0.37515	0.999998
Control + O - NaCl	2	-0.0414274	0.148026	131.278	-0.279866	1	0.0498635	0.0928991	85.1654	0.536749	0.999939	0.0796509	0.0818106	141.376	0.973601	0.977437	0.00369854	0.0752506	271.505	0.0491497	1	0.0540224	0.0234701	153.205	2.30175	0.393982	0.0735017	0.149359	339.29	0.492115	0.999974
Control + O - NaCl + D	2	-0.0111209	0.148026	131.278	-0.0751279	1	-0.0569716	0.0928991	85.1654	-0.613263	0.999814	0.183411	0.0818106	141.376	2.2419	0.333549	-0.0477862	0.0752506	271.505	-0.635027	0.999775	-0.00146568	0.0234701	153.205	-0.0624487	1	0.136826	0.149359	339.29	0.916089	0.995893
Control + O - NaCl + H	2	-0.254277	0.148026	131.278	-1.71779	0.783466	-0.0310247	0.0928991	85.1654	-0.333961	0.999999	0.0352957	0.0818106	141.376	0.431432	0.999868	0.00113197	0.0752506	271.505	0.0150427	1	-0.00889166	0.0234701	153.205	-0.37885	0.999997	0.00696653	0.149359	339.29	0.0466429	1
Control + O - NaCl + O	2	-0.154528	0.148026	131.278	-1.04393	0.988862	-0.0323629	0.0928991	85.1654	-0.348366	0.999999	0.24611	0.0818106	141.376	3.00828	0.0603262	-0.04036	0.0752506	271.505	-0.536341	0.999945	-0.0118353	0.0234701	153.205	-0.50427	0.999966	0.0319605	0.149359	339.29	0.213985	1
Control + O - NaCl + P	2	-0.318429	0.148026	131.278	-2.15117	0.495453	-0.259574	0.0928991	85.1654	-2.79415	0.155222	-0.00581397	0.0818106	141.376	-0.0710662	1	-0.0902305	0.0752506	271.505	-1.19907	0.972032	-0.0187557	0.0234701	153.205	-0.799129	0.998512	-0.115435	0.149359	339.29	-0.772871	0.9989
Control + P - NaCl	2	0.0995765	0.148026	131.278	0.672697	0.999621	0.193588	0.0928991	85.1654	2.08385	0.543778	0.0979465	0.0818106	141.376	1.19723	0.931539	0.0533543	0.0752506	271.505	0.709021	0.999445	0.0529869	0.0234701	153.205	2.25763	0.422718	0.0174697	0.149359	339.29	0.116965	1
Control + P - NaCl + D	2	0.129883	0.148026	131.278	0.877435	0.9969	0.086753	0.0928991	85.1654	0.933841	0.994857	-0.0501691	0.0818106	141.376	-0.613235	0.998656	0.00186953	0.0752506	271.505	0.024844	1	-0.0025012	0.0234701	153.205	-0.10657	1	0.080794	0.149359	339.29	0.540939	0.999942
Control + P - NaCl + H	2	-0.113273	0.148026	131.278	-0.765223	0.99893	0.1127	0.0928991	85.1654	1.21314	0.968282	0.160645	0.0818106	141.376	1.96362	0.510062	0.0507877	0.0752506	271.505	0.674914	0.999628	-0.00992718	0.0234701	153.205	-0.422971	0.999993	-0.0490654	0.149359	339.29	-0.328507	0.999999
Control + P - NaCl + O	2	-0.0135241	0.148026	131.278	-0.0913631	1	0.111362	0.0928991	85.1654	1.19874	0.97064	0.10376	0.0818106	141.376	1.2683	0.908953	0.00929572	0.0752506	271.505	0.12353	1	-0.0128708	0.0234701	153.205	-0.548391	0.999932	-0.0240714	0.149359	339.29	-0.161165	1
Control + P - NaCl + P	2	-0.177425	0.148026	131.278	-1.19861	0.971395	-0.115849	0.0928991	85.1654	-1.24704	0.962185	-0.0443552	0.0818106	141.376	-0.542169	0.999397	-0.0405748	0.0752506	271.505	-0.539195	0.999943	-0.0197912	0.0234701	153.205	-0.84325	0.997739	-0.171467	0.149359	339.29	-1.14802	0.979201
NaCl - NaCl + D	2	0.0303066	0.148026	131.278	0.204738	1	-0.106835	0.0928991	85.1654	-1.15001	0.977658	0.166459	0.0818106	141.376	2.03468	0.462539	-0.0514847	0.0752506	271.505	-0.684177	0.999585	-0.0554881	0.0234701	153.205	-2.3642	0.35481	0.0633243	0.149359	339.29	0.423974	0.999993
NaCl - NaCl + H	2	-0.212849	0.148026	131.278	-1.43792	0.912889	-0.0808882	0.0928991	85.1654	-0.87071	0.996957	-0.148116	0.0818106	141.376	-1.81047	0.614077	-0.00256658	0.0752506	271.505	-0.034107	1	-0.062914	0.0234701	153.205	-2.6806	0.191046	-0.0665351	0.149359	339.29	-0.445472	0.999989
NaCl - NaCl + O	2	-0.113101	0.148026	131.278	-0.76406	0.998943	-0.0822264	0.0928991	85.1654	-0.885115	0.996555	0.0626982	0.0818106	141.376	0.766382	0.994524	-0.0440585	0.0752506	271.505	-0.585491	0.999886	-0.0658577	0.0234701	153.205	-2.80602	0.143752	-0.0415411	0.149359	339.29	-0.27813	1
NaCl - NaCl + P	2	-0.277002	0.148026	131.278	-1.87131	0.688145	-0.309437	0.0928991	85.1654	-3.33089	0.0398539	0.210814	0.0818106	141.376	2.57685	0.173252	-0.0939291	0.0752506	271.505	-1.24822	0.963672	-0.0727781	0.0234701	153.205	-3.10088	0.0679546	-0.188937	0.149359	339.29	-1.26499	0.960605
NaCl + D - NaCl + H	2	-0.243156	0.148026	131.278	-1.64266	0.824545	0.0259469	0.0928991	85.1654	0.279302	1	0.000519251	0.0783201	167.065	0.00662986	1	0.0489182	0.0752506	271.505	0.65007	0.999727	-0.00742598	0.0234701	153.205	-0.316401	0.999999	-0.129859	0.149359	339.29	-0.869446	0.99724
NaCl + D - NaCl + O	2	-0.143407	0.148026	131.278	-0.968798	0.9935	0.0246087	0.0928991	85.1654	0.264897	1	-0.0672191	0.0783201	167.065	-0.858261	0.989206	0.00742619	0.0752506	271.505	0.0986861	1	-0.0103696	0.0234701	153.205	-0.441821	0.999989	-0.104865	0.149359	339.29	-0.702104	0.999492
NaCl + D - NaCl + P	2	-0.307308	0.148026	131.278	-2.07604	0.547586	-0.202602	0.0928991	85.1654	-2.18088	0.477705	-0.0531916	0.0783201	167.065	-0.679157	0.99744	-0.0424443	0.0752506	271.505	-0.564039	0.999916	-0.01729	0.0234701	153.205	-0.736681	0.999219	-0.252261	0.149359	339.29	-1.68896	0.80116
NaCl + H - NaCl + O	2	0.0997487	0.148026	131.278	0.67386	0.999615	-0.00133822	0.0928991	85.1654	-0.0144051	1	0.151295	0.0783201	167.065	1.93175	0.531218	-0.041492	0.0752506	271.505	-0.551384	0.999931	-0.00294364	0.0234701	153.205	-0.12542	1	0.024994	0.149359	339.29	0.167342	1
NaCl + H - NaCl + P	2	-0.0641523	0.148026	131.278	-0.433386	0.999991	-0.228549	0.0928991	85.1654	-2.46019	0.304958	0.281627	0.0783201	167.065	3.59584	0.00988579	-0.0913625	0.0752506	271.505	-1.21411	0.969644	-0.00986402	0.0234701	153.205	-0.42028	0.999993	-0.122402	0.149359	339.29	-0.819514	0.998255
NaCl + O - NaCl + P	2	-0.163901	0.148026	131.278	-1.10725	0.9832	-0.227211	0.0928991	85.1654	-2.44578	0.312937	0.0990809	0.0783201	167.065	1.26508	0.910315	-0.0498705	0.0752506	271.505	-0.662726	0.99968	-0.00692039	0.0234701	153.205	-0.294859	1	-0.147396	0.149359	339.29	-0.986856	0.992858
Control - Control + D	7	0.000837168	0.133606	192.341	0.00626596	1	-0.073268	0.0802618	97.4964	-0.912863	0.995715	0.26102	0.0783201	167.065	3.33274	0.0230535	-0.0758056	0.0739239	414.565	-1.02545	0.990606	-0.0201533	0.0201817	291.663	-0.998595	0.992181	-0.197397	0.150405	475.975	-1.31243	0.950572
Control - Control + H	7	-0.0845284	0.133606	192.341	-0.632671	0.999778	-0.0255867	0.0802618	97.4964	-0.31879	0.999999	-0.0677383	0.0783201	167.065	-0.864891	0.988702	-0.0448222	0.0739239	414.565	-0.606329	0.999849	-0.000436942	0.0201817	291.663	-0.0216504	1	-0.185802	0.150405	475.975	-1.23534	0.966346
Control - Control + O	7	0.026437	0.133606	192.341	0.197873	1	-0.0277771	0.0802618	97.4964	-0.346082	0.999999	-0.0537109	0.0783201	167.065	-0.685786	0.997277	-0.160726	0.0739239	414.565	-2.17421	0.476304	-0.0231887	0.0201817	291.663	-1.149	0.97901	-0.199565	0.150405	475.975	-1.32685	0.94712
Control - Control + P	7	-0.178055	0.133606	192.341	-1.33269	0.944827	-0.206231	0.0802618	97.4964	-2.56949	0.246435	0.150776	0.0783201	167.065	1.92512	0.535737	-0.0937138	0.0739239	414.565	-1.26771	0.960185	-0.0480561	0.0201817	291.663	-2.38118	0.341027	-0.308678	0.150405	475.975	-2.05231	0.562318
Control - NaCl	7	0.130529	0.133606	192.341	0.976973	0.993232	-0.0683971	0.0802618	97.4964	-0.852175	0.997455	0.281107	0.0783201	167.065	3.58921	0.0101075	-0.113816	0.0739239	414.565	-1.53964	0.875394	-0.0380125	0.0201817	291.663	-1.88352	0.680246	0.0926753	0.150405	475.975	0.61617	0.999828
Control - NaCl + D	7	0.153655	0.133606	192.341	1.15006	0.978615	-0.0840718	0.0802618	97.4964	-1.04747	0.988353	0.0985616	0.0783201	167.065	1.25845	0.91258	-0.117924	0.0739239	414.565	-1.59521	0.850052	-0.0467318	0.0201817	291.663	-2.31556	0.382111	-0.0949683	0.150405	475.975	-0.631415	0.999789
Control - NaCl + H	7	0.0636284	0.133606	192.341	0.47624	0.99998	-0.0400881	0.0802618	97.4964	-0.499467	0.999967	0.260501	0.0783201	167.065	3.32611	0.0235293	-0.0537341	0.0739239	414.565	-0.726884	0.999331	0.00421601	0.0201817	291.663	0.208903	1	0.0381378	0.150405	475.975	0.253566	1
Control - NaCl + O	7	0.138713	0.133606	192.341	1.03823	0.989494	-0.0330898	0.0802618	97.4964	-0.412273	0.999994	0.0140275	0.0783201	167.065	0.179104	1	-0.156026	0.0739239	414.565	-2.11063	0.52101	-0.047157	0.0201817	291.663	-2.33663	0.368681	0.160125	0.150405	475.975	1.06462	0.987753
Control - NaCl + P	7	-0.147225	0.133606	192.341	-1.10194	0.984034	-0.278725	0.0802618	97.4964	-3.4727	0.0254302	0.218514	0.0783201	167.065	2.79001	0.104522	-0.0607026	0.0739239	414.565	-0.82115	0.998238	-0.0562587	0.0201817	291.663	-2.78761	0.145568	-0.285603	0.150405	475.975	-1.89889	0.669883
Control + D - Control + H	7	-0.0853656	0.133606	192.341	-0.638937	0.999759	0.0476814	0.0802618	97.4964	0.594073	0.99986	0.348846	0.0783201	167.065	4.4541	0.000402734	0.0309834	0.0739239	414.565	0.419125	0.999994	0.0197164	0.0201817	291.663	0.976945	0.99334	0.0115953	0.150405	475.975	0.077094	1
Control + D - Control + O	7	0.0255998	0.133606	192.341	0.191607	1	0.0454909	0.0802618	97.4964	0.566781	0.999905	0.1663	0.0783201	167.065	2.12334	0.404375	-0.0849204	0.0739239	414.565	-1.14875	0.97919	-0.00303535	0.0201817	291.663	-0.150402	1	-0.00216793	0.150405	475.975	-0.0144139	1
Control + D - Control + P	7	-0.178892	0.133606	192.341	-1.33896	0.943233	-0.132963	0.0802618	97.4964	-1.65662	0.816395	0.328239	0.0783201	167.065	4.191	0.00114726	-0.0179081	0.0739239	414.565	-0.242251	1	-0.0279028	0.0201817	291.663	-1.38258	0.931772	-0.111281	0.150405	475.975	-0.739874	0.999231
Control + D - NaCl	7	0.129692	0.133606	192.341	0.970707	0.993545	0.00487095	0.0802618	97.4964	0.0606882	1	0.204487	0.0783201	167.065	2.61091	0.159385	-0.0380105	0.0739239	414.565	-0.514184	0.999962	-0.0178592	0.0201817	291.663	-0.884922	0.996826	0.290073	0.150405	475.975	1.9286	0.649478
Control + D - NaCl + D	7	0.152818	0.133606	192.341	1.1438	0.979391	-0.0108038	0.0802618	97.4964	-0.134607	1	0.334818	0.0783201	167.065	4.275	0.000826195	-0.0421189	0.0739239	414.565	-0.56976	0.99991	-0.0265785	0.0201817	291.663	-1.31696	0.949155	0.102429	0.150405	475.975	0.681018	0.999608
Control + D - NaCl + H	7	0.0627912	0.133606	192.341	0.469974	0.999982	0.0331799	0.0802618	97.4964	0.413396	0.999994	0.152272	0.0783201	167.065	1.94423	0.522723	0.0220715	0.0739239	414.565	0.298571	1	0.0243693	0.0201817	291.663	1.2075	0.970759	0.235535	0.150405	475.975	1.566	0.863828
Control + D - NaCl + O	7	0.137876	0.133606	192.341	1.03196	0.989938	0.0401782	0.0802618	97.4964	0.50059	0.999967	0.314212	0.0783201	167.065	4.01189	0.00226609	-0.0802203	0.0739239	414.565	-1.08517	0.985953	-0.0270037	0.0201817	291.663	-1.33803	0.943959	0.357522	0.150405	475.975	2.37706	0.342034
Control + D - NaCl + P	7	-0.148063	0.133606	192.341	-1.10821	0.983396	-0.205457	0.0802618	97.4964	-2.55983	0.251152	0.130331	0.0783201	167.065	1.66409	0.710249	0.015103	0.0739239	414.565	0.204305	1	-0.0361054	0.0201817	291.663	-1.78902	0.74173	-0.0882058	0.150405	475.975	-0.586453	0.999886
Control + H - Control + O	7	0.110965	0.133606	192.341	0.830544	0.998017	-0.00219048	0.0802618	97.4964	-0.0272917	1	-0.0522143	0.0783201	167.065	-0.666678	0.997723	-0.115904	0.0739239	414.565	-1.56788	0.862857	-0.0227517	0.0201817	291.663	-1.12735	0.981562	-0.0137633	0.150405	475.975	-0.0915079	1
Control + H - Control + P	7	-0.0935265	0.133606	192.341	-0.700019	0.99949	-0.180645	0.0802618	97.4964	-2.2507	0.43032	0.109725	0.0783201	167.065	1.40098	0.855741	-0.0488915	0.0739239	414.565	-0.661377	0.99969	-0.0476192	0.0201817	291.663	-2.35953	0.354335	-0.122876	0.150405	475.975	-0.816968	0.998312
Control + H - NaCl	7	0.215058	0.133606	192.341	1.60964	0.842046	-0.0428104	0.0802618	97.4964	-0.533385	0.999943	-0.182546	0.0783201	167.065	-2.33077	0.283361	-0.0689939	0.0739239	414.565	-0.933309	0.9953	-0.0375756	0.0201817	291.663	-1.86187	0.694715	0.278477	0.150405	475.975	1.85151	0.701708
Control + H - NaCl + D	7	0.238183	0.133606	192.341	1.78273	0.745275	-0.0584852	0.0802618	97.4964	-0.72868	0.999254	-0.0206064	0.0783201	167.065	-0.263105	0.999996	-0.0731023	0.0739239	414.565	-0.988885	0.992785	-0.0462949	0.0201817	291.663	-2.29391	0.396132	0.0908335	0.150405	475.975	0.603925	0.999855
Control + H - NaCl + H	7	0.148157	0.133606	192.341	1.10891	0.983323	-0.0145015	0.0802618	97.4964	-0.180677	1	0.161939	0.0783201	167.065	2.06766	0.440188	-0.00891187	0.0739239	414.565	-0.120555	1	0.00465295	0.0201817	291.663	0.230554	1	0.22394	0.150405	475.975	1.48891	0.89623
Control + H - NaCl + O	7	0.223242	0.133606	192.341	1.6709	0.810367	-0.00750313	0.0802618	97.4964	-0.0934832	1	-0.0809545	0.0737982	209.442	-1.09697	0.956888	-0.111204	0.0739239	414.565	-1.5043	0.890076	-0.04672	0.0201817	291.663	-2.31498	0.382486	0.345927	0.150405	475.975	2.29996	0.390904
Control + H - NaCl + P	7	-0.0626971	0.133606	192.341	-0.469269	0.999982	-0.253138	0.0802618	97.4964	-3.15391	0.0628835	-0.0722563	0.0737982	209.442	-0.979107	0.976945	-0.0158804	0.0739239	414.565	-0.21482	1	-0.0558217	0.0201817	291.663	-2.76596	0.153259	-0.0998011	0.150405	475.975	-0.663547	0.999683
Control + O - Control + P	7	-0.204492	0.133606	192.341	-1.53056	0.878267	-0.178454	0.0802618	97.4964	-2.2234	0.448301	-0.152066	0.0737982	209.442	-2.06056	0.444033	0.0670123	0.0739239	414.565	0.906504	0.996226	-0.0248675	0.0201817	291.663	-1.23218	0.96663	-0.109113	0.150405	475.975	-0.725461	0.999344
Control + O - NaCl	7	0.104092	0.133606	192.341	0.7791	0.998799	-0.0406199	0.0802618	97.4964	-0.506093	0.999964	0.0167498	0.0737982	209.442	0.226968	0.999998	0.04691	0.0739239	414.565	0.634571	0.99978	-0.0148238	0.0201817	291.663	-0.734521	0.999264	0.29224	0.150405	475.975	1.94302	0.639479
Control + O - NaCl + D	7	0.127218	0.133606	192.341	0.952189	0.9944	-0.0562947	0.0802618	97.4964	-0.701388	0.999451	0.166501	0.0737982	209.442	2.25616	0.323099	0.0428016	0.0739239	414.565	0.578995	0.999897	-0.0235431	0.0201817	291.663	-1.16656	0.976747	0.104597	0.150405	475.975	0.695432	0.999534
Control + O - NaCl + H	7	0.0371914	0.133606	192.341	0.278367	1	-0.012311	0.0802618	97.4964	-0.153386	1	-0.114961	0.0737982	209.442	-1.55778	0.774713	0.106992	0.0739239	414.565	1.44733	0.911378	0.0274047	0.0201817	291.663	1.3579	0.938728	0.237703	0.150405	475.975	1.58041	0.85718
Control + O - NaCl + O	7	0.112276	0.133606	192.341	0.840356	0.997828	-0.00531265	0.0802618	97.4964	-0.0661916	1	0.19376	0.0737982	209.442	2.62554	0.152706	0.00470015	0.0739239	414.565	0.063581	1	-0.0239683	0.0201817	291.663	-1.18763	0.973794	0.35969	0.150405	475.975	2.39147	0.333246
Control + O - NaCl + P	7	-0.173662	0.133606	192.341	-1.29981	0.952681	-0.250948	0.0802618	97.4964	-3.12661	0.0676219	0.00869817	0.0737982	209.442	0.117864	1	0.100023	0.0739239	414.565	1.35306	0.940325	-0.03307	0.0201817	291.663	-1.63862	0.828045	-0.0860378	0.150405	475.975	-0.572039	0.999908
Control + P - NaCl	7	0.308584	0.133606	192.341	2.30966	0.387637	0.137834	0.0802618	97.4964	1.71731	0.783019	-0.0711115	0.0737982	209.442	-0.963594	0.978944	-0.0201023	0.0739239	414.565	-0.271933	1	0.0100436	0.0201817	291.663	0.49766	0.999971	0.401354	0.150405	475.975	2.66848	0.189681
Control + P - NaCl + D	7	0.33171	0.133606	192.341	2.48275	0.284493	0.12216	0.0802618	97.4964	1.52202	0.880084	0.0977043	0.0737982	209.442	1.32394	0.888873	-0.0242107	0.0739239	414.565	-0.327509	0.999999	0.00132431	0.0201817	291.663	0.0656194	1	0.21371	0.150405	475.975	1.42089	0.920378
Control + P - NaCl + H	7	0.241683	0.133606	192.341	1.80893	0.728855	0.166143	0.0802618	97.4964	2.07002	0.552754	0.247455	0.0737982	209.442	3.35314	0.0209246	0.0399797	0.0739239	414.565	0.540822	0.999942	0.0522721	0.0201817	291.663	2.59008	0.227075	0.346816	0.150405	475.975	2.30587	0.387052
Control + P - NaCl + O	7	0.316768	0.133606	192.341	2.37092	0.349261	0.173142	0.0802618	97.4964	2.15721	0.492828	-0.0340066	0.0737982	209.442	-0.460805	0.999798	-0.0623121	0.0739239	414.565	-0.842923	0.997839	0.000899124	0.0201817	291.663	0.0445515	1	0.468803	0.150405	475.975	3.11693	0.0599063
Control + P - NaCl + P	7	0.0308294	0.133606	192.341	0.230749	1	-0.0724933	0.0802618	97.4964	-0.903211	0.996043	0.274715	0.0737982	209.442	3.72251	0.00608713	0.0330112	0.0739239	414.565	0.446556	0.999989	-0.00820257	0.0201817	291.663	-0.406437	0.999995	0.0230754	0.150405	475.975	0.153421	1
NaCl - NaCl + D	7	0.0231257	0.133606	192.341	0.173089	1	-0.0156747	0.0802618	97.4964	-0.195295	1	-0.0798097	0.0737982	209.442	-1.08146	0.960061	-0.00410841	0.0739239	414.565	-0.0555762	1	-0.0087193	0.0201817	291.663	-0.432041	0.999991	-0.187644	0.150405	475.975	-1.24759	0.964129
NaCl - NaCl + H	7	-0.0669007	0.133606	192.341	-0.500733	0.999969	0.0283089	0.0802618	97.4964	0.352707	0.999998	0.0890062	0.0737982	209.442	1.20608	0.929433	0.060082	0.0739239	414.565	0.812754	0.998374	0.0422285	0.0201817	291.663	2.09242	0.534366	-0.0545376	0.150405	475.975	-0.362604	0.999998
NaCl - NaCl + O	7	0.00818421	0.133606	192.341	0.0612564	1	0.0353073	0.0802618	97.4964	0.439902	0.999989	0.238757	0.0737982	209.442	3.23527	0.0301082	-0.0422098	0.0739239	414.565	-0.57099	0.999909	-0.00914449	0.0201817	291.663	-0.453109	0.999987	0.0674496	0.150405	475.975	0.448452	0.999988
NaCl - NaCl + P	7	-0.277755	0.133606	192.341	-2.07891	0.544632	-0.210328	0.0802618	97.4964	-2.62052	0.222469	-0.0427048	0.0737982	209.442	-0.578669	0.999092	0.0531135	0.0739239	414.565	0.718489	0.999391	-0.0182462	0.0201817	291.663	-0.904097	0.996265	-0.378278	0.150405	475.975	-2.51506	0.263008
NaCl + D - NaCl + H	7	-0.0900264	0.133606	192.341	-0.673822	0.999627	0.0439837	0.0802618	97.4964	0.548003	0.999929	0.266017	0.0737982	209.442	3.60465	0.00916318	0.0641904	0.0739239	414.565	0.868331	0.997282	0.0509478	0.0201817	291.663	2.52446	0.259879	0.133106	0.150405	475.975	0.884982	0.996866
NaCl + D - NaCl + O	7	-0.0149414	0.133606	192.341	-0.111832	1	0.050982	0.0802618	97.4964	0.635197	0.999756	0.168816	0.0737982	209.442	2.28753	0.305445	-0.0381014	0.0739239	414.565	-0.515414	0.999962	-0.000425185	0.0201817	291.663	-0.0210679	1	0.255093	0.150405	475.975	1.69604	0.79746
NaCl + D - NaCl + P	7	-0.30088	0.133606	192.341	-2.252	0.425337	-0.194653	0.0802618	97.4964	-2.42523	0.322831	0.318567	0.0737982	209.442	4.31673	0.000635755	0.0572219	0.0739239	414.565	0.774065	0.998894	-0.00952688	0.0201817	291.663	-0.472056	0.999982	-0.190635	0.150405	475.975	-1.26747	0.960303
NaCl + H - NaCl + O	7	0.0750849	0.133606	192.341	0.561989	0.999917	0.00699836	0.0802618	97.4964	0.0871941	1	0.0371049	0.0737982	209.442	0.502789	0.999639	-0.102292	0.0739239	414.565	-1.38374	0.931744	-0.051373	0.0201817	291.663	-2.54553	0.249037	0.121987	0.150405	475.975	0.811056	0.998406
NaCl + H - NaCl + P	7	-0.210854	0.133606	192.341	-1.57818	0.857105	-0.238637	0.0802618	97.4964	-2.97323	0.100177	0.345826	0.0737982	209.442	4.68611	0.000134129	-0.0069685	0.0739239	414.565	-0.0942658	1	-0.0604747	0.0201817	291.663	-2.99652	0.0856581	-0.323741	0.150405	475.975	-2.15245	0.49133
NaCl + O - NaCl + P	7	-0.285939	0.133606	192.341	-2.14017	0.501713	-0.245635	0.0802618	97.4964	-3.06042	0.0803791	0.149751	0.0737982	209.442	2.0292	0.464806	0.0953233	0.0739239	414.565	1.28948	0.955656	-0.00910169	0.0201817	291.663	-0.450988	0.999988	-0.445728	0.150405	475.975	-2.96351	0.0917271
Control - Control + D	9	-0.0913298	0.128767	221.007	-0.709262	0.999438	-0.0668456	0.0756319	103.459	-0.883828	0.996659	-0.131711	0.0737982	209.442	-1.78474	0.631114	-0.0208521	0.0739538	439.912	-0.281961	1	-0.0126069	0.0192286	367.714	-0.655632	0.99971	-0.242042	0.152115	484.711	-1.59117	0.852114
Control - Control + H	9	-0.149124	0.128767	221.007	-1.15809	0.977693	-0.0676279	0.0756319	103.459	-0.894172	0.996352	0.17701	0.0737982	209.442	2.39857	0.247535	0.0832286	0.0739538	439.912	1.12541	0.981932	-0.00117317	0.0192286	367.714	-0.0610116	1	-0.0806046	0.152115	484.711	-0.529891	0.999952
Control - Control + O	9	-0.0848075	0.128767	221.007	-0.65861	0.999693	-0.0769244	0.0756319	103.459	-1.01709	0.990593	-0.281462	0.0737982	209.442	-3.81394	0.0043912	0.035925	0.0739538	439.912	0.485776	0.999977	-0.0136402	0.0192286	367.714	-0.709369	0.999449	0.0825705	0.152115	484.711	0.542815	0.999941
Control - Control + P	9	-0.300924	0.128767	221.007	-2.33695	0.369613	-0.225966	0.0756319	103.459	-2.98771	0.0958699	0.0272594	0.0737982	209.442	0.369377	0.999955	-0.0231348	0.0739538	439.912	-0.312827	1	-0.0168247	0.0192286	367.714	-0.874983	0.997109	-0.241686	0.152115	484.711	-1.58883	0.853226
Control - NaCl	9	0.0438157	0.128767	221.007	0.34027	0.999999	-0.0287886	0.0756319	103.459	-0.380641	0.999997	0.308721	0.0737982	209.442	4.18332	0.00108494	0.0405176	0.0739538	439.912	0.547877	0.999936	-0.0260656	0.0192286	367.714	-1.35556	0.939566	0.157731	0.152115	484.711	1.03692	0.989854
Control - NaCl + D	9	0.138991	0.128767	221.007	1.07939	0.986244	-0.0182178	0.0756319	103.459	-0.240875	1	-0.0692696	0.07133	234.093	-0.971115	0.978042	-0.0205434	0.0739538	439.912	-0.277787	1	-0.0345336	0.0192286	367.714	-1.79594	0.737525	0.0703109	0.152115	484.711	0.462221	0.999985
Control - NaCl + H	9	0.00344517	0.128767	221.007	0.026755	1	-0.0359872	0.0756319	103.459	-0.47582	0.999979	0.102431	0.07133	234.093	1.43602	0.839601	0.0599806	0.0739538	439.912	0.811055	0.998403	0.0189335	0.0192286	367.714	0.984649	0.992989	0.218327	0.152115	484.711	1.43527	0.915629
Control - NaCl + O	9	0.0685401	0.128767	221.007	0.532278	0.999948	-0.00658268	0.0756319	103.459	-0.0870358	1	-0.0998887	0.07133	234.093	-1.40037	0.856433	0.0300664	0.0739538	439.912	0.406557	0.999995	-0.0200018	0.0192286	367.714	-1.04021	0.989565	0.430542	0.152115	484.711	2.83036	0.129255
Control - NaCl + P	9	-0.227271	0.128767	221.007	-1.76497	0.756332	-0.236865	0.0756319	103.459	-3.13181	0.0660207	0.098548	0.07133	234.093	1.38158	0.864892	-0.0297762	0.0739538	439.912	-0.402632	0.999995	-0.0406911	0.0192286	367.714	-2.11617	0.51724	0.101836	0.152115	484.711	0.669467	0.999659
Control + D - Control + H	9	-0.0577945	0.128767	221.007	-0.448829	0.999988	-0.000782307	0.0756319	103.459	-0.0103436	1	0.260944	0.07133	234.093	3.65827	0.00746305	0.104081	0.0739538	439.912	1.40737	0.924632	0.0114337	0.0192286	367.714	0.594621	0.999871	0.161437	0.152115	484.711	1.06128	0.988027
Control + D - Control + O	9	0.00652225	0.128767	221.007	0.0506514	1	-0.0100788	0.0756319	103.459	-0.133261	1	-0.133788	0.07133	234.093	-1.87561	0.569053	0.0567771	0.0739538	439.912	0.767737	0.998965	-0.00103328	0.0192286	367.714	-0.0537365	1	0.324612	0.152115	484.711	2.13399	0.504312
Control + D - Control + P	9	-0.209594	0.128767	221.007	-1.62769	0.833262	-0.159121	0.0756319	103.459	-2.10388	0.529115	0.270016	0.07133	234.093	3.78545	0.00474992	-0.00228268	0.0739538	439.912	-0.0308663	1	-0.00421782	0.0192286	367.714	-0.219351	1	0.000355565	0.152115	484.711	0.00233747	1
Control + D - NaCl	9	0.135145	0.128767	221.007	1.04953	0.988714	0.038057	0.0756319	103.459	0.503187	0.999966	0.171701	0.07133	234.093	2.40713	0.242785	0.0613697	0.0739538	439.912	0.829838	0.99809	-0.0134587	0.0192286	367.714	-0.699929	0.999506	0.399773	0.152115	484.711	2.62809	0.207389
Control + D - NaCl + D	9	0.23032	0.128767	221.007	1.78865	0.741734	0.0486278	0.0756319	103.459	0.642953	0.999732	-0.0306191	0.07133	234.093	-0.42926	0.999875	0.000308682	0.0739538	439.912	0.00417399	1	-0.0219266	0.0192286	367.714	-1.14031	0.980165	0.312353	0.152115	484.711	2.05339	0.561533
Control + D - NaCl + H	9	0.094775	0.128767	221.007	0.736017	0.999242	0.0308585	0.0756319	103.459	0.408008	0.999994	0.167818	0.07133	234.093	2.35269	0.270002	0.0808327	0.0739538	439.912	1.09302	0.985243	0.0315404	0.0192286	367.714	1.64028	0.827428	0.460369	0.152115	484.711	3.02645	0.0772683
Control + D - NaCl + O	9	0.15987	0.128767	221.007	1.24154	0.964727	0.060263	0.0756319	103.459	0.796793	0.998497	0.330214	0.07133	234.093	4.62938	0.000162539	0.0509185	0.0739538	439.912	0.688518	0.99957	-0.00739484	0.0192286	367.714	-0.384574	0.999997	0.672584	0.152115	484.711	4.42154	0.000509208
Control + D - NaCl + P	9	-0.135941	0.128767	221.007	-1.05571	0.988234	-0.170019	0.0756319	103.459	-2.24798	0.431631	-0.064518	0.07133	234.093	-0.9045	0.985422	-0.00892411	0.0739538	439.912	-0.120671	1	-0.0280842	0.0192286	367.714	-1.46054	0.90659	0.343878	0.152115	484.711	2.26064	0.416882
Control + H - Control + O	9	0.0643168	0.128767	221.007	0.49948	0.99997	-0.0092965	0.0756319	103.459	-0.122918	1	0.339286	0.07133	234.093	4.75656	9.27666e-05	-0.0473036	0.0739538	439.912	-0.639637	0.999765	-0.012467	0.0192286	367.714	-0.648357	0.999736	0.163175	0.152115	484.711	1.07271	0.987085
Control + H - Control + P	9	-0.151799	0.128767	221.007	-1.17886	0.974873	-0.158338	0.0756319	103.459	-2.09354	0.536262	-0.20232	0.07133	234.093	-2.83639	0.0911255	-0.106363	0.0739538	439.912	-1.43824	0.914553	-0.0156516	0.0192286	367.714	-0.813972	0.998349	-0.161082	0.152115	484.711	-1.05894	0.988213
Control + H - NaCl	9	0.19294	0.128767	221.007	1.49836	0.891681	0.0388393	0.0756319	103.459	0.513531	0.999959	-0.00388319	0.07133	234.093	-0.0544398	1	-0.042711	0.0739538	439.912	-0.577536	0.9999	-0.0248924	0.0192286	367.714	-1.29455	0.954473	0.238336	0.152115	484.711	1.56681	0.863473
Control + H - NaCl + D	9	0.288115	0.128767	221.007	2.23748	0.434497	0.0494101	0.0756319	103.459	0.653297	0.999694	0.158513	0.07133	234.093	2.22225	0.342307	-0.103772	0.0739538	439.912	-1.4032	0.925931	-0.0333604	0.0192286	367.714	-1.73493	0.774822	0.150916	0.152115	484.711	0.992112	0.992633
Control + H - NaCl + H	9	0.15257	0.128767	221.007	1.18485	0.974013	0.0316408	0.0756319	103.459	0.418352	0.999993	-0.236219	0.07133	234.093	-3.31163	0.023508	-0.0232479	0.0739538	439.912	-0.314358	0.999999	0.0201066	0.0192286	367.714	1.04566	0.989168	0.298932	0.152115	484.711	1.96516	0.624003
Control + H - NaCl + O	9	0.217664	0.128767	221.007	1.69037	0.799884	0.0610453	0.0756319	103.459	0.807136	0.998337	0.167585	0.07133	234.093	2.34943	0.271691	-0.0531621	0.0739538	439.912	-0.718856	0.99939	-0.0188286	0.0192286	367.714	-0.979195	0.993269	0.511147	0.152115	484.711	3.36026	0.0285783
Control + H - NaCl + P	9	-0.0781467	0.128767	221.007	-0.606882	0.999844	-0.169237	0.0756319	103.459	-2.23763	0.43844	0.198437	0.07133	234.093	2.78195	0.104582	-0.113005	0.0739538	439.912	-1.52805	0.880385	-0.039518	0.0192286	367.714	-2.05516	0.560501	0.182441	0.152115	484.711	1.19936	0.97228
Control + O - Control + P	9	-0.216116	0.128767	221.007	-1.67834	0.806527	-0.149042	0.0756319	103.459	-1.97062	0.621205	0.360833	0.07133	234.093	5.05864	2.3287e-05	-0.0590598	0.0739538	439.912	-0.798604	0.998586	-0.00318454	0.0192286	367.714	-0.165614	1	-0.324257	0.152115	484.711	-2.13165	0.505962
Control + O - NaCl	9	0.128623	0.128767	221.007	0.99888	0.99209	0.0481358	0.0756319	103.459	0.636449	0.999753	-0.0338989	0.07133	234.093	-0.47524	0.999753	0.00459256	0.0739538	439.912	0.0621004	1	-0.0124254	0.0192286	367.714	-0.646192	0.999743	0.0751609	0.152115	484.711	0.494105	0.999973
Control + O - NaCl + D	9	0.223798	0.128767	221.007	1.738	0.772522	0.0587066	0.0756319	103.459	0.776215	0.998776	0.369905	0.07133	234.093	5.18582	1.27511e-05	-0.0564684	0.0739538	439.912	-0.763563	0.999009	-0.0208934	0.0192286	367.714	-1.08658	0.985791	-0.0122596	0.152115	484.711	-0.0805939	1
Control + O - NaCl + H	9	0.0882527	0.128767	221.007	0.685365	0.999574	0.0409373	0.0756319	103.459	0.54127	0.999936	0.162396	0.07133	234.093	2.27669	0.310965	0.0240556	0.0739538	439.912	0.325279	0.999999	0.0325737	0.0192286	367.714	1.69402	0.798403	0.135757	0.152115	484.711	0.892458	0.99666
Control + O - NaCl + O	9	0.153348	0.128767	221.007	1.19089	0.973122	0.0703418	0.0756319	103.459	0.930054	0.995102	-0.232336	0.07133	234.093	-3.25719	0.0278218	-0.00585857	0.0739538	439.912	-0.0792194	1	-0.00636156	0.0192286	367.714	-0.330838	0.999999	0.347972	0.152115	484.711	2.28755	0.399007
Control + O - NaCl + P	9	-0.142463	0.128767	221.007	-1.10636	0.983668	-0.15994	0.0756319	103.459	-2.11472	0.52164	0.171468	0.07133	234.093	2.40387	0.244365	-0.0657012	0.0739538	439.912	-0.888409	0.996767	-0.0270509	0.0192286	367.714	-1.4068	0.924668	0.0192658	0.152115	484.711	0.126652	1
Control + P - NaCl	9	0.344739	0.128767	221.007	2.67722	0.189551	0.197178	0.0756319	103.459	2.60707	0.227818	-0.394732	0.07133	234.093	-5.53388	2.31316e-06	0.0636524	0.0739538	439.912	0.860704	0.997464	-0.00924086	0.0192286	367.714	-0.480578	0.999979	0.399418	0.152115	484.711	2.62575	0.208451
Control + P - NaCl + D	9	0.439914	0.128767	221.007	3.41635	0.0256642	0.207748	0.0756319	103.459	2.74683	0.169346	0.00907184	0.07133	234.093	0.127181	1	0.00259137	0.0739538	439.912	0.0350403	1	-0.0177088	0.0192286	367.714	-0.920961	0.995735	0.311997	0.152115	484.711	2.05106	0.563197
Control + P - NaCl + H	9	0.304369	0.128767	221.007	2.36371	0.352946	0.189979	0.0756319	103.459	2.51189	0.274679	0.403804	0.07133	234.093	5.66106	1.21431e-06	0.0831154	0.0739538	439.912	1.12388	0.9821	0.0357582	0.0192286	367.714	1.85963	0.696263	0.460013	0.152115	484.711	3.02411	0.0777681
Control + P - NaCl + O	9	0.369464	0.128767	221.007	2.86923	0.120736	0.219384	0.0756319	103.459	2.90067	0.118712	-0.137934	0.0693546	248.724	-1.98882	0.491524	0.0532012	0.0739538	439.912	0.719384	0.999386	-0.00317702	0.0192286	367.714	-0.165223	1	0.672228	0.152115	484.711	4.4192	0.000514411
Control + P - NaCl + P	9	0.0736526	0.128767	221.007	0.571982	0.999905	-0.0108983	0.0756319	103.459	-0.144097	1	-0.0946617	0.0693546	248.724	-1.3649	0.872217	-0.00664142	0.0739538	439.912	-0.089805	1	-0.0238664	0.0192286	367.714	-1.24119	0.96517	0.343523	0.152115	484.711	2.2583	0.418449
NaCl - NaCl + D	9	0.095175	0.128767	221.007	0.739123	0.999216	0.0105708	0.0756319	103.459	0.139766	1	-0.208131	0.0693546	248.724	-3.00098	0.0585059	-0.061061	0.0739538	439.912	-0.825664	0.998163	-0.00846797	0.0192286	367.714	-0.440383	0.99999	-0.0874205	0.152115	484.711	-0.574699	0.999904
NaCl - NaCl + H	9	-0.0403705	0.128767	221.007	-0.313515	0.999999	-0.00719858	0.0756319	103.459	-0.0951791	1	-0.0326041	0.0693546	248.724	-0.470108	0.999771	0.0194631	0.0739538	439.912	0.263178	1	0.0449991	0.0192286	367.714	2.34021	0.36567	0.0605957	0.152115	484.711	0.398353	0.999996
NaCl - NaCl + O	9	0.0247244	0.128767	221.007	0.192009	1	0.0222059	0.0756319	103.459	0.293605	1	0.273173	0.0693546	248.724	3.93879	0.00265957	-0.0104511	0.0739538	439.912	-0.14132	1	0.00606384	0.0192286	367.714	0.315355	0.999999	0.272811	0.152115	484.711	1.79344	0.739231
NaCl - NaCl + P	9	-0.271087	0.128767	221.007	-2.10524	0.525821	-0.208076	0.0756319	103.459	-2.75117	0.167728	-0.0745254	0.0693546	248.724	-1.07456	0.96153	-0.0702938	0.0739538	439.912	-0.950509	0.99462	-0.0146255	0.0192286	367.714	-0.760612	0.999034	-0.0558952	0.152115	484.711	-0.367452	0.999998
NaCl + D - NaCl + H	9	-0.135545	0.128767	221.007	-1.05264	0.988475	-0.0177694	0.0756319	103.459	-0.234945	1	0.202003	0.0693546	248.724	2.91261	0.074404	0.080524	0.0739538	439.912	1.08884	0.985632	0.053467	0.0192286	367.714	2.78059	0.146985	0.148016	0.152115	484.711	0.973052	0.993612
NaCl + D - NaCl + O	9	-0.0704505	0.128767	221.007	-0.547114	0.999935	0.0116352	0.0756319	103.459	0.153839	1	0.0432724	0.0693546	248.724	0.62393	0.998529	0.0506099	0.0739538	439.912	0.684344	0.999591	0.0145318	0.0192286	367.714	0.755738	0.999083	0.360231	0.152115	484.711	2.36814	0.347483
NaCl + D - NaCl + P	9	-0.366262	0.128767	221.007	-2.84437	0.128367	-0.218647	0.0756319	103.459	-2.89093	0.121517	-0.0701973	0.0693546	248.724	-1.01215	0.972311	-0.00923279	0.0739538	439.912	-0.124845	1	-0.00615756	0.0192286	367.714	-0.320229	0.999999	0.0315254	0.152115	484.711	0.207246	1
NaCl + H - NaCl + O	9	0.0650949	0.128767	221.007	0.505523	0.999967	0.0294045	0.0756319	103.459	0.388784	0.999996	0.10533	0.0693546	248.724	1.51872	0.796798	-0.0299142	0.0739538	439.912	-0.404498	0.999995	-0.0389352	0.0192286	367.714	-2.02486	0.582006	0.212215	0.152115	484.711	1.39509	0.928477
NaCl + H - NaCl + P	9	-0.230716	0.128767	221.007	-1.79173	0.739815	-0.200877	0.0756319	103.459	-2.65599	0.205954	0.411107	0.0693546	248.724	5.92761	2.83948e-07	-0.0897568	0.0739538	439.912	-1.21369	0.969982	-0.0596246	0.0192286	367.714	-3.10082	0.0634692	-0.116491	0.152115	484.711	-0.765806	0.998988
NaCl + O - NaCl + P	9	-0.295811	0.128767	221.007	-2.29725	0.394996	-0.230282	0.0756319	103.459	-3.04477	0.0829374	0.0634087	0.0693546	248.724	0.914268	0.984499	-0.0598426	0.0739538	439.912	-0.809189	0.998431	-0.0206894	0.0192286	367.714	-1.07597	0.986736	-0.328706	0.152115	484.711	-2.1609	0.485383
Control - Control + D	12	-0.104605	0.122708	258.312	-0.85247	0.997607	-0.0423007	0.0692969	112.901	-0.610427	0.999827	0.339937	0.0693546	248.724	4.90143	4.66203e-05	0.0458436	0.0746013	434.122	0.614515	0.999831	0.0212236	0.0182943	447.761	1.16012	0.977783	0.16858	0.155996	453.886	1.08067	0.986379
Control - Control + H	12	-0.0901775	0.122708	258.312	-0.734894	0.999257	-0.0256738	0.0692969	112.901	-0.370489	0.999998	-0.11347	0.0693546	248.724	-1.63608	0.727951	0.0358307	0.0746013	434.122	0.480295	0.999979	0.0326636	0.0182943	447.761	1.78545	0.744211	0.373482	0.155996	453.886	2.39417	0.331733
Control - Control + O	12	-0.092782	0.122708	258.312	-0.756119	0.999067	-0.0618173	0.0692969	112.901	-0.892065	0.996443	0.0620576	0.0693546	248.724	0.894787	0.986333	0.0102913	0.0746013	434.122	0.13795	1	0.0272862	0.0182943	447.761	1.49151	0.895174	0.544616	0.155996	453.886	3.49121	0.0187049
Control - Control + P	12	-0.32357	0.122708	258.312	-2.6369	0.206062	-0.215397	0.0692969	112.901	-3.10833	0.0693206	0.367835	0.0693546	248.724	5.30368	6.901e-06	0.0831765	0.0746013	434.122	1.11495	0.983055	0.0336455	0.0182943	447.761	1.83912	0.709844	0.057792	0.155996	453.886	0.37047	0.999998
Control - NaCl	12	0.0782349	0.122708	258.312	0.637568	0.999767	0.0713405	0.0692969	112.901	1.02949	0.98981	0.0201363	0.0693546	248.724	0.290339	0.999991	0.0142795	0.0746013	434.122	0.19141	1	0.0173128	0.0182943	447.761	0.946348	0.994795	0.475088	0.155996	453.886	3.04551	0.0734659
Control - NaCl + D	12	0.342146	0.122708	258.312	2.78829	0.145983	0.110548	0.0692969	112.901	1.59528	0.847754	0.296664	0.0693546	248.724	4.2775	0.000701991	0.0868757	0.0746013	434.122	1.16453	0.977195	0.0325104	0.0182943	447.761	1.77708	0.749422	0.450457	0.155996	453.886	2.88761	0.112048
Control - NaCl + H	12	0.126858	0.122708	258.312	1.03382	0.989919	0.0585006	0.0692969	112.901	0.844203	0.997665	0.175527	0.0693546	248.724	2.53087	0.187451	0.137365	0.0746013	434.122	1.84131	0.708398	0.0601545	0.0182943	447.761	3.28815	0.0360146	0.453379	0.155996	453.886	2.90635	0.106767
Control - NaCl + O	12	0.116107	0.122708	258.312	0.946202	0.994721	0.0812795	0.0692969	112.901	1.17292	0.975003	0.481304	0.0693546	248.724	6.93976	9.48711e-10	0.0129846	0.0746013	434.122	0.174054	1	0.021818	0.0182943	447.761	1.19261	0.973268	0.528486	0.155996	453.886	3.38781	0.026267
Control - NaCl + P	12	-0.218134	0.122708	258.312	-1.77767	0.748693	-0.118545	0.0692969	112.901	-1.71069	0.787178	0.133606	0.0693546	248.724	1.92642	0.534093	-0.034637	0.0746013	434.122	-0.464294	0.999984	0.0354859	0.0182943	447.761	1.93972	0.641779	0.323384	0.155996	453.886	2.07303	0.547614
Control + D - Control + H	12	0.0144275	0.122708	258.312	0.117576	1	0.0166269	0.0692969	112.901	0.239938	1	0.410134	0.0693546	248.724	5.91358	3.05945e-07	-0.0100129	0.0746013	434.122	-0.134219	1	0.01144	0.0182943	447.761	0.625329	0.999805	0.204901	0.155996	453.886	1.3135	0.950295
Control + D - Control + O	12	0.0118231	0.122708	258.312	0.0963511	1	-0.0195166	0.0692969	112.901	-0.281638	1	0.305777	0.0693546	248.724	4.4089	0.000407374	-0.0355523	0.0746013	434.122	-0.476564	0.99998	0.0060626	0.0182943	447.761	0.331393	0.999999	0.376036	0.155996	453.886	2.41054	0.321923
Control + D - Control + P	12	-0.218965	0.122708	258.312	-1.78443	0.744498	-0.173097	0.0692969	112.901	-2.4979	0.281015	-0.0419213	0.0693546	248.724	-0.604448	0.998801	0.0373329	0.0746013	434.122	0.500431	0.99997	0.0124218	0.0182943	447.761	0.679	0.999616	-0.110788	0.155996	453.886	-0.710199	0.999447
Control + D - NaCl	12	0.18284	0.122708	258.312	1.49004	0.895165	0.113641	0.0692969	112.901	1.63992	0.825554	0.234607	0.0693546	248.724	3.38272	0.0186342	-0.0315642	0.0746013	434.122	-0.423104	0.999993	-0.00391085	0.0182943	447.761	-0.213774	1	0.306507	0.155996	453.886	1.96484	0.624249
Control + D - NaCl + D	12	0.446751	0.122708	258.312	3.64076	0.011972	0.152848	0.0692969	112.901	2.2057	0.459119	-0.347698	0.0693546	248.724	-5.01334	2.77354e-05	0.0410321	0.0746013	434.122	0.550018	0.999934	0.0112867	0.0182943	447.761	0.616953	0.999826	0.281876	0.155996	453.886	1.80694	0.730649
Control + D - NaCl + H	12	0.231463	0.122708	258.312	1.88629	0.67836	0.100801	0.0692969	112.901	1.45463	0.906636	-0.0711703	0.0693546	248.724	-1.02618	0.970109	0.0915209	0.0746013	434.122	1.2268	0.96779	0.0389309	0.0182943	447.761	2.12803	0.508609	0.284799	0.155996	453.886	1.82568	0.718606
Control + D - NaCl + O	12	0.220712	0.122708	258.312	1.79867	0.735582	0.12358	0.0692969	112.901	1.78334	0.74415	0.276528	0.0693546	248.724	3.98716	0.00221306	-0.032859	0.0746013	434.122	-0.440461	0.99999	0.000594345	0.0182943	447.761	0.032488	1	0.359905	0.155996	453.886	2.30714	0.38633
Control + D - NaCl + P	12	-0.113529	0.122708	258.312	-0.925197	0.995536	-0.0762445	0.0692969	112.901	-1.10026	0.98377	-0.0653544	0.0674073	240.982	-0.969545	0.978255	-0.0804806	0.0746013	434.122	-1.07881	0.986532	0.0142623	0.0182943	447.761	0.7796	0.998831	0.154804	0.155996	453.886	0.992357	0.992611
Control + H - Control + O	12	-0.00260445	0.122708	258.312	-0.0212248	1	-0.0361436	0.0692969	112.901	-0.521576	0.999954	-0.0471792	0.0674073	240.982	-0.699913	0.99694	-0.0255394	0.0746013	434.122	-0.342345	0.999999	-0.00537736	0.0182943	447.761	-0.293936	1	0.171135	0.155996	453.886	1.09704	0.984867
Control + H - Control + P	12	-0.233392	0.122708	258.312	-1.90201	0.667731	-0.189724	0.0692969	112.901	-2.73784	0.171588	-0.185504	0.0674073	240.982	-2.75199	0.112489	0.0473458	0.0746013	434.122	0.634651	0.99978	0.000981879	0.0182943	447.761	0.0536713	1	-0.31569	0.155996	453.886	-2.0237	0.582688
Control + H - NaCl	12	0.168412	0.122708	258.312	1.37246	0.934554	0.0970143	0.0692969	112.901	1.39998	0.924869	0.0820397	0.0674073	240.982	1.21707	0.926272	-0.0215512	0.0746013	434.122	-0.288885	1	-0.0153508	0.0182943	447.761	-0.839103	0.997918	0.101606	0.155996	453.886	0.651337	0.999727
Control + H - NaCl + D	12	0.432323	0.122708	258.312	3.52318	0.0177976	0.136221	0.0692969	112.901	1.96577	0.62443	0.32212	0.0674073	240.982	4.77871	8.27811e-05	0.051045	0.0746013	434.122	0.684237	0.999591	-0.000153222	0.0182943	447.761	-0.00837542	1	0.0769751	0.155996	453.886	0.493442	0.999974
Control + H - NaCl + H	12	0.217036	0.122708	258.312	1.76871	0.754199	0.0841744	0.0692969	112.901	1.21469	0.968564	0.0775549	0.0674073	240.982	1.15054	0.94468	0.101534	0.0746013	434.122	1.36102	0.938207	0.0274909	0.0182943	447.761	1.5027	0.890776	0.0798975	0.155996	453.886	0.512176	0.999964
Control + H - NaCl + O	12	0.206284	0.122708	258.312	1.6811	0.805223	0.106953	0.0692969	112.901	1.54341	0.871463	0.290128	0.0674073	240.982	4.30411	0.000636179	-0.022846	0.0746013	434.122	-0.306242	1	-0.0108456	0.0182943	447.761	-0.592841	0.999875	0.155004	0.155996	453.886	0.99364	0.992541
Control + H - NaCl + P	12	-0.127957	0.122708	258.312	-1.04277	0.989278	-0.0928714	0.0692969	112.901	-1.3402	0.941909	0.0181752	0.0674073	240.982	0.269632	0.999995	-0.0704676	0.0746013	434.122	-0.94459	0.994863	0.00282229	0.0182943	447.761	0.154272	1	-0.0500973	0.155996	453.886	-0.321144	0.999999
Control + O - Control + P	12	-0.230788	0.122708	258.312	-1.88079	0.682059	-0.15358	0.0692969	112.901	-2.21626	0.452038	-0.12015	0.0674073	240.982	-1.78244	0.632594	0.0728852	0.0746013	434.122	0.976996	0.993404	0.00635924	0.0182943	447.761	0.347608	0.999999	-0.486824	0.155996	453.886	-3.12074	0.0593695
Control + O - NaCl	12	0.171017	0.122708	258.312	1.39369	0.928336	0.133158	0.0692969	112.901	1.92156	0.654543	0.147394	0.0674073	240.982	2.18662	0.363545	0.00398818	0.0746013	434.122	0.0534599	1	-0.00997345	0.0182943	447.761	-0.545167	0.999938	-0.0695284	0.155996	453.886	-0.445705	0.999989
Control + O - NaCl + D	12	0.434927	0.122708	258.312	3.54441	0.016587	0.172365	0.0692969	112.901	2.48734	0.286661	0.387474	0.0674073	240.982	5.74826	7.53223e-07	0.0765844	0.0746013	434.122	1.02658	0.99054	0.00522414	0.0182943	447.761	0.285561	1	-0.0941594	0.155996	453.886	-0.6036	0.999855
Control + O - NaCl + H	12	0.21964	0.122708	258.312	1.78994	0.741065	0.120318	0.0692969	112.901	1.73627	0.772418	0.142909	0.0674073	240.982	2.12009	0.405014	0.127073	0.0746013	434.122	1.70336	0.793251	0.0328683	0.0182943	447.761	1.79664	0.737181	-0.091237	0.155996	453.886	-0.584866	0.999889
Control + O - NaCl + O	12	0.208889	0.122708	258.312	1.70232	0.793369	0.143097	0.0692969	112.901	2.06498	0.555744	0.355483	0.0674073	240.982	5.27365	8.17687e-06	0.00269335	0.0746013	434.122	0.0361033	1	-0.00546825	0.0182943	447.761	-0.298905	1	-0.0161304	0.155996	453.886	-0.103402	1
Control + O - NaCl + P	12	-0.125352	0.122708	258.312	-1.02155	0.990748	-0.0567279	0.0692969	112.901	-0.818621	0.998159	-0.138325	0.0674073	240.982	-2.05207	0.449226	-0.0449283	0.0746013	434.122	-0.602245	0.999858	0.00819966	0.0182943	447.761	0.448208	0.999988	-0.221232	0.155996	453.886	-1.41819	0.92122
Control + P - NaCl	12	0.401805	0.122708	258.312	3.27447	0.0391003	0.286738	0.0692969	112.901	4.13782	0.00263717	0.129219	0.0674073	240.982	1.91699	0.540611	-0.068897	0.0746013	434.122	-0.923536	0.995661	-0.0163327	0.0182943	447.761	-0.892774	0.996645	0.417296	0.155996	453.886	2.67504	0.187052
Control + P - NaCl + D	12	0.665715	0.122708	258.312	5.42519	5.88193e-06	0.325945	0.0692969	112.901	4.70361	0.000303504	0.369299	0.0674073	240.982	5.47863	2.97545e-06	0.0036992	0.0746013	434.122	0.0495862	1	-0.0011351	0.0182943	447.761	-0.0620467	1	0.392665	0.155996	453.886	2.51714	0.262046
Control + P - NaCl + H	12	0.450428	0.122708	258.312	3.67072	0.0107951	0.273898	0.0692969	112.901	3.95253	0.00509067	0.124734	0.0674073	240.982	1.85045	0.58628	0.0541881	0.0746013	434.122	0.726369	0.999336	0.0265091	0.0182943	447.761	1.44903	0.910843	0.395587	0.155996	453.886	2.53588	0.252275
Control + P - NaCl + O	12	0.439676	0.122708	258.312	3.58311	0.0145687	0.296677	0.0692969	112.901	4.28125	0.00155684	0.337307	0.0674073	240.982	5.00402	2.95231e-05	-0.0701918	0.0746013	434.122	-0.940892	0.995011	-0.0118275	0.0182943	447.761	-0.646512	0.999744	0.470694	0.155996	453.886	3.01734	0.0794104
Control + P - NaCl + P	12	0.105435	0.122708	258.312	0.859237	0.997456	0.0968523	0.0692969	112.901	1.39764	0.925592	0.267544	0.0674073	240.982	3.96906	0.00238934	-0.117813	0.0746013	434.122	-1.57924	0.857655	0.00184041	0.0182943	447.761	0.1006	1	0.265592	0.155996	453.886	1.70256	0.793742
NaCl - NaCl + D	12	0.263911	0.122708	258.312	2.15072	0.493598	0.0392071	0.0692969	112.901	0.565785	0.999908	0.507624	0.0674073	240.982	7.5307	2.83349e-11	0.0725962	0.0746013	434.122	0.973122	0.993594	0.0151976	0.0182943	447.761	0.830728	0.998074	-0.024631	0.155996	453.886	-0.157895	1
NaCl - NaCl + H	12	0.0486233	0.122708	258.312	0.396252	0.999996	-0.0128399	0.0692969	112.901	-0.185288	1	0.263059	0.0674073	240.982	3.90253	0.00306968	0.123085	0.0746013	434.122	1.6499	0.822542	0.0428418	0.0182943	447.761	2.34181	0.364144	-0.0217086	0.155996	453.886	-0.139161	1
NaCl - NaCl + O	12	0.0378719	0.122708	258.312	0.308634	1	0.00993898	0.0692969	112.901	0.143426	1	0.475632	0.0674073	240.982	7.0561	5.06096e-10	-0.00129482	0.0746013	434.122	-0.0173565	1	0.0045052	0.0182943	447.761	0.246262	1	0.053398	0.155996	453.886	0.342303	0.999999
NaCl - NaCl + P	12	-0.296369	0.122708	258.312	-2.41524	0.321149	-0.189886	0.0692969	112.901	-2.74018	0.170701	0.24008	0.0674073	240.982	3.56164	0.0103592	-0.0489164	0.0746013	434.122	-0.655705	0.999712	0.0181731	0.0182943	447.761	0.993375	0.992553	-0.151703	0.155996	453.886	-0.972481	0.993631
NaCl + D - NaCl + H	12	-0.215287	0.122708	258.312	-1.75447	0.762858	-0.052047	0.0692969	112.901	-0.751073	0.999065	-0.00448482	0.0674073	240.982	-0.0665331	1	0.0504889	0.0746013	434.122	0.676782	0.999626	0.0276442	0.0182943	447.761	1.51108	0.887411	0.00292243	0.155996	453.886	0.018734	1
NaCl + D - NaCl + O	12	-0.226039	0.122708	258.312	-1.84208	0.707698	-0.0292681	0.0692969	112.901	-0.422359	0.999992	0.208089	0.0674073	240.982	3.08703	0.0459908	-0.073891	0.0746013	434.122	-0.990479	0.992706	-0.0106924	0.0182943	447.761	-0.584465	0.999889	0.078029	0.155996	453.886	0.500198	0.99997
NaCl + D - NaCl + P	12	-0.56028	0.122708	258.312	-4.56595	0.000325209	-0.229093	0.0692969	112.901	-3.30596	0.0400618	-0.244565	0.0674073	240.982	-3.62817	0.00824496	-0.121513	0.0746013	434.122	-1.62883	0.833459	0.00297552	0.0182943	447.761	0.162647	1	-0.127072	0.155996	453.886	-0.814586	0.998349
NaCl + H - NaCl + O	12	-0.0107514	0.122708	258.312	-0.0876179	1	0.0227789	0.0692969	112.901	0.328714	0.999999	-0.0319918	0.0674073	240.982	-0.474605	0.999755	-0.12438	0.0746013	434.122	-1.66726	0.81328	-0.0383366	0.0182943	447.761	-2.09554	0.531621	0.0751066	0.155996	453.886	0.481464	0.999979
NaCl + H - NaCl + P	12	-0.344992	0.122708	258.312	-2.81149	0.138073	-0.177046	0.0692969	112.901	-2.55489	0.251729	0.212573	0.0674073	240.982	3.15357	0.0378902	-0.172002	0.0746013	434.122	-2.30561	0.387424	-0.0246686	0.0182943	447.761	-1.34843	0.941602	-0.129995	0.155996	453.886	-0.83332	0.998028
NaCl + O - NaCl + P	12	-0.334241	0.122708	258.312	-2.72387	0.169725	-0.199825	0.0692969	112.901	-2.8836	0.122544	-0.0818801	0.0668324	215.443	-1.22516	0.923685	-0.0476216	0.0746013	434.122	-0.638348	0.999769	0.0136679	0.0182943	447.761	0.747112	0.999168	-0.205101	0.155996	453.886	-1.31478	0.949993
Control - Control + D	14	-0.183237	0.119562	271.558	-1.53257	0.877961	-0.0248769	0.0655717	118.696	-0.379384	0.999997	-0.0139438	0.0668324	215.443	-0.208639	0.999999	0.0310442	0.0754268	402.31	0.411581	0.999994	0.00676668	0.0180415	453.442	0.375062	0.999998	-0.207571	0.159411	405.571	-1.30211	0.952851
Control - Control + H	14	-0.0901425	0.119562	271.558	-0.75394	0.99909	0.0102342	0.0655717	118.696	0.156076	1	-0.0866703	0.0668324	215.443	-1.29683	0.899271	0.135211	0.0754268	402.31	1.79261	0.739669	0.0284084	0.0180415	453.442	1.57461	0.85984	-0.0662854	0.159411	405.571	-0.415815	0.999994
Control - Control + O	14	-0.161814	0.119562	271.558	-1.35339	0.939871	-0.0262748	0.0655717	118.696	-0.400703	0.999995	0.242167	0.0668324	215.443	3.62349	0.00854584	0.0886634	0.0754268	402.31	1.17549	0.975684	0.0224736	0.0180415	453.442	1.24566	0.964462	0.112562	0.159411	405.571	0.706113	0.999471
Control - Control + P	14	-0.458778	0.119562	271.558	-3.83716	0.00591628	-0.188541	0.0655717	118.696	-2.87535	0.124391	0.359534	0.0668324	215.443	5.37964	5.33936e-06	0.091835	0.0754268	402.31	1.21754	0.969311	0.022243	0.0180415	453.442	1.23288	0.966757	-0.0884458	0.159411	405.571	-0.554829	0.999928
Control - NaCl	14	0.115173	0.119562	271.558	0.963295	0.993982	0.167022	0.0655717	118.696	2.54716	0.255005	0.171149	0.0668324	215.443	2.56087	0.176326	0.053005	0.0754268	402.31	0.702735	0.999491	0.0240267	0.0180415	453.442	1.33175	0.945881	-0.0306817	0.159411	405.571	-0.192469	1
Control - NaCl + D	14	0.340118	0.119562	271.558	2.8447	0.127052	0.224588	0.0655717	118.696	3.42508	0.0278901	0.361251	0.0668324	215.443	5.40533	4.71039e-06	0.166321	0.0754268	402.31	2.20506	0.454985	0.0316988	0.0180415	453.442	1.75699	0.761744	-0.220048	0.159411	405.571	-1.38038	0.932707
Control - NaCl + H	14	0.133023	0.119562	271.558	1.11258	0.983129	0.124708	0.0655717	118.696	1.90186	0.667792	0.0679363	0.0668324	215.443	1.01652	0.971564	0.234978	0.0754268	402.31	3.11532	0.0606311	0.0620633	0.0180415	453.442	3.44003	0.0221651	-0.205293	0.159411	405.571	-1.28782	0.956
Control - NaCl + O	14	0.109836	0.119562	271.558	0.918656	0.995776	0.161137	0.0655717	118.696	2.45742	0.302498	-0.00479022	0.0668324	215.443	-0.0716751	1	0.0358215	0.0754268	402.31	0.474918	0.999981	0.012251	0.0180415	453.442	0.679043	0.999616	0.0361369	0.159411	405.571	0.22669	1
Control - NaCl + P	14	-0.185939	0.119562	271.558	-1.55517	0.868127	-0.0449559	0.0655717	118.696	-0.685599	0.999553	0.324047	0.0668324	215.443	4.84865	6.42922e-05	0.155576	0.0754268	402.31	2.06261	0.555127	0.0398931	0.0180415	453.442	2.21118	0.450568	-0.244526	0.159411	405.571	-1.53394	0.877819
Control + D - Control + H	14	0.0930943	0.119562	271.558	0.778629	0.998824	0.035111	0.0655717	118.696	0.53546	0.999943	0.441414	0.0668324	215.443	6.6048	8.55121e-09	0.104167	0.0754268	402.31	1.38103	0.932512	0.0216417	0.0180415	453.442	1.19955	0.972225	0.141285	0.159411	405.571	0.886295	0.996819
Control + D - Control + O	14	0.0214227	0.119562	271.558	0.179177	1	-0.00139792	0.0655717	118.696	-0.0213189	1	0.253029	0.0668324	215.443	3.78603	0.00482492	0.0576191	0.0754268	402.31	0.763909	0.999003	0.015707	0.0180415	453.442	0.870602	0.997233	0.320133	0.159411	405.571	2.00822	0.593724
Control + D - Control + P	14	-0.275541	0.119562	271.558	-2.30459	0.389436	-0.163664	0.0655717	118.696	-2.49596	0.281497	0.443131	0.0668324	215.443	6.63048	7.40282e-09	0.0607908	0.0754268	402.31	0.805958	0.998476	0.0154763	0.0180415	453.442	0.857818	0.997531	0.119125	0.159411	405.571	0.747281	0.999164
Control + D - NaCl	14	0.29841	0.119562	271.558	2.49586	0.275395	0.191899	0.0655717	118.696	2.92655	0.109828	-0.0727265	0.0668324	215.443	-1.08819	0.958725	0.0219608	0.0754268	402.31	0.291154	1	0.01726	0.0180415	453.442	0.956684	0.994358	0.176889	0.159411	405.571	1.10964	0.983585
Control + D - NaCl + D	14	0.523354	0.119562	271.558	4.37727	0.000712262	0.249465	0.0655717	118.696	3.80446	0.00828384	0.25611	0.0668324	215.443	3.83213	0.00408365	0.135277	0.0754268	402.31	1.79348	0.739122	0.0249321	0.0180415	453.442	1.38193	0.932336	-0.0124772	0.159411	405.571	-0.0782709	1
Control + D - NaCl + H	14	0.316259	0.119562	271.558	2.64515	0.202126	0.149585	0.0655717	118.696	2.28124	0.408921	0.373478	0.0668324	215.443	5.58828	1.90463e-06	0.203934	0.0754268	402.31	2.70374	0.175644	0.0552967	0.0180415	453.442	3.06497	0.0695796	0.00227784	0.159411	405.571	0.0142891	1
Control + D - NaCl + O	14	0.293073	0.119562	271.558	2.45122	0.30011	0.186014	0.0655717	118.696	2.8368	0.13632	0.185093	0.0668324	215.443	2.76951	0.108312	0.00477729	0.0754268	402.31	0.0633368	1	0.00548427	0.0180415	453.442	0.303981	1	0.243707	0.159411	405.571	1.5288	0.879997
Control + D - NaCl + P	14	-0.00270178	0.119562	271.558	-0.0225973	1	-0.020079	0.0655717	118.696	-0.306215	1	0.375195	0.0668324	215.443	5.61397	1.67435e-06	0.124532	0.0754268	402.31	1.65103	0.821888	0.0331264	0.0180415	453.442	1.83612	0.71181	-0.0369558	0.159411	405.571	-0.231827	1
Control + H - Control + O	14	-0.0716716	0.119562	271.558	-0.599452	0.999861	-0.036509	0.0655717	118.696	-0.556779	0.99992	0.328837	0.0668324	215.443	4.92032	4.64972e-05	-0.0465477	0.0754268	402.31	-0.617124	0.999825	-0.00593472	0.0180415	453.442	-0.328948	0.999999	0.178848	0.159411	405.571	1.12193	0.982288
Control + H - Control + P	14	-0.368635	0.119562	271.558	-3.08322	0.067867	-0.198776	0.0655717	118.696	-3.03142	0.0842628	0.446205	0.0668324	215.443	6.67648	5.71298e-09	-0.043376	0.0754268	402.31	-0.575074	0.999903	-0.00616536	0.0180415	453.442	-0.341732	0.999999	-0.0221604	0.159411	405.571	-0.139014	1
Control + H - NaCl	14	0.205316	0.119562	271.558	1.71723	0.784894	0.156788	0.0655717	118.696	2.39109	0.340667	0.257819	0.0668324	215.443	3.8577	0.00371954	-0.082206	0.0754268	402.31	-1.08988	0.985512	-0.00438168	0.0180415	453.442	-0.242867	1	0.0356037	0.159411	405.571	0.223346	1
Control + H - NaCl + D	14	0.43026	0.119562	271.558	3.59864	0.0137253	0.214354	0.0655717	118.696	3.269	0.0441116	0.447921	0.0668324	215.443	6.70216	4.94093e-09	0.0311098	0.0754268	402.31	0.41245	0.999994	0.00329042	0.0180415	453.442	0.182381	1	-0.153762	0.159411	405.571	-0.964565	0.99399
Control + H - NaCl + H	14	0.223165	0.119562	271.558	1.86652	0.691601	0.114474	0.0655717	118.696	1.74578	0.766924	0.117368	0.0668324	215.443	1.75615	0.650294	0.0997672	0.0754268	402.31	1.3227	0.948027	0.033655	0.0180415	453.442	1.86542	0.692456	-0.139007	0.159411	405.571	-0.872005	0.997191
Control + H - NaCl + O	14	0.199979	0.119562	271.558	1.6726	0.809936	0.150903	0.0655717	118.696	2.30134	0.396009	-0.0710175	0.0668324	215.443	-1.06262	0.963704	-0.0993895	0.0754268	402.31	-1.3177	0.949229	-0.0161574	0.0180415	453.442	-0.895569	0.996565	0.102422	0.159411	405.571	0.642505	0.999756
Control + H - NaCl + P	14	-0.0957961	0.119562	271.558	-0.801226	0.998526	-0.0551901	0.0655717	118.696	-0.841676	0.997728	0.119084	0.0668324	215.443	1.78183	0.633061	0.0203649	0.0754268	402.31	0.269995	1	0.0114847	0.0180415	453.442	0.636571	0.999774	-0.178241	0.159411	405.571	-1.11812	0.982698
Control + O - Control + P	14	-0.296964	0.119562	271.558	-2.48376	0.28197	-0.162267	0.0655717	118.696	-2.47464	0.293003	-0.188385	0.0668324	215.443	-2.81877	0.0957492	0.00317165	0.0754268	402.31	0.0420495	1	-0.000230644	0.0180415	453.442	-0.0127841	1	-0.201008	0.159411	405.571	-1.26094	0.961509
Control + O - NaCl	14	0.276987	0.119562	271.558	2.31669	0.38164	0.193297	0.0655717	118.696	2.94787	0.10418	0.00171647	0.0668324	215.443	0.0256832	1	-0.0356583	0.0754268	402.31	-0.472755	0.999982	0.00155304	0.0180415	453.442	0.0860816	1	-0.143244	0.159411	405.571	-0.898582	0.996468
Control + O - NaCl + D	14	0.501932	0.119562	271.558	4.19809	0.0014827	0.250863	0.0655717	118.696	3.82578	0.00770747	0.190102	0.0668324	215.443	2.84446	0.0896796	0.0776574	0.0754268	402.31	1.02957	0.990325	0.00922514	0.0180415	453.442	0.511329	0.999964	-0.33261	0.159411	405.571	-2.08649	0.53815
Control + O - NaCl + H	14	0.294837	0.119562	271.558	2.46597	0.291806	0.150983	0.0655717	118.696	2.30256	0.395234	-0.0508368	0.0668557	180.008	-0.760396	0.994828	0.146315	0.0754268	402.31	1.93983	0.641723	0.0395897	0.0180415	453.442	2.19437	0.462163	-0.317855	0.159411	405.571	-1.99393	0.603823
Control + O - NaCl + O	14	0.27165	0.119562	271.558	2.27205	0.410727	0.187412	0.0655717	118.696	2.85812	0.129616	-0.0800032	0.0668557	180.008	-1.19665	0.932015	-0.0528418	0.0754268	402.31	-0.700572	0.999503	-0.0102227	0.0180415	453.442	-0.566621	0.999915	-0.0764252	0.159411	405.571	-0.479423	0.999979
Control + O - NaCl + P	14	-0.0241245	0.119562	271.558	-0.201774	1	-0.0186811	0.0655717	118.696	-0.284896	1	-0.0999177	0.0668557	180.008	-1.49453	0.809537	0.0669125	0.0754268	402.31	0.887119	0.996796	0.0174194	0.0180415	453.442	0.965519	0.99396	-0.357089	0.159411	405.571	-2.24005	0.431088
Control + P - NaCl	14	0.573951	0.119562	271.558	4.80045	0.000112609	0.355563	0.0655717	118.696	5.42251	1.3672e-05	0.238343	0.0668557	180.008	3.56504	0.0107851	-0.03883	0.0754268	402.31	-0.514804	0.999962	0.00178369	0.0180415	453.442	0.0988657	1	0.0577641	0.159411	405.571	0.362359	0.999998
Control + P - NaCl + D	14	0.798895	0.119562	271.558	6.68185	5.98183e-09	0.413129	0.0655717	118.696	6.30042	2.3232e-07	0.407018	0.0668557	180.008	6.08802	1.87185e-07	0.0744858	0.0754268	402.31	0.987524	0.992852	0.00945579	0.0180415	453.442	0.524113	0.999956	-0.131602	0.159411	405.571	-0.825551	0.998162
Control + P - NaCl + H	14	0.5918	0.119562	271.558	4.94974	5.66764e-05	0.313249	0.0655717	118.696	4.7772	0.000215464	0.258741	0.0668557	180.008	3.87015	0.00372615	0.143143	0.0754268	402.31	1.89778	0.670631	0.0398203	0.0180415	453.442	2.20715	0.45334	-0.116847	0.159411	405.571	-0.732991	0.999284
Control + P - NaCl + O	14	0.568614	0.119562	271.558	4.75581	0.000137782	0.349679	0.0655717	118.696	5.33277	2.03328e-05	0.4167	0.0668557	180.008	6.23283	8.80872e-08	-0.0560135	0.0754268	402.31	-0.742621	0.999205	-0.00999205	0.0180415	453.442	-0.553837	0.99993	0.124583	0.159411	405.571	0.781519	0.998805
Control + P - NaCl + P	14	0.272839	0.119562	271.558	2.28199	0.404173	0.143585	0.0655717	118.696	2.18975	0.469594	-0.0291664	0.0668557	180.008	-0.436258	0.999859	0.0637409	0.0754268	402.31	0.84507	0.997795	0.0176501	0.0180415	453.442	0.978303	0.993345	-0.156081	0.159411	405.571	-0.979108	0.993289
NaCl - NaCl + D	14	0.224944	0.119562	271.558	1.8814	0.681654	0.0575662	0.0655717	118.696	0.877912	0.996862	-0.0490809	0.0668557	180.008	-0.734132	0.995839	0.113316	0.0754268	402.31	1.50233	0.890835	0.0076721	0.0180415	453.442	0.425247	0.999993	-0.189366	0.159411	405.571	-1.18791	0.97392
NaCl - NaCl + H	14	0.0178491	0.119562	271.558	0.149287	1	-0.0423139	0.0655717	118.696	-0.645307	0.999728	0.28918	0.0668557	180.008	4.32544	0.000653705	0.181973	0.0754268	402.31	2.41258	0.321053	0.0380366	0.0180415	453.442	2.10829	0.522568	-0.174611	0.159411	405.571	-1.09535	0.984999
NaCl - NaCl + O	14	-0.00533719	0.119562	271.558	-0.0446396	1	-0.00588458	0.0655717	118.696	-0.0897428	1	0.457855	0.0668557	180.008	6.84841	3.18168e-09	-0.0171835	0.0754268	402.31	-0.227817	1	-0.0117757	0.0180415	453.442	-0.652703	0.999723	0.0668186	0.159411	405.571	0.419159	0.999994
NaCl - NaCl + P	14	-0.301112	0.119562	271.558	-2.51846	0.263364	-0.211978	0.0655717	118.696	-3.23276	0.0488859	0.309578	0.0668557	180.008	4.63054	0.000185311	0.102571	0.0754268	402.31	1.35987	0.938466	0.0158664	0.0180415	453.442	0.879438	0.99701	-0.213845	0.159411	405.571	-1.34147	0.943347
NaCl + D - NaCl + H	14	-0.207095	0.119562	271.558	-1.73212	0.77622	-0.0998801	0.0655717	118.696	-1.52322	0.880216	0.467537	0.0668557	180.008	6.99322	1.41989e-09	0.0686574	0.0754268	402.31	0.910253	0.996104	0.0303645	0.0180415	453.442	1.68304	0.804683	0.0147551	0.159411	405.571	0.09256	1
NaCl + D - NaCl + O	14	-0.230281	0.119562	271.558	-1.92604	0.651307	-0.0634508	0.0655717	118.696	-0.967655	0.99351	-0.0199146	0.0668557	180.008	-0.297874	0.999989	-0.130499	0.0754268	402.31	-1.73015	0.777709	-0.0194478	0.0180415	453.442	-1.07795	0.986618	0.256185	0.159411	405.571	1.60707	0.844277
NaCl + D - NaCl + P	14	-0.526056	0.119562	271.558	-4.39986	0.000648005	-0.269544	0.0655717	118.696	-4.11067	0.00283464	0.318346	0.0668557	180.008	4.76169	0.000105488	-0.0107449	0.0754268	402.31	-0.142455	1	0.00819427	0.0180415	453.442	0.45419	0.999987	-0.0244786	0.159411	405.571	-0.153557	1
NaCl + H - NaCl + O	14	-0.0231863	0.119562	271.558	-0.193927	1	0.0364293	0.0655717	118.696	0.555565	0.999922	0.487022	0.0668557	180.008	7.28467	2.7245e-10	-0.199157	0.0754268	402.31	-2.6404	0.202481	-0.0498124	0.0180415	453.442	-2.76099	0.153258	0.24143	0.159411	405.571	1.51451	0.88593
NaCl + H - NaCl + P	14	-0.318961	0.119562	271.558	-2.66775	0.192326	-0.169664	0.0655717	118.696	-2.58746	0.235316	0.338745	0.0668557	180.008	5.0668	2.71284e-05	-0.0794023	0.0754268	402.31	-1.05271	0.988658	-0.0221703	0.0180415	453.442	-1.22885	0.967458	-0.0392337	0.159411	405.571	-0.246116	1
NaCl + O - NaCl + P	14	-0.295775	0.119562	271.558	-2.47382	0.287443	-0.206093	0.0655717	118.696	-3.14302	0.0626657	0.496703	0.0668557	180.008	7.42948	1.18456e-10	0.119754	0.0754268	402.31	1.58769	0.853615	0.0276421	0.0180415	453.442	1.53214	0.878679	-0.280663	0.159411	405.571	-1.76063	0.759471
Control - Control + D	16	-0.0678301	0.117199	270.013	-0.578759	0.999896	-0.0281731	0.0623296	122.951	-0.452001	0.999987	0.338261	0.0668557	180.008	5.05957	2.80369e-05	0.167467	0.0765558	352.043	2.18752	0.467348	0.0193983	0.0181013	415.282	1.07165	0.987138	-0.436377	0.16344	342.152	-2.66995	0.190272
Control - Control + H	16	0.0175889	0.117199	270.013	0.150077	1	-7.00795e-05	0.0623296	122.951	-0.00112434	1	0.506936	0.0668557	180.008	7.58254	4.87135e-11	0.266202	0.0765558	352.043	3.47723	0.0200144	0.0433777	0.0181013	415.282	2.39638	0.330641	-0.457461	0.16344	342.152	-2.79895	0.140917
Control - Control + O	16	-0.0595145	0.117199	270.013	-0.507806	0.999966	-0.0310718	0.0623296	122.951	-0.498508	0.999969	0.358659	0.0668557	180.008	5.36468	6.78371e-06	0.213768	0.0765558	352.043	2.79231	0.143074	0.02663	0.0181013	415.282	1.47116	0.902822	-0.421576	0.16344	342.152	-2.57939	0.231508
Control - Control + P	16	-0.384912	0.117199	270.013	-3.28425	0.0378061	-0.190334	0.0623296	122.951	-3.05367	0.0791638	0.516618	0.0668557	180.008	7.72736	2.08829e-11	0.26754	0.0765558	352.043	3.49471	0.0188889	0.0338407	0.0181013	415.282	1.86951	0.689706	-0.478468	0.16344	342.152	-2.92747	0.102045
Control - NaCl	16	0.269565	0.117199	270.013	2.30005	0.392395	0.202046	0.0623296	122.951	3.24157	0.0473933	0.168675	0.0668557	180.008	2.52298	0.192588	0.257639	0.0765558	352.043	3.36538	0.0287378	0.0438792	0.0181013	415.282	2.42408	0.31418	-0.414194	0.16344	342.152	-2.53422	0.254126
Control - NaCl + D	16	0.490082	0.117199	270.013	4.18161	0.00158616	0.275469	0.0623296	122.951	4.41955	0.000871794	0.0203982	0.0668557	180.008	0.305108	0.999988	0.318031	0.0765558	352.043	4.15424	0.00166362	0.038494	0.0181013	415.282	2.12658	0.509727	-0.430583	0.16344	342.152	-2.6345	0.205758
Control - NaCl + H	16	0.219513	0.117199	270.013	1.87299	0.687287	0.119298	0.0623296	122.951	1.91398	0.659637	0.178357	0.0668557	180.008	2.66779	0.139482	0.383359	0.0765558	352.043	5.00757	3.81255e-05	0.0641123	0.0181013	415.282	3.54186	0.0158824	-0.42799	0.16344	342.152	-2.61863	0.212963
Control - NaCl + O	16	0.310435	0.117199	270.013	2.64878	0.200561	0.202654	0.0623296	122.951	3.25133	0.0460976	-0.148277	0.0668557	180.008	-2.21787	0.346111	0.228566	0.0765558	352.043	2.98561	0.0874144	0.0348651	0.0181013	415.282	1.9261	0.651216	-0.314087	0.16344	342.152	-1.92172	0.654252
Control - NaCl + P	16	-0.0305043	0.117199	270.013	-0.260277	1	-0.0201884	0.0623296	122.951	-0.323898	0.999999	0.00968154	0.0668557	180.008	0.144813	1	0.415326	0.0765558	352.043	5.42514	4.7797e-06	0.0528818	0.0181013	415.282	2.92143	0.102944	-0.424732	0.16344	342.152	-2.5987	0.222253
Control + D - Control + H	16	0.085419	0.117199	270.013	0.728835	0.999306	0.028103	0.0623296	122.951	0.450877	0.999987	0.157959	0.0668557	180.008	2.36268	0.266335	0.0987348	0.0765558	352.043	1.28971	0.955501	0.0239793	0.0181013	415.282	1.32473	0.947556	-0.021084	0.16344	342.152	-0.129001	1
Control + D - Control + O	16	0.00831561	0.117199	270.013	0.0709527	1	-0.00289876	0.0623296	122.951	-0.046507	1	0.0463003	0.0765558	352.043	0.604791	0.999851	0.00723166	0.0181013	415.282	0.399509	0.999996	0.00723166	0.0181013	415.282	0.399509	0.999996	0.0148013	0.16344	342.152	0.0905606	1
Control + D - Control + P	16	-0.317082	0.117199	270.013	-2.70549	0.176742	-0.162161	0.0623296	122.951	-2.60167	0.228215	0.100073	0.0765558	352.043	1.30719	0.951596	0.0144423	0.0181013	415.282	0.79786	0.998594	0.0144423	0.0181013	415.282	0.79786	0.998594	-0.0420904	0.16344	342.152	-0.257527	1
Control + D - NaCl	16	0.337395	0.117199	270.013	2.87881	0.116731	0.230219	0.0623296	122.951	3.69357	0.0118427	0.090172	0.0765558	352.043	1.17786	0.975295	0.0244808	0.0181013	415.282	1.35243	0.940494	0.0244808	0.0181013	415.282	1.35243	0.940494	0.0221837	0.16344	342.152	0.135729	1
Control + D - NaCl + D	16	0.557912	0.117199	270.013	4.76037	0.000135328	0.303642	0.0623296	122.951	4.87155	0.000141279	0.150564	0.0765558	352.043	1.96672	0.623014	0.0190956	0.0181013	415.282	1.05493	0.988494	0.0190956	0.0181013	415.282	1.05493	0.988494	0.00579405	0.16344	342.152	0.0354505	1
Control + D - NaCl + H	16	0.287344	0.117199	270.013	2.45175	0.299838	0.147471	0.0623296	122.951	2.36598	0.355434	0.215891	0.0765558	352.043	2.82005	0.133738	0.044714	0.0181013	415.282	2.4702	0.287799	0.044714	0.0181013	415.282	2.4702	0.287799	0.00838742	0.16344	342.152	0.0513179	1
Control + D - NaCl + O	16	0.378265	0.117199	270.013	3.22754	0.0448222	0.230827	0.0623296	122.951	3.70333	0.0114682	0.0610988	0.0765558	352.043	0.798095	0.998584	0.0154667	0.0181013	415.282	0.854453	0.9976	0.0154667	0.0181013	415.282	0.854453	0.9976	0.12229	0.16344	342.152	0.748224	0.999151
Control + D - NaCl + P	16	0.0373258	0.117199	270.013	0.318481	0.999999	0.00798461	0.0623296	122.951	0.128103	1	0.247859	0.0765558	352.043	3.23762	0.042645	0.0334835	0.0181013	415.282	1.84978	0.702816	0.0334835	0.0181013	415.282	1.84978	0.702816	0.0116452	0.16344	342.152	0.0712506	1
Control + H - Control + O	16	-0.0771034	0.117199	270.013	-0.657882	0.999699	-0.0310017	0.0623296	122.951	-0.497384	0.999969	-0.0524345	0.0765558	352.043	-0.684918	0.999585	-0.0167477	0.0181013	415.282	-0.925218	0.995597	-0.0167477	0.0181013	415.282	-0.925218	0.995597	0.0358853	0.16344	342.152	0.219562	1
Control + H - Control + P	16	-0.402501	0.117199	270.013	-3.43432	0.0236508	-0.190264	0.0623296	122.951	-3.05254	0.0793975	0.00133828	0.0765558	352.043	0.0174811	1	-0.00953701	0.0181013	415.282	-0.526868	0.999954	-0.00953701	0.0181013	415.282	-0.526868	0.999954	-0.0210063	0.16344	342.152	-0.128526	1
Control + H - NaCl	16	0.251976	0.117199	270.013	2.14998	0.494018	0.202116	0.0623296	122.951	3.2427	0.0472424	-0.00856272	0.0765558	352.043	-0.111849	1	0.000501473	0.0181013	415.282	0.0277036	1	0.000501473	0.0181013	415.282	0.0277036	1	0.0432677	0.16344	342.152	0.264731	1
Control + H - NaCl + D	16	0.472493	0.117199	270.013	4.03153	0.00285666	0.275539	0.0623296	122.951	4.42067	0.000868005	0.0518288	0.0765558	352.043	0.677006	0.999623	-0.00488372	0.0181013	415.282	-0.269799	1	-0.00488372	0.0181013	415.282	-0.269799	1	0.0268781	0.16344	342.152	0.164452	1
Control + H - NaCl + H	16	0.201925	0.117199	270.013	1.72291	0.781595	0.119368	0.0623296	122.951	1.91511	0.658878	0.117156	0.0765558	352.043	1.53034	0.879211	0.0207347	0.0181013	415.282	1.14548	0.979591	0.0207347	0.0181013	415.282	1.14548	0.979591	0.0294715	0.16344	342.152	0.180319	1
Control + H - NaCl + O	16	0.292846	0.117199	270.013	2.4987	0.273894	0.202724	0.0623296	122.951	3.25246	0.0459503	-0.037636	0.0765558	352.043	-0.491615	0.999974	-0.00851261	0.0181013	415.282	-0.470275	0.999983	-0.00851261	0.0181013	415.282	-0.470275	0.999983	0.143374	0.16344	342.152	0.877225	0.997046
Control + H - NaCl + P	16	-0.0480932	0.117199	270.013	-0.410354	0.999995	-0.0201184	0.0623296	122.951	-0.322774	0.999999	0.149124	0.0765558	352.043	1.94791	0.636135	0.00950416	0.0181013	415.282	0.525053	0.999955	0.00950416	0.0181013	415.282	0.525053	0.999955	0.0327293	0.16344	342.152	0.200252	1
Control + O - Control + P	16	-0.325397	0.117199	270.013	-2.77644	0.149904	-0.159262	0.0623296	122.951	-2.55516	0.250625	0.0537727	0.0765558	352.043	0.702399	0.999491	0.00721068	0.0181013	415.282	0.39835	0.999996	0.00721068	0.0181013	415.282	0.39835	0.999996	-0.0568917	0.16344	342.152	-0.348088	0.999999
Control + O - NaCl	16	0.329079	0.117199	270.013	2.80786	0.139044	0.233118	0.0623296	122.951	3.74008	0.0101534	0.0438717	0.0765558	352.043	0.573068	0.999905	0.0172492	0.0181013	415.282	0.952922	0.994511	0.0172492	0.0181013	415.282	0.952922	0.994511	0.0073824	0.16344	342.152	0.0451688	1
Control + O - NaCl + D	16	0.549597	0.117199	270.013	4.68942	0.000185879	0.30654	0.0623296	122.951	4.91805	0.000116293	0.104263	0.0765558	352.043	1.36192	0.937801	0.011864	0.0181013	415.282	0.65542	0.999712	0.011864	0.0181013	415.282	0.65542	0.999712	-0.00900722	0.16344	342.152	-0.0551101	1
Control + O - NaCl + H	16	0.279028	0.117199	270.013	2.3808	0.34157	0.15037	0.0623296	122.951	2.41249	0.327746	0.169591	0.0765558	352.043	2.21526	0.448256	0.0374824	0.0181013	415.282	2.0707	0.549351	0.0374824	0.0181013	415.282	2.0707	0.549351	-0.00641384	0.16344	342.152	-0.0392427	1
Control + O - NaCl + O	16	0.36995	0.117199	270.013	3.15658	0.055153	0.233726	0.0623296	122.951	3.74984	0.00982833	0.0147985	0.0765558	352.043	0.193303	1	0.00823508	0.0181013	415.282	0.454943	0.999987	0.00823508	0.0181013	415.282	0.454943	0.999987	0.107489	0.16344	342.152	0.657663	0.999702
Control + O - NaCl + P	16	0.0290102	0.117199	270.013	0.247529	1	0.0108834	0.0623296	122.951	0.17461	1	0.201558	0.0765558	352.043	2.63283	0.206388	0.0262518	0.0181013	415.282	1.45027	0.91035	0.0262518	0.0181013	415.282	1.45027	0.91035	-0.00315604	0.16344	342.152	-0.01931	1
Control + P - NaCl	16	0.654476	0.117199	270.013	5.5843	2.53622e-06	0.39238	0.0623296	122.951	6.29524	2.19494e-07	-0.00990101	0.0765558	352.043	-0.129331	1	0.0100385	0.0181013	415.282	0.554571	0.999929	0.0100385	0.0181013	415.282	0.554571	0.999929	0.0642741	0.16344	342.152	0.393257	0.999996
Control + P - NaCl + D	16	0.874994	0.117199	270.013	7.46586	5.17736e-11	0.465802	0.0623296	122.951	7.47321	5.69367e-10	0.0504905	0.0765558	352.043	0.659525	0.999696	0.00465329	0.0181013	415.282	0.257069	1	0.00465329	0.0181013	415.282	0.257069	1	0.0478844	0.16344	342.152	0.292978	1
Control + P - NaCl + H	16	0.604425	0.117199	270.013	5.15724	2.12649e-05	0.309632	0.0623296	122.951	4.96765	9.43627e-05	0.115818	0.0765558	352.043	1.51286	0.886468	0.0302717	0.0181013	415.282	1.67234	0.810487	0.0302717	0.0181013	415.282	1.67234	0.810487	0.0504778	0.16344	342.152	0.308845	1
Control + P - NaCl + O	16	0.695347	0.117199	270.013	5.93303	4.05539e-07	0.392988	0.0623296	122.951	6.305	2.09323e-07	-0.0389743	0.0765558	352.043	-0.509096	0.999965	0.0010244	0.0181013	415.282	0.0565926	1	0.0010244	0.0181013	415.282	0.0565926	1	0.16438	0.16344	342.152	1.00575	0.991801
Control + P - NaCl + P	16	0.354407	0.117199	270.013	3.02397	0.0798929	0.170145	0.0623296	122.951	2.72977	0.173641	0.147786	0.0765558	352.043	1.93043	0.64825	0.0190412	0.0181013	415.282	1.05192	0.988726	0.0190412	0.0181013	415.282	1.05192	0.988726	0.0537356	0.16344	342.152	0.328778	0.999999
NaCl - NaCl + D	16	0.220518	0.117199	270.013	1.88156	0.681548	0.0734226	0.0623296	122.951	1.17797	0.974401	0.0603915	0.0765558	352.043	0.788856	0.998708	-0.00538519	0.0181013	415.282	-0.297502	1	-0.00538519	0.0181013	415.282	-0.297502	1	-0.0163896	0.16344	342.152	-0.100279	1
NaCl - NaCl + H	16	-0.0500512	0.117199	270.013	-0.427061	0.999992	-0.0827481	0.0623296	122.951	-1.32759	0.945319	0.125719	0.0765558	352.043	1.64219	0.826396	0.0202332	0.0181013	415.282	1.11777	0.982742	0.0202332	0.0181013	415.282	1.11777	0.982742	-0.0137962	0.16344	342.152	-0.0844115	1
NaCl - NaCl + O	16	0.0408705	0.117199	270.013	0.348726	0.999999	0.000608246	0.0623296	122.951	0.00975855	1	-0.0290733	0.0765558	352.043	-0.379765	0.999997	-0.00901408	0.0181013	415.282	-0.497979	0.999971	-0.00901408	0.0181013	415.282	-0.497979	0.999971	0.100106	0.16344	342.152	0.612495	0.999835
NaCl - NaCl + P	16	-0.300069	0.117199	270.013	-2.56033	0.24198	-0.222234	0.0623296	122.951	-3.56547	0.017908	0.157687	0.0765558	352.043	2.05976	0.557279	0.00900268	0.0181013	415.282	0.497349	0.999972	0.00900268	0.0181013	415.282	0.497349	0.999972	-0.0105384	0.16344	342.152	-0.0644788	1
NaCl + D - NaCl + H	16	-0.270569	0.117199	270.013	-2.30862	0.386851	-0.156171	0.0623296	122.951	-2.50556	0.276031	0.0653276	0.0765558	352.043	0.853333	0.997613	0.0256184	0.0181013	415.282	1.41528	0.922088	0.0256184	0.0181013	415.282	1.41528	0.922088	0.00259337	0.16344	342.152	0.0158674	1
NaCl + D - NaCl + O	16	-0.179647	0.117199	270.013	-1.53283	0.87784	-0.0728143	0.0623296	122.951	-1.16821	0.975775	-0.0894648	0.0765558	352.043	-1.16862	0.976565	-0.00362889	0.0181013	415.282	-0.200476	1	-0.00362889	0.0181013	415.282	-0.200476	1	0.116496	0.16344	342.152	0.712774	0.999426
NaCl + D - NaCl + P	16	-0.520587	0.117199	270.013	-4.44189	0.000543918	-0.295657	0.0623296	122.951	-4.74344	0.000239836	0.0972951	0.0765558	352.043	1.2709	0.959443	0.0143879	0.0181013	415.282	0.794851	0.998635	0.0143879	0.0181013	415.282	0.794851	0.998635	0.00585118	0.16344	342.152	0.0358001	1
NaCl + H - NaCl + O	16	0.0909217	0.117199	270.013	0.775787	0.998858	0.0833564	0.0623296	122.951	1.33735	0.942843	-0.154792	0.0765558	352.043	-2.02195	0.584093	-0.0292473	0.0181013	415.282	-1.61575	0.840006	-0.0292473	0.0181013	415.282	-1.61575	0.840006	0.113903	0.16344	342.152	0.696906	0.999522
NaCl + H - NaCl + P	16	-0.250018	0.117199	270.013	-2.13327	0.505717	-0.139486	0.0623296	122.951	-2.23788	0.437089	0.0319675	0.0765558	352.043	0.417571	0.999994	-0.0112305	0.0181013	415.282	-0.620424	0.999817	-0.0112305	0.0181013	415.282	-0.620424	0.999817	0.00325781	0.16344	342.152	0.0199327	1
NaCl + O - NaCl + P	16	-0.340939	0.117199	270.013	-2.90906	0.108116	-0.222843	0.0623296	122.951	-3.57523	0.0173621	0.18676	0.0765558	352.043	2.43952	0.305744	0.0180168	0.0181013	415.282	0.995328	0.992434	0.0180168	0.0181013	415.282	0.995328	0.992434	-0.110645	0.16344	342.152	-0.676973	0.999622
Control - Control + D	19	0.0481086	0.115226	238.044	0.417515	0.999994	-0.0417093	0.0585448	123.682	-0.712433	0.999393	0.0658996	0.0787893	261.742	0.836402	0.997935	0.0134193	0.0187665	296.486	0.715067	0.999408	0.0134193	0.0187665	296.486	0.715067	0.999408	-0.126148	0.17054	244.89	-0.739695	0.999215
Control - Control + H	19	0.0413447	0.115226	238.044	0.358814	0.999998	0.0220799	0.0585448	123.682	0.377145	0.999997	0.229574	0.0787893	261.742	2.91377	0.106982	0.0516772	0.0187665	296.486	2.75369	0.157669	0.0516772	0.0187665	296.486	2.75369	0.157669	-0.363121	0.17054	244.89	-2.12924	0.508746
Control - Control + O	19	-0.0120947	0.115226	238.044	-0.104965	1	-0.0436539	0.0585448	123.682	-0.74565	0.999125	0.196342	0.0787893	261.742	2.49199	0.277673	0.0204085	0.0187665	296.486	1.0875	0.985634	0.0204085	0.0187665	296.486	1.0875	0.985634	-0.368186	0.17054	244.89	-2.15894	0.487995
Control - Control + P	19	-0.188745	0.115226	238.044	-1.63804	0.828079	-0.177665	0.0585448	123.682	-3.03468	0.083128	0.190207	0.0787893	261.742	2.41412	0.321746	0.0121029	0.0187665	296.486	0.644921	0.999745	0.0121029	0.0187665	296.486	0.644921	0.999745	-0.509605	0.17054	244.89	-2.98818	0.0884514
Control - NaCl	19	0.419929	0.115226	238.044	3.6444	0.0119786	0.234844	0.0585448	123.682	4.01135	0.00397348	0.36313	0.0787893	261.742	4.60888	0.000268463	0.070745	0.0187665	296.486	3.76975	0.00744255	0.070745	0.0187665	296.486	3.76975	0.00744255	-0.474561	0.17054	244.89	-2.78269	0.148251
Control - NaCl + D	19	0.633272	0.115226	238.044	5.49591	4.41344e-06	0.31983	0.0585448	123.682	5.46298	1.07619e-05	0.269708	0.0787893	261.742	3.42315	0.0245995	0.050877	0.0187665	296.486	2.71105	0.174032	0.050877	0.0187665	296.486	2.71105	0.174032	-0.590652	0.17054	244.89	-3.46342	0.021788
Control - NaCl + H	19	0.387915	0.115226	238.044	3.36656	0.0297298	0.144489	0.0585448	123.682	2.468	0.296224	0.334493	0.0787893	261.742	4.24541	0.00123828	0.0709389	0.0187665	296.486	3.78008	0.00717044	0.0709389	0.0187665	296.486	3.78008	0.00717044	-0.489999	0.17054	244.89	-2.87322	0.118922
Control - NaCl + O	19	0.486746	0.115226	238.044	4.22427	0.00138729	0.266287	0.0585448	123.682	4.54843	0.000523808	0.259238	0.0787893	261.742	3.29027	0.0372278	0.0579764	0.0187665	296.486	3.08936	0.0663442	0.0579764	0.0187665	296.486	3.08936	0.0663442	-0.2383	0.17054	244.89	-1.39732	0.927165
Control - NaCl + P	19	0.219886	0.115226	238.044	1.9083	0.663453	0.0535859	0.0585448	123.682	0.915296	0.995716	0.268905	0.0787893	261.742	3.41297	0.0254116	0.0557255	0.0187665	296.486	2.96941	0.0919926	0.0557255	0.0187665	296.486	2.96941	0.0919926	-0.453047	0.17054	244.89	-2.65654	0.19773
Control + D - Control + H	19	-0.00676388	0.115226	238.044	-0.0587009	1	0.0637891	0.0585448	123.682	1.08958	0.984913	0.163674	0.0787893	261.742	2.07737	0.545174	0.0382579	0.0187665	296.486	2.03862	0.572438	0.0382579	0.0187665	296.486	2.03862	0.572438	-0.236973	0.17054	244.89	-1.38955	0.929514
Control + D - Control + O	19	-0.0602033	0.115226	238.044	-0.52248	0.999956	-0.00194467	0.0585448	123.682	-0.0332168	1	0.130442	0.0787893	261.742	1.65559	0.819028	0.00698919	0.0187665	296.486	0.372429	0.999998	0.00698919	0.0187665	296.486	0.372429	0.999998	-0.242038	0.17054	244.89	-1.41924	0.920266
Control + D - Control + P	19	-0.236853	0.115226	238.044	-2.05556	0.56073	-0.135955	0.0585448	123.682	-2.32225	0.382443	0.124307	0.0787893	261.742	1.57772	0.857815	-0.00131639	0.0187665	296.486	-0.0701458	1	-0.00131639	0.0187665	296.486	-0.0701458	1	-0.383457	0.17054	244.89	-2.24849	0.426752
Control + D - NaCl	19	0.371821	0.115226	238.044	3.22688	0.0454105	0.276553	0.0585448	123.682	4.72378	0.000258602	0.297231	0.0787893	261.742	3.77247	0.0075255	0.0573257	0.0187665	296.486	3.05468	0.0730603	0.0573257	0.0187665	296.486	3.05468	0.0730603	-0.348413	0.17054	244.89	-2.043	0.569563
Control + D - NaCl + D	19	0.585163	0.115226	238.044	5.0784	3.34889e-05	0.361539	0.0585448	123.682	6.17542	3.86918e-07	0.203808	0.0787893	261.742	2.58675	0.22923	0.0374577	0.0187665	296.486	1.99598	0.602553	0.0374577	0.0187665	296.486	1.99598	0.602553	-0.464505	0.17054	244.89	-2.72373	0.170093
Control + D - NaCl + H	19	0.339807	0.115226	238.044	2.94904	0.0981826	0.186198	0.0585448	123.682	3.18043	0.056196	0.268593	0.0787893	261.742	3.409	0.0257343	0.0575196	0.0187665	296.486	3.06501	0.071003	0.0575196	0.0187665	296.486	3.06501	0.071003	-0.363851	0.17054	244.89	-2.13352	0.505747
Control + D - NaCl + O	19	0.438637	0.115226	238.044	3.80675	0.00677535	0.307997	0.0585448	123.682	5.26087	2.64575e-05	0.193338	0.0787893	261.742	2.45387	0.298787	0.0445571	0.0187665	296.486	2.37429	0.345171	0.0445571	0.0187665	296.486	2.37429	0.345171	-0.112152	0.17054	244.89	-0.657629	0.999698
Control + D - NaCl + P	19	0.171777	0.115226	238.044	1.49079	0.894759	0.0952951	0.0585448	123.682	1.62773	0.832034	0.203006	0.0787893	261.742	2.57657	0.234152	0.0423062	0.0187665	296.486	2.25435	0.42223	0.0423062	0.0187665	296.486	2.25435	0.42223	-0.326899	0.17054	244.89	-1.91684	0.657625
Control + H - Control + O	19	-0.0534394	0.115226	238.044	-0.463779	0.999984	-0.0657338	0.0585448	123.682	-1.12279	0.981456	-0.0332319	0.0787893	261.742	-0.421782	0.999993	-0.0312687	0.0187665	296.486	-1.6662	0.813502	-0.0312687	0.0187665	296.486	-1.6662	0.813502	-0.00506468	0.17054	244.89	-0.0296979	1
Control + H - Control + P	19	-0.23009	0.115226	238.044	-1.99685	0.602104	-0.199745	0.0585448	123.682	-3.41182	0.0287608	-0.0393671	0.0787893	261.742	-0.499651	0.99997	-0.0395743	0.0187665	296.486	-2.10877	0.52279	-0.0395743	0.0187665	296.486	-2.10877	0.52279	-0.146484	0.17054	244.89	-0.858943	0.997457
Control + H - NaCl	19	0.378585	0.115226	238.044	3.28558	0.0381129	0.212764	0.0585448	123.682	3.63421	0.0143471	0.133556	0.0787893	261.742	1.69511	0.797453	0.0190679	0.0187665	296.486	1.01606	0.991138	0.0190679	0.0187665	296.486	1.01606	0.991138	-0.11144	0.17054	244.89	-0.653452	0.999714
Control + H - NaCl + D	19	0.591927	0.115226	238.044	5.1371	2.53799e-05	0.29775	0.0585448	123.682	5.08584	5.66477e-05	0.0401337	0.0787893	261.742	0.50938	0.999965	-0.000800209	0.0187665	296.486	-0.0426403	1	-0.000800209	0.0187665	296.486	-0.0426403	1	-0.227531	0.17054	244.89	-1.33418	0.944756
Control + H - NaCl + H	19	0.346571	0.115226	238.044	3.00775	0.0841119	0.122409	0.0585448	123.682	2.09086	0.537458	0.104919	0.0787893	261.742	1.33164	0.945467	0.0192617	0.0187665	296.486	1.02639	0.990468	0.0192617	0.0187665	296.486	1.02639	0.990468	-0.126878	0.17054	244.89	-0.743975	0.999178
Control + H - NaCl + O	19	0.445401	0.115226	238.044	3.86546	0.00547718	0.244207	0.0585448	123.682	4.17129	0.00222335	0.029664	0.0787893	261.742	0.376498	0.999997	0.00629925	0.0187665	296.486	0.335665	0.999999	0.00629925	0.0187665	296.486	0.335665	0.999999	0.124821	0.17054	244.89	0.731916	0.999279
Control + H - NaCl + P	19	0.178541	0.115226	238.044	1.54949	0.870454	0.031506	0.0585448	123.682	0.538151	0.99994	0.0393315	0.0787893	261.742	0.499198	0.99997	0.00404837	0.0187665	296.486	0.215723	1	0.00404837	0.0187665	296.486	0.215723	1	-0.0899256	0.17054	244.89	-0.527299	0.999952
Control + O - Control + P	19	-0.17665	0.115226	238.044	-1.53308	0.877558	-0.134011	0.0585448	123.682	-2.28903	0.403593	-0.00613524	0.0787893	261.742	-0.077869	1	-0.00830558	0.0187665	296.486	-0.442575	0.999989	-0.00830558	0.0187665	296.486	-0.442575	0.999989	-0.14142	0.17054	244.89	-0.829245	0.998064
Control + O - NaCl	19	0.432024	0.115226	238.044	3.74936	0.00831333	0.278498	0.0585448	123.682	4.757	0.000225727	0.166788	0.0787893	261.742	2.11689	0.517289	0.0503365	0.0187665	296.486	2.68225	0.185757	0.0503365	0.0187665	296.486	2.68225	0.185757	-0.106375	0.17054	244.89	-0.623754	0.999805
Control + O - NaCl + D	19	0.645367	0.115226	238.044	5.60088	2.60072e-06	0.363483	0.0585448	123.682	6.20863	3.29593e-07	0.0733656	0.0787893	261.742	0.931162	0.995318	0.0304685	0.0187665	296.486	1.62356	0.835755	0.0304685	0.0187665	296.486	1.62356	0.835755	-0.222467	0.17054	244.89	-1.30448	0.9519
Control + O - NaCl + H	19	0.40001	0.115226	238.044	3.47152	0.0213033	0.188143	0.0585448	123.682	3.21365	0.0512259	0.13815	0.0787893	261.742	1.75342	0.763503	0.0505304	0.0187665	296.486	2.69258	0.181488	0.0505304	0.0187665	296.486	2.69258	0.181488	-0.121813	0.17054	244.89	-0.714277	0.999408
Control + O - NaCl + O	19	0.49884	0.115226	238.044	4.32923	0.000907512	0.309941	0.0585448	123.682	5.29408	2.28551e-05	0.0628959	0.0787893	261.742	0.79828	0.998566	0.0375679	0.0187665	296.486	2.00186	0.598414	0.0375679	0.0187665	296.486	2.00186	0.598414	0.129886	0.17054	244.89	0.761614	0.999009
Control + O - NaCl + P	19	0.231981	0.115226	238.044	2.01327	0.590566	0.0972398	0.0585448	123.682	1.66095	0.814791	0.0725634	0.0787893	261.742	0.92098	0.995689	0.035317	0.0187665	296.486	1.88192	0.681324	0.035317	0.0187665	296.486	1.88192	0.681324	-0.0848609	0.17054	244.89	-0.497601	0.999971
Control + P - NaCl	19	0.608674	0.115226	238.044	5.28244	1.26359e-05	0.412509	0.0585448	123.682	7.04603	5.07788e-09	0.172923	0.0787893	261.742	2.19476	0.463036	0.0586421	0.0187665	296.486	3.12483	0.0600147	0.0586421	0.0187665	296.486	3.12483	0.0600147	0.0350444	0.17054	244.89	0.205491	1
Control + P - NaCl + D	19	0.822017	0.115226	238.044	7.13395	5.24345e-10	0.497494	0.0585448	123.682	8.49766	2.53686e-12	0.0795008	0.0787893	261.742	1.00903	0.99154	0.038774	0.0187665	296.486	2.06613	0.552954	0.038774	0.0187665	296.486	2.06613	0.552954	-0.0810472	0.17054	244.89	-0.475238	0.99998
Control + P - NaCl + H	19	0.57666	0.115226	238.044	5.0046	4.728e-05	0.322153	0.0585448	123.682	5.50268	8.99709e-06	0.144286	0.0787893	261.742	1.83129	0.714734	0.058836	0.0187665	296.486	3.13516	0.0582703	0.058836	0.0187665	296.486	3.13516	0.0582703	0.0196067	0.17054	244.89	0.114968	1
Control + P - NaCl + O	19	0.675491	0.115226	238.044	5.86231	6.74571e-07	0.443952	0.0585448	123.682	7.58311	3.12611e-10	0.0690311	0.0787893	261.742	0.876148	0.997047	0.0458735	0.0187665	296.486	2.44444	0.30359	0.0458735	0.0187665	296.486	2.44444	0.30359	0.271305	0.17054	244.89	1.59086	0.851536
Control + P - NaCl + P	19	0.408631	0.115226	238.044	3.54634	0.0166717	0.231251	0.0585448	123.682	3.94997	0.00493798	0.0786986	0.0787893	261.742	0.998849	0.99214	0.0436226	0.0187665	296.486	2.32449	0.376332	0.0436226	0.0187665	296.486	2.32449	0.376332	0.0565586	0.17054	244.89	0.331644	0.999999
NaCl - NaCl + D	19	0.213343	0.115226	238.044	1.85151	0.701479	0.0849857	0.0585448	123.682	1.45163	0.907958	-0.0934225	0.0787893	261.742	-1.18573	0.974005	-0.0198681	0.0187665	296.486	-1.0587	0.988107	-0.0198681	0.0187665	296.486	-1.0587	0.988107	-0.116092	0.17054	244.89	-0.680729	0.999599
NaCl - NaCl + H	19	-0.0320139	0.115226	238.044	-0.277836	1	-0.0903551	0.0585448	123.682	-1.54335	0.871758	-0.0286376	0.0787893	261.742	-0.363471	0.999998	0.000193838	0.0187665	296.486	0.010329	1	0.000193838	0.0187665	296.486	0.010329	1	-0.0154377	0.17054	244.89	-0.0905226	1
NaCl - NaCl + O	19	0.0668165	0.115226	238.044	0.579873	0.999894	0.0314435	0.0585448	123.682	0.537083	0.999941	-0.103892	0.0787893	261.742	-1.31861	0.948659	-0.0127686	0.0187665	296.486	-0.680394	0.999604	-0.0127686	0.0187665	296.486	-0.680394	0.999604	0.236261	0.17054	244.89	1.38537	0.930754
NaCl - NaCl + P	19	-0.200043	0.115226	238.044	-1.73609	0.773735	-0.181258	0.0585448	123.682	-3.09605	0.0707032	-0.0942247	0.0787893	261.742	-1.19591	0.97249	-0.0150195	0.0187665	296.486	-0.800336	0.998544	-0.0150195	0.0187665	296.486	-0.800336	0.998544	0.0215142	0.17054	244.89	0.126153	1
NaCl + D - NaCl + H	19	-0.245357	0.115226	238.044	-2.12935	0.508732	-0.175341	0.0585448	123.682	-2.99498	0.0920859	0.0647849	0.0787893	261.742	0.822255	0.998192	0.0200619	0.0187665	296.486	1.06903	0.987262	0.0200619	0.0187665	296.486	1.06903	0.987262	0.100654	0.17054	244.89	0.590206	0.999877
NaCl + D - NaCl + O	19	-0.146526	0.115226	238.044	-1.27164	0.958978	-0.0535422	0.0585448	123.682	-0.914551	0.995742	-0.0104697	0.0787893	261.742	-0.132882	1	0.00709946	0.0187665	296.486	0.378305	0.999997	0.00709946	0.0187665	296.486	0.378305	0.999997	0.352352	0.17054	244.89	2.0661	0.553241
NaCl + D - NaCl + P	19	-0.413386	0.115226	238.044	-3.58761	0.0145246	-0.266244	0.0585448	123.682	-4.54769	0.000525359	-0.000802235	0.0787893	261.742	-0.010182	1	0.00484858	0.0187665	296.486	0.258363	1	0.00484858	0.0187665	296.486	0.258363	1	0.137606	0.17054	244.89	0.806882	0.998436
NaCl + H - NaCl + O	19	0.0988304	0.115226	238.044	0.857709	0.997482	0.121799	0.0585448	123.682	2.08043	0.54471	-0.0752546	0.0787893	261.742	-0.955137	0.994342	-0.0129625	0.0187665	296.486	-0.690723	0.999553	-0.0129625	0.0187665	296.486	-0.690723	0.999553	0.251699	0.17054	244.89	1.47589	0.900478
NaCl + H - NaCl + P	19	-0.168029	0.115226	238.044	-1.45826	0.906902	-0.0909029	0.0585448	123.682	-1.55271	0.867652	-0.0655871	0.0787893	261.742	-0.832437	0.99801	-0.0152133	0.0187665	296.486	-0.810665	0.99839	-0.0152133	0.0187665	296.486	-0.810665	0.99839	0.0369519	0.17054	244.89	0.216676	1
NaCl + O - NaCl + P	19	-0.26686	0.115226	238.044	-2.31597	0.382617	-0.212701	0.0585448	123.682	-3.63314	0.0143968	0.00966747	0.0787893	261.742	0.1227	1	-0.00225088	0.0187665	296.486	-0.119942	1	-0.00225088	0.0187665	296.486	-0.119942	1	-0.214747	0.17054	244.89	-1.25921	0.961484
Control - Control + D	21	-0.0314368	0.114999	202.864	-0.273364	1	-0.0429993	0.0568523	119.042	-0.756334	0.999017	-0.0476483	0.0806149	206.174	-0.591061	0.999874	-0.00111451	0.0195631	216.99	-0.0569697	1	-0.00111451	0.0195631	216.99	-0.0569697	1	-0.100805	0.175911	191.504	-0.573047	0.999902
Control - Control + H	21	-0.0464469	0.114999	202.864	-0.403888	0.999995	0.0366899	0.0568523	119.042	0.645354	0.999728	0.158451	0.0806149	206.174	1.96552	0.624099	0.0439076	0.0195631	216.99	2.2444	0.429922	0.0439076	0.0195631	216.99	2.2444	0.429922	-0.320429	0.175911	191.504	-1.82155	0.720807
Control - Control + O	21	-0.11277	0.114999	202.864	-0.980613	0.993062	-0.0338323	0.0568523	119.042	-0.59509	0.999861	0.0816619	0.0806149	206.174	1.01299	0.99122	0.0167077	0.0195631	216.99	0.854041	0.997554	0.0167077	0.0195631	216.99	0.854041	0.997554	-0.490175	0.175911	191.504	-2.7865	0.148576
Control - Control + P	21	-0.329766	0.114999	202.864	-2.86755	0.121816	-0.181963	0.0568523	119.042	-3.20063	0.0534609	0.0526954	0.0806149	206.174	0.653668	0.99971	-0.00525784	0.0195631	216.99	-0.268762	1	-0.00525784	0.0195631	216.99	-0.268762	1	-0.563575	0.175911	191.504	-3.20376	0.0496632
Control - NaCl	21	0.416713	0.114999	202.864	3.62361	0.0132224	0.198926	0.0568523	119.042	3.49899	0.0222369	0.209265	0.0806149	206.174	2.59586	0.226348	0.0344253	0.0195631	216.99	1.7597	0.759515	0.0344253	0.0195631	216.99	1.7597	0.759515	-0.310083	0.175911	191.504	-1.76273	0.757534
Control - NaCl + D	21	0.607184	0.114999	202.864	5.27989	1.45267e-05	0.287258	0.0568523	119.042	5.0527	6.8077e-05	0.233088	0.0806149	206.174	2.89137	0.1147	0.0339936	0.0195631	216.99	1.73764	0.772717	0.0339936	0.0195631	216.99	1.73764	0.772717	-0.327358	0.175911	191.504	-1.86093	0.695177
Control - NaCl + H	21	0.312593	0.114999	202.864	2.71822	0.17349	0.11546	0.0568523	119.042	2.03088	0.579311	0.283927	0.0806149	206.174	3.52201	0.0184658	0.025606	0.0195631	216.99	1.30889	0.950749	0.025606	0.0195631	216.99	1.30889	0.950749	-0.272567	0.175911	191.504	-1.54946	0.870098
Control - NaCl + O	21	0.433911	0.114999	202.864	3.77316	0.00789915	0.248598	0.0568523	119.042	4.3727	0.00106611	0.230542	0.0806149	206.174	2.85979	0.124054	0.0331153	0.0195631	216.99	1.69274	0.798536	0.0331153	0.0195631	216.99	1.69274	0.798536	-0.238179	0.175911	191.504	-1.35398	0.939273
Control - NaCl + P	21	0.183955	0.114999	202.864	1.59962	0.84703	0.0315249	0.0568523	119.042	0.554505	0.999923	0.131587	0.0806149	206.174	1.63229	0.830807	0.0184252	0.0195631	216.99	0.941834	0.994865	0.0184252	0.0195631	216.99	0.941834	0.994865	-0.244261	0.175911	191.504	-1.38855	0.929461
Control + D - Control + H	21	-0.0150102	0.114999	202.864	-0.130524	1	0.0796892	0.0568523	119.042	1.40169	0.924479	0.206099	0.0806149	206.174	2.55659	0.24544	0.0450221	0.0195631	216.99	2.30137	0.392407	0.0450221	0.0195631	216.99	2.30137	0.392407	-0.219624	0.175911	191.504	-1.2485	0.963289
Control + D - Control + O	21	-0.0813331	0.114999	202.864	-0.707248	0.999448	0.00916708	0.0568523	119.042	0.161244	1	0.12931	0.0806149	206.174	1.60405	0.844909	0.0178222	0.0195631	216.99	0.911011	0.995998	0.0178222	0.0195631	216.99	0.911011	0.995998	-0.38937	0.175911	191.504	-2.21345	0.451272
Control + D - Control + P	21	-0.29833	0.114999	202.864	-2.59418	0.227252	-0.138964	0.0568523	119.042	-2.44429	0.309824	0.100344	0.0806149	206.174	1.24473	0.964072	-0.00414333	0.0195631	216.99	-0.211793	1	-0.00414333	0.0195631	216.99	-0.211793	1	-0.46277	0.175911	191.504	-2.63071	0.210788
Control + D - NaCl	21	0.448149	0.114999	202.864	3.89697	0.00506959	0.241925	0.0568523	119.042	4.25533	0.0016615	0.256913	0.0806149	206.174	3.18692	0.0517324	0.0355398	0.0195631	216.99	1.81667	0.724024	0.0355398	0.0195631	216.99	1.81667	0.724024	-0.209277	0.175911	191.504	-1.18968	0.973181
Control + D - NaCl + D	21	0.638621	0.114999	202.864	5.55326	3.8562e-06	0.330257	0.0568523	119.042	5.80903	2.3554e-06	0.280736	0.0806149	206.174	3.48244	0.0209932	0.0351081	0.0195631	216.99	1.79461	0.737997	0.0351081	0.0195631	216.99	1.79461	0.737997	-0.226552	0.175911	191.504	-1.28788	0.955318
Control + D - NaCl + H	21	0.34403	0.114999	202.864	2.99158	0.0887668	0.15846	0.0568523	119.042	2.78721	0.152908	0.331575	0.0806149	206.174	4.11307	0.00224533	0.0267205	0.0195631	216.99	1.36586	0.936194	0.0267205	0.0195631	216.99	1.36586	0.936194	-0.171762	0.175911	191.504	-0.976414	0.993259
Control + D - NaCl + O	21	0.465348	0.114999	202.864	4.04652	0.00290921	0.291598	0.0568523	119.042	5.12904	4.91265e-05	0.27819	0.0806149	206.174	3.45085	0.0232273	0.0342298	0.0195631	216.99	1.74971	0.765532	0.0342298	0.0195631	216.99	1.74971	0.765532	-0.137374	0.175911	191.504	-0.78093	0.998776
Control + D - NaCl + P	21	0.215392	0.114999	202.864	1.87298	0.68721	0.0745242	0.0568523	119.042	1.31084	0.949324	0.179236	0.0806149	206.174	2.22335	0.444282	0.0195397	0.0195631	216.99	0.998804	0.992089	0.0195397	0.0195631	216.99	0.998804	0.992089	-0.143456	0.175911	191.504	-0.815503	0.99828
Control + H - Control + O	21	-0.0663229	0.114999	202.864	-0.576724	0.999897	-0.0705222	0.0568523	119.042	-1.24044	0.964121	-0.0767887	0.0806149	206.174	-0.952537	0.994403	-0.0271999	0.0195631	216.99	-1.39036	0.929108	-0.0271999	0.0195631	216.99	-1.39036	0.929108	-0.169746	0.175911	191.504	-0.964955	0.99382
Control + H - Control + P	21	-0.28332	0.114999	202.864	-2.46366	0.294684	-0.218653	0.0568523	119.042	-3.84598	0.00718771	-0.105755	0.0806149	206.174	-1.31186	0.949993	-0.0491654	0.0195631	216.99	-2.51317	0.267396	-0.0491654	0.0195631	216.99	-2.51317	0.267396	-0.243146	0.175911	191.504	-1.38221	0.931335
Control + H - NaCl	21	0.46316	0.114999	202.864	4.0275	0.00312586	0.162236	0.0568523	119.042	2.85364	0.130971	0.0508141	0.0806149	206.174	0.630332	0.999785	-0.0094823	0.0195631	216.99	-0.484702	0.999977	-0.0094823	0.0195631	216.99	-0.484702	0.999977	0.0103467	0.175911	191.504	0.0588181	1
Control + H - NaCl + D	21	0.653631	0.114999	202.864	5.68378	2.01233e-06	0.250568	0.0568523	119.042	4.40734	0.000933493	0.0746374	0.0806149	206.174	0.92585	0.995471	-0.00991397	0.0195631	216.99	-0.506767	0.999966	-0.00991397	0.0195631	216.99	-0.506767	0.999966	-0.00692829	0.175911	191.504	-0.0393853	1
Control + H - NaCl + H	21	0.35904	0.114999	202.864	3.12211	0.0622758	0.0787704	0.0568523	119.042	1.38553	0.9294	0.125476	0.0806149	206.174	1.55649	0.867117	-0.0183016	0.0195631	216.99	-0.935514	0.995116	-0.0183016	0.0195631	216.99	-0.935514	0.995116	0.0478625	0.175911	191.504	0.272084	1
Control + H - NaCl + O	21	0.480358	0.114999	202.864	4.17705	0.0017616	0.211908	0.0568523	119.042	3.72735	0.0107064	0.0720913	0.0806149	206.174	0.894267	0.996514	-0.0107922	0.0195631	216.99	-0.551662	0.99993	-0.0107922	0.0195631	216.99	-0.551662	0.99993	0.0822502	0.175911	191.504	0.467568	0.999983
Control + H - NaCl + P	21	0.230402	0.114999	202.864	2.00351	0.597586	-0.00516499	0.0568523	119.042	-0.0908492	1	-0.0268633	0.0806149	206.174	-0.33323	0.999999	-0.0254823	0.0195631	216.99	-1.30257	0.952204	-0.0254823	0.0195631	216.99	-1.30257	0.952204	0.0761684	0.175911	191.504	0.432995	0.999991
Control + O - Control + P	21	-0.216997	0.114999	202.864	-1.88694	0.677882	-0.148131	0.0568523	119.042	-2.60554	0.226783	-0.0289665	0.0806149	206.174	-0.359319	0.999998	-0.0219656	0.0195631	216.99	-1.1228	0.981911	-0.0219656	0.0195631	216.99	-1.1228	0.981911	-0.0734003	0.175911	191.504	-0.417259	0.999994
Control + O - NaCl	21	0.529483	0.114999	202.864	4.60422	0.000307557	0.232758	0.0568523	119.042	4.09408	0.00300573	0.127603	0.0806149	206.174	1.58287	0.855039	0.0177176	0.0195631	216.99	0.90566	0.996172	0.0177176	0.0195631	216.99	0.90566	0.996172	0.180093	0.175911	191.504	1.02377	0.990495
Control + O - NaCl + D	21	0.719954	0.114999	202.864	6.2605	1.00442e-07	0.32109	0.0568523	119.042	5.64779	4.93833e-06	0.151426	0.0806149	206.174	1.87839	0.683611	0.0172859	0.0195631	216.99	0.883595	0.996825	0.0172859	0.0195631	216.99	0.883595	0.996825	0.162818	0.175911	191.504	0.925569	0.995465
Control + O - NaCl + H	21	0.425363	0.114999	202.864	3.69883	0.0102334	0.149293	0.0568523	119.042	2.62597	0.217428	0.202265	0.0806149	206.174	2.50903	0.269906	0.00889827	0.0195631	216.99	0.454848	0.999986	0.00889827	0.0195631	216.99	0.454848	0.999986	0.217608	0.175911	191.504	1.23704	0.965399
Control + O - NaCl + O	21	0.546681	0.114999	202.864	4.75377	0.000161158	0.282431	0.0568523	119.042	4.96779	9.74802e-05	0.14888	0.0806149	206.174	1.8468	0.704497	0.0164076	0.0195631	216.99	0.8387	0.997874	0.0164076	0.0195631	216.99	0.8387	0.997874	0.251996	0.175911	191.504	1.43252	0.915506
Control + O - NaCl + P	21	0.296725	0.114999	202.864	2.58023	0.233934	0.0653572	0.0568523	119.042	1.1496	0.978202	0.0499254	0.0806149	206.174	0.619307	0.999814	0.00171751	0.0195631	216.99	0.0877932	1	0.00171751	0.0195631	216.99	0.0877932	1	0.245914	0.175911	191.504	1.39795	0.926619
Control + P - NaCl	21	0.746479	0.114999	202.864	6.49116	2.87267e-08	0.380889	0.0568523	119.042	6.69962	3.27238e-08	0.156569	0.0806149	206.174	1.94219	0.640256	0.0396831	0.0195631	216.99	2.02846	0.579968	0.0396831	0.0195631	216.99	2.02846	0.579968	0.253493	0.175911	191.504	1.44103	0.912611
Control + P - NaCl + D	21	0.936951	0.114999	202.864	8.14744	1.77192e-12	0.469221	0.0568523	119.042	8.25332	1.09368e-11	0.180393	0.0806149	206.174	2.23771	0.434609	0.0392515	0.0195631	216.99	2.0064	0.595488	0.0392515	0.0195631	216.99	2.0064	0.595488	0.236218	0.175911	191.504	1.34283	0.942225
Control + P - NaCl + H	21	0.64236	0.114999	202.864	5.58577	3.28281e-06	0.297423	0.0568523	119.042	5.23151	3.15472e-05	0.231231	0.0806149	206.174	2.86835	0.121464	0.0308638	0.0195631	216.99	1.57765	0.857562	0.0308638	0.0195631	216.99	1.57765	0.857562	0.291009	0.175911	191.504	1.6543	0.819245
Control + P - NaCl + O	21	0.763678	0.114999	202.864	6.64071	1.2567e-08	0.430561	0.0568523	119.042	7.57333	3.85825e-10	0.177846	0.0806149	206.174	2.20612	0.455986	0.0383732	0.0195631	216.99	1.9615	0.626864	0.0383732	0.0195631	216.99	1.9615	0.626864	0.325396	0.175911	191.504	1.84978	0.702508
Control + P - NaCl + P	21	0.513722	0.114999	202.864	4.46717	0.000547444	0.213488	0.0568523	119.042	3.75513	0.00976338	0.0788919	0.0806149	206.174	0.978626	0.993169	0.0236831	0.0195631	216.99	1.2106	0.97004	0.0236831	0.0195631	216.99	1.2106	0.97004	0.319315	0.175911	191.504	1.81521	0.724858
NaCl - NaCl + D	21	0.190472	0.114999	202.864	1.65628	0.818289	0.0883318	0.0568523	119.042	1.55371	0.867097	0.0238232	0.0806149	206.174	0.295519	1	-0.000431663	0.0195631	216.99	-0.0220651	1	-0.000431663	0.0195631	216.99	-0.0220651	1	-0.017275	0.175911	191.504	-0.0982034	1
NaCl - NaCl + H	21	-0.104119	0.114999	202.864	-0.90539	0.996169	-0.0834656	0.0568523	119.042	-1.46811	0.901892	0.0746621	0.0806149	206.174	0.926157	0.995459	-0.00881929	0.0195631	216.99	-0.450811	0.999987	-0.00881929	0.0195631	216.99	-0.450811	0.999987	0.0375158	0.175911	191.504	0.213266	1
NaCl - NaCl + O	21	0.0171984	0.114999	202.864	0.149552	1	0.0496725	0.0568523	119.042	0.87371	0.996976	0.0212772	0.0806149	206.174	0.263936	1	-0.00130994	0.0195631	216.99	-0.0669597	1	-0.00130994	0.0195631	216.99	-0.0669597	1	0.0719034	0.175911	191.504	0.40875	0.999995
NaCl - NaCl + P	21	-0.232757	0.114999	202.864	-2.02399	0.583204	-0.167401	0.0568523	119.042	-2.94449	0.105027	-0.0776775	0.0806149	206.174	-0.963562	0.993905	-0.016	0.0195631	216.99	-0.817867	0.998252	-0.016	0.0195631	216.99	-0.817867	0.998252	0.0658217	0.175911	191.504	0.374177	0.999997
NaCl + D - NaCl + H	21	-0.294591	0.114999	202.864	-2.56167	0.243019	-0.171797	0.0568523	119.042	-3.02182	0.0863485	0.0508389	0.0806149	206.174	0.630639	0.999784	-0.00838763	0.0195631	216.99	-0.428746	0.999992	-0.00838763	0.0195631	216.99	-0.428746	0.999992	0.0547908	0.175911	191.504	0.311469	0.999999
NaCl + D - NaCl + O	21	-0.173273	0.114999	202.864	-1.50673	0.888202	-0.0386594	0.0568523	119.042	-0.679996	0.999582	-0.00254605	0.0806149	206.174	-0.0315829	1	-0.00087828	0.0195631	216.99	-0.0448946	1	-0.00087828	0.0195631	216.99	-0.0448946	1	0.0891785	0.175911	191.504	0.506953	0.999965
NaCl + D - NaCl + P	21	-0.423229	0.114999	202.864	-3.68027	0.0109072	-0.255733	0.0568523	119.042	-4.49819	0.000656279	-0.101501	0.0806149	206.174	-1.25908	0.96134	-0.0155684	0.0195631	216.99	-0.795801	0.998589	-0.0155684	0.0195631	216.99	-0.795801	0.998589	0.0830967	0.175911	191.504	0.47238	0.999981
NaCl + H - NaCl + O	21	0.121318	0.114999	202.864	1.05494	0.988257	0.133138	0.0568523	119.042	2.34182	0.370534	-0.053385	0.0806149	206.174	-0.662222	0.999677	0.00750935	0.0195631	216.99	0.383852	0.999997	0.00750935	0.0195631	216.99	0.383852	0.999997	0.0343877	0.175911	191.504	0.195484	1
NaCl + H - NaCl + P	21	-0.128638	0.114999	202.864	-1.1186	0.98233	-0.0839354	0.0568523	119.042	-1.47638	0.898813	-0.15234	0.0806149	206.174	-1.88972	0.676015	-0.00718076	0.0195631	216.99	-0.367055	0.999998	-0.00718076	0.0195631	216.99	-0.367055	0.999998	0.0283059	0.175911	191.504	0.160911	1
NaCl + O - NaCl + P	21	-0.249956	0.114999	202.864	-2.17354	0.478403	-0.217073	0.0568523	119.042	-3.8182	0.00789945	-0.0989546	0.0806149	206.174	-1.2275	0.96716	-0.0146901	0.0195631	216.99	-0.750907	0.99911	-0.0146901	0.0195631	216.99	-0.750907	0.99911	-0.00608178	0.175911	191.504	-0.0345731	1

## Sheet: Suppl.Table S1-C
		Volume					Area Top					Area Side					Roundness					Compactness					SOL
contrast	DAS	estimate	SE	df	t.ratio	p.value	estimate	SE	df	t.ratio	p.value	estimate	SE	df	t.ratio	p.value	estimate	SE	df	t.ratio	p.value	estimate	SE	df	t.ratio	p.value	estimate	SE	df	t.ratio	p.value
Control - Control + B	0	-0.497679	0.206268	112.438	-2.41278	0.542346	-0.226283	0.123913	92.699	-1.82614	0.90035	-0.384537	0.168466	107.441	-2.28258	0.637043	0.013937	0.0184136	178.883	0.756889	0.999994	0.0049325	0.0295682	131.941	0.166817	1	-1.32394	8.93452	399.408	-0.148182	1
Control - Control + C	0	-0.457326	0.212122	119.299	-2.15595	0.72508	-0.198087	0.125884	97.4637	-1.57358	0.969374	-0.34546	0.172144	114.604	-2.00681	0.816387	0.0171952	0.0192031	188.182	0.895441	0.999943	0.0176889	0.0307223	140.299	0.575767	1	-1.50378	9.33941	415.953	-0.161015	1
Control - Control + D	0	-0.100094	0.206268	112.438	-0.485262	1	-0.0239507	0.123913	92.699	-0.193285	1	-0.0881189	0.168466	107.441	-0.523067	1	0.0138379	0.0184136	178.883	0.751505	0.999994	0.0435819	0.0295682	131.941	1.47394	0.983627	0.695631	8.93452	399.408	0.0778588	1
Control - Control + F	0	0.124604	0.206268	112.438	0.604087	1	0.0166162	0.123913	92.699	0.134095	1	0.116296	0.168466	107.441	0.690323	0.999998	0.00998223	0.0184136	178.883	0.542113	1	0.0487328	0.0295682	131.941	1.64815	0.955944	0.410347	8.93452	399.408	0.0459283	1
Control - Control + H	0	0.214635	0.206268	112.438	1.04056	0.9996	0.137683	0.123913	92.699	1.11112	0.999099	0.145793	0.168466	107.441	0.865418	0.999958	-0.0181468	0.0184136	178.883	-0.985513	0.999811	0.0460508	0.0295682	131.941	1.55744	0.972913	4.33783	8.93452	399.408	0.485513	1
Control - Control + O	0	-0.387727	0.206268	112.438	-1.87973	0.879477	-0.289504	0.123913	92.699	-2.33634	0.598543	-0.242975	0.168466	107.441	-1.44228	0.986319	0.0302881	0.0184136	178.883	1.64488	0.957565	0.0563655	0.0295682	131.941	1.90629	0.868379	-2.20175	8.93452	399.408	-0.246432	1
Control - Control + P	0	0.0902369	0.206268	112.438	0.437474	1	0.0352498	0.123913	92.699	0.284471	1	0.072612	0.168466	107.441	0.431019	1	0.00330261	0.0184136	178.883	0.179358	1	0.0154731	0.0295682	131.941	0.5233	1	3.19685	8.93452	399.408	0.357809	1
Control - NaCl	0	-0.416184	0.206268	112.438	-2.01768	0.810202	-0.151724	0.123913	92.699	-1.22444	0.997346	-0.340322	0.168466	107.441	-2.02012	0.808581	0.00877048	0.0184136	178.883	0.476306	1	-0.00893289	0.0295682	131.941	-0.302111	1	-1.70307	8.93452	399.408	-0.190616	1
Control - NaCl + B	0	-0.424899	0.206268	112.438	-2.05994	0.785636	-0.24909	0.123913	92.699	-2.0102	0.813283	-0.300354	0.168466	107.441	-1.78288	0.917062	0.0083231	0.0184136	178.883	0.45201	1	-0.00928984	0.0295682	131.941	-0.314183	1	-3.42104	8.93452	399.408	-0.382901	1
Control - NaCl + C	0	-0.0887666	0.206268	112.438	-0.430346	1	-0.0382566	0.123913	92.699	-0.308737	1	-0.0696383	0.168466	107.441	-0.413367	1	0.00116057	0.0184136	178.883	0.0630282	1	0.000972184	0.0295682	131.941	0.0328793	1	1.70531	8.93452	399.408	0.190868	1
Control - NaCl + D	0	0.00679868	0.229147	138.328	0.0296696	1	0.0237429	0.129961	92.699	0.182692	1	-0.0307979	0.186181	130.111	-0.165419	1	0.00732047	0.0193123	178.883	0.379057	1	0.0409157	0.0310114	131.941	1.31937	0.994518	1.71322	9.37061	399.408	0.182829	1
Control - NaCl + F	0	-0.046399	0.206268	112.438	-0.224945	1	0.030353	0.123913	92.699	0.244953	1	-0.0615755	0.168466	107.441	-0.365507	1	0.0120188	0.0184136	178.883	0.652717	0.999999	0.0508552	0.0295682	131.941	1.71993	0.937818	-0.362722	8.93452	399.408	-0.0405978	1
Control - NaCl + H	0	-0.13803	0.206268	112.438	-0.669176	0.999999	-0.106459	0.123913	92.699	-0.859138	0.99996	-0.0848003	0.168466	107.441	-0.503368	1	0.0235631	0.0184136	178.883	1.27966	0.996175	0.0550548	0.0295682	131.941	1.86196	0.887949	-1.28924	8.93452	399.408	-0.144299	1
Control - NaCl + O	0	-0.290194	0.206268	112.438	-1.40688	0.989303	-0.229044	0.123913	92.699	-1.84842	0.891498	-0.175672	0.168466	107.441	-1.04277	0.999586	0.0184477	0.0184136	178.883	1.00185	0.999769	0.0614424	0.0295682	131.941	2.07799	0.775387	-2.55381	8.93452	399.408	-0.285836	1
Control - NaCl + P	0	-0.0195524	0.216336	112.438	-0.0903798	1	-0.0547311	0.129961	92.699	-0.421133	1	0.00781315	0.176688	107.441	0.0442199	1	0.0119808	0.0193123	178.883	0.620374	1	0.0129365	0.0310114	131.941	0.417154	1	-1.40317	9.37061	399.408	-0.149742	1
Control + B - Control + C	0	0.0403529	0.212122	119.299	0.190234	1	0.028196	0.125884	97.4637	0.223984	1	0.0390774	0.172144	114.604	0.227004	1	0.00325819	0.0192031	188.182	0.16967	1	0.0127564	0.0307223	140.299	0.415216	1	-0.179842	9.33941	415.953	-0.0192563	1
Control + B - Control + D	0	0.397585	0.206268	112.438	1.92751	0.857476	0.202333	0.123913	92.699	1.63286	0.957856	0.296419	0.168466	107.441	1.75952	0.924849	-9.91438e-05	0.0184136	178.883	-0.00538429	1	0.0386494	0.0295682	131.941	1.30713	0.995023	2.01957	8.93452	399.408	0.226041	1
Control + B - Control + F	0	0.622283	0.206268	112.438	3.01686	0.179083	0.2429	0.123913	92.699	1.96024	0.83998	0.500833	0.168466	107.441	2.97291	0.198585	-0.00395479	0.0184136	178.883	-0.214776	1	0.0438003	0.0295682	131.941	1.48133	0.982842	1.73429	8.93452	399.408	0.194111	1
Control + B - Control + H	0	0.712314	0.206268	112.438	3.45334	0.0580352	0.363967	0.123913	92.699	2.93727	0.217478	0.530331	0.168466	107.441	3.148	0.131761	-0.0320838	0.0184136	178.883	-1.7424	0.932335	0.0411183	0.0295682	131.941	1.39062	0.990663	5.66177	8.93452	399.408	0.633696	0.999999
Control + B - Control + O	0	0.109952	0.206268	112.438	0.533052	1	-0.0632205	0.123913	92.699	-0.510199	1	0.141562	0.168466	107.441	0.8403	0.999972	0.0163511	0.0184136	178.883	0.887992	0.999949	0.051433	0.0295682	131.941	1.73947	0.932092	-0.877815	8.93452	399.408	-0.0982498	1
Control + B - Control + P	0	0.587916	0.206268	112.438	2.85025	0.257234	0.261533	0.123913	92.699	2.11061	0.753528	0.457149	0.168466	107.441	2.7136	0.336222	-0.0106344	0.0184136	178.883	-0.577531	1	0.0105406	0.0295682	131.941	0.356483	1	4.52079	8.93452	399.408	0.505992	1
Control + B - NaCl	0	0.0814954	0.206268	112.438	0.395095	1	0.0745592	0.123913	92.699	0.601704	1	0.0442159	0.168466	107.441	0.262462	1	-0.00516653	0.0184136	178.883	-0.280583	1	-0.0138654	0.0295682	131.941	-0.468928	1	-0.379127	8.93452	399.408	-0.042434	1
Control + B - NaCl + B	0	0.0727798	0.206268	112.438	0.35284	1	-0.0228069	0.123913	92.699	-0.184055	1	0.0841832	0.168466	107.441	0.499705	1	-0.00561391	0.0184136	178.883	-0.304879	1	-0.0142223	0.0295682	131.941	-0.481	1	-2.0971	8.93452	399.408	-0.234719	1
Control + B - NaCl + C	0	0.408913	0.206268	112.438	1.98243	0.82955	0.188027	0.123913	92.699	1.5174	0.977644	0.314899	0.168466	107.441	1.86922	0.883754	-0.0127764	0.0184136	178.883	-0.693861	0.999998	-0.00396031	0.0295682	131.941	-0.133938	1	3.02925	8.93452	399.408	0.33905	1
Control + B - NaCl + D	0	0.504478	0.229147	138.328	2.20155	0.694462	0.250026	0.129961	92.699	1.92385	0.858026	0.353739	0.186181	130.111	1.89997	0.871212	-0.00661655	0.0193123	178.883	-0.342608	1	0.0359832	0.0310114	131.941	1.16032	0.998634	3.03716	9.37061	399.408	0.324115	1
Control + B - NaCl + F	0	0.45128	0.206268	112.438	2.18783	0.703463	0.256636	0.123913	92.699	2.07109	0.777945	0.322962	0.168466	107.441	1.91708	0.862199	-0.00191818	0.0184136	178.883	-0.104172	1	0.0459227	0.0295682	131.941	1.55311	0.973575	0.961217	8.93452	399.408	0.107585	1
Control + B - NaCl + H	0	0.359649	0.206268	112.438	1.7436	0.930094	0.119825	0.123913	92.699	0.967003	0.999826	0.299737	0.168466	107.441	1.77922	0.918317	0.00962606	0.0184136	178.883	0.52277	1	0.0501223	0.0295682	131.941	1.69514	0.944583	0.034697	8.93452	399.408	0.00388347	1
Control + B - NaCl + O	0	0.207485	0.206268	112.438	1.0059	0.999734	-0.00276088	0.123913	92.699	-0.0222807	1	0.208866	0.168466	107.441	1.23981	0.997056	0.00451064	0.0184136	178.883	0.244963	1	0.0565099	0.0295682	131.941	1.91117	0.866107	-1.22987	8.93452	399.408	-0.137653	1
Control + B - NaCl + P	0	0.478127	0.216336	112.438	2.21011	0.68817	0.171552	0.129961	92.699	1.32002	0.994154	0.392351	0.176688	107.441	2.22058	0.680837	-0.00195618	0.0193123	178.883	-0.101292	1	0.00800404	0.0310114	131.941	0.2581	1	-0.0792341	9.37061	399.408	-0.0084556	1
Control + C - Control + D	0	0.357232	0.212122	119.299	1.68408	0.947025	0.174137	0.125884	97.4637	1.38332	0.990731	0.257341	0.172144	114.604	1.49492	0.981018	-0.00335733	0.0192031	188.182	-0.174833	1	0.0258931	0.0307223	140.299	0.842812	0.999972	2.19941	9.33941	415.953	0.235498	1
Control + C - Control + F	0	0.58193	0.212122	119.299	2.74337	0.316689	0.214704	0.125884	97.4637	1.70557	0.940406	0.461756	0.172144	114.604	2.68238	0.354933	-0.00721298	0.0192031	188.182	-0.375616	1	0.0310439	0.0307223	140.299	1.01047	0.999732	1.91413	9.33941	415.953	0.204952	1
Control + C - Control + H	0	0.671961	0.212122	119.299	3.1678	0.123781	0.335771	0.125884	97.4637	2.66731	0.366682	0.491253	0.172144	114.604	2.85373	0.255102	-0.035342	0.0192031	188.182	-1.84044	0.898231	0.0283619	0.0307223	140.299	0.923172	0.999912	5.84161	9.33941	415.953	0.62548	1
Control + C - Control + O	0	0.0695988	0.212122	119.299	0.328107	1	-0.0914165	0.125884	97.4637	-0.726198	0.999996	0.102485	0.172144	114.604	0.595342	1	0.0130929	0.0192031	188.182	0.681813	0.999998	0.0386766	0.0307223	140.299	1.25891	0.996684	-0.697973	9.33941	415.953	-0.0747341	1
Control + C - Control + P	0	0.547563	0.212122	119.299	2.58135	0.421533	0.233337	0.125884	97.4637	1.8536	0.889708	0.418072	0.172144	114.604	2.42862	0.530703	-0.0138926	0.0192031	188.182	-0.723457	0.999997	-0.00221581	0.0307223	140.299	-0.0721239	1	4.70064	9.33941	415.953	0.503312	1
Control + C - NaCl	0	0.0411426	0.212122	119.299	0.193957	1	0.0463632	0.125884	97.4637	0.368302	1	0.00513849	0.172144	114.604	0.0298499	1	-0.00842472	0.0192031	188.182	-0.438718	1	-0.0266218	0.0307223	140.299	-0.86653	0.999961	-0.199285	9.33941	415.953	-0.0213381	1
Control + C - NaCl + B	0	0.0324269	0.212122	119.299	0.152869	1	-0.0510028	0.125884	97.4637	-0.405159	1	0.0451058	0.172144	114.604	0.262024	1	-0.0088721	0.0192031	188.182	-0.462015	1	-0.0269787	0.0307223	140.299	-0.878149	0.999953	-1.91726	9.33941	415.953	-0.205287	1
Control + C - NaCl + C	0	0.36856	0.212122	119.299	1.73749	0.93224	0.159831	0.125884	97.4637	1.26967	0.996134	0.275822	0.172144	114.604	1.60227	0.96484	-0.0160346	0.0192031	188.182	-0.835004	0.999977	-0.0167167	0.0307223	140.299	-0.544123	1	3.20909	9.33941	415.953	0.343608	1
Control + C - NaCl + D	0	0.464125	0.23443	144.329	1.9798	0.832192	0.22183	0.131841	97.0295	1.68256	0.946463	0.314662	0.189516	136.844	1.66035	0.953301	-0.00987473	0.0200665	187.382	-0.492101	1	0.0232268	0.0321136	139.561	0.723269	0.999996	3.217	9.75742	414.58	0.329698	1
Control + C - NaCl + F	0	0.410927	0.212122	119.299	1.93722	0.853076	0.22844	0.125884	97.4637	1.8147	0.905035	0.283885	0.172144	114.604	1.64911	0.955207	-0.00517637	0.0192031	188.182	-0.269559	1	0.0331663	0.0307223	140.299	1.07955	0.999411	1.14106	9.33941	415.953	0.122177	1
Control + C - NaCl + H	0	0.319297	0.212122	119.299	1.50525	0.979873	0.0916287	0.125884	97.4637	0.727884	0.999996	0.26066	0.172144	114.604	1.5142	0.978655	0.00636787	0.0192031	188.182	0.331607	1	0.0373659	0.0307223	140.299	1.21625	0.997718	0.214539	9.33941	415.953	0.0229714	1
Control + C - NaCl + O	0	0.167132	0.212122	119.299	0.787904	0.999988	-0.0309569	0.125884	97.4637	-0.245916	1	0.169788	0.172144	114.604	0.986314	0.999791	0.00125245	0.0192031	188.182	0.0652213	1	0.0437535	0.0307223	140.299	1.42416	0.988291	-1.05003	9.33941	415.953	-0.112429	1
Control + C - NaCl + P	0	0.437774	0.221925	118.696	1.97262	0.835035	0.143356	0.131841	97.0295	1.08734	0.999306	0.353273	0.180199	113.953	1.96046	0.841129	-0.00521437	0.0200665	187.382	-0.259854	1	-0.00475233	0.0321136	139.561	-0.147985	1	0.100608	9.75742	414.58	0.0103109	1
Control + D - Control + F	0	0.224698	0.206268	112.438	1.08935	0.999315	0.0405668	0.123913	92.699	0.327381	1	0.204415	0.168466	107.441	1.21339	0.997668	-0.00385564	0.0184136	178.883	-0.209392	1	0.00515084	0.0295682	131.941	0.174202	1	-0.285284	8.93452	399.408	-0.0319305	1
Control + D - Control + H	0	0.314729	0.206268	112.438	1.52583	0.977072	0.161634	0.123913	92.699	1.30441	0.994826	0.233912	0.168466	107.441	1.38848	0.990535	-0.0319847	0.0184136	178.883	-1.73702	0.933951	0.00246886	0.0295682	131.941	0.0834971	1	3.6422	8.93452	399.408	0.407655	1
Control + D - Control + O	0	-0.287633	0.206268	112.438	-1.39446	0.990193	-0.265553	0.123913	92.699	-2.14306	0.732708	-0.154857	0.168466	107.441	-0.919217	0.999911	0.0164502	0.0184136	178.883	0.893377	0.999945	0.0127836	0.0295682	131.941	0.432341	1	-2.89739	8.93452	399.408	-0.324291	1
Control + D - Control + P	0	0.190331	0.206268	112.438	0.922736	0.999908	0.0592005	0.123913	92.699	0.477757	1	0.160731	0.168466	107.441	0.954086	0.999859	-0.0105353	0.0184136	178.883	-0.572147	1	-0.0281089	0.0295682	131.941	-0.950644	0.999871	2.50122	8.93452	399.408	0.27995	1
Control + D - NaCl	0	-0.316089	0.206268	112.438	-1.53242	0.976164	-0.127774	0.123913	92.699	-1.03115	0.999623	-0.252203	0.168466	107.441	-1.49706	0.980612	-0.00506739	0.0184136	178.883	-0.275199	1	-0.0525148	0.0295682	131.941	-1.77606	0.920416	-2.3987	8.93452	399.408	-0.268475	1
Control + D - NaCl + B	0	-0.324805	0.206268	112.438	-1.57467	0.969678	-0.22514	0.123913	92.699	-1.81691	0.903878	-0.212235	0.168466	107.441	-1.25981	0.996507	-0.00551477	0.0184136	178.883	-0.299495	1	-0.0528718	0.0295682	131.941	-1.78813	0.916286	-4.11667	8.93452	399.408	-0.46076	1
Control + D - NaCl + C	0	0.0113276	0.206268	112.438	0.0549168	1	-0.014306	0.123913	92.699	-0.115451	1	0.0184806	0.168466	107.441	0.109699	1	-0.0126773	0.0184136	178.883	-0.688476	0.999998	-0.0426098	0.0295682	131.941	-1.44106	0.986784	1.00968	8.93452	399.408	0.113009	1
Control + D - NaCl + D	0	0.106893	0.229147	138.328	0.466483	1	0.0476936	0.129961	92.699	0.366982	1	0.0573209	0.186181	130.111	0.307877	1	-0.0065174	0.0193123	178.883	-0.337474	1	-0.00266629	0.0310114	131.941	-0.0859775	1	1.01759	9.37061	399.408	0.108593	1
Control + D - NaCl + F	0	0.0536952	0.206268	112.438	0.260318	1	0.0543037	0.123913	92.699	0.438239	1	0.0265434	0.168466	107.441	0.15756	1	-0.00181903	0.0184136	178.883	-0.0987877	1	0.00727323	0.0295682	131.941	0.245981	1	-1.05835	8.93452	399.408	-0.118457	1
Control + D - NaCl + H	0	-0.0379355	0.206268	112.438	-0.183913	1	-0.0825081	0.123913	92.699	-0.665853	0.999999	0.00331859	0.168466	107.441	0.0196989	1	0.00972521	0.0184136	178.883	0.528155	1	0.0114729	0.0295682	131.941	0.388013	1	-1.98487	8.93452	399.408	-0.222158	1
Control + D - NaCl + O	0	-0.1901	0.206268	112.438	-0.921615	0.999909	-0.205094	0.123913	92.699	-1.65514	0.952895	-0.087553	0.168466	107.441	-0.519708	1	0.00460978	0.0184136	178.883	0.250347	1	0.0178604	0.0295682	131.941	0.604041	1	-3.24944	8.93452	399.408	-0.363695	1
Control + D - NaCl + P	0	0.0805418	0.216336	112.438	0.3723	1	-0.0307804	0.129961	92.699	-0.236843	1	0.095932	0.176688	107.441	0.542944	1	-0.00185703	0.0193123	178.883	-0.096158	1	-0.0306454	0.0310114	131.941	-0.988197	0.999793	-2.0988	9.37061	399.408	-0.223977	1
Control + F - Control + H	0	0.090031	0.206268	112.438	0.436476	1	0.121067	0.123913	92.699	0.977028	0.999803	0.0294976	0.168466	107.441	0.175095	1	-0.028129	0.0184136	178.883	-1.52763	0.977825	-0.00268198	0.0295682	131.941	-0.0907047	1	3.92748	8.93452	399.408	0.439585	1
Control + F - Control + O	0	-0.512331	0.206268	112.438	-2.48381	0.490812	-0.30612	0.123913	92.699	-2.47044	0.501771	-0.359271	0.168466	107.441	-2.13261	0.740069	0.0203059	0.0184136	178.883	1.10277	0.999274	0.00763273	0.0295682	131.941	0.258139	1	-2.6121	8.93452	399.408	-0.29236	1
Control + F - Control + P	0	-0.034367	0.206268	112.438	-0.166613	1	0.0186336	0.123913	92.699	0.150376	1	-0.0436838	0.168466	107.441	-0.259303	1	-0.00667961	0.0184136	178.883	-0.362755	1	-0.0332597	0.0295682	131.941	-1.12485	0.99904	2.78651	8.93452	399.408	0.311881	1
Control + F - NaCl	0	-0.540788	0.206268	112.438	-2.62177	0.394714	-0.16834	0.123913	92.699	-1.35853	0.992184	-0.456617	0.168466	107.441	-2.71044	0.338172	-0.00121175	0.0184136	178.883	-0.0658074	1	-0.0576657	0.0295682	131.941	-1.95026	0.847096	-2.11341	8.93452	399.408	-0.236545	1
Control + F - NaCl + B	0	-0.549503	0.206268	112.438	-2.66402	0.366939	-0.265706	0.123913	92.699	-2.14429	0.731902	-0.41665	0.168466	107.441	-2.4732	0.49875	-0.00165912	0.0184136	178.883	-0.0901035	1	-0.0580226	0.0295682	131.941	-1.96233	0.840934	-3.83139	8.93452	399.408	-0.42883	1
Control + F - NaCl + C	0	-0.21337	0.206268	112.438	-1.03443	0.999627	-0.0548728	0.123913	92.699	-0.442832	1	-0.185934	0.168466	107.441	-1.10369	0.999195	-0.00882166	0.0184136	178.883	-0.479085	1	-0.0477606	0.0295682	131.941	-1.61527	0.962811	1.29496	8.93452	399.408	0.144939	1
Control + F - NaCl + D	0	-0.117805	0.229147	138.328	-0.514104	1	0.0071267	0.129961	92.699	0.054837	1	-0.147094	0.186181	130.111	-0.790057	0.999988	-0.00266176	0.0193123	178.883	-0.137827	1	-0.00781713	0.0310114	131.941	-0.252072	1	1.30287	9.37061	399.408	0.139038	1
Control + F - NaCl + F	0	-0.171003	0.206268	112.438	-0.829032	0.999976	0.0137368	0.123913	92.699	0.110858	1	-0.177871	0.168466	107.441	-1.05583	0.99952	0.00203661	0.0184136	178.883	0.110604	1	0.00212239	0.0295682	131.941	0.0717795	1	-0.773069	8.93452	399.408	-0.0865261	1
Control + F - NaCl + H	0	-0.262634	0.206268	112.438	-1.27326	0.996123	-0.123075	0.123913	92.699	-0.993234	0.999759	-0.201096	0.168466	107.441	-1.19369	0.998051	0.0135808	0.0184136	178.883	0.737546	0.999995	0.00632201	0.0295682	131.941	0.213811	1	-1.69959	8.93452	399.408	-0.190227	1
Control + F - NaCl + O	0	-0.414798	0.206268	112.438	-2.01096	0.813972	-0.245661	0.123913	92.699	-1.98252	0.828341	-0.291968	0.168466	107.441	-1.7331	0.933042	0.00846542	0.0184136	178.883	0.459739	1	0.0127096	0.0295682	131.941	0.429839	1	-2.96415	8.93452	399.408	-0.331764	1
Control + F - NaCl + P	0	-0.144156	0.216336	112.438	-0.666354	0.999999	-0.0713473	0.129961	92.699	-0.548988	1	-0.108483	0.176688	107.441	-0.613977	1	0.00199861	0.0193123	178.883	0.103489	1	-0.0357962	0.0310114	131.941	-1.15429	0.998712	-1.81352	9.37061	399.408	-0.193533	1
Control + H - Control + O	0	-0.602362	0.206268	112.438	-2.92029	0.222004	-0.427187	0.123913	92.699	-3.44746	0.0616808	-0.388769	0.168466	107.441	-2.3077	0.618982	0.0484349	0.0184136	178.883	2.63039	0.384697	0.0103147	0.0295682	131.941	0.348844	1	-6.53958	8.93452	399.408	-0.731946	0.999996
Control + H - Control + P	0	-0.124398	0.206268	112.438	-0.603089	1	-0.102433	0.123913	92.699	-0.826652	0.999976	-0.0731814	0.168466	107.441	-0.434399	1	0.0214494	0.0184136	178.883	1.16487	0.998638	-0.0305777	0.0295682	131.941	-1.03414	0.999642	-1.14098	8.93452	399.408	-0.127704	1
Control + H - NaCl	0	-0.630819	0.206268	112.438	-3.05825	0.162674	-0.289407	0.123913	92.699	-2.33556	0.599105	-0.486115	0.168466	107.441	-2.88554	0.239802	0.0269173	0.0184136	178.883	1.46182	0.985305	-0.0549837	0.0295682	131.941	-1.85955	0.888956	-6.0409	8.93452	399.408	-0.67613	0.999999
Control + H - NaCl + B	0	-0.639534	0.206268	112.438	-3.1005	0.147109	-0.386773	0.123913	92.699	-3.12132	0.143362	-0.446148	0.168466	107.441	-2.6483	0.377712	0.0264699	0.0184136	178.883	1.43752	0.987493	-0.0553406	0.0295682	131.941	-1.87162	0.883844	-7.75887	8.93452	399.408	-0.868415	0.999965
Control + H - NaCl + C	0	-0.303402	0.206268	112.438	-1.47091	0.98363	-0.17594	0.123913	92.699	-1.41986	0.987954	-0.215432	0.168466	107.441	-1.27879	0.995909	0.0193074	0.0184136	178.883	1.04854	0.999599	-0.0450786	0.0295682	131.941	-1.52456	0.977634	-2.63252	8.93452	399.408	-0.294646	1
Control + H - NaCl + D	0	-0.207836	0.229147	138.328	-0.907001	0.999929	-0.11394	0.129961	92.699	-0.876723	0.999949	-0.176591	0.186181	130.111	-0.948492	0.999875	0.0254673	0.0193123	178.883	1.31871	0.99475	-0.00513515	0.0310114	131.941	-0.165589	1	-2.62461	9.37061	399.408	-0.28009	1
Control + H - NaCl + F	0	-0.261034	0.206268	112.438	-1.26551	0.996366	-0.10733	0.123913	92.699	-0.86617	0.999956	-0.207369	0.168466	107.441	-1.23093	0.997275	0.0301656	0.0184136	178.883	1.63823	0.958989	0.00480437	0.0295682	131.941	0.162484	1	-4.70055	8.93452	399.408	-0.526111	1
Control + H - NaCl + H	0	-0.352665	0.206268	112.438	-1.70974	0.939971	-0.244142	0.123913	92.699	-1.97026	0.834797	-0.230594	0.168466	107.441	-1.36879	0.991785	0.0417099	0.0184136	178.883	2.26517	0.649614	0.00900399	0.0295682	131.941	0.304516	1	-5.62707	8.93452	399.408	-0.629812	1
Control + H - NaCl + O	0	-0.504829	0.206268	112.438	-2.44744	0.517103	-0.366727	0.123913	92.699	-2.95955	0.207287	-0.321465	0.168466	107.441	-1.90819	0.866365	0.0365945	0.0184136	178.883	1.98736	0.828993	0.0153916	0.0295682	131.941	0.520544	1	-6.89164	8.93452	399.408	-0.771349	0.999993
Control + H - NaCl + P	0	-0.234187	0.216336	112.438	-1.08252	0.999363	-0.192414	0.129961	92.699	-1.48055	0.982133	-0.13798	0.176688	107.441	-0.780924	0.999989	0.0301276	0.0193123	178.883	1.56002	0.973194	-0.0331143	0.0310114	131.941	-1.06781	0.999476	-5.741	9.37061	399.408	-0.612661	1
Control + O - Control + P	0	0.477964	0.206268	112.438	2.3172	0.61206	0.324754	0.123913	92.699	2.62081	0.397664	0.315587	0.168466	107.441	1.8733	0.881999	-0.0269855	0.0184136	178.883	-1.46552	0.984946	-0.0408924	0.0295682	131.941	-1.38299	0.99116	5.39861	8.93452	399.408	0.604241	1
Control + O - NaCl	0	-0.0284562	0.206268	112.438	-0.137957	1	0.13778	0.123913	92.699	1.1119	0.999091	-0.0973461	0.168466	107.441	-0.577839	1	-0.0215176	0.0184136	178.883	-1.16858	0.998588	-0.0652984	0.0295682	131.941	-2.2084	0.689636	0.498687	8.93452	399.408	0.0558158	1
Control + O - NaCl + B	0	-0.0371719	0.206268	112.438	-0.180212	1	0.0404137	0.123913	92.699	0.326144	1	-0.0573787	0.168466	107.441	-0.340596	1	-0.021965	0.0184136	178.883	-1.19287	0.998221	-0.0656553	0.0295682	131.941	-2.22047	0.681218	-1.21929	8.93452	399.408	-0.136469	1
Control + O - NaCl + C	0	0.298961	0.206268	112.438	1.44938	0.985755	0.251247	0.123913	92.699	2.0276	0.803483	0.173337	0.168466	107.441	1.02892	0.999647	-0.0291275	0.0184136	178.883	-1.58185	0.969679	-0.0553933	0.0295682	131.941	-1.87341	0.883078	3.90707	8.93452	399.408	0.4373	1
Control + O - NaCl + D	0	0.394526	0.229147	138.328	1.72172	0.937497	0.313247	0.129961	92.699	2.41031	0.545049	0.212178	0.186181	130.111	1.13963	0.998883	-0.0229676	0.0193123	178.883	-1.18928	0.99828	-0.0154499	0.0310114	131.941	-0.498199	1	3.91497	9.37061	399.408	0.417793	1
Control + O - NaCl + F	0	0.341329	0.206268	112.438	1.65478	0.953845	0.319857	0.123913	92.699	2.58129	0.424208	0.1814	0.168466	107.441	1.07678	0.999395	-0.0182693	0.0184136	178.883	-0.992164	0.999795	-0.00551033	0.0295682	131.941	-0.18636	1	1.83903	8.93452	399.408	0.205834	1
Control + O - NaCl + H	0	0.249698	0.206268	112.438	1.21055	0.997747	0.183045	0.123913	92.699	1.4772	0.982503	0.158175	0.168466	107.441	0.938916	0.999884	-0.00672504	0.0184136	178.883	-0.365222	1	-0.00131071	0.0295682	131.941	-0.0443284	1	0.912512	8.93452	399.408	0.102133	1
Control + O - NaCl + O	0	0.0975334	0.206268	112.438	0.472848	1	0.0604596	0.123913	92.699	0.487918	1	0.0673036	0.168466	107.441	0.399509	1	-0.0118405	0.0184136	178.883	-0.643029	0.999999	0.00507686	0.0295682	131.941	0.1717	1	-0.352052	8.93452	399.408	-0.0394036	1
Control + O - NaCl + P	0	0.368175	0.216336	112.438	1.70187	0.942119	0.234773	0.129961	92.699	1.80648	0.907767	0.250789	0.176688	107.441	1.41938	0.988267	-0.0183073	0.0193123	178.883	-0.947959	0.999883	-0.043429	0.0310114	131.941	-1.40042	0.989993	0.798581	9.37061	399.408	0.0852219	1
Control + P - NaCl	0	-0.506421	0.206268	112.438	-2.45516	0.511505	-0.186974	0.123913	92.699	-1.50891	0.978749	-0.412934	0.168466	107.441	-2.45114	0.514678	0.00546787	0.0184136	178.883	0.296948	1	-0.024406	0.0295682	131.941	-0.825411	0.999979	-4.89992	8.93452	399.408	-0.548426	1
Control + P - NaCl + B	0	-0.515136	0.206268	112.438	-2.49741	0.481056	-0.28434	0.123913	92.699	-2.29467	0.628464	-0.372966	0.168466	107.441	-2.2139	0.68547	0.00502049	0.0184136	178.883	0.272652	1	-0.0247629	0.0295682	131.941	-0.837483	0.999974	-6.61789	8.93452	399.408	-0.74071	0.999996
Control + P - NaCl + C	0	-0.179004	0.206268	112.438	-0.86782	0.999958	-0.0735064	0.123913	92.699	-0.593208	1	-0.14225	0.168466	107.441	-0.844387	0.99997	-0.00214204	0.0184136	178.883	-0.11633	1	-0.0145009	0.0295682	131.941	-0.490421	1	-1.49154	8.93452	399.408	-0.166941	1
Control + P - NaCl + D	0	-0.0834382	0.229147	138.328	-0.364126	1	-0.0115069	0.129961	92.699	-0.0885409	1	-0.10341	0.186181	130.111	-0.555426	1	0.00401786	0.0193123	178.883	0.208046	1	0.0254426	0.0310114	131.941	0.820426	0.99998	-1.48364	9.37061	399.408	-0.158329	1
Control + P - NaCl + F	0	-0.136636	0.206268	112.438	-0.662419	0.999999	-0.0048968	0.123913	92.699	-0.0395179	1	-0.134187	0.168466	107.441	-0.796526	0.999986	0.00871622	0.0184136	178.883	0.473359	1	0.0353821	0.0295682	131.941	1.19663	0.998073	-3.55958	8.93452	399.408	-0.398407	1
Control + P - NaCl + H	0	-0.228267	0.206268	112.438	-1.10665	0.999178	-0.141709	0.123913	92.699	-1.14361	0.99875	-0.157412	0.168466	107.441	-0.934387	0.999891	0.0202605	0.0184136	178.883	1.1003	0.999293	0.0395817	0.0295682	131.941	1.33866	0.993636	-4.4861	8.93452	399.408	-0.502108	1
Control + P - NaCl + O	0	-0.380431	0.206268	112.438	-1.84435	0.894346	-0.264294	0.123913	92.699	-2.13289	0.7393	-0.248284	0.168466	107.441	-1.47379	0.983228	0.015145	0.0184136	178.883	0.822494	0.999981	0.0459693	0.0295682	131.941	1.55469	0.973336	-5.75066	8.93452	399.408	-0.643645	0.999999
Control + P - NaCl + P	0	-0.109789	0.216336	112.438	-0.507495	1	-0.0899809	0.129961	92.699	-0.692366	0.999998	-0.0647989	0.176688	107.441	-0.366741	1	0.00867823	0.0193123	178.883	0.449363	1	-0.00253653	0.0310114	131.941	-0.0817932	1	-4.60003	9.37061	399.408	-0.4909	1
NaCl - NaCl + B	0	-0.00871568	0.206268	112.438	-0.0422541	1	-0.097366	0.123913	92.699	-0.785758	0.999988	0.0399673	0.168466	107.441	0.237243	1	-0.000447377	0.0184136	178.883	-0.024296	1	-0.000356945	0.0295682	131.941	-0.0120719	1	-1.71797	8.93452	399.408	-0.192285	1
NaCl - NaCl + C	0	0.327417	0.206268	112.438	1.58734	0.967497	0.113468	0.123913	92.699	0.915701	0.999911	0.270683	0.168466	107.441	1.60675	0.963759	-0.00760991	0.0184136	178.883	-0.413277	1	0.00990508	0.0295682	131.941	0.33499	1	3.40838	8.93452	399.408	0.381484	1
NaCl - NaCl + D	0	0.422982	0.229147	138.328	1.8459	0.894789	0.175467	0.129961	92.699	1.35015	0.992653	0.309524	0.186181	130.111	1.66249	0.952624	-0.00145001	0.0193123	178.883	-0.0750822	1	0.0498485	0.0310114	131.941	1.60742	0.964324	3.41628	9.37061	399.408	0.364575	1
NaCl - NaCl + F	0	0.369785	0.206268	112.438	1.79274	0.913871	0.182077	0.123913	92.699	1.46939	0.983342	0.278746	0.168466	107.441	1.65461	0.953693	0.00324836	0.0184136	178.883	0.176411	1	0.0597881	0.0295682	131.941	2.02204	0.808514	1.34034	8.93452	399.408	0.150019	1
NaCl - NaCl + H	0	0.278154	0.206268	112.438	1.34851	0.992979	0.0452655	0.123913	92.699	0.365299	1	0.255521	0.168466	107.441	1.51675	0.978156	0.0147926	0.0184136	178.883	0.803354	0.999986	0.0639877	0.0295682	131.941	2.16407	0.719933	0.413824	8.93452	399.408	0.0463175	1
NaCl - NaCl + O	0	0.12599	0.206268	112.438	0.610805	1	-0.07732	0.123913	92.699	-0.623984	0.999999	0.16465	0.168466	107.441	0.977347	0.99981	0.00967717	0.0184136	178.883	0.525546	1	0.0703753	0.0295682	131.941	2.3801	0.565737	-0.85074	8.93452	399.408	-0.0952194	1
NaCl - NaCl + P	0	0.396631	0.216336	112.438	1.83341	0.898702	0.0969932	0.129961	92.699	0.746323	0.999994	0.348135	0.176688	107.441	1.97033	0.835681	0.00321036	0.0193123	178.883	0.166234	1	0.0218694	0.0310114	131.941	0.705205	0.999997	0.299893	9.37061	399.408	0.0320036	1
NaCl + B - NaCl + C	0	0.336133	0.206268	112.438	1.62959	0.959359	0.210834	0.123913	92.699	1.70146	0.941257	0.230716	0.168466	107.441	1.36951	0.991741	-0.00716253	0.0184136	178.883	-0.388981	1	0.010262	0.0295682	131.941	0.347062	1	5.12635	8.93452	399.408	0.573769	1
NaCl + B - NaCl + D	0	0.431698	0.229147	138.328	1.88394	0.878714	0.272833	0.129961	92.699	2.09934	0.760605	0.269556	0.186181	130.111	1.44782	0.986156	-0.00100263	0.0193123	178.883	-0.0519169	1	0.0502055	0.0310114	131.941	1.61893	0.962087	5.13426	9.37061	399.408	0.547911	1
NaCl + B - NaCl + F	0	0.3785	0.206268	112.438	1.83499	0.898078	0.279443	0.123913	92.699	2.25515	0.656482	0.238779	0.168466	107.441	1.41737	0.988426	0.00369574	0.0184136	178.883	0.200707	1	0.060145	0.0295682	131.941	2.03411	0.801582	3.05832	8.93452	399.408	0.342304	1
NaCl + B - NaCl + H	0	0.28687	0.206268	112.438	1.39076	0.990446	0.142632	0.123913	92.699	1.15106	0.998655	0.215554	0.168466	107.441	1.27951	0.995884	0.01524	0.0184136	178.883	0.82765	0.999979	0.0643446	0.0295682	131.941	2.17614	0.711784	2.1318	8.93452	399.408	0.238602	1
NaCl + B - NaCl + O	0	0.134705	0.206268	112.438	0.653059	0.999999	0.020046	0.123913	92.699	0.161774	1	0.124682	0.168466	107.441	0.740105	0.999995	0.0101245	0.0184136	178.883	0.549842	1	0.0707322	0.0295682	131.941	2.39217	0.556855	0.867234	8.93452	399.408	0.0970655	1
NaCl + B - NaCl + P	0	0.405347	0.216336	112.438	1.87369	0.882098	0.194359	0.129961	92.699	1.49551	0.980404	0.308167	0.176688	107.441	1.74413	0.9297	0.00365774	0.0193123	178.883	0.189399	1	0.0222264	0.0310114	131.941	0.716715	0.999997	2.01787	9.37061	399.408	0.21534	1
NaCl + C - NaCl + D	0	0.0955653	0.229147	138.328	0.417049	1	0.0619995	0.129961	92.699	0.477061	1	0.0388404	0.186181	130.111	0.208616	1	0.0061599	0.0193123	178.883	0.318962	1	0.0399435	0.0310114	131.941	1.28802	0.995734	0.00790577	9.37061	399.408	0.000843678	1
NaCl + C - NaCl + F	0	0.0423677	0.206268	112.438	0.205401	1	0.0686096	0.123913	92.699	0.55369	1	0.00806284	0.168466	107.441	0.0478604	1	0.0108583	0.0184136	178.883	0.589689	1	0.049883	0.0295682	131.941	1.68705	0.946674	-2.06803	8.93452	399.408	-0.231466	1
NaCl + C - NaCl + H	0	-0.049263	0.206268	112.438	-0.23883	1	-0.0682022	0.123913	92.699	-0.550402	1	-0.015162	0.168466	107.441	-0.0900003	1	0.0224025	0.0184136	178.883	1.21663	0.997787	0.0540826	0.0295682	131.941	1.82908	0.901225	-2.99455	8.93452	399.408	-0.335167	1
NaCl + C - NaCl + O	0	-0.201427	0.206268	112.438	-0.976532	0.999814	-0.190788	0.123913	92.699	-1.53969	0.974535	-0.106034	0.168466	107.441	-0.629407	0.999999	0.0172871	0.0184136	178.883	0.938824	0.999896	0.0604702	0.0295682	131.941	2.04511	0.795161	-4.25912	8.93452	399.408	-0.476704	1
NaCl + C - NaCl + P	0	0.0692142	0.216336	112.438	0.319939	1	-0.0164745	0.129961	92.699	-0.126764	1	0.0774514	0.176688	107.441	0.43835	1	0.0108203	0.0193123	178.883	0.560278	1	0.0119644	0.0310114	131.941	0.385804	1	-3.10849	9.37061	399.408	-0.331727	1
NaCl + D - NaCl + F	0	-0.0531976	0.229147	138.328	-0.232156	1	0.00661011	0.129961	92.699	0.0508621	1	-0.0307775	0.186181	130.111	-0.16531	1	0.00469837	0.0193123	178.883	0.243284	1	0.00993952	0.0310114	131.941	0.320511	1	-2.07594	9.37061	399.408	-0.221537	1
NaCl + D - NaCl + H	0	-0.144828	0.229147	138.328	-0.632034	0.999999	-0.130202	0.129961	92.699	-1.00185	0.999733	-0.0540024	0.186181	130.111	-0.290053	1	0.0162426	0.0193123	178.883	0.84105	0.999974	0.0141391	0.0310114	131.941	0.455933	1	-3.00246	9.37061	399.408	-0.320413	1
NaCl + D - NaCl + O	0	-0.296993	0.229147	138.328	-1.29608	0.995476	-0.252787	0.129961	92.699	-1.94509	0.847637	-0.144874	0.186181	130.111	-0.778134	0.99999	0.0111272	0.0193123	178.883	0.576171	1	0.0205267	0.0310114	131.941	0.661908	0.999999	-4.26702	9.37061	399.408	-0.455363	1
NaCl + D - NaCl + P	0	-0.0263511	0.238249	136.111	-0.110603	1	-0.078474	0.13574	92.699	-0.578118	1	0.0386111	0.193653	128.169	0.199383	1	0.00466037	0.020171	178.883	0.231043	1	-0.0279791	0.0323904	131.941	-0.863809	0.999962	-3.11639	9.78728	399.408	-0.318412	1
NaCl + F - NaCl + H	0	-0.0916307	0.206268	112.438	-0.444231	1	-0.136812	0.123913	92.699	-1.10409	0.999162	-0.0232248	0.168466	107.441	-0.137861	1	0.0115442	0.0184136	178.883	0.626942	1	0.00419962	0.0295682	131.941	0.142031	1	-0.92652	8.93452	399.408	-0.103701	1
NaCl + F - NaCl + O	0	-0.243795	0.206268	112.438	-1.18193	0.998269	-0.259397	0.123913	92.699	-2.09338	0.764312	-0.114096	0.168466	107.441	-0.677267	0.999998	0.00642881	0.0184136	178.883	0.349135	1	0.0105872	0.0295682	131.941	0.35806	1	-2.19108	8.93452	399.408	-0.245238	1
NaCl + F - NaCl + P	0	0.0268466	0.216336	112.438	0.124097	1	-0.0850841	0.129961	92.699	-0.654687	0.999999	0.0693886	0.176688	107.441	0.392717	1	-3.79997e-05	0.0193123	178.883	-0.00196764	1	-0.0379186	0.0310114	131.941	-1.22273	0.997557	-1.04045	9.37061	399.408	-0.111034	1
NaCl + H - NaCl + O	0	-0.152164	0.206268	112.438	-0.737702	0.999995	-0.122586	0.123913	92.699	-0.989284	0.999771	-0.0908716	0.168466	107.441	-0.539407	1	-0.00511542	0.0184136	178.883	-0.277807	1	0.00638758	0.0295682	131.941	0.216028	1	-1.26456	8.93452	399.408	-0.141537	1
NaCl + H - NaCl + P	0	0.118477	0.216336	112.438	0.547654	1	0.0517277	0.129961	92.699	0.398023	1	0.0926134	0.176688	107.441	0.524162	1	-0.0115822	0.0193123	178.883	-0.599734	1	-0.0421183	0.0310114	131.941	-1.35815	0.992629	-0.113931	9.37061	399.408	-0.0121584	1
NaCl + O - NaCl + P	0	0.270642	0.216336	112.438	1.25103	0.996785	0.174313	0.129961	92.699	1.34127	0.993125	0.183485	0.176688	107.441	1.03847	0.999606	-0.00646681	0.0193123	178.883	-0.334855	1	-0.0485058	0.0310114	131.941	-1.56413	0.971866	1.15063	9.37061	399.408	0.122792	1
Control - Control + B	3	-0.296587	0.194635	127.595	-1.52381	0.977657	-0.191263	0.116813	98.1451	-1.63735	0.957149	-0.200956	0.157461	120.871	-1.27623	0.996075	0.00950161	0.0175467	237.923	0.541506	1	0.0203549	0.0269032	169.423	0.756597	0.999994	-2.92066	8.55072	650.115	-0.341569	1
Control - Control + C	3	-0.363275	0.200142	136.484	-1.81509	0.906711	-0.221118	0.118567	103.196	-1.86492	0.885336	-0.241426	0.160959	129.519	-1.49992	0.980696	0.00792703	0.01829	252.446	0.433408	1	0.039388	0.0279709	180.859	1.40818	0.98979	1.54144	8.96955	651.054	0.171853	1
Control - Control + D	3	-0.0458648	0.194635	127.595	-0.235645	1	-0.0190349	0.116813	98.1451	-0.162952	1	-0.0363473	0.157461	120.871	-0.230834	1	0.0106928	0.0175467	237.923	0.609393	1	0.0429897	0.0269032	169.423	1.59794	0.96675	3.88753	8.55072	650.115	0.454643	1
Control - Control + F	3	0.147368	0.194635	127.595	0.757152	0.999993	0.00638563	0.116813	98.1451	0.0546656	1	0.144176	0.157461	120.871	0.915628	0.999918	0.0122909	0.0175467	237.923	0.700471	0.999998	0.0510181	0.0269032	169.423	1.89635	0.874045	2.30003	8.55072	650.115	0.268986	1
Control - Control + H	3	-0.010632	0.194635	127.595	-0.0546251	1	0.0972258	0.116813	98.1451	0.832323	0.999974	-0.0592449	0.157461	120.871	-0.376251	1	0.00214279	0.0175467	237.923	0.12212	1	0.0473139	0.0269032	169.423	1.75867	0.927103	-1.29984	8.55072	650.115	-0.152016	1
Control - Control + O	3	-0.607383	0.194635	127.595	-3.12062	0.138142	-0.449581	0.116813	98.1451	-3.84873	0.0182009	-0.382593	0.157461	120.871	-2.42976	0.529615	0.00160908	0.0175467	237.923	0.0917028	1	-0.0118693	0.0269032	169.423	-0.441184	1	-10.9352	8.55072	650.115	-1.27886	0.996512
Control - Control + P	3	-0.0263879	0.194635	127.595	-0.135576	1	0.0134034	0.116813	98.1451	0.114743	1	-0.0330896	0.157461	120.871	-0.210145	1	0.00127008	0.0175467	237.923	0.0723829	1	0.0377829	0.0269032	169.423	1.4044	0.989994	5.90242	8.55072	650.115	0.690283	0.999998
Control - NaCl	3	-0.391087	0.194635	127.595	-2.00933	0.815518	-0.190108	0.116813	98.1451	-1.62746	0.959251	-0.296033	0.157461	120.871	-1.88004	0.879742	-0.00193482	0.0175467	237.923	-0.110267	1	0.000158448	0.0269032	169.423	0.00588957	1	2.56159	8.55072	650.115	0.299576	1
Control - NaCl + B	3	-0.300012	0.194635	127.595	-1.54141	0.97522	-0.250452	0.116813	98.1451	-2.14405	0.732277	-0.174786	0.157461	120.871	-1.11003	0.999162	0.0036227	0.0175467	237.923	0.206461	1	-0.0171704	0.0269032	169.423	-0.638228	0.999999	-8.98367	8.55072	650.115	-1.05063	0.999634
Control - NaCl + C	3	0.0366351	0.194635	127.595	0.188225	1	-0.0253351	0.116813	98.1451	-0.216886	1	0.0493027	0.157461	120.871	0.313111	1	-0.00261344	0.0175467	237.923	-0.148943	1	0.0142588	0.0269032	169.423	0.530005	1	6.12937	8.55072	650.115	0.716824	0.999997
Control - NaCl + D	3	0.0538943	0.204135	127.595	0.264013	1	-0.00278168	0.122514	98.1451	-0.022705	1	0.0552852	0.165146	120.871	0.334765	1	0.00737103	0.0184031	237.923	0.400532	1	0.0560525	0.0282163	169.423	1.98653	0.829245	5.91634	8.96808	650.115	0.659711	0.999999
Control - NaCl + F	3	-0.0732809	0.194635	127.595	-0.376504	1	-0.0748627	0.116813	98.1451	-0.640879	0.999999	-0.0358495	0.157461	120.871	-0.227673	1	0.0126961	0.0175467	237.923	0.723562	0.999997	0.0348949	0.0269032	169.423	1.29705	0.995559	-4.75242	8.55072	650.115	-0.555792	1
Control - NaCl + H	3	-0.0488753	0.194635	127.595	-0.251112	1	-0.0985566	0.116813	98.1451	-0.843715	0.999969	0.000402963	0.157461	120.871	0.00255913	1	0.0100409	0.0175467	237.923	0.572242	1	0.0219014	0.0269032	169.423	0.81408	0.999983	-9.95545	8.55072	650.115	-1.16428	0.998774
Control - NaCl + O	3	-0.551454	0.194635	127.595	-2.83327	0.264435	-0.389822	0.116813	98.1451	-3.33715	0.0822531	-0.356543	0.157461	120.871	-2.26433	0.650109	0.0175543	0.0175467	237.923	1.00043	0.999782	-0.0001874	0.0269032	169.423	-0.00696569	1	-10.7984	8.55072	650.115	-1.26286	0.996957
Control - NaCl + P	3	-0.186948	0.204135	127.595	-0.915803	0.999919	-0.175624	0.122514	98.1451	-1.4335	0.98692	-0.0991356	0.165146	120.871	-0.600289	1	0.000229978	0.0184031	237.923	0.0124967	1	-0.0326619	0.0282163	169.423	-1.15755	0.998722	-2.86332	8.96808	650.115	-0.319279	1
Control + B - Control + C	3	-0.0666878	0.200142	136.484	-0.333203	1	-0.0298553	0.118567	103.196	-0.251801	1	-0.0404696	0.160959	129.519	-0.251428	1	-0.00157458	0.01829	252.446	-0.08609	1	0.0190331	0.0279709	180.859	0.68046	0.999998	4.4621	8.96955	651.054	0.497472	1
Control + B - Control + D	3	0.250723	0.194635	127.595	1.28817	0.995707	0.172228	0.116813	98.1451	1.47439	0.982952	0.164609	0.157461	120.871	1.04539	0.999585	0.0011912	0.0175467	237.923	0.0678874	1	0.0226348	0.0269032	169.423	0.841342	0.999974	6.80819	8.55072	650.115	0.796212	0.999989
Control + B - Control + F	3	0.443956	0.194635	127.595	2.28096	0.638182	0.197648	0.116813	98.1451	1.69201	0.94408	0.345132	0.157461	120.871	2.19186	0.700878	0.00278931	0.0175467	237.923	0.158965	1	0.0306631	0.0269032	169.423	1.13976	0.998929	5.22069	8.55072	650.115	0.610555	1
Control + B - Control + H	3	0.285955	0.194635	127.595	1.46919	0.984057	0.288488	0.116813	98.1451	2.46967	0.501907	0.141711	0.157461	120.871	0.899976	0.999934	-0.00735882	0.0175467	237.923	-0.419386	1	0.026959	0.0269032	169.423	1.00207	0.999766	1.62082	8.55072	650.115	0.189553	1
Control + B - Control + O	3	-0.310796	0.194635	127.595	-1.59681	0.966198	-0.258318	0.116813	98.1451	-2.21139	0.687031	-0.181637	0.157461	120.871	-1.15354	0.9987	-0.00789253	0.0175467	237.923	-0.449803	1	-0.0322242	0.0269032	169.423	-1.19778	0.998125	-8.0145	8.55072	650.115	-0.937289	0.999911
Control + B - Control + P	3	0.270199	0.194635	127.595	1.38823	0.990781	0.204666	0.116813	98.1451	1.75209	0.926719	0.167866	0.157461	120.871	1.06608	0.999476	-0.00823153	0.0175467	237.923	-0.469123	1	0.017428	0.0269032	169.423	0.647804	0.999999	8.82308	8.55072	650.115	1.03185	0.999706
Control + B - NaCl	3	-0.0944999	0.194635	127.595	-0.485523	1	0.00115447	0.116813	98.1451	0.00988309	1	-0.0950771	0.157461	120.871	-0.603814	1	-0.0114364	0.0175467	237.923	-0.651773	0.999999	-0.0201965	0.0269032	169.423	-0.750708	0.999994	5.48225	8.55072	650.115	0.641145	0.999999
Control + B - NaCl + B	3	-0.00342476	0.194635	127.595	-0.0175958	1	-0.0591897	0.116813	98.1451	-0.506706	1	0.0261701	0.157461	120.871	0.166201	1	-0.00587891	0.0175467	237.923	-0.335044	1	-0.0375253	0.0269032	169.423	-1.39483	0.99065	-6.06301	8.55072	650.115	-0.709064	0.999998
Control + B - NaCl + C	3	0.333222	0.194635	127.595	1.71203	0.939894	0.165928	0.116813	98.1451	1.42046	0.988017	0.250259	0.157461	120.871	1.58934	0.967376	-0.0121151	0.0175467	237.923	-0.690448	0.999998	-0.00609607	0.0269032	169.423	-0.226593	1	9.05003	8.55072	650.115	1.05839	0.9996
Control + B - NaCl + D	3	0.350482	0.204135	127.595	1.71691	0.938532	0.188481	0.122514	98.1451	1.53844	0.974904	0.256241	0.165146	120.871	1.5516	0.973573	-0.00213058	0.0184031	237.923	-0.115773	1	0.0356976	0.0282163	169.423	1.26514	0.996592	8.837	8.96808	650.115	0.985384	0.999833
Control + B - NaCl + F	3	0.223306	0.194635	127.595	1.14731	0.99879	0.1164	0.116813	98.1451	0.996467	0.999754	0.165106	0.157461	120.871	1.04856	0.999569	0.00319448	0.0175467	237.923	0.182056	1	0.01454	0.0269032	169.423	0.540456	1	-1.83176	8.55072	650.115	-0.214223	1
Control + B - NaCl + H	3	0.247712	0.194635	127.595	1.2727	0.996221	0.0927061	0.116813	98.1451	0.793631	0.999986	0.201359	0.157461	120.871	1.27879	0.995991	0.000539318	0.0175467	237.923	0.0307362	1	0.00154646	0.0269032	169.423	0.0574823	1	-7.03478	8.55072	650.115	-0.822712	0.999983
Control + B - NaCl + O	3	-0.254867	0.194635	127.595	-1.30946	0.994905	-0.198559	0.116813	98.1451	-1.69981	0.942009	-0.155587	0.157461	120.871	-0.988102	0.999789	0.00805265	0.0175467	237.923	0.458928	1	-0.0205423	0.0269032	169.423	-0.763563	0.999993	-7.87774	8.55072	650.115	-0.921295	0.999928
Control + B - NaCl + P	3	0.10964	0.204135	127.595	0.537093	1	0.0156384	0.122514	98.1451	0.127646	1	0.10182	0.165146	120.871	0.616546	1	-0.00927163	0.0184031	237.923	-0.503809	1	-0.0530168	0.0282163	169.423	-1.87894	0.881789	0.0573453	8.96808	650.115	0.00639438	1
Control + C - Control + D	3	0.31741	0.200142	136.484	1.58593	0.968332	0.202083	0.118567	103.196	1.70438	0.941027	0.205078	0.160959	129.519	1.2741	0.996186	0.00276578	0.01829	252.446	0.151218	1	0.0036017	0.0279709	180.859	0.128766	1	2.34609	8.96955	651.054	0.261562	1
Control + C - Control + F	3	0.510644	0.200142	136.484	2.55141	0.441258	0.227504	0.118567	103.196	1.91878	0.861147	0.385601	0.160959	129.519	2.39565	0.554357	0.0043639	0.01829	252.446	0.238595	1	0.01163	0.0279709	180.859	0.41579	1	0.758589	8.96955	651.054	0.0845738	1
Control + C - Control + H	3	0.352643	0.200142	136.484	1.76197	0.925209	0.318344	0.118567	103.196	2.68493	0.354684	0.182181	0.160959	129.519	1.13184	0.998966	-0.00578423	0.01829	252.446	-0.316251	1	0.00792591	0.0279709	180.859	0.283362	1	-2.84128	8.96955	651.054	-0.31677	1
Control + C - Control + O	3	-0.244108	0.200142	136.484	-1.21968	0.997636	-0.228463	0.118567	103.196	-1.92687	0.857276	-0.141167	0.160959	129.519	-0.877037	0.999953	-0.00631795	0.01829	252.446	-0.345432	1	-0.0512573	0.0279709	180.859	-1.83252	0.901207	-12.4766	8.96955	651.054	-1.391	0.991584
Control + C - Control + P	3	0.336887	0.200142	136.484	1.68324	0.947763	0.234521	0.118567	103.196	1.97796	0.83143	0.208336	0.160959	129.519	1.29434	0.995497	-0.00665695	0.01829	252.446	-0.363967	1	-0.0016051	0.0279709	180.859	-0.0573846	1	4.36098	8.96955	651.054	0.486198	1
Control + C - NaCl	3	-0.0278121	0.200142	136.484	-0.138962	1	0.0310098	0.118567	103.196	0.261538	1	-0.0546075	0.160959	129.519	-0.339263	1	-0.00986185	0.01829	252.446	-0.539194	1	-0.0392296	0.0279709	180.859	-1.40251	0.990189	1.02015	8.96955	651.054	0.113735	1
Control + C - NaCl + B	3	0.063263	0.200142	136.484	0.316091	1	-0.0293344	0.118567	103.196	-0.247407	1	0.0666397	0.160959	129.519	0.414016	1	-0.00430433	0.01829	252.446	-0.235338	1	-0.0565584	0.0279709	180.859	-2.02204	0.809748	-10.5251	8.96955	651.054	-1.17343	0.998659
Control + C - NaCl + C	3	0.39991	0.200142	136.484	1.99814	0.822028	0.195783	0.118567	103.196	1.65124	0.954288	0.290728	0.160959	129.519	1.80622	0.909742	-0.0105405	0.01829	252.446	-0.576297	1	-0.0251292	0.0279709	180.859	-0.898403	0.999941	4.58793	8.96955	651.054	0.511501	1
Control + C - NaCl + D	3	0.417169	0.209392	135.693	1.99229	0.825193	0.218336	0.124188	102.735	1.75811	0.925058	0.296711	0.168485	128.731	1.76105	0.925247	-0.000555996	0.0191131	251.191	-0.0290897	1	0.0166645	0.0292361	179.851	0.569995	1	4.3749	9.36826	650.981	0.466991	1
Control + C - NaCl + F	3	0.289994	0.200142	136.484	1.44894	0.98613	0.146255	0.118567	103.196	1.23352	0.99719	0.205576	0.160959	129.519	1.27719	0.996087	0.00476907	0.01829	252.446	0.260747	1	-0.00449311	0.0279709	180.859	-0.160635	1	-6.29386	8.96955	651.054	-0.701692	0.999998
Control + C - NaCl + H	3	0.3144	0.200142	136.484	1.57089	0.970866	0.122561	0.118567	103.196	1.03369	0.999623	0.241829	0.160959	129.519	1.50242	0.980397	0.0021139	0.01829	252.446	0.115577	1	-0.0174867	0.0279709	180.859	-0.625172	1	-11.4969	8.96955	651.054	-1.28177	0.996426
Control + C - NaCl + O	3	-0.188179	0.200142	136.484	-0.940229	0.999889	-0.168704	0.118567	103.196	-1.42285	0.987915	-0.115118	0.160959	129.519	-0.715198	0.999997	0.00962724	0.01829	252.446	0.526367	1	-0.0395754	0.0279709	180.859	-1.41488	0.9893	-12.3398	8.96955	651.054	-1.37575	0.992478
Control + C - NaCl + P	3	0.176327	0.209392	135.693	0.842092	0.999973	0.0454938	0.124188	102.735	0.36633	1	0.14229	0.168485	128.731	0.844525	0.999971	-0.00769705	0.0191131	251.191	-0.40271	1	-0.0720499	0.0292361	179.851	-2.46441	0.502474	-4.40476	9.36826	650.981	-0.470179	1
Control + D - Control + F	3	0.193233	0.194635	127.595	0.992797	0.999779	0.0254205	0.116813	98.1451	0.217618	1	0.180523	0.157461	120.871	1.14646	0.998787	0.00159812	0.0175467	237.923	0.0910781	1	0.00802834	0.0269032	169.423	0.298415	1	-1.5875	8.55072	650.115	-0.185657	1
Control + D - Control + H	3	0.0352328	0.194635	127.595	0.18102	1	0.116261	0.116813	98.1451	0.995275	0.999757	-0.0228976	0.157461	120.871	-0.145417	1	-0.00855001	0.0175467	237.923	-0.487273	1	0.00432421	0.0269032	169.423	0.160732	1	-5.18737	8.55072	650.115	-0.606659	1
Control + D - Control + O	3	-0.561518	0.194635	127.595	-2.88498	0.237405	-0.430546	0.116813	98.1451	-3.68578	0.0302986	-0.346246	0.157461	120.871	-2.19893	0.696023	-0.00908373	0.0175467	237.923	-0.51769	1	-0.054859	0.0269032	169.423	-2.03912	0.799641	-14.8227	8.55072	650.115	-1.7335	0.937311
Control + D - Control + P	3	0.0194768	0.194635	127.595	0.100068	1	0.0324383	0.116813	98.1451	0.277695	1	0.00325772	0.157461	120.871	0.020689	1	-0.00942273	0.0175467	237.923	-0.53701	1	-0.0052068	0.0269032	169.423	-0.193538	1	2.01489	8.55072	650.115	0.235639	1
Control + D - NaCl	3	-0.345222	0.194635	127.595	-1.77369	0.921056	-0.171073	0.116813	98.1451	-1.46451	0.983988	-0.259686	0.157461	120.871	-1.64921	0.955391	-0.0126276	0.0175467	237.923	-0.71966	0.999997	-0.0428313	0.0269032	169.423	-1.59205	0.967802	-1.32594	8.55072	650.115	-0.155068	1
Control + D - NaCl + B	3	-0.254147	0.194635	127.595	-1.30576	0.995053	-0.231417	0.116813	98.1451	-1.9811	0.82946	-0.138439	0.157461	120.871	-0.879193	0.999951	-0.00707011	0.0175467	237.923	-0.402932	1	-0.0601601	0.0269032	169.423	-2.23617	0.670403	-12.8712	8.55072	650.115	-1.50528	0.981758
Control + D - NaCl + C	3	0.0824999	0.194635	127.595	0.423869	1	-0.00630019	0.116813	98.1451	-0.0539341	1	0.08565	0.157461	120.871	0.543945	1	-0.0133063	0.0175467	237.923	-0.758335	0.999994	-0.0287309	0.0269032	169.423	-1.06793	0.999498	2.24184	8.55072	650.115	0.262181	1
Control + D - NaCl + D	3	0.0997591	0.204135	127.595	0.488691	1	0.0162532	0.122514	98.1451	0.132664	1	0.0916325	0.165146	120.871	0.554856	1	-0.00332178	0.0184031	237.923	-0.180501	1	0.0130628	0.0282163	169.423	0.46295	1	2.02881	8.96808	650.115	0.226225	1
Control + D - NaCl + F	3	-0.0274161	0.194635	127.595	-0.140859	1	-0.0558279	0.116813	98.1451	-0.477927	1	0.000497797	0.157461	120.871	0.0031614	1	0.00200329	0.0175467	237.923	0.114169	1	-0.00809481	0.0269032	169.423	-0.300886	1	-8.63995	8.55072	650.115	-1.01044	0.999772
Control + D - NaCl + H	3	-0.00301054	0.194635	127.595	-0.0154676	1	-0.0795217	0.116813	98.1451	-0.680763	0.999998	0.0367503	0.157461	120.871	0.233393	1	-0.000651878	0.0175467	237.923	-0.0371511	1	-0.0210884	0.0269032	169.423	-0.78386	0.99999	-13.843	8.55072	650.115	-1.61892	0.964642
Control + D - NaCl + O	3	-0.505589	0.194635	127.595	-2.59762	0.409752	-0.370787	0.116813	98.1451	-3.1742	0.125066	-0.320196	0.157461	120.871	-2.0335	0.801535	0.00686146	0.0175467	237.923	0.391041	1	-0.0431771	0.0269032	169.423	-1.60491	0.965473	-14.6859	8.55072	650.115	-1.71751	0.941823
Control + D - NaCl + P	3	-0.141083	0.204135	127.595	-0.691125	0.999998	-0.156589	0.122514	98.1451	-1.27813	0.99586	-0.0627883	0.165146	120.871	-0.380198	1	-0.0104628	0.0184031	237.923	-0.568537	1	-0.0756516	0.0282163	169.423	-2.68113	0.351651	-6.75085	8.96808	650.115	-0.752764	0.999995
Control + F - Control + H	3	-0.158	0.194635	127.595	-0.811777	0.999983	0.0908402	0.116813	98.1451	0.777658	0.999989	-0.203421	0.157461	120.871	-1.29188	0.995538	-0.0101481	0.0175467	237.923	-0.578351	1	-0.00370412	0.0269032	169.423	-0.137683	1	-3.59987	8.55072	650.115	-0.421002	1
Control + F - Control + O	3	-0.754752	0.194635	127.595	-3.87777	0.0149941	-0.455966	0.116813	98.1451	-3.9034	0.0152554	-0.526769	0.157461	120.871	-3.34539	0.0774321	-0.0106818	0.0175467	237.923	-0.608768	1	-0.0628873	0.0269032	169.423	-2.33754	0.596641	-13.2352	8.55072	650.115	-1.54784	0.97635
Control + F - Control + P	3	-0.173756	0.194635	127.595	-0.892728	0.999941	0.00701775	0.116813	98.1451	0.060077	1	-0.177265	0.157461	120.871	-1.12577	0.999014	-0.0110208	0.0175467	237.923	-0.628088	1	-0.0132351	0.0269032	169.423	-0.491953	1	3.60239	8.55072	650.115	0.421296	1
Control + F - NaCl	3	-0.538456	0.194635	127.595	-2.76649	0.302092	-0.196494	0.116813	98.1451	-1.68213	0.946629	-0.440209	0.157461	120.871	-2.79567	0.286003	-0.0142257	0.0175467	237.923	-0.810738	0.999985	-0.0508596	0.0269032	169.423	-1.89047	0.876698	0.261559	8.55072	650.115	0.0305892	1
Control + F - NaCl + B	3	-0.447381	0.194635	127.595	-2.29856	0.625463	-0.256838	0.116813	98.1451	-2.19872	0.695718	-0.318962	0.157461	120.871	-2.02566	0.80604	-0.00866822	0.0175467	237.923	-0.49401	1	-0.0681885	0.0269032	169.423	-2.53458	0.451775	-11.2837	8.55072	650.115	-1.31962	0.995123
Control + F - NaCl + C	3	-0.110733	0.194635	127.595	-0.568927	1	-0.0317207	0.116813	98.1451	-0.271552	1	-0.094873	0.157461	120.871	-0.602518	1	-0.0149044	0.0175467	237.923	-0.849414	0.999972	-0.0367592	0.0269032	169.423	-1.36635	0.992398	3.82934	8.55072	650.115	0.447838	1
Control + F - NaCl + D	3	-0.0934742	0.204135	127.595	-0.457903	1	-0.00916732	0.122514	98.1451	-0.0748266	1	-0.0888905	0.165146	120.871	-0.538253	1	-0.00491989	0.0184031	237.923	-0.267341	1	0.00503443	0.0282163	169.423	0.178422	1	3.61631	8.96808	650.115	0.403242	1
Control + F - NaCl + F	3	-0.220649	0.194635	127.595	-1.13366	0.998944	-0.0812484	0.116813	98.1451	-0.695544	0.999998	-0.180025	0.157461	120.871	-1.1433	0.998825	0.000405169	0.0175467	237.923	0.023091	1	-0.0161231	0.0269032	169.423	-0.599302	1	-7.05245	8.55072	650.115	-0.824778	0.999983
Control + F - NaCl + H	3	-0.196244	0.194635	127.595	-1.00826	0.999734	-0.104942	0.116813	98.1451	-0.898381	0.999931	-0.143773	0.157461	120.871	-0.913069	0.999921	-0.00224999	0.0175467	237.923	-0.128229	1	-0.0291167	0.0269032	169.423	-1.08228	0.999412	-12.2555	8.55072	650.115	-1.43327	0.988642
Control + F - NaCl + O	3	-0.698823	0.194635	127.595	-3.59042	0.0376405	-0.396207	0.116813	98.1451	-3.39182	0.0709579	-0.500719	0.157461	120.871	-3.17996	0.119846	0.00526334	0.0175467	237.923	0.299963	1	-0.0512055	0.0269032	169.423	-1.90332	0.870864	-13.0984	8.55072	650.115	-1.53185	0.978511
Control + F - NaCl + P	3	-0.334316	0.204135	127.595	-1.63772	0.958101	-0.18201	0.122514	98.1451	-1.48562	0.981712	-0.243311	0.165146	120.871	-1.47331	0.983527	-0.0120609	0.0184031	237.923	-0.655376	0.999999	-0.0836799	0.0282163	169.423	-2.96566	0.195325	-5.16335	8.96808	650.115	-0.575747	1
Control + H - Control + O	3	-0.596751	0.194635	127.595	-3.066	0.157732	-0.546807	0.116813	98.1451	-4.68106	0.00095425	-0.323348	0.157461	120.871	-2.05351	0.789803	-0.000533717	0.0175467	237.923	-0.030417	1	-0.0591832	0.0269032	169.423	-2.19986	0.695958	-9.63532	8.55072	650.115	-1.12684	0.999159
Control + H - Control + P	3	-0.015756	0.194635	127.595	-0.0809512	1	-0.0838225	0.116813	98.1451	-0.717581	0.999996	0.0261553	0.157461	120.871	0.166106	1	-0.000872717	0.0175467	237.923	-0.0497369	1	-0.00953101	0.0269032	169.423	-0.35427	1	7.20226	8.55072	650.115	0.842298	0.999977
Control + H - NaCl	3	-0.380455	0.194635	127.595	-1.95471	0.844673	-0.287334	0.116813	98.1451	-2.45979	0.509006	-0.236788	0.157461	120.871	-1.50379	0.980081	-0.00407762	0.0175467	237.923	-0.232387	1	-0.0471555	0.0269032	169.423	-1.75278	0.928961	3.86143	8.55072	650.115	0.451591	1
Control + H - NaCl + B	3	-0.28938	0.194635	127.595	-1.48678	0.982178	-0.347678	0.116813	98.1451	-2.97638	0.198705	-0.115541	0.157461	120.871	-0.733776	0.999995	0.00147991	0.0175467	237.923	0.0843412	1	-0.0644843	0.0269032	169.423	-2.3969	0.552634	-7.68383	8.55072	650.115	-0.898617	0.999948
Control + H - NaCl + C	3	0.0472671	0.194635	127.595	0.24285	1	-0.122561	0.116813	98.1451	-1.04921	0.999544	0.108548	0.157461	120.871	0.689362	0.999998	-0.00475624	0.0175467	237.923	-0.271062	1	-0.0330551	0.0269032	169.423	-1.22867	0.997517	7.42921	8.55072	650.115	0.86884	0.999966
Control + H - NaCl + D	3	0.0645263	0.204135	127.595	0.316096	1	-0.100008	0.122514	98.1451	-0.816294	0.99998	0.11453	0.165146	120.871	0.693506	0.999998	0.00522824	0.0184031	237.923	0.284096	1	0.00873855	0.0282163	169.423	0.309698	1	7.21618	8.96808	650.115	0.804652	0.999988
Control + H - NaCl + F	3	-0.0626489	0.194635	127.595	-0.321879	1	-0.172089	0.116813	98.1451	-1.4732	0.98308	0.0233953	0.157461	120.871	0.148579	1	0.0105533	0.0175467	237.923	0.601442	1	-0.012419	0.0269032	169.423	-0.461619	1	-3.45258	8.55072	650.115	-0.403776	1
Control + H - NaCl + H	3	-0.0382434	0.194635	127.595	-0.196487	1	-0.195782	0.116813	98.1451	-1.67604	0.948158	0.0596479	0.157461	120.871	0.378811	1	0.00789813	0.0175467	237.923	0.450122	1	-0.0254126	0.0269032	169.423	-0.944592	0.999887	-8.6556	8.55072	650.115	-1.01227	0.999767
Control + H - NaCl + O	3	-0.540822	0.194635	127.595	-2.77864	0.295011	-0.487047	0.116813	98.1451	-4.16948	0.00622523	-0.297298	0.157461	120.871	-1.88808	0.876193	0.0154115	0.0175467	237.923	0.878314	0.999957	-0.0475013	0.0269032	169.423	-1.76564	0.924863	-9.49856	8.55072	650.115	-1.11085	0.999289
Control + H - NaCl + P	3	-0.176316	0.204135	127.595	-0.86372	0.999961	-0.27285	0.122514	98.1451	-2.22709	0.676169	-0.0398907	0.165146	120.871	-0.241548	1	-0.00191282	0.0184031	237.923	-0.10394	1	-0.0799758	0.0282163	169.423	-2.83438	0.260367	-1.56347	8.96808	650.115	-0.174338	1
Control + O - Control + P	3	0.580995	0.194635	127.595	2.98505	0.190501	0.462984	0.116813	98.1451	3.96348	0.0125262	0.349503	0.157461	120.871	2.21962	0.681688	-0.000339	0.0175467	237.923	-0.0193199	1	0.0496522	0.0269032	169.423	1.84559	0.895783	16.8376	8.55072	650.115	1.96914	0.841418
Control + O - NaCl	3	0.216296	0.194635	127.595	1.11129	0.99916	0.259473	0.116813	98.1451	2.22127	0.680206	0.0865597	0.157461	120.871	0.549722	1	-0.0035439	0.0175467	237.923	-0.20197	1	0.0120277	0.0269032	169.423	0.447073	1	13.4967	8.55072	650.115	1.57843	0.97175
Control + O - NaCl + B	3	0.307371	0.194635	127.595	1.57922	0.969296	0.199128	0.116813	98.1451	1.70468	0.940687	0.207807	0.157461	120.871	1.31974	0.99443	0.00201362	0.0175467	237.923	0.114758	1	-0.00530113	0.0269032	169.423	-0.197044	1	1.95149	8.55072	650.115	0.228225	1
Control + O - NaCl + C	3	0.644018	0.194635	127.595	3.30885	0.084816	0.424246	0.116813	98.1451	3.63185	0.0356609	0.431896	0.157461	120.871	2.74287	0.316813	-0.00422252	0.0175467	237.923	-0.240645	1	0.0261281	0.0269032	169.423	0.971189	0.999841	17.0645	8.55072	650.115	1.99568	0.82712
Control + O - NaCl + D	3	0.661278	0.204135	127.595	3.23941	0.102091	0.446799	0.122514	98.1451	3.64692	0.0340836	0.437878	0.165146	120.871	2.65145	0.374276	0.00576195	0.0184031	237.923	0.313097	1	0.0679218	0.0282163	169.423	2.40718	0.545008	16.8515	8.96808	650.115	1.87905	0.884726
Control + O - NaCl + F	3	0.534102	0.194635	127.595	2.74412	0.315372	0.374718	0.116813	98.1451	3.20786	0.115006	0.346743	0.157461	120.871	2.20209	0.693845	0.011087	0.0175467	237.923	0.631859	0.999999	0.0467642	0.0269032	169.423	1.73824	0.93341	6.18274	8.55072	650.115	0.723066	0.999997
Control + O - NaCl + H	3	0.558508	0.194635	127.595	2.86951	0.245292	0.351024	0.116813	98.1451	3.00502	0.186429	0.382996	0.157461	120.871	2.43232	0.527745	0.00843185	0.0175467	237.923	0.480539	1	0.0337706	0.0269032	169.423	1.25526	0.996867	0.979713	8.55072	650.115	0.114577	1
Control + O - NaCl + O	3	0.0559291	0.194635	127.595	0.287353	1	0.0597592	0.116813	98.1451	0.511582	1	0.0260495	0.157461	120.871	0.165434	1	0.0159452	0.0175467	237.923	0.908731	0.999934	0.0116819	0.0269032	169.423	0.434218	1	0.136757	8.55072	650.115	0.0159936	1
Control + O - NaCl + P	3	0.420435	0.204135	127.595	2.05959	0.786412	0.273956	0.122514	98.1451	2.23612	0.669876	0.283457	0.165146	120.871	1.7164	0.938442	-0.0013791	0.0184031	237.923	-0.0749385	1	-0.0207926	0.0282163	169.423	-0.7369	0.999995	8.07184	8.96808	650.115	0.900064	0.999947
Control + P - NaCl	3	-0.364699	0.194635	127.595	-1.87376	0.882758	-0.203512	0.116813	98.1451	-1.74221	0.9298	-0.262943	0.157461	120.871	-1.6699	0.950584	-0.0032049	0.0175467	237.923	-0.18265	1	-0.0376245	0.0269032	169.423	-1.39851	0.990402	-3.34083	8.55072	650.115	-0.390707	1
Control + P - NaCl + B	3	-0.273624	0.194635	127.595	-1.40583	0.989562	-0.263856	0.116813	98.1451	-2.25879	0.653949	-0.141696	0.157461	120.871	-0.899882	0.999934	0.00235262	0.0175467	237.923	0.134078	1	-0.0549533	0.0269032	169.423	-2.04263	0.797583	-14.8861	8.55072	650.115	-1.74092	0.935138
Control + P - NaCl + C	3	0.0630231	0.194635	127.595	0.323801	1	-0.0387384	0.116813	98.1451	-0.331629	1	0.0823923	0.157461	120.871	0.523256	1	-0.00388352	0.0175467	237.923	-0.221325	1	-0.0235241	0.0269032	169.423	-0.874397	0.999957	0.226952	8.55072	650.115	0.0265418	1
Control + P - NaCl + D	3	0.0802823	0.204135	127.595	0.39328	1	-0.0161851	0.122514	98.1451	-0.132108	1	0.0883748	0.165146	120.871	0.53513	1	0.00610095	0.0184031	237.923	0.331518	1	0.0182696	0.0282163	169.423	0.647482	0.999999	0.0139195	8.96808	650.115	0.00155212	1
Control + P - NaCl + F	3	-0.046893	0.194635	127.595	-0.240927	1	-0.0882661	0.116813	98.1451	-0.755621	0.999993	-0.00275992	0.157461	120.871	-0.0175276	1	0.011426	0.0175467	237.923	0.651179	0.999999	-0.00288801	0.0269032	169.423	-0.107348	1	-10.6548	8.55072	650.115	-1.24607	0.997372
Control + P - NaCl + H	3	-0.0224874	0.194635	127.595	-0.115536	1	-0.11196	0.116813	98.1451	-0.958458	0.999847	0.0334926	0.157461	120.871	0.212704	1	0.00877085	0.0175467	237.923	0.499859	1	-0.0158816	0.0269032	169.423	-0.590322	1	-15.8579	8.55072	650.115	-1.85456	0.895072
Control + P - NaCl + O	3	-0.525066	0.194635	127.595	-2.69769	0.34395	-0.403225	0.116813	98.1451	-3.4519	0.0600871	-0.323454	0.157461	120.871	-2.05418	0.789404	0.0162842	0.0175467	237.923	0.928051	0.999914	-0.0379703	0.0269032	169.423	-1.41137	0.989493	-16.7008	8.55072	650.115	-1.95315	0.849702
Control + P - NaCl + P	3	-0.16056	0.204135	127.595	-0.786536	0.999989	-0.189028	0.122514	98.1451	-1.5429	0.974251	-0.066046	0.165146	120.871	-0.399924	1	-0.0010401	0.0184031	237.923	-0.0565177	1	-0.0704448	0.0282163	169.423	-2.4966	0.479187	-8.76574	8.96808	650.115	-0.977438	0.999849
NaCl - NaCl + B	3	0.0910751	0.194635	127.595	0.467927	1	-0.0603442	0.116813	98.1451	-0.51659	1	0.121247	0.157461	120.871	0.770015	0.999991	0.00555752	0.0175467	237.923	0.316728	1	-0.0173288	0.0269032	169.423	-0.644118	0.999999	-11.5453	8.55072	650.115	-1.35021	0.993799
NaCl - NaCl + C	3	0.427722	0.194635	127.595	2.19756	0.697073	0.164773	0.116813	98.1451	1.41058	0.988798	0.345336	0.157461	120.871	2.19315	0.69999	-0.000678622	0.0175467	237.923	-0.0386753	1	0.0141004	0.0269032	169.423	0.524115	1	3.56778	8.55072	650.115	0.417249	1
NaCl - NaCl + D	3	0.444982	0.204135	127.595	2.17984	0.709197	0.187326	0.122514	98.1451	1.52902	0.976243	0.351318	0.165146	120.871	2.12731	0.74392	0.00930585	0.0184031	237.923	0.505668	1	0.055894	0.0282163	169.423	1.98091	0.832259	3.35475	8.96808	650.115	0.374077	1
NaCl - NaCl + F	3	0.317806	0.194635	127.595	1.63283	0.959137	0.115245	0.116813	98.1451	0.986584	0.999782	0.260184	0.157461	120.871	1.65237	0.95468	0.0146309	0.0175467	237.923	0.833829	0.999978	0.0347365	0.0269032	169.423	1.29116	0.995767	-7.31401	8.55072	650.115	-0.855367	0.999972
NaCl - NaCl + H	3	0.342212	0.194635	127.595	1.75822	0.926115	0.0915516	0.116813	98.1451	0.783747	0.999988	0.296436	0.157461	120.871	1.8826	0.878618	0.0119758	0.0175467	237.923	0.682509	0.999999	0.0217429	0.0269032	169.423	0.80819	0.999985	-12.517	8.55072	650.115	-1.46386	0.986033
NaCl - NaCl + O	3	-0.160367	0.194635	127.595	-0.823936	0.999979	-0.199713	0.116813	98.1451	-1.70969	0.939307	-0.0605103	0.157461	120.871	-0.384288	1	0.0194891	0.0175467	237.923	1.1107	0.999238	-0.000345848	0.0269032	169.423	-0.0128553	1	-13.36	8.55072	650.115	-1.56244	0.974234
NaCl - NaCl + P	3	0.204139	0.204135	127.595	1.00002	0.999759	0.014484	0.122514	98.1451	0.118223	1	0.196898	0.165146	120.871	1.19226	0.99812	0.0021648	0.0184031	237.923	0.117632	1	-0.0328203	0.0282163	169.423	-1.16317	0.99865	-5.42491	8.96808	650.115	-0.604913	1
NaCl + B - NaCl + C	3	0.336647	0.194635	127.595	1.72963	0.934876	0.225117	0.116813	98.1451	1.92717	0.856812	0.224089	0.157461	120.871	1.42314	0.988158	-0.00623614	0.0175467	237.923	-0.355404	1	0.0314292	0.0269032	169.423	1.16823	0.998582	15.113	8.55072	650.115	1.76746	0.926927
NaCl + B - NaCl + D	3	0.353906	0.204135	127.595	1.73369	0.933679	0.247671	0.122514	98.1451	2.02157	0.807252	0.230071	0.165146	120.871	1.39313	0.990384	0.00374833	0.0184031	237.923	0.203679	1	0.0732229	0.0282163	169.423	2.59505	0.409221	14.9	8.96808	650.115	1.66145	0.955812
NaCl + B - NaCl + F	3	0.226731	0.194635	127.595	1.1649	0.998563	0.17559	0.116813	98.1451	1.50317	0.979633	0.138936	0.157461	120.871	0.882355	0.999949	0.00907339	0.0175467	237.923	0.517101	1	0.0520653	0.0269032	169.423	1.93528	0.855661	4.23125	8.55072	650.115	0.494841	1
NaCl + B - NaCl + H	3	0.251137	0.194635	127.595	1.29029	0.995632	0.151896	0.116813	98.1451	1.30034	0.995046	0.175189	0.157461	120.871	1.11259	0.999139	0.00641823	0.0175467	237.923	0.365781	1	0.0390718	0.0269032	169.423	1.45231	0.986128	-0.971776	8.55072	650.115	-0.113648	1
NaCl + B - NaCl + O	3	-0.251442	0.194635	127.595	-1.29186	0.995576	-0.139369	0.116813	98.1451	-1.1931	0.998024	-0.181757	0.157461	120.871	-1.1543	0.99869	0.0139316	0.0175467	237.923	0.793973	0.999989	0.016983	0.0269032	169.423	0.631263	0.999999	-1.81473	8.55072	650.115	-0.212231	1
NaCl + B - NaCl + P	3	0.113064	0.204135	127.595	0.55387	1	0.0748281	0.122514	98.1451	0.610772	1	0.0756503	0.165146	120.871	0.45808	1	-0.00339272	0.0184031	237.923	-0.184356	1	-0.0154915	0.0282163	169.423	-0.549026	1	6.12035	8.96808	650.115	0.68246	0.999999
NaCl + C - NaCl + D	3	0.0172592	0.204135	127.595	0.0845478	1	0.0225534	0.122514	98.1451	0.184088	1	0.0059825	0.165146	120.871	0.0362254	1	0.00998447	0.0184031	237.923	0.542543	1	0.0417936	0.0282163	169.423	1.48119	0.983273	-0.213032	8.96808	650.115	-0.0237545	1
NaCl + C - NaCl + F	3	-0.109916	0.194635	127.595	-0.564728	1	-0.0495277	0.116813	98.1451	-0.423993	1	-0.0851522	0.157461	120.871	-0.540783	1	0.0153095	0.0175467	237.923	0.872504	0.999961	0.0206361	0.0269032	169.423	0.767048	0.999992	-10.8818	8.55072	650.115	-1.27262	0.996692
NaCl + C - NaCl + H	3	-0.0855105	0.194635	127.595	-0.439337	1	-0.0732215	0.116813	98.1451	-0.626829	0.999999	-0.0488997	0.157461	120.871	-0.310551	1	0.0126544	0.0175467	237.923	0.721184	0.999997	0.00764253	0.0269032	169.423	0.284075	1	-16.0848	8.55072	650.115	-1.88111	0.883832
NaCl + C - NaCl + O	3	-0.588089	0.194635	127.595	-3.02149	0.175183	-0.364486	0.116813	98.1451	-3.12027	0.142624	-0.405846	0.157461	120.871	-2.57744	0.424111	0.0201677	0.0175467	237.923	1.14938	0.998869	-0.0144462	0.0269032	169.423	-0.53697	1	-16.9278	8.55072	650.115	-1.97969	0.835817
NaCl + C - NaCl + P	3	-0.223583	0.204135	127.595	-1.09527	0.99929	-0.150289	0.122514	98.1451	-1.22671	0.997326	-0.148438	0.165146	120.871	-0.898828	0.999935	0.00284342	0.0184031	237.923	0.154508	1	-0.0469207	0.0282163	169.423	-1.66289	0.953377	-8.99269	8.96808	650.115	-1.00274	0.999793
NaCl + D - NaCl + F	3	-0.127175	0.204135	127.595	-0.622995	1	-0.072081	0.122514	98.1451	-0.588349	1	-0.0911347	0.165146	120.871	-0.551842	1	0.00532506	0.0184031	237.923	0.289357	1	-0.0211576	0.0282163	169.423	-0.749834	0.999994	-10.6688	8.96808	650.115	-1.18964	0.998433
NaCl + D - NaCl + H	3	-0.10277	0.204135	127.595	-0.503439	1	-0.0957749	0.122514	98.1451	-0.781746	0.999989	-0.0548822	0.165146	120.871	-0.332325	1	0.0026699	0.0184031	237.923	0.145079	1	-0.0341511	0.0282163	169.423	-1.21033	0.997895	-15.8718	8.96808	650.115	-1.76981	0.926166
NaCl + D - NaCl + O	3	-0.605348	0.204135	127.595	-2.96543	0.199134	-0.38704	0.122514	98.1451	-3.15915	0.129786	-0.411829	0.165146	120.871	-2.49372	0.483207	0.0101832	0.0184031	237.923	0.553344	1	-0.0562399	0.0282163	169.423	-1.99317	0.825642	-16.7147	8.96808	650.115	-1.8638	0.89124
NaCl + D - NaCl + P	3	-0.240842	0.213212	127.595	-1.12959	0.998986	-0.172843	0.127962	98.1451	-1.35074	0.992697	-0.154421	0.17249	120.871	-0.895246	0.999938	-0.00714105	0.0192214	237.923	-0.371516	1	-0.0887144	0.029471	169.423	-3.01023	0.176095	-8.77965	9.36685	650.115	-0.937311	0.999911
NaCl + F - NaCl + H	3	0.0244056	0.194635	127.595	0.125391	1	-0.0236938	0.116813	98.1451	-0.202836	1	0.0362525	0.157461	120.871	0.230232	1	-0.00265516	0.0175467	237.923	-0.15132	1	-0.0129935	0.0269032	169.423	-0.482973	1	-5.20302	8.55072	650.115	-0.608489	1
NaCl + F - NaCl + O	3	-0.478173	0.194635	127.595	-2.45677	0.509643	-0.314959	0.116813	98.1451	-2.69627	0.348264	-0.320694	0.157461	120.871	-2.03666	0.799704	0.00485817	0.0175467	237.923	0.276872	1	-0.0350823	0.0269032	169.423	-1.30402	0.995302	-6.04598	8.55072	650.115	-0.707072	0.999998
NaCl + F - NaCl + P	3	-0.113667	0.204135	127.595	-0.556821	1	-0.100761	0.122514	98.1451	-0.822448	0.999978	-0.0632861	0.165146	120.871	-0.383212	1	-0.0124661	0.0184031	237.923	-0.677393	0.999999	-0.0675568	0.0282163	169.423	-2.39424	0.554605	1.88911	8.96808	650.115	0.210648	1
NaCl + H - NaCl + O	3	-0.502579	0.194635	127.595	-2.58216	0.420371	-0.291265	0.116813	98.1451	-2.49344	0.484918	-0.356946	0.157461	120.871	-2.26689	0.64828	0.00751334	0.0175467	237.923	0.428192	1	-0.0220888	0.0269032	169.423	-0.821045	0.999981	-0.842957	8.55072	650.115	-0.0985831	1
NaCl + H - NaCl + P	3	-0.138072	0.204135	127.595	-0.676377	0.999998	-0.0770676	0.122514	98.1451	-0.629051	0.999999	-0.0995386	0.165146	120.871	-0.602729	1	-0.00981095	0.0184031	237.923	-0.533114	1	-0.0545633	0.0282163	169.423	-1.93375	0.856413	7.09213	8.96808	650.115	0.79082	0.99999
NaCl + O - NaCl + P	3	0.364506	0.204135	127.595	1.78561	0.917001	0.214197	0.122514	98.1451	1.74835	0.927896	0.257408	0.165146	120.871	1.55866	0.972487	-0.0173243	0.0184031	237.923	-0.941379	0.999897	-0.0324745	0.0282163	169.423	-1.15091	0.998803	7.93509	8.96808	650.115	0.884815	0.999957
Control - Control + B	5	-0.199052	0.187198	139.493	-1.06332	0.999507	-0.170531	0.112404	102.02	-1.51712	0.977966	-0.113787	0.150446	131.675	-0.756327	0.999993	0.0148051	0.0170575	286.464	0.86795	0.999964	0.0247556	0.0253358	205.97	0.977097	0.999834	-0.382901	8.92519	626.797	-0.0429012	1
Control - Control + C	5	-0.342234	0.192495	150.02	-1.77788	0.92035	-0.240183	0.11403	107.257	-2.10631	0.756893	-0.211873	0.153845	141.541	-1.37719	0.991598	0.0161282	0.0177733	305.748	0.907443	0.999937	0.0261173	0.0263506	220.566	0.991147	0.999803	-2.33737	9.3287	647.582	-0.250557	1
Control - Control + D	5	0.00525042	0.187198	139.493	0.0280474	1	-0.0534865	0.112404	102.02	-0.475841	1	0.0319937	0.150446	131.675	0.212658	1	0.0270479	0.0170575	286.464	1.58569	0.969821	0.0508291	0.0253358	205.97	2.00621	0.819109	-1.67019	8.92519	626.797	-0.187132	1
Control - Control + F	5	0.110439	0.187198	139.493	0.589959	1	0.0111092	0.112404	102.02	0.0988322	1	0.0915455	0.152952	140.048	0.598524	1	0.0471173	0.0170575	286.464	2.76226	0.297258	0.0639356	0.0253358	205.97	2.52352	0.458718	-5.55515	8.92519	626.797	-0.622413	1
Control - Control + H	5	0.143502	0.187198	139.493	0.766578	0.999992	0.126015	0.112404	102.02	1.12108	0.999025	0.0380078	0.150446	131.675	0.252634	1	0.0230657	0.0170575	286.464	1.35223	0.993461	0.0553656	0.0253358	205.97	2.18527	0.706351	-2.21463	8.92519	626.797	-0.248132	1
Control - Control + O	5	-0.454839	0.187198	139.493	-2.42972	0.529028	-0.402618	0.112404	102.02	-3.58188	0.0409108	-0.287358	0.150446	131.675	-1.91003	0.866628	0.0412605	0.0170575	286.464	2.4189	0.53501	0.0334938	0.0253358	205.97	1.32199	0.994689	-16.4985	8.92519	626.797	-1.84853	0.897486
Control - Control + P	5	-0.0142923	0.187198	139.493	-0.0763487	1	-0.179787	0.112404	102.02	-1.59946	0.964944	0.0761433	0.150446	131.675	0.506116	1	0.0347026	0.0170575	286.464	2.03445	0.803829	0.0415122	0.0253358	205.97	1.63848	0.959266	-8.40541	8.92519	626.797	-0.941763	0.999905
Control - NaCl	5	-0.392253	0.187198	139.493	-2.09539	0.764785	-0.219847	0.112404	102.02	-1.95586	0.842833	-0.28233	0.150446	131.675	-1.87661	0.88168	0.0179245	0.0170575	286.464	1.05083	0.999612	0.00031595	0.0253358	205.97	0.0124705	1	-2.59679	8.92519	626.797	-0.290951	1
Control - NaCl + B	5	-0.290646	0.187198	139.493	-1.55261	0.973787	-0.232996	0.112404	102.02	-2.07284	0.777388	-0.174148	0.150446	131.675	-1.15754	0.99867	-0.00818431	0.0170575	286.464	-0.479807	1	-0.017583	0.0253358	205.97	-0.693996	0.999998	-6.76739	8.92519	626.797	-0.758235	0.999994
Control - NaCl + C	5	0.0684105	0.187198	139.493	0.365444	1	-0.0589502	0.112404	102.02	-0.524447	1	0.0978856	0.150446	131.675	0.650634	0.999999	0.0298261	0.0170575	286.464	1.74856	0.931683	0.0278201	0.0253358	205.97	1.09805	0.999322	4.25931	8.92519	626.797	0.477223	1
Control - NaCl + D	5	-0.0121585	0.196335	139.493	-0.0619273	1	-0.176479	0.117891	102.02	-1.49697	0.980491	0.0760808	0.15779	131.675	0.482166	1	0.0487944	0.0178901	286.464	2.72746	0.318511	0.0916651	0.0265725	205.97	3.44963	0.0530211	-7.86941	9.36082	626.797	-0.840676	0.999978
Control - NaCl + F	5	-0.119095	0.187198	139.493	-0.636199	0.999999	-0.0931701	0.112404	102.02	-0.828884	0.999976	0.00957603	0.150446	131.675	0.0636508	1	0.0353235	0.0170575	286.464	2.07085	0.781978	0.0601292	0.0253358	205.97	2.37329	0.569787	-6.00072	8.92519	626.797	-0.672335	0.999999
Control - NaCl + H	5	0.0254663	0.187198	139.493	0.136039	1	-0.13008	0.112404	102.02	-1.15725	0.998604	0.117653	0.150446	131.675	0.782026	0.999989	0.0511699	0.0170575	286.464	2.99984	0.175714	0.0480893	0.0253358	205.97	1.89808	0.873971	-9.82675	8.92519	626.797	-1.10101	0.999359
Control - NaCl + O	5	-0.351131	0.187198	139.493	-1.87572	0.882349	-0.235306	0.112404	102.02	-2.09339	0.764766	-0.213416	0.150446	131.675	-1.41855	0.988647	0.0516864	0.0170575	286.464	3.03013	0.163245	0.0802982	0.0253358	205.97	3.16935	0.116813	-16.2192	8.92519	626.797	-1.81724	0.909621
Control - NaCl + P	5	-0.112257	0.196335	139.493	-0.571762	1	-0.312735	0.117891	102.02	-2.65275	0.375458	0.0189262	0.15779	131.675	0.119946	1	0.0100082	0.0178901	286.464	0.559426	1	0.0397301	0.0265725	205.97	1.49516	0.982011	-15.091	9.36082	626.797	-1.61215	0.965893
Control + B - Control + C	5	-0.143182	0.192495	150.02	-0.743819	0.999995	-0.0696521	0.11403	107.257	-0.610821	1	-0.0980867	0.153845	141.541	-0.637569	0.999999	0.00132315	0.0177733	305.748	0.0744461	1	0.00136175	0.0263506	220.566	0.0516783	1	-1.95447	9.3287	647.582	-0.209512	1
Control + B - Control + D	5	0.204303	0.187198	139.493	1.09137	0.99933	0.117045	0.112404	102.02	1.04128	0.999587	0.14578	0.150446	131.675	0.968986	0.999837	0.0122429	0.0170575	286.464	0.717741	0.999997	0.0260735	0.0253358	205.97	1.02912	0.999686	-1.28728	8.92519	626.797	-0.144231	1
Control + B - Control + F	5	0.309492	0.187198	139.493	1.65328	0.954982	0.18164	0.112404	102.02	1.61595	0.96176	0.205332	0.152952	140.048	1.34246	0.993501	0.0323122	0.0170575	286.464	1.89431	0.876611	0.03918	0.0253358	205.97	1.54643	0.975461	-5.17225	8.92519	626.797	-0.579512	1
Control + B - Control + H	5	0.342554	0.187198	139.493	1.8299	0.901167	0.296546	0.112404	102.02	2.63821	0.384964	0.151795	0.150446	131.675	1.00896	0.999733	0.00826062	0.0170575	286.464	0.48428	1	0.03061	0.0253358	205.97	1.20817	0.997985	-1.83173	8.92519	626.797	-0.205231	1
Control + B - Control + O	5	-0.255787	0.187198	139.493	-1.3664	0.992222	-0.232087	0.112404	102.02	-2.06475	0.782269	-0.173571	0.150446	131.675	-1.1537	0.998719	0.0264554	0.0170575	286.464	1.55095	0.975258	0.00873823	0.0253358	205.97	0.344896	1	-16.1156	8.92519	626.797	-1.80563	0.913869
Control + B - Control + P	5	0.18476	0.187198	139.493	0.986975	0.999799	-0.00925542	0.112404	102.02	-0.0823404	1	0.18993	0.150446	131.675	1.26244	0.99655	0.0198975	0.0170575	286.464	1.16649	0.998685	0.0167566	0.0253358	205.97	0.661381	0.999999	-8.02251	8.92519	626.797	-0.898862	0.999947
Control + B - NaCl	5	-0.193201	0.187198	139.493	-1.03207	0.999654	-0.0493157	0.112404	102.02	-0.438735	1	-0.168543	0.150446	131.675	-1.12029	0.999083	0.00311946	0.0170575	286.464	0.182879	1	-0.0244396	0.0253358	205.97	-0.964627	0.999858	-2.21389	8.92519	626.797	-0.24805	1
Control + B - NaCl + B	5	-0.0915936	0.187198	139.493	-0.489287	1	-0.0624651	0.112404	102.02	-0.555718	1	-0.0603611	0.150446	131.675	-0.401213	1	-0.0229894	0.0170575	286.464	-1.34776	0.99368	-0.0423385	0.0253358	205.97	-1.67109	0.951958	-6.38449	8.92519	626.797	-0.715334	0.999997
Control + B - NaCl + C	5	0.267463	0.187198	139.493	1.42877	0.98791	0.111581	0.112404	102.02	0.992675	0.999767	0.211672	0.150446	131.675	1.40696	0.989521	0.015021	0.0170575	286.464	0.880609	0.999957	0.00306452	0.0253358	205.97	0.120956	1	4.64221	8.92519	626.797	0.520124	1
Control + B - NaCl + D	5	0.186894	0.196335	139.493	0.951912	0.999871	-0.0059475	0.117891	102.02	-0.0504493	1	0.189868	0.15779	131.675	1.2033	0.99795	0.0339893	0.0178901	286.464	1.8999	0.874075	0.0669095	0.0265725	205.97	2.518	0.462715	-7.48651	9.36082	626.797	-0.799771	0.999989
Control + B - NaCl + F	5	0.079957	0.187198	139.493	0.427125	1	0.077361	0.112404	102.02	0.688239	0.999998	0.123363	0.150446	131.675	0.819978	0.99998	0.0205184	0.0170575	286.464	1.2029	0.99814	0.0353736	0.0253358	205.97	1.39619	0.990728	-5.61782	8.92519	626.797	-0.629434	1
Control + B - NaCl + H	5	0.224519	0.187198	139.493	1.19936	0.998042	0.0404509	0.112404	102.02	0.359869	1	0.23144	0.150446	131.675	1.53835	0.975733	0.0363648	0.0170575	286.464	2.13189	0.74297	0.0233338	0.0253358	205.97	0.920978	0.99992	-9.44385	8.92519	626.797	-1.05811	0.9996
Control + B - NaCl + O	5	-0.152078	0.187198	139.493	-0.812392	0.999983	-0.0647751	0.112404	102.02	-0.576269	1	-0.0996297	0.150446	131.675	-0.662227	0.999999	0.0368813	0.0170575	286.464	2.16218	0.72264	0.0555427	0.0253358	205.97	2.19226	0.701511	-15.8363	8.92519	626.797	-1.77434	0.924651
Control + B - NaCl + P	5	0.0867953	0.196335	139.493	0.442077	1	-0.142204	0.117891	102.02	-1.20624	0.997791	0.132713	0.15779	131.675	0.841076	0.999973	-0.00479691	0.0178901	286.464	-0.268132	1	0.0149745	0.0265725	205.97	0.563536	1	-14.7081	9.36082	626.797	-1.57124	0.972867
Control + C - Control + D	5	0.347485	0.192495	150.02	1.80516	0.91079	0.186697	0.11403	107.257	1.63726	0.957547	0.243867	0.153845	141.541	1.58515	0.968565	0.0109197	0.0177733	305.748	0.614391	1	0.0247118	0.0263506	220.566	0.937807	0.999901	0.667189	9.3287	647.582	0.07152	1
Control + C - Control + F	5	0.452673	0.192495	150.02	2.3516	0.58644	0.251292	0.11403	107.257	2.20374	0.692477	0.303419	0.156296	150.06	1.94131	0.852177	0.030989	0.0177733	305.748	1.74358	0.933325	0.0378182	0.0263506	220.566	1.43519	0.987898	-3.21778	9.3287	647.582	-0.344933	1
Control + C - Control + H	5	0.485736	0.192495	150.02	2.52336	0.460536	0.366198	0.11403	107.257	3.21141	0.112456	0.249881	0.153845	141.541	1.62424	0.961239	0.00693747	0.0177733	305.748	0.390332	1	0.0292483	0.0263506	220.566	1.10997	0.999238	0.122746	9.3287	647.582	0.0131579	1
Control + C - Control + O	5	-0.112605	0.192495	150.02	-0.584974	1	-0.162435	0.11403	107.257	-1.42449	0.98785	-0.075484	0.153845	141.541	-0.490651	1	0.0251323	0.0177733	305.748	1.41405	0.989763	0.00737648	0.0263506	220.566	0.279936	1	-14.1611	9.3287	647.582	-1.51802	0.980252
Control + C - Control + P	5	0.327942	0.192495	150.02	1.70363	0.942805	0.0603967	0.11403	107.257	0.529655	1	0.288017	0.153845	141.541	1.87213	0.883967	0.0185743	0.0177733	305.748	1.04507	0.999639	0.0153949	0.0263506	220.566	0.584233	1	-6.06804	9.3287	647.582	-0.65047	0.999999
Control + C - NaCl	5	-0.050019	0.192495	150.02	-0.259845	1	0.0203364	0.11403	107.257	0.178342	1	-0.0704563	0.153845	141.541	-0.45797	1	0.00179631	0.0177733	305.748	0.101068	1	-0.0258014	0.0263506	220.566	-0.979157	0.999831	-0.25942	9.3287	647.582	-0.0278088	1
Control + C - NaCl + B	5	0.0515882	0.192495	150.02	0.267997	1	0.00718701	0.11403	107.257	0.0630272	1	0.0377256	0.153845	141.541	0.245219	1	-0.0243125	0.0177733	305.748	-1.36793	0.992669	-0.0437003	0.0263506	220.566	-1.65842	0.955056	-4.43002	9.3287	647.582	-0.474881	1
Control + C - NaCl + C	5	0.410645	0.192495	150.02	2.13327	0.74071	0.181233	0.11403	107.257	1.58934	0.966978	0.309759	0.153845	141.541	2.01345	0.81368	0.0136979	0.0177733	305.748	0.7707	0.999993	0.00170276	0.0263506	220.566	0.0646194	1	6.59668	9.3287	647.582	0.707138	0.999998
Control + C - NaCl + D	5	0.330076	0.201392	149.077	1.63897	0.958334	0.0637046	0.119442	106.778	0.533352	1	0.287954	0.161033	140.64	1.78817	0.916557	0.0326661	0.0185738	304.076	1.75873	0.928643	0.0655478	0.0275417	219.28	2.37995	0.564703	-5.53204	9.74631	645.882	-0.567603	1
Control + C - NaCl + F	5	0.223139	0.192495	150.02	1.15919	0.998677	0.147013	0.11403	107.257	1.28925	0.995542	0.221449	0.153845	141.541	1.43943	0.987031	0.0191953	0.0177733	305.748	1.08001	0.999465	0.0340119	0.0263506	220.566	1.29074	0.995897	-3.66335	9.3287	647.582	-0.392696	1
Control + C - NaCl + H	5	0.367701	0.192495	150.02	1.91018	0.867176	0.110103	0.11403	107.257	0.965559	0.999836	0.329526	0.153845	141.541	2.14194	0.734848	0.0350416	0.0177733	305.748	1.97159	0.838943	0.021972	0.0263506	220.566	0.833833	0.999978	-7.48938	9.3287	647.582	-0.802832	0.999988
Control + C - NaCl + O	5	-0.00889654	0.192495	150.02	-0.0462169	1	0.00487695	0.11403	107.257	0.0427689	1	-0.00154298	0.153845	141.541	-0.0100295	1	0.0355582	0.0177733	305.748	2.00066	0.823221	0.0541809	0.0263506	220.566	2.05615	0.790327	-13.8818	9.3287	647.582	-1.48808	0.983642
Control + C - NaCl + P	5	0.229977	0.201392	149.077	1.14194	0.998883	-0.0725518	0.119442	106.778	-0.607423	1	0.2308	0.161033	140.64	1.43324	0.98755	-0.00612006	0.0185738	304.076	-0.3295	1	0.0136128	0.0275417	219.28	0.494261	1	-12.7537	9.74631	645.882	-1.30856	0.995538
Control + D - Control + F	5	0.105189	0.187198	139.493	0.561911	1	0.0645957	0.112404	102.02	0.574673	1	0.0595518	0.152952	140.048	0.38935	1	0.0200693	0.0170575	286.464	1.17657	0.99855	0.0131065	0.0253358	205.97	0.517309	1	-3.88497	8.92519	626.797	-0.435281	1
Control + D - Control + H	5	0.138252	0.187198	139.493	0.738531	0.999995	0.179501	0.112404	102.02	1.59692	0.965416	0.00601414	0.150446	131.675	0.0399753	1	-0.00398226	0.0170575	286.464	-0.233461	1	0.00453648	0.0253358	205.97	0.179054	1	-0.544443	8.92519	626.797	-0.0610007	1
Control + D - Control + O	5	-0.460089	0.187198	139.493	-2.45777	0.508465	-0.349132	0.112404	102.02	-3.10604	0.146845	-0.319351	0.150446	131.675	-2.12269	0.747198	0.0142125	0.0170575	286.464	0.833213	0.999979	-0.0173353	0.0253358	205.97	-0.684221	0.999998	-14.8283	8.92519	626.797	-1.6614	0.955795
Control + D - Control + P	5	-0.0195428	0.187198	139.493	-0.104396	1	-0.1263	0.112404	102.02	-1.12362	0.999	0.0441496	0.150446	131.675	0.293457	1	0.00765462	0.0170575	286.464	0.448754	1	-0.00931688	0.0253358	205.97	-0.367735	1	-6.73523	8.92519	626.797	-0.754631	0.999995
Control + D - NaCl	5	-0.397504	0.187198	139.493	-2.12344	0.746899	-0.16636	0.112404	102.02	-1.48002	0.982435	-0.314323	0.150446	131.675	-2.08927	0.7684	-0.00912341	0.0170575	286.464	-0.534862	1	-0.0505132	0.0253358	205.97	-1.99374	0.825999	-0.926609	8.92519	626.797	-0.10382	1
Control + D - NaCl + B	5	-0.295896	0.187198	139.493	-1.58066	0.969296	-0.17951	0.112404	102.02	-1.597	0.965402	-0.206142	0.150446	131.675	-1.3702	0.991941	-0.0352323	0.0170575	286.464	-2.0655	0.785258	-0.0684121	0.0253358	205.97	-2.70021	0.337843	-5.09721	8.92519	626.797	-0.571104	1
Control + D - NaCl + C	5	0.0631601	0.187198	139.493	0.337397	1	-0.00546364	0.112404	102.02	-0.048607	1	0.0658919	0.150446	131.675	0.437976	1	0.00277813	0.0170575	286.464	0.162868	1	-0.023009	0.0253358	205.97	-0.908161	0.999933	5.92949	8.92519	626.797	0.664355	0.999999
Control + D - NaCl + D	5	-0.0174089	0.196335	139.493	-0.0886695	1	-0.122992	0.117891	102.02	-1.04327	0.999578	0.0440871	0.15779	131.675	0.279405	1	0.0217464	0.0178901	286.464	1.21556	0.99791	0.040836	0.0265725	205.97	1.53678	0.976816	-6.19922	9.36082	626.797	-0.662252	0.999999
Control + D - NaCl + F	5	-0.124346	0.187198	139.493	-0.664247	0.999999	-0.0396836	0.112404	102.02	-0.353043	1	-0.0224176	0.150446	131.675	-0.149008	1	0.00827555	0.0170575	286.464	0.485156	1	0.00930009	0.0253358	205.97	0.367073	1	-4.33053	8.92519	626.797	-0.485204	1
Control + D - NaCl + H	5	0.0202159	0.187198	139.493	0.107992	1	-0.0765937	0.112404	102.02	-0.681413	0.999998	0.0856594	0.150446	131.675	0.569368	1	0.0241219	0.0170575	286.464	1.41415	0.989716	-0.00273977	0.0253358	205.97	-0.108138	1	-8.15656	8.92519	626.797	-0.913881	0.999935
Control + D - NaCl + O	5	-0.356381	0.187198	139.493	-1.90376	0.869815	-0.18182	0.112404	102.02	-1.61755	0.961441	-0.24541	0.150446	131.675	-1.63121	0.959581	0.0246385	0.0170575	286.464	1.44443	0.987335	0.0294691	0.0253358	205.97	1.16314	0.998684	-14.549	8.92519	626.797	-1.6301	0.962436
Control + D - NaCl + P	5	-0.117507	0.196335	139.493	-0.598504	1	-0.259248	0.117891	102.02	-2.19906	0.695575	-0.0130675	0.15779	131.675	-0.0828158	1	-0.0170398	0.0178901	286.464	-0.952471	0.999884	-0.011099	0.0265725	205.97	-0.417688	1	-13.4209	9.36082	626.797	-1.43373	0.988595
Control + F - Control + H	5	0.0330629	0.187198	139.493	0.17662	1	0.114905	0.112404	102.02	1.02225	0.999669	-0.0535377	0.152952	140.048	-0.350029	1	-0.0240516	0.0170575	286.464	-1.41003	0.99001	-0.00856999	0.0253358	205.97	-0.338255	1	3.34052	8.92519	626.797	0.37428	1
Control + F - Control + O	5	-0.565278	0.187198	139.493	-3.01968	0.174645	-0.413728	0.112404	102.02	-3.68071	0.0303854	-0.378903	0.152952	140.048	-2.47727	0.494227	-0.00585677	0.0170575	286.464	-0.343354	1	-0.0304418	0.0253358	205.97	-1.20153	0.998104	-10.9433	8.92519	626.797	-1.22612	0.997798
Control + F - Control + P	5	-0.124732	0.187198	139.493	-0.666307	0.999999	-0.190896	0.112404	102.02	-1.6983	0.942612	-0.0154022	0.152952	140.048	-0.1007	1	-0.0124147	0.0170575	286.464	-0.727814	0.999997	-0.0224234	0.0253358	205.97	-0.885045	0.999952	-2.85026	8.92519	626.797	-0.31935	1
Control + F - NaCl	5	-0.502692	0.187198	139.493	-2.68535	0.350798	-0.230956	0.112404	102.02	-2.05469	0.788274	-0.373875	0.152952	140.048	-2.44439	0.518238	-0.0291927	0.0170575	286.464	-1.71143	0.942403	-0.0636196	0.0253358	205.97	-2.51105	0.467762	2.95836	8.92519	626.797	0.331462	1
Control + F - NaCl + B	5	-0.401085	0.187198	139.493	-2.14257	0.734394	-0.244105	0.112404	102.02	-2.17167	0.714121	-0.265693	0.152952	140.048	-1.7371	0.93305	-0.0553016	0.0170575	286.464	-3.24207	0.093759	-0.0815185	0.0253358	205.97	-3.21752	0.102776	-1.21224	8.92519	626.797	-0.135823	1
Control + F - NaCl + C	5	-0.0420287	0.187198	139.493	-0.224514	1	-0.0700593	0.112404	102.02	-0.62328	0.999999	0.0063401	0.152952	140.048	0.0414515	1	-0.0172912	0.0170575	286.464	-1.0137	0.999749	-0.0361155	0.0253358	205.97	-1.42547	0.988616	9.81446	8.92519	626.797	1.09964	0.999368
Control + F - NaCl + D	5	-0.122598	0.196335	139.493	-0.624431	1	-0.187588	0.117891	102.02	-1.5912	0.966463	-0.0154647	0.16018	139.28	-0.0965456	1	0.0016771	0.0178901	286.464	0.0937448	1	0.0277295	0.0265725	205.97	1.04354	0.999629	-2.31426	9.36082	626.797	-0.247228	1
Control + F - NaCl + F	5	-0.229535	0.187198	139.493	-1.22616	0.997504	-0.104279	0.112404	102.02	-0.927716	0.999899	-0.0819695	0.152952	140.048	-0.535916	1	-0.0117938	0.0170575	286.464	-0.691412	0.999998	-0.00380637	0.0253358	205.97	-0.150237	1	-0.445568	8.92519	626.797	-0.0499226	1
Control + F - NaCl + H	5	-0.0849729	0.187198	139.493	-0.453919	1	-0.141189	0.112404	102.02	-1.25609	0.996581	0.0261075	0.152952	140.048	0.170691	1	0.00405258	0.0170575	286.464	0.237583	1	-0.0158462	0.0253358	205.97	-0.625448	1	-4.2716	8.92519	626.797	-0.4786	1
Control + F - NaCl + O	5	-0.46157	0.187198	139.493	-2.46567	0.50269	-0.246415	0.112404	102.02	-2.19222	0.700238	-0.304962	0.152952	140.048	-1.99384	0.824494	0.00456915	0.0170575	286.464	0.267867	1	0.0163627	0.0253358	205.97	0.645831	0.999999	-10.664	8.92519	626.797	-1.19482	0.998352
Control + F - NaCl + P	5	-0.222696	0.196335	139.493	-1.13427	0.998954	-0.323844	0.117891	102.02	-2.74699	0.316761	-0.0726193	0.16018	139.28	-0.453359	1	-0.0371091	0.0178901	286.464	-2.07428	0.779857	-0.0242055	0.0265725	205.97	-0.910923	0.999931	-9.53589	9.36082	626.797	-1.0187	0.999748
Control + H - Control + O	5	-0.598341	0.187198	139.493	-3.1963	0.11298	-0.528633	0.112404	102.02	-4.70296	0.000845995	-0.325365	0.150446	131.675	-2.16267	0.720869	0.0181948	0.0170575	286.464	1.06667	0.999536	-0.0218718	0.0253358	205.97	-0.863274	0.999965	-14.2839	8.92519	626.797	-1.6004	0.968022
Control + H - Control + P	5	-0.157794	0.187198	139.493	-0.842927	0.999972	-0.305801	0.112404	102.02	-2.72055	0.332702	0.0381355	0.150446	131.675	0.253482	1	0.0116369	0.0170575	286.464	0.682214	0.999999	-0.0138534	0.0253358	205.97	-0.546789	1	-6.19078	8.92519	626.797	-0.69363	0.999998
Control + H - NaCl	5	-0.535755	0.187198	139.493	-2.86197	0.247985	-0.345861	0.112404	102.02	-3.07694	0.157341	-0.320338	0.150446	131.675	-2.12925	0.742949	-0.00514116	0.0170575	286.464	-0.301401	1	-0.0550496	0.0253358	205.97	-2.1728	0.714921	-0.382166	8.92519	626.797	-0.0428188	1
Control + H - NaCl + B	5	-0.434148	0.187198	139.493	-2.31919	0.610364	-0.359011	0.112404	102.02	-3.19392	0.1184	-0.212156	0.150446	131.675	-1.41017	0.989285	-0.03125	0.0170575	286.464	-1.83204	0.902736	-0.0729485	0.0253358	205.97	-2.87926	0.234745	-4.55276	8.92519	626.797	-0.510103	1
Control + H - NaCl + C	5	-0.0750915	0.187198	139.493	-0.401134	1	-0.184965	0.112404	102.02	-1.64553	0.955523	0.0598778	0.150446	131.675	0.398001	1	0.00676038	0.0170575	286.464	0.396329	1	-0.0275455	0.0253358	205.97	-1.08721	0.999397	6.47394	8.92519	626.797	0.725356	0.999997
Control + H - NaCl + D	5	-0.155661	0.196335	139.493	-0.792831	0.999988	-0.302493	0.117891	102.02	-2.56588	0.433725	0.038073	0.15779	131.675	0.24129	1	0.0257287	0.0178901	286.464	1.43815	0.987862	0.0362995	0.0265725	205.97	1.36606	0.992557	-5.65478	9.36082	626.797	-0.604091	1
Control + H - NaCl + F	5	-0.262597	0.187198	139.493	-1.40278	0.989895	-0.219185	0.112404	102.02	-1.94997	0.845816	-0.0284318	0.150446	131.675	-0.188983	1	0.0122578	0.0170575	286.464	0.718616	0.999997	0.00476361	0.0253358	205.97	0.188019	1	-3.78609	8.92519	626.797	-0.424203	1
Control + H - NaCl + H	5	-0.118036	0.187198	139.493	-0.630539	0.999999	-0.256095	0.112404	102.02	-2.27834	0.640086	0.0796452	0.150446	131.675	0.529393	1	0.0281042	0.0170575	286.464	1.64761	0.957938	-0.00727625	0.0253358	205.97	-0.287192	1	-7.61212	8.92519	626.797	-0.852881	0.999973
Control + H - NaCl + O	5	-0.494633	0.187198	139.493	-2.64229	0.378835	-0.361321	0.112404	102.02	-3.21447	0.112425	-0.251424	0.150446	131.675	-1.67119	0.9506	0.0286207	0.0170575	286.464	1.6779	0.951006	0.0249327	0.0253358	205.97	0.984087	0.999818	-14.0045	8.92519	626.797	-1.5691	0.973199
Control + H - NaCl + P	5	-0.255759	0.196335	139.493	-1.30267	0.995236	-0.43875	0.117891	102.02	-3.72167	0.0267834	-0.0190816	0.15779	131.675	-0.120931	1	-0.0130575	0.0178901	286.464	-0.729876	0.999996	-0.0156355	0.0265725	205.97	-0.588409	1	-12.8764	9.36082	626.797	-1.37556	0.99248
Control + O - Control + P	5	0.440547	0.187198	139.493	2.35337	0.585275	0.222832	0.112404	102.02	1.98241	0.828999	0.363501	0.150446	131.675	2.41615	0.539229	-0.00655792	0.0170575	286.464	-0.38446	1	0.00801842	0.0253358	205.97	0.316485	1	8.09308	8.92519	626.797	0.906769	0.999941
Control + O - NaCl	5	0.0625859	0.187198	139.493	0.33433	1	0.182772	0.112404	102.02	1.62602	0.959715	0.00502779	0.150446	131.675	0.0334191	1	-0.023336	0.0170575	286.464	-1.36808	0.992631	-0.0331779	0.0253358	205.97	-1.30952	0.99519	13.9017	8.92519	626.797	1.55758	0.974934
Control + O - NaCl + B	5	0.164193	0.187198	139.493	0.877108	0.999954	0.169622	0.112404	102.02	1.50904	0.979008	0.11321	0.150446	131.675	0.752491	0.999994	-0.0494448	0.0170575	286.464	-2.89871	0.2223	-0.0510768	0.0253358	205.97	-2.01599	0.813611	9.7311	8.92519	626.797	1.0903	0.999429
Control + O - NaCl + C	5	0.52325	0.187198	139.493	2.79516	0.284405	0.343668	0.112404	102.02	3.05743	0.164692	0.385243	0.150446	131.675	2.56067	0.435038	-0.0114344	0.0170575	286.464	-0.670345	0.999999	-0.00567372	0.0253358	205.97	-0.22394	1	20.7578	8.92519	626.797	2.32575	0.604577
Control + O - NaCl + D	5	0.442681	0.196335	139.493	2.25472	0.657038	0.22614	0.117891	102.02	1.91822	0.861341	0.363438	0.15779	131.675	2.30331	0.621993	0.00753387	0.0178901	286.464	0.42112	1	0.0581713	0.0265725	205.97	2.18916	0.70366	8.62909	9.36082	626.797	0.92183	0.999927
Control + O - NaCl + F	5	0.335744	0.187198	139.493	1.79352	0.914647	0.309448	0.112404	102.02	2.75299	0.313202	0.296934	0.150446	131.675	1.97368	0.835005	-0.005937	0.0170575	286.464	-0.348058	1	0.0266354	0.0253358	205.97	1.05129	0.999595	10.4978	8.92519	626.797	1.1762	0.998621
Control + O - NaCl + H	5	0.480305	0.187198	139.493	2.56576	0.431024	0.272538	0.112404	102.02	2.42462	0.534187	0.405011	0.150446	131.675	2.69206	0.347151	0.00990935	0.0170575	286.464	0.580938	1	0.0145955	0.0253358	205.97	0.576082	1	6.67174	8.92519	626.797	0.747519	0.999995
Control + O - NaCl + O	5	0.103708	0.187198	139.493	0.554003	1	0.167312	0.112404	102.02	1.48848	0.981484	0.0739411	0.150446	131.675	0.491478	1	0.0104259	0.0170575	286.464	0.611221	1	0.0468044	0.0253358	205.97	1.84736	0.895758	0.279317	8.92519	626.797	0.0312953	1
Control + O - NaCl + P	5	0.342582	0.196335	139.493	1.74488	0.930676	0.0898834	0.117891	102.02	0.76243	0.999992	0.306284	0.15779	131.675	1.94109	0.851674	-0.0312523	0.0178901	286.464	-1.74691	0.932186	0.00623631	0.0265725	205.97	0.234691	1	1.40746	9.36082	626.797	0.150356	1
Control + P - NaCl	5	-0.377961	0.187198	139.493	-2.01904	0.810462	-0.0400603	0.112404	102.02	-0.356394	1	-0.358473	0.150446	131.675	-2.38273	0.563806	-0.016778	0.0170575	286.464	-0.983616	0.999826	-0.0411963	0.0253358	205.97	-1.62601	0.961831	5.80862	8.92519	626.797	0.650812	0.999999
Control + P - NaCl + B	5	-0.276354	0.187198	139.493	-1.47626	0.983483	-0.0532096	0.112404	102.02	-0.473377	1	-0.250291	0.150446	131.675	-1.66366	0.952393	-0.0428869	0.0170575	286.464	-2.51425	0.464173	-0.0590952	0.0253358	205.97	-2.33247	0.600173	1.63802	8.92519	626.797	0.183528	1
Control + P - NaCl + C	5	0.0827029	0.187198	139.493	0.441793	1	0.120836	0.112404	102.02	1.07502	0.999399	0.0217423	0.150446	131.675	0.144519	1	-0.0048765	0.0170575	286.464	-0.285886	1	-0.0136921	0.0253358	205.97	-0.540426	1	12.6647	8.92519	626.797	1.41899	0.989707
Control + P - NaCl + D	5	0.00213383	0.196335	139.493	0.0108683	1	0.00330792	0.117891	102.02	0.0280592	1	-6.24988e-05	0.15779	131.675	-0.00039609	1	0.0140918	0.0178901	286.464	0.787688	0.99999	0.0501529	0.0265725	205.97	1.8874	0.87877	0.536002	9.36082	626.797	0.0572601	1
Control + P - NaCl + F	5	-0.104803	0.187198	139.493	-0.55985	1	0.0866165	0.112404	102.02	0.770579	0.999991	-0.0665673	0.150446	131.675	-0.442465	1	0.000620926	0.0170575	286.464	0.0364019	1	0.018617	0.0253358	205.97	0.734808	0.999996	2.40469	8.92519	626.797	0.269427	1
Control + P - NaCl + H	5	0.0397587	0.187198	139.493	0.212388	1	0.0497063	0.112404	102.02	0.44221	1	0.0415097	0.150446	131.675	0.27591	1	0.0164673	0.0170575	286.464	0.965397	0.999862	0.00657711	0.0253358	205.97	0.259597	1	-1.42134	8.92519	626.797	-0.15925	1
Control + P - NaCl + O	5	-0.336838	0.187198	139.493	-1.79937	0.912567	-0.0555197	0.112404	102.02	-0.493929	1	-0.28956	0.150446	131.675	-1.92467	0.859695	0.0169838	0.0170575	286.464	0.995681	0.999798	0.038786	0.0253358	205.97	1.53088	0.977617	-7.81377	8.92519	626.797	-0.875474	0.999963
Control + P - NaCl + P	5	-0.0979646	0.196335	139.493	-0.498966	1	-0.132948	0.117891	102.02	-1.12773	0.998957	-0.0572171	0.15779	131.675	-0.362616	1	-0.0246944	0.0178901	286.464	-1.38034	0.991932	-0.00178211	0.0265725	205.97	-0.0670661	1	-6.68563	9.36082	626.797	-0.714214	0.999997
NaCl - NaCl + B	5	0.101607	0.187198	139.493	0.542779	1	-0.0131494	0.112404	102.02	-0.116983	1	0.108182	0.150446	131.675	0.719072	0.999997	-0.0261088	0.0170575	286.464	-1.53064	0.978068	-0.0178989	0.0253358	205.97	-0.706466	0.999998	-4.1706	8.92519	626.797	-0.467284	1
NaCl - NaCl + C	5	0.460664	0.187198	139.493	2.46083	0.506224	0.160897	0.112404	102.02	1.43141	0.987177	0.380215	0.150446	131.675	2.52725	0.458627	0.0119015	0.0170575	286.464	0.69773	0.999998	0.0275041	0.0253358	205.97	1.08558	0.999407	6.8561	8.92519	626.797	0.768174	0.999993
NaCl - NaCl + D	5	0.380095	0.196335	139.493	1.93595	0.854493	0.0433682	0.117891	102.02	0.367868	1	0.358411	0.15779	131.675	2.27145	0.64503	0.0308698	0.0178901	286.464	1.72553	0.938483	0.0913491	0.0265725	205.97	3.43774	0.0549454	-5.27262	9.36082	626.797	-0.563264	1
NaCl - NaCl + F	5	0.273158	0.187198	139.493	1.45919	0.985202	0.126677	0.112404	102.02	1.12697	0.998965	0.291906	0.150446	131.675	1.94026	0.852084	0.017399	0.0170575	286.464	1.02002	0.999729	0.0598132	0.0253358	205.97	2.36082	0.579087	-3.40393	8.92519	626.797	-0.381384	1
NaCl - NaCl + H	5	0.417719	0.187198	139.493	2.23143	0.673581	0.0897666	0.112404	102.02	0.798604	0.999985	0.399983	0.150446	131.675	2.65864	0.368655	0.0332453	0.0170575	286.464	1.94901	0.85045	0.0477734	0.0253358	205.97	1.8856	0.879566	-7.22996	8.92519	626.797	-0.810062	0.999986
NaCl - NaCl + O	5	0.0411224	0.187198	139.493	0.219673	1	-0.0154594	0.112404	102.02	-0.137534	1	0.0689133	0.150446	131.675	0.458059	1	0.0337619	0.0170575	286.464	1.9793	0.834706	0.0799823	0.0253358	205.97	3.15688	0.120684	-13.6224	8.92519	626.797	-1.52629	0.979209
NaCl - NaCl + P	5	0.279996	0.196335	139.493	1.42611	0.988126	-0.0928882	0.117891	102.02	-0.787918	0.999987	0.301256	0.15779	131.675	1.90923	0.867003	-0.00791637	0.0178901	286.464	-0.442501	1	0.0394142	0.0265725	205.97	1.48327	0.983312	-12.4942	9.36082	626.797	-1.33474	0.994495
NaCl + B - NaCl + C	5	0.359056	0.187198	139.493	1.91806	0.863134	0.174046	0.112404	102.02	1.54839	0.973555	0.272033	0.150446	131.675	1.80818	0.909106	0.0380104	0.0170575	286.464	2.22837	0.676341	0.045403	0.0253358	205.97	1.79205	0.916599	11.0267	8.92519	626.797	1.23546	0.997605
NaCl + B - NaCl + D	5	0.278487	0.196335	139.493	1.41843	0.988734	0.0565176	0.117891	102.02	0.479407	1	0.250229	0.15779	131.675	1.58584	0.968247	0.0569787	0.0178901	286.464	3.18493	0.109601	0.109248	0.0265725	205.97	4.11133	0.0055955	-1.10202	9.36082	626.797	-0.117727	1
NaCl + B - NaCl + F	5	0.171551	0.187198	139.493	0.916412	0.99992	0.139826	0.112404	102.02	1.24396	0.996917	0.183724	0.150446	131.675	1.22119	0.99759	0.0435078	0.0170575	286.464	2.55065	0.43777	0.0777122	0.0253358	205.97	3.06728	0.15152	0.766673	8.92519	626.797	0.0859	1
NaCl + B - NaCl + H	5	0.316112	0.187198	139.493	1.68865	0.946472	0.102916	0.112404	102.02	0.915587	0.999914	0.291801	0.150446	131.675	1.93957	0.852429	0.0593542	0.0170575	286.464	3.47965	0.0466142	0.0656723	0.0253358	205.97	2.59207	0.410028	-3.05936	8.92519	626.797	-0.342778	1
NaCl + B - NaCl + O	5	-0.0604848	0.187198	139.493	-0.323105	1	-0.00231006	0.112404	102.02	-0.0205513	1	-0.0392686	0.150446	131.675	-0.261014	1	0.0598707	0.0170575	286.464	3.50993	0.042407	0.0978812	0.0253358	205.97	3.86335	0.0137687	-9.45179	8.92519	626.797	-1.059	0.999596
NaCl + B - NaCl + P	5	0.178389	0.196335	139.493	0.908594	0.999928	-0.0797388	0.117891	102.02	-0.676379	0.999998	0.193074	0.15779	131.675	1.22362	0.997537	0.0181925	0.0178901	286.464	1.0169	0.999739	0.0573131	0.0265725	205.97	2.15686	0.725741	-8.32364	9.36082	626.797	-0.8892	0.999954
NaCl + C - NaCl + D	5	-0.0805691	0.196335	139.493	-0.410365	1	-0.117528	0.117891	102.02	-0.996928	0.999755	-0.0218048	0.15779	131.675	-0.138189	1	0.0189683	0.0178901	286.464	1.06027	0.999568	0.063845	0.0265725	205.97	2.40268	0.547854	-12.1287	9.36082	626.797	-1.29569	0.99598
NaCl + C - NaCl + F	5	-0.187506	0.187198	139.493	-1.00164	0.999759	-0.0342199	0.112404	102.02	-0.304436	1	-0.0883096	0.150446	131.675	-0.586984	1	0.00549742	0.0170575	286.464	0.322288	1	0.0323091	0.0253358	205.97	1.27523	0.996369	-10.26	8.92519	626.797	-1.14956	0.998939
NaCl + C - NaCl + H	5	-0.0429442	0.187198	139.493	-0.229405	1	-0.0711301	0.112404	102.02	-0.632806	0.999999	0.0197674	0.150446	131.675	0.131392	1	0.0213438	0.0170575	286.464	1.25128	0.997126	0.0202692	0.0253358	205.97	0.800023	0.999987	-14.0861	8.92519	626.797	-1.57824	0.97176
NaCl + C - NaCl + O	5	-0.419541	0.187198	139.493	-2.24116	0.666694	-0.176356	0.112404	102.02	-1.56894	0.970309	-0.311302	0.150446	131.675	-2.06919	0.780752	0.0218603	0.0170575	286.464	1.28157	0.996279	0.0524782	0.0253358	205.97	2.0713	0.780941	-20.4785	8.92519	626.797	-2.29446	0.62806
NaCl + C - NaCl + P	5	-0.180668	0.196335	139.493	-0.9202	0.999915	-0.253785	0.117891	102.02	-2.15271	0.726728	-0.0789594	0.15779	131.675	-0.50041	1	-0.0198179	0.0178901	286.464	-1.10776	0.999275	0.01191	0.0265725	205.97	0.448209	1	-19.3503	9.36082	626.797	-2.06716	0.785329
NaCl + D - NaCl + F	5	-0.106937	0.196335	139.493	-0.544665	1	0.0833085	0.117891	102.02	0.706659	0.999997	-0.0665048	0.15779	131.675	-0.421478	1	-0.0134709	0.0178901	286.464	-0.75298	0.999994	-0.0315359	0.0265725	205.97	-1.18679	0.998348	1.86869	9.36082	626.797	0.199629	1
NaCl + D - NaCl + H	5	0.0376248	0.196335	139.493	0.191636	1	0.0463984	0.117891	102.02	0.393571	1	0.0415722	0.15779	131.675	0.263466	1	0.00237548	0.0178901	286.464	0.132782	1	-0.0435758	0.0265725	205.97	-1.63988	0.958969	-1.95734	9.36082	626.797	-0.209099	1
NaCl + D - NaCl + O	5	-0.338972	0.196335	139.493	-1.7265	0.936157	-0.0588276	0.117891	102.02	-0.499002	1	-0.289497	0.15779	131.675	-1.8347	0.899018	0.00289205	0.0178901	286.464	0.161656	1	-0.0113668	0.0265725	205.97	-0.427768	1	-8.34977	9.36082	626.797	-0.891991	0.999952
NaCl + D - NaCl + P	5	-0.100098	0.205065	139.493	-0.48813	1	-0.136256	0.123133	102.02	-1.10658	0.99916	-0.0571546	0.164806	131.675	-0.3468	1	-0.0387862	0.0186856	286.464	-2.07573	0.778963	-0.051935	0.027754	205.97	-1.87126	0.885811	-7.22163	9.77705	626.797	-0.73863	0.999996
NaCl + F - NaCl + H	5	0.144562	0.187198	139.493	0.772239	0.999991	-0.0369102	0.112404	102.02	-0.32837	1	0.108077	0.150446	131.675	0.718375	0.999997	0.0158464	0.0170575	286.464	0.928996	0.999915	-0.0120399	0.0253358	205.97	-0.475211	1	-3.82603	8.92519	626.797	-0.428678	1
NaCl + F - NaCl + O	5	-0.232035	0.187198	139.493	-1.23952	0.997192	-0.142136	0.112404	102.02	-1.26451	0.99633	-0.222992	0.150446	131.675	-1.48221	0.982743	0.0163629	0.0170575	286.464	0.959279	0.999873	0.020169	0.0253358	205.97	0.796068	0.999988	-10.2185	8.92519	626.797	-1.1449	0.998988
NaCl + F - NaCl + P	5	0.00683836	0.196335	139.493	0.03483	1	-0.219565	0.117891	102.02	-1.86245	0.886309	0.00935019	0.15779	131.675	0.0592573	1	-0.0253153	0.0178901	286.464	-1.41505	0.989651	-0.0203991	0.0265725	205.97	-0.767678	0.999993	-9.09032	9.36082	626.797	-0.971103	0.99986
NaCl + H - NaCl + O	5	-0.376597	0.187198	139.493	-2.01176	0.81457	-0.105226	0.112404	102.02	-0.936138	0.999887	-0.331069	0.150446	131.675	-2.20058	0.695046	0.000516564	0.0170575	286.464	0.0302837	1	0.0322089	0.0253358	205.97	1.27128	0.996488	-6.39243	8.92519	626.797	-0.716223	0.999997
NaCl + H - NaCl + P	5	-0.137723	0.196335	139.493	-0.701471	0.999998	-0.182655	0.117891	102.02	-1.54936	0.973409	-0.0987268	0.15779	131.675	-0.625687	0.999999	-0.0411617	0.0178901	286.464	-2.30081	0.62347	-0.00835922	0.0265725	205.97	-0.314582	1	-5.26429	9.36082	626.797	-0.562375	1
NaCl + O - NaCl + P	5	0.238874	0.196335	139.493	1.21666	0.997707	-0.0774287	0.117891	102.02	-0.656784	0.999999	0.232343	0.15779	131.675	1.47248	0.983775	-0.0416782	0.0178901	286.464	-2.32969	0.60198	-0.0405681	0.0265725	205.97	-1.5267	0.97817	1.12814	9.36082	626.797	0.120517	1
Control - Control + B	7	-0.299976	0.180053	152.844	-1.66605	0.952333	-0.165102	0.108294	105.972	-1.52458	0.977079	-0.217425	0.143734	144.095	-1.51269	0.979354	0.0215368	0.0166468	338.549	1.29375	0.99593	0.0256561	0.0239747	253.704	1.07013	0.999512	-3.93582	9.74769	478.03	-0.40377	1
Control - Control + C	7	-0.333936	0.185162	165.227	-1.80348	0.911782	-0.201436	0.109806	111.382	-1.83447	0.898229	-0.203158	0.146369	154.015	-1.38799	0.991006	0.0266875	0.0173379	363.138	1.53925	0.977143	0.0540211	0.0249408	272.596	2.16597	0.71999	-5.65348	10.1225	513.751	-0.558505	1
Control - Control + D	7	0.0590472	0.180053	152.844	0.327944	1	0.00353879	0.108294	105.972	0.0326776	1	0.0572778	0.143734	144.095	0.398499	1	0.0351725	0.0166468	338.549	2.11287	0.755684	0.0461391	0.0239747	253.704	1.92449	0.862236	-11.6853	9.74769	478.03	-1.19878	0.998269
Control - Control + F	7	0.214085	0.180053	152.844	1.18902	0.998246	0.0742811	0.108294	105.972	0.685921	0.999998	0.176945	0.143734	144.095	1.23106	0.997406	0.0480815	0.0166468	338.549	2.88832	0.22648	0.0651295	0.0239747	253.704	2.71659	0.326043	-6.17554	9.74769	478.03	-0.633539	1
Control - Control + H	7	0.24402	0.180053	152.844	1.35527	0.992919	0.197787	0.108294	105.972	1.82639	0.901092	0.145126	0.143734	144.095	1.00969	0.999736	0.0499205	0.0166468	338.549	2.9988	0.175087	0.0833249	0.0239747	253.704	3.47553	0.0478119	-3.58823	9.74769	478.03	-0.368111	1
Control - Control + O	7	-0.315584	0.180053	152.844	-1.75273	0.928605	-0.250509	0.108294	105.972	-2.31323	0.615005	-0.190329	0.143734	144.095	-1.32418	0.994376	0.0388185	0.0166468	338.549	2.33188	0.60023	0.0381576	0.0239747	253.704	1.59158	0.968642	-23.6412	9.74769	478.03	-2.42531	0.529388
Control - Control + P	7	0.147403	0.180053	152.844	0.818664	0.999981	0.0400928	0.108294	105.972	0.370222	1	0.127356	0.143734	144.095	0.886056	0.999948	0.0506106	0.0166468	338.549	3.04025	0.158161	0.0519883	0.0239747	253.704	2.16846	0.718192	-8.47302	9.74769	478.03	-0.869233	0.999965
Control - NaCl	7	-0.293706	0.180053	152.844	-1.63123	0.960035	-0.212659	0.108294	105.972	-1.96372	0.839034	-0.187377	0.143734	144.095	-1.30364	0.995219	0.029986	0.0166468	338.549	1.8013	0.914537	0.0213516	0.0239747	253.704	0.890586	0.99995	-6.91432	9.74769	478.03	-0.709329	0.999998
Control - NaCl + B	7	-0.346893	0.180053	152.844	-1.92662	0.859452	-0.211919	0.108294	105.972	-1.95689	0.84254	-0.240933	0.143734	144.095	-1.67624	0.949691	0.0139053	0.0166468	338.549	0.835314	0.999979	0.0146369	0.0239747	253.704	0.610515	1	-10.8687	9.74769	478.03	-1.11501	0.999246
Control - NaCl + C	7	-0.03366	0.180053	152.844	-0.186945	1	-0.0822412	0.108294	105.972	-0.759426	0.999992	0.0074606	0.143734	144.095	0.0519057	1	0.016444	0.0166468	338.549	0.987814	0.99982	0.0307279	0.0239747	253.704	1.28168	0.996241	-1.85986	9.74769	478.03	-0.1908	1
Control - NaCl + D	7	0.187828	0.188841	152.844	0.994637	0.999782	-0.00411824	0.11358	105.972	-0.0362586	1	0.189887	0.150749	144.095	1.25962	0.996677	0.0453421	0.0174593	338.549	2.59701	0.404238	0.0765972	0.0251449	253.704	3.04623	0.157776	-13.6828	10.2235	478.03	-1.33838	0.99428
Control - NaCl + F	7	0.083603	0.180053	152.844	0.464326	1	-0.00442197	0.108294	105.972	-0.040833	1	0.085814	0.143734	144.095	0.597034	1	0.0541235	0.0166468	338.549	3.25128	0.0904464	0.0766171	0.0239747	253.704	3.19574	0.107276	-11.7093	9.74769	478.03	-1.20124	0.998228
Control - NaCl + H	7	0.139267	0.180053	152.844	0.77348	0.999991	-0.0479884	0.108294	105.972	-0.443131	1	0.163261	0.143734	144.095	1.13586	0.998943	0.0488282	0.0166468	338.549	2.93318	0.204498	0.0392894	0.0239747	253.704	1.63878	0.959612	-13.9052	9.74769	478.03	-1.42651	0.989057
Control - NaCl + O	7	-0.298082	0.180053	152.844	-1.65553	0.954764	-0.243841	0.108294	105.972	-2.25166	0.659038	-0.176162	0.143734	144.095	-1.22561	0.997528	0.0636372	0.0166468	338.549	3.82278	0.0145484	0.0692289	0.0239747	253.704	2.88758	0.228768	-24.5891	9.74769	478.03	-2.52256	0.456742
Control - NaCl + P	7	0.145354	0.188841	152.844	0.769715	0.999992	-0.0483607	0.11358	105.972	-0.425787	1	0.169534	0.150749	144.095	1.12461	0.999057	0.0315778	0.0174593	338.549	1.80865	0.911889	0.0511354	0.0251449	253.704	2.03363	0.80403	-15.6226	10.2235	478.03	-1.52811	0.978825
Control + B - Control + C	7	-0.03396	0.185162	165.227	-0.183407	1	-0.0363336	0.109806	111.382	-0.330889	1	0.0142674	0.146369	154.015	0.0974757	1	0.00515069	0.0173379	363.138	0.297077	1	0.0283649	0.0249408	272.596	1.13729	0.999012	-1.71765	10.1225	513.751	-0.169686	1
Control + B - Control + D	7	0.359023	0.180053	152.844	1.99399	0.824786	0.168641	0.108294	105.972	1.55725	0.972314	0.274703	0.143734	144.095	1.91119	0.866519	0.0136357	0.0166468	338.549	0.819119	0.999983	0.0204829	0.0239747	253.704	0.854355	0.99997	-7.74951	9.74769	478.03	-0.79501	0.999989
Control + B - Control + F	7	0.514061	0.180053	152.844	2.85506	0.250462	0.239384	0.108294	105.972	2.2105	0.687794	0.39437	0.143734	144.095	2.74375	0.314152	0.0265447	0.0166468	338.549	1.59458	0.968504	0.0394733	0.0239747	253.704	1.64645	0.95798	-2.23972	9.74769	478.03	-0.229769	1
Control + B - Control + H	7	0.543996	0.180053	152.844	3.02132	0.172771	0.362889	0.108294	105.972	3.35097	0.0780833	0.362551	0.143734	144.095	2.52238	0.461496	0.0283837	0.0166468	338.549	1.70505	0.944406	0.0576688	0.0239747	253.704	2.4054	0.545378	0.347593	9.74769	478.03	0.035659	1
Control + B - Control + O	7	-0.0156074	0.180053	152.844	-0.0866825	1	-0.0854063	0.108294	105.972	-0.788653	0.999987	0.0270958	0.143734	144.095	0.188514	1	0.0172817	0.0166468	338.549	1.03814	0.99967	0.0125015	0.0239747	253.704	0.521443	1	-19.7054	9.74769	478.03	-2.02154	0.812189
Control + B - Control + P	7	0.447379	0.180053	152.844	2.48471	0.488351	0.205195	0.108294	105.972	1.8948	0.872421	0.344781	0.143734	144.095	2.39875	0.551729	0.0290738	0.0166468	338.549	1.74651	0.932625	0.0263321	0.0239747	253.704	1.09833	0.999336	-4.53719	9.74769	478.03	-0.465463	1
Control + B - NaCl	7	0.00626973	0.180053	152.844	0.0348216	1	-0.0475562	0.108294	105.972	-0.43914	1	0.0300478	0.143734	144.095	0.209052	1	0.00844922	0.0166468	338.549	0.507557	1	-0.00430458	0.0239747	253.704	-0.179546	1	-2.9785	9.74769	478.03	-0.305559	1
Control + B - NaCl + B	7	-0.0469163	0.180053	152.844	-0.26057	1	-0.0468166	0.108294	105.972	-0.432311	1	-0.023508	0.143734	144.095	-0.163552	1	-0.00763146	0.0166468	338.549	-0.458433	1	-0.0110192	0.0239747	253.704	-0.459617	1	-6.9329	9.74769	478.03	-0.711235	0.999998
Control + B - NaCl + C	7	0.266316	0.180053	152.844	1.4791	0.983336	0.0828612	0.108294	105.972	0.765151	0.999992	0.224886	0.143734	144.095	1.5646	0.972014	-0.00509281	0.0166468	338.549	-0.305933	1	0.00507173	0.0239747	253.704	0.211545	1	2.07597	9.74769	478.03	0.21297	1
Control + B - NaCl + D	7	0.487804	0.188841	152.844	2.58315	0.418212	0.160984	0.11358	105.972	1.41737	0.988403	0.407312	0.150749	144.095	2.70192	0.339947	0.0238053	0.0174593	338.549	1.36347	0.992952	0.050941	0.0251449	253.704	2.0259	0.808515	-9.74702	10.2235	478.03	-0.953397	0.999887
Control + B - NaCl + F	7	0.383579	0.180053	152.844	2.13037	0.742655	0.16068	0.108294	105.972	1.48374	0.982113	0.303239	0.143734	144.095	2.10973	0.755816	0.0325867	0.0166468	338.549	1.95753	0.846478	0.0509609	0.0239747	253.704	2.12561	0.746907	-7.77347	9.74769	478.03	-0.797468	0.999989
Control + B - NaCl + H	7	0.439243	0.180053	152.844	2.43953	0.521445	0.117114	0.108294	105.972	1.08145	0.999362	0.380686	0.143734	144.095	2.64855	0.374387	0.0272914	0.0166468	338.549	1.63944	0.959922	0.0136333	0.0239747	253.704	0.568652	1	-9.96939	9.74769	478.03	-1.02274	0.999731
Control + B - NaCl + O	7	0.00189389	0.180053	152.844	0.0105185	1	-0.0787388	0.108294	105.972	-0.727084	0.999996	0.0412633	0.143734	144.095	0.287081	1	0.0421004	0.0166468	338.549	2.52903	0.452861	0.0435728	0.0239747	253.704	1.81745	0.907999	-20.6533	9.74769	478.03	-2.11879	0.752239
Control + B - NaCl + P	7	0.44533	0.188841	152.844	2.35823	0.581515	0.116742	0.11358	105.972	1.02784	0.99965	0.386959	0.150749	144.095	2.5669	0.429976	0.010041	0.0174593	338.549	0.575108	1	0.0254792	0.0251449	253.704	1.0133	0.999747	-11.6867	10.2235	478.03	-1.14313	0.998993
Control + C - Control + D	7	0.392983	0.185162	165.227	2.12238	0.748072	0.204975	0.109806	111.382	1.8667	0.885038	0.260435	0.146369	154.015	1.77931	0.919972	0.00848505	0.0173379	363.138	0.489393	1	-0.00788199	0.0249408	272.596	-0.316028	1	-6.03186	10.1225	513.751	-0.595885	1
Control + C - Control + F	7	0.548021	0.185162	165.227	2.95969	0.198297	0.275717	0.109806	111.382	2.51095	0.471462	0.380102	0.146369	154.015	2.59688	0.408666	0.021394	0.0173379	363.138	1.23394	0.997574	0.0111084	0.0249408	272.596	0.44539	1	-0.522067	10.1225	513.751	-0.0515748	1
Control + C - Control + H	7	0.577956	0.185162	165.227	3.12136	0.134538	0.399223	0.109806	111.382	3.63572	0.0339549	0.348284	0.146369	154.015	2.3795	0.565774	0.023233	0.0173379	363.138	1.34001	0.994131	0.0293038	0.0249408	272.596	1.17493	0.998566	2.06525	10.1225	513.751	0.204025	1
Control + C - Control + O	7	0.0183526	0.185162	165.227	0.0991168	1	-0.0490728	0.109806	111.382	-0.446905	1	0.0128284	0.146369	154.015	0.0876443	1	0.012131	0.0173379	363.138	0.699679	0.999998	-0.0158635	0.0249408	272.596	-0.636044	0.999999	-17.9877	10.1225	513.751	-1.777	0.92355
Control + C - Control + P	7	0.481339	0.185162	165.227	2.59956	0.406294	0.241529	0.109806	111.382	2.1996	0.695397	0.330514	0.146369	154.015	2.25809	0.654669	0.0239231	0.0173379	363.138	1.37981	0.99207	-0.00203279	0.0249408	272.596	-0.0815047	1	-2.81954	10.1225	513.751	-0.278541	1
Control + C - NaCl	7	0.0402298	0.185162	165.227	0.217268	1	-0.0112227	0.109806	111.382	-0.102205	1	0.0157805	0.146369	154.015	0.107813	1	0.00329853	0.0173379	363.138	0.190249	1	-0.0326695	0.0249408	272.596	-1.30988	0.995289	-1.26084	10.1225	513.751	-0.124558	1
Control + C - NaCl + B	7	-0.0129563	0.185162	165.227	-0.0699727	1	-0.010483	0.109806	111.382	-0.0954689	1	-0.0377754	0.146369	154.015	-0.258084	1	-0.0127822	0.0173379	363.138	-0.737236	0.999996	-0.0393841	0.0249408	272.596	-1.5791	0.97085	-5.21525	10.1225	513.751	-0.515212	1
Control + C - NaCl + C	7	0.300276	0.185162	165.227	1.6217	0.96218	0.119195	0.109806	111.382	1.0855	0.999341	0.210618	0.146369	154.015	1.43896	0.987189	-0.0102435	0.0173379	363.138	-0.590815	1	-0.0232932	0.0249408	272.596	-0.933938	0.999909	3.79362	10.1225	513.751	0.37477	1
Control + C - NaCl + D	7	0.521764	0.193718	164.11	2.69342	0.344055	0.197318	0.115022	110.887	1.71548	0.938304	0.393045	0.153264	153.105	2.5645	0.431217	0.0186546	0.0181195	361	1.02953	0.999703	0.0225761	0.0260677	270.934	0.866056	0.999965	-8.02936	10.5815	510.652	-0.758814	0.999994
Control + C - NaCl + F	7	0.417539	0.185162	165.227	2.255	0.656921	0.197014	0.109806	111.382	1.7942	0.913301	0.288972	0.146369	154.015	1.97427	0.835402	0.027436	0.0173379	363.138	1.58243	0.970644	0.022596	0.0249408	272.596	0.905984	0.999938	-6.05582	10.1225	513.751	-0.598252	1
Control + C - NaCl + H	7	0.473203	0.185162	165.227	2.55562	0.436961	0.153448	0.109806	111.382	1.39744	0.989971	0.366419	0.146369	154.015	2.5034	0.474755	0.0221407	0.0173379	363.138	1.27701	0.996475	-0.0147316	0.0249408	272.596	-0.590664	1	-8.25174	10.1225	513.751	-0.815186	0.999985
Control + C - NaCl + O	7	0.0358539	0.185162	165.227	0.193636	1	-0.0424053	0.109806	111.382	-0.386184	1	0.0269959	0.146369	154.015	0.184438	1	0.0369497	0.0173379	363.138	2.13115	0.743788	0.0152078	0.0249408	272.596	0.609757	1	-18.9356	10.1225	513.751	-1.87064	0.888065
Control + C - NaCl + P	7	0.47929	0.193718	164.11	2.47416	0.49571	0.153075	0.115022	110.887	1.33083	0.993846	0.372691	0.153264	153.105	2.4317	0.527204	0.00489032	0.0181195	361	0.269893	1	-0.00288569	0.0260677	270.934	-0.1107	1	-9.96909	10.5815	510.652	-0.942128	0.999903
Control + D - Control + F	7	0.155038	0.180053	152.844	0.861071	0.999964	0.0707423	0.108294	105.972	0.653244	0.999999	0.119667	0.143734	144.095	0.832559	0.999977	0.0129089	0.0166468	338.549	0.775457	0.999992	0.0189904	0.0239747	253.704	0.7921	0.999989	5.50979	9.74769	478.03	0.56524	1
Control + D - Control + H	7	0.184972	0.180053	152.844	1.02732	0.999678	0.194248	0.108294	105.972	1.79371	0.913197	0.0878482	0.143734	144.095	0.611187	1	0.014748	0.0166468	338.549	0.885933	0.999954	0.0371858	0.0239747	253.704	1.55104	0.975095	8.0971	9.74769	478.03	0.830669	0.999981
Control + D - Control + O	7	-0.374631	0.180053	152.844	-2.08067	0.774267	-0.254048	0.108294	105.972	-2.34591	0.591317	-0.247607	0.143734	144.095	-1.72268	0.937381	0.00364594	0.0166468	338.549	0.219017	1	-0.00798148	0.0239747	253.704	-0.332912	1	-11.9559	9.74769	478.03	-1.22654	0.997764
Control + D - Control + P	7	0.0883554	0.180053	152.844	0.49072	1	0.036554	0.108294	105.972	0.337544	1	0.0700784	0.143734	144.095	0.487557	1	0.0154381	0.0166468	338.549	0.927387	0.999918	0.0058492	0.0239747	253.704	0.243973	1	3.21232	9.74769	478.03	0.329547	1
Control + D - NaCl	7	-0.352754	0.180053	152.844	-1.95917	0.843233	-0.216197	0.108294	105.972	-1.99639	0.821686	-0.244655	0.143734	144.095	-1.70214	0.943062	-0.00518653	0.0166468	338.549	-0.311562	1	-0.0247875	0.0239747	253.704	-1.0339	0.999677	4.77101	9.74769	478.03	0.48945	1
Control + D - NaCl + B	7	-0.40594	0.180053	152.844	-2.25456	0.657196	-0.215458	0.108294	105.972	-1.98956	0.82539	-0.298211	0.143734	144.095	-2.07474	0.777709	-0.0212672	0.0166468	338.549	-1.27755	0.996443	-0.0315021	0.0239747	253.704	-1.31397	0.995105	0.816607	9.74769	478.03	0.0837744	1
Control + D - NaCl + C	7	-0.0927072	0.180053	152.844	-0.51489	1	-0.08578	0.108294	105.972	-0.792104	0.999987	-0.0498172	0.143734	144.095	-0.346593	1	-0.0187286	0.0166468	338.549	-1.12505	0.999144	-0.0154112	0.0239747	253.704	-0.64281	0.999999	9.82548	9.74769	478.03	1.00798	0.999775
Control + D - NaCl + D	7	0.128781	0.188841	152.844	0.681955	0.999998	-0.00765703	0.11358	105.972	-0.0674155	1	0.132609	0.150749	144.095	0.879668	0.999953	0.0101696	0.0174593	338.549	0.582472	1	0.0304581	0.0251449	253.704	1.2113	0.997969	-1.99751	10.2235	478.03	-0.195384	1
Control + D - NaCl + F	7	0.0245558	0.180053	152.844	0.136381	1	-0.00796076	0.108294	105.972	-0.0735106	1	0.0285362	0.143734	144.095	0.198535	1	0.018951	0.0166468	338.549	1.13841	0.999018	0.030478	0.0239747	253.704	1.27125	0.996556	-0.0239617	9.74769	478.03	-0.00245819	1
Control + D - NaCl + H	7	0.0802198	0.180053	152.844	0.445536	1	-0.0515272	0.108294	105.972	-0.475809	1	0.105983	0.143734	144.095	0.737359	0.999995	0.0136557	0.0166468	338.549	0.820316	0.999983	-0.00684965	0.0239747	253.704	-0.285703	1	-2.21988	9.74769	478.03	-0.227734	1
Control + D - NaCl + O	7	-0.35713	0.180053	152.844	-1.98347	0.830475	-0.24738	0.108294	105.972	-2.28434	0.63579	-0.233439	0.143734	144.095	-1.62411	0.961319	0.0284646	0.0166468	338.549	1.70991	0.943106	0.0230898	0.0239747	253.704	0.96309	0.999865	-12.9038	9.74769	478.03	-1.32378	0.994901
Control + D - NaCl + P	7	0.0863063	0.188841	152.844	0.457032	1	-0.0518995	0.11358	105.972	-0.456944	1	0.112256	0.150749	144.095	0.744654	0.999995	-0.00359473	0.0174593	338.549	-0.205892	1	0.00499631	0.0251449	253.704	0.198701	1	-3.93723	10.2235	478.03	-0.385117	1
Control + F - Control + H	7	0.0299343	0.180053	152.844	0.166253	1	0.123506	0.108294	105.972	1.14047	0.998826	-0.0318187	0.143734	144.095	-0.221372	1	0.00183907	0.0166468	338.549	0.110476	1	0.0181954	0.0239747	253.704	0.758942	0.999994	2.58731	9.74769	478.03	0.265428	1
Control + F - Control + O	7	-0.529669	0.180053	152.844	-2.94175	0.207462	-0.32479	0.108294	105.972	-2.99915	0.187489	-0.367274	0.143734	144.095	-2.55524	0.438163	-0.00926297	0.0166468	338.549	-0.55644	1	-0.0269719	0.0239747	253.704	-1.12501	0.999122	-17.4657	9.74769	478.03	-1.79178	0.918444
Control + F - Control + P	7	-0.0666826	0.180053	152.844	-0.370351	1	-0.0341883	0.108294	105.972	-0.315699	1	-0.0495885	0.143734	144.095	-0.345002	1	0.00252916	0.0166468	338.549	0.15193	1	-0.0131412	0.0239747	253.704	-0.548126	1	-2.29747	9.74769	478.03	-0.235694	1
Control + F - NaCl	7	-0.507792	0.180053	152.844	-2.82024	0.269259	-0.28694	0.108294	105.972	-2.64964	0.377006	-0.364322	0.143734	144.095	-2.5347	0.452703	-0.0180954	0.0166468	338.549	-1.08702	0.999428	-0.0437779	0.0239747	253.704	-1.826	0.904764	-0.738776	9.74769	478.03	-0.0757899	1
Control + F - NaCl + B	7	-0.560978	0.180053	152.844	-3.11563	0.137415	-0.2862	0.108294	105.972	-2.64281	0.381473	-0.417878	0.143734	144.095	-2.9073	0.224644	-0.0341761	0.0166468	338.549	-2.05301	0.793142	-0.0504925	0.0239747	253.704	-2.10607	0.759586	-4.69318	9.74769	478.03	-0.481466	1
Control + F - NaCl + C	7	-0.247745	0.180053	152.844	-1.37596	0.991748	-0.156522	0.108294	105.972	-1.44535	0.986013	-0.169484	0.143734	144.095	-1.17915	0.998387	-0.0316375	0.0166468	338.549	-1.90051	0.874168	-0.0344016	0.0239747	253.704	-1.43491	0.988039	4.31569	9.74769	478.03	0.44274	1
Control + F - NaCl + D	7	-0.0262572	0.188841	152.844	-0.139044	1	-0.0783994	0.11358	105.972	-0.690259	0.999998	0.0129425	0.150749	144.095	0.0858543	1	-0.00273933	0.0174593	338.549	-0.156897	1	0.0114677	0.0251449	253.704	0.456064	1	-7.50729	10.2235	478.03	-0.73432	0.999996
Control + F - NaCl + F	7	-0.130482	0.180053	152.844	-0.72469	0.999996	-0.0787031	0.108294	105.972	-0.726754	0.999996	-0.0911307	0.143734	144.095	-0.634024	0.999999	0.00604205	0.0166468	338.549	0.362955	1	0.0114876	0.0239747	253.704	0.479155	1	-5.53375	9.74769	478.03	-0.567699	1
Control + F - NaCl + H	7	-0.0748182	0.180053	152.844	-0.415536	1	-0.12227	0.108294	105.972	-1.12905	0.998952	-0.0136835	0.143734	144.095	-0.0952	1	0.000746767	0.0166468	338.549	0.0448594	1	-0.02584	0.0239747	253.704	-1.0778	0.999469	-7.72967	9.74769	478.03	-0.792974	0.99999
Control + F - NaCl + O	7	-0.512168	0.180053	152.844	-2.84455	0.256049	-0.318122	0.108294	105.972	-2.93758	0.214845	-0.353106	0.143734	144.095	-2.45667	0.509114	0.0155557	0.0166468	338.549	0.934456	0.99991	0.00409946	0.0239747	253.704	0.170991	1	-18.4136	9.74769	478.03	-1.88902	0.879954
Control + F - NaCl + P	7	-0.0687317	0.188841	152.844	-0.363967	1	-0.122642	0.11358	105.972	-1.07979	0.999373	-0.00741081	0.150749	144.095	-0.0491599	1	-0.0165036	0.0174593	338.549	-0.945261	0.999896	-0.0139941	0.0251449	253.704	-0.556537	1	-9.44702	10.2235	478.03	-0.924053	0.999924
Control + H - Control + O	7	-0.559603	0.180053	152.844	-3.108	0.140052	-0.448296	0.108294	105.972	-4.13962	0.00661928	-0.335455	0.143734	144.095	-2.33386	0.599565	-0.011102	0.0166468	338.549	-0.666916	0.999999	-0.0451673	0.0239747	253.704	-1.88395	0.880917	-20.053	9.74769	478.03	-2.0572	0.791121
Control + H - Control + P	7	-0.0966169	0.180053	152.844	-0.536604	1	-0.157694	0.108294	105.972	-1.45617	0.98499	-0.0177698	0.143734	144.095	-0.12363	1	0.000690088	0.0166468	338.549	0.0414546	1	-0.0313366	0.0239747	253.704	-1.30707	0.99537	-4.88479	9.74769	478.03	-0.501122	1
Control + H - NaCl	7	-0.537726	0.180053	152.844	-2.9865	0.187393	-0.410446	0.108294	105.972	-3.79011	0.0213153	-0.332503	0.143734	144.095	-2.31333	0.61462	-0.0199345	0.0166468	338.549	-1.19749	0.998254	-0.0619733	0.0239747	253.704	-2.58494	0.413914	-3.32609	9.74769	478.03	-0.341218	1
Control + H - NaCl + B	7	-0.590912	0.180053	152.844	-3.28189	0.0890292	-0.409706	0.108294	105.972	-3.78328	0.0217836	-0.386059	0.143734	144.095	-2.68593	0.350091	-0.0360152	0.0166468	338.549	-2.16349	0.721942	-0.068688	0.0239747	253.704	-2.86501	0.240389	-7.2805	9.74769	478.03	-0.746894	0.999995
Control + H - NaCl + C	7	-0.27768	0.180053	152.844	-1.54221	0.975518	-0.280028	0.108294	105.972	-2.58582	0.419645	-0.137665	0.143734	144.095	-0.95778	0.999862	-0.0334765	0.0166468	338.549	-2.01098	0.817649	-0.052597	0.0239747	253.704	-2.19385	0.70065	1.72837	9.74769	478.03	0.177311	1
Control + H - NaCl + D	7	-0.0561915	0.188841	152.844	-0.29756	1	-0.201905	0.11358	105.972	-1.77765	0.918772	0.0447612	0.150749	144.095	0.296925	1	-0.0045784	0.0174593	338.549	-0.262232	1	-0.00672776	0.0251449	253.704	-0.26756	1	-10.0946	10.2235	478.03	-0.987396	0.999826
Control + H - NaCl + F	7	-0.160417	0.180053	152.844	-0.890943	0.999945	-0.202209	0.108294	105.972	-1.86722	0.884521	-0.059312	0.143734	144.095	-0.412652	1	0.00420298	0.0166468	338.549	0.252479	1	-0.00670783	0.0239747	253.704	-0.279787	1	-8.12107	9.74769	478.03	-0.833127	0.99998
Control + H - NaCl + H	7	-0.104753	0.180053	152.844	-0.581789	1	-0.245776	0.108294	105.972	-2.26952	0.64637	0.0181352	0.143734	144.095	0.126172	1	-0.0010923	0.0166468	338.549	-0.0656161	1	-0.0440355	0.0239747	253.704	-1.83674	0.900598	-10.317	9.74769	478.03	-1.0584	0.999593
Control + H - NaCl + O	7	-0.542102	0.180053	152.844	-3.0108	0.177097	-0.441628	0.108294	105.972	-4.07805	0.00819722	-0.321288	0.143734	144.095	-2.2353	0.670879	0.0137167	0.0166468	338.549	0.82398	0.999982	-0.014096	0.0239747	253.704	-0.587952	1	-21.0009	9.74769	478.03	-2.15445	0.728429
Control + H - NaCl + P	7	-0.098666	0.188841	152.844	-0.522483	1	-0.246148	0.11358	105.972	-2.16718	0.71724	0.0244079	0.150749	144.095	0.16191	1	-0.0183427	0.0174593	338.549	-1.0506	0.999619	-0.0321895	0.0251449	253.704	-1.28016	0.996288	-12.0343	10.2235	478.03	-1.17713	0.998591
Control + O - Control + P	7	0.462986	0.180053	152.844	2.5714	0.4264	0.290602	0.108294	105.972	2.68345	0.355259	0.317685	0.143734	144.095	2.21024	0.688493	0.0117921	0.0166468	338.549	0.70837	0.999998	0.0138307	0.0239747	253.704	0.576885	1	15.1682	9.74769	478.03	1.55608	0.974984
Control + O - NaCl	7	0.0218771	0.180053	152.844	0.121504	1	0.0378501	0.108294	105.972	0.349513	1	0.00295207	0.143734	144.095	0.0205385	1	-0.00883246	0.0166468	338.549	-0.530579	1	-0.016806	0.0239747	253.704	-0.700989	0.999998	16.7269	9.74769	478.03	1.71599	0.941931
Control + O - NaCl + B	7	-0.0313089	0.180053	152.844	-0.173888	1	0.0385897	0.108294	105.972	0.356342	1	-0.0506038	0.143734	144.095	-0.352066	1	-0.0249131	0.0166468	338.549	-1.49657	0.982357	-0.0235207	0.0239747	253.704	-0.98106	0.99983	12.7725	9.74769	478.03	1.31031	0.995423
Control + O - NaCl + C	7	0.281924	0.180053	152.844	1.56579	0.971964	0.168267	0.108294	105.972	1.5538	0.97285	0.19779	0.143734	144.095	1.37608	0.991683	-0.0223745	0.0166468	338.549	-1.34407	0.99392	-0.00742973	0.0239747	253.704	-0.309898	1	21.7814	9.74769	478.03	2.23452	0.672143
Control + O - NaCl + D	7	0.503412	0.188841	152.844	2.6658	0.362516	0.24639	0.11358	105.972	2.16932	0.71581	0.380216	0.150749	144.095	2.52218	0.46164	0.00652364	0.0174593	338.549	0.373647	1	0.0384395	0.0251449	253.704	1.52872	0.978182	9.95838	10.2235	478.03	0.974071	0.999853
Control + O - NaCl + F	7	0.399187	0.180053	152.844	2.21706	0.683803	0.246087	0.108294	105.972	2.2724	0.644322	0.276143	0.143734	144.095	1.92121	0.861783	0.015305	0.0166468	338.549	0.919395	0.999927	0.0384595	0.0239747	253.704	1.60417	0.966399	11.9319	9.74769	478.03	1.22408	0.997814
Control + O - NaCl + H	7	0.454851	0.180053	152.844	2.52621	0.458383	0.20252	0.108294	105.972	1.8701	0.883294	0.35359	0.143734	144.095	2.46004	0.50665	0.0100097	0.0166468	338.549	0.6013	1	0.00113183	0.0239747	253.704	0.0472094	1	9.736	9.74769	478.03	0.998801	0.999799
Control + O - NaCl + O	7	0.0175013	0.180053	152.844	0.097201	1	0.0066675	0.108294	105.972	0.0615685	1	0.0141675	0.143734	144.095	0.0985679	1	0.0248187	0.0166468	338.549	1.4909	0.982979	0.0310713	0.0239747	253.704	1.296	0.995768	-0.947878	9.74769	478.03	-0.0972413	1
Control + O - NaCl + P	7	0.460937	0.188841	152.844	2.44088	0.520451	0.202148	0.11358	105.972	1.77979	0.918045	0.359863	0.150749	144.095	2.38716	0.560281	-0.00724067	0.0174593	338.549	-0.414716	1	0.0129778	0.0251449	253.704	0.51612	1	8.01865	10.2235	478.03	0.784338	0.999991
Control + P - NaCl	7	-0.441109	0.180053	152.844	-2.44989	0.513823	-0.252751	0.108294	105.972	-2.33394	0.600009	-0.314733	0.143734	144.095	-2.1897	0.702712	-0.0206246	0.0166468	338.549	-1.23895	0.997452	-0.0306367	0.0239747	253.704	-1.27787	0.996358	1.55869	9.74769	478.03	0.159904	1
Control + P - NaCl + B	7	-0.494295	0.180053	152.844	-2.74528	0.312584	-0.252012	0.108294	105.972	-2.32711	0.604962	-0.368289	0.143734	144.095	-2.5623	0.4332	-0.0367053	0.0166468	338.549	-2.20494	0.693121	-0.0373513	0.0239747	253.704	-1.55795	0.974075	-2.39571	9.74769	478.03	-0.245772	1
Control + P - NaCl + C	7	-0.181063	0.180053	152.844	-1.00561	0.999751	-0.122334	0.108294	105.972	-1.12965	0.998946	-0.119896	0.143734	144.095	-0.83415	0.999976	-0.0341666	0.0166468	338.549	-2.05244	0.793485	-0.0212604	0.0239747	253.704	-0.886784	0.999952	6.61316	9.74769	478.03	0.678433	0.999999
Control + P - NaCl + D	7	0.0404254	0.188841	152.844	0.214072	1	-0.044211	0.11358	105.972	-0.389251	1	0.0625309	0.150749	144.095	0.414801	1	-0.00526848	0.0174593	338.549	-0.301757	1	0.0246089	0.0251449	253.704	0.978681	0.999835	-5.20982	10.2235	478.03	-0.509595	1
Control + P - NaCl + F	7	-0.0637996	0.180053	152.844	-0.354339	1	-0.0445148	0.108294	105.972	-0.411055	1	-0.0415422	0.143734	144.095	-0.289022	1	0.00351289	0.0166468	338.549	0.211024	1	0.0246288	0.0239747	253.704	1.02728	0.999701	-3.23628	9.74769	478.03	-0.332005	1
Control + P - NaCl + H	7	-0.00813559	0.180053	152.844	-0.0451846	1	-0.0880812	0.108294	105.972	-0.813353	0.999981	0.035905	0.143734	144.095	0.249802	1	-0.00178239	0.0166468	338.549	-0.107071	1	-0.0126988	0.0239747	253.704	-0.529676	1	-5.4322	9.74769	478.03	-0.557281	1
Control + P - NaCl + O	7	-0.445485	0.180053	152.844	-2.47419	0.49602	-0.283934	0.108294	105.972	-2.62188	0.395308	-0.303518	0.143734	144.095	-2.11167	0.754576	0.0130266	0.0166468	338.549	0.782526	0.999991	0.0172406	0.0239747	253.704	0.719117	0.999997	-16.1161	9.74769	478.03	-1.65332	0.95735
Control + P - NaCl + P	7	-0.00204911	0.188841	152.844	-0.010851	1	-0.0884535	0.11358	105.972	-0.77878	0.999989	0.0421777	0.150749	144.095	0.279787	1	-0.0190328	0.0174593	338.549	-1.09012	0.999408	-0.000852891	0.0251449	253.704	-0.033919	1	-7.14955	10.2235	478.03	-0.699327	0.999998
NaCl - NaCl + B	7	-0.053186	0.180053	152.844	-0.295392	1	0.000739615	0.108294	105.972	0.0068297	1	-0.0535558	0.143734	144.095	-0.372604	1	-0.0160807	0.0166468	338.549	-0.96599	0.999864	-0.00671463	0.0239747	253.704	-0.280071	1	-3.95441	9.74769	478.03	-0.405676	1
NaCl - NaCl + C	7	0.260046	0.180053	152.844	1.44428	0.986714	0.130417	0.108294	105.972	1.20429	0.997846	0.194838	0.143734	144.095	1.35555	0.992853	-0.013542	0.0166468	338.549	-0.81349	0.999985	0.00937631	0.0239747	253.704	0.391091	1	5.05447	9.74769	478.03	0.518529	1
NaCl - NaCl + D	7	0.481535	0.188841	152.844	2.54995	0.441483	0.20854	0.11358	105.972	1.83607	0.897309	0.377264	0.150749	144.095	2.50259	0.475715	0.0153561	0.0174593	338.549	0.879535	0.999958	0.0552456	0.0251449	253.704	2.19709	0.69839	-6.76852	10.2235	478.03	-0.662057	0.999999
NaCl - NaCl + F	7	0.377309	0.180053	152.844	2.09555	0.76499	0.208237	0.108294	105.972	1.92288	0.859352	0.273191	0.143734	144.095	1.90067	0.871385	0.0241375	0.0166468	338.549	1.44997	0.98697	0.0552655	0.0239747	253.704	2.30516	0.620293	-4.79497	9.74769	478.03	-0.491909	1
NaCl - NaCl + H	7	0.432973	0.180053	152.844	2.40471	0.547145	0.16467	0.108294	105.972	1.52059	0.977614	0.350638	0.143734	144.095	2.4395	0.521708	0.0188422	0.0166468	338.549	1.13188	0.999082	0.0179379	0.0239747	253.704	0.748199	0.999995	-6.99089	9.74769	478.03	-0.717185	0.999997
NaCl - NaCl + O	7	-0.00437584	0.180053	152.844	-0.0243031	1	-0.0311826	0.108294	105.972	-0.287944	1	0.0112155	0.143734	144.095	0.0780295	1	0.0336512	0.0166468	338.549	2.02148	0.811678	0.0478774	0.0239747	253.704	1.99699	0.824809	-17.6748	9.74769	478.03	-1.81323	0.910776
NaCl - NaCl + P	7	0.43906	0.188841	152.844	2.32503	0.605983	0.164298	0.11358	105.972	1.44654	0.985903	0.356911	0.150749	144.095	2.36758	0.574735	0.0015918	0.0174593	338.549	0.0911715	1	0.0297838	0.0251449	253.704	1.18449	0.998419	-8.70824	10.2235	478.03	-0.85179	0.999973
NaCl + B - NaCl + C	7	0.313232	0.180053	152.844	1.73967	0.932616	0.129678	0.108294	105.972	1.19746	0.997977	0.248394	0.143734	144.095	1.72815	0.935803	0.00253865	0.0166468	338.549	0.1525	1	0.0160909	0.0239747	253.704	0.671162	0.999999	9.00887	9.74769	478.03	0.924206	0.999924
NaCl + B - NaCl + D	7	0.534721	0.188841	152.844	2.8316	0.263035	0.207801	0.11358	105.972	1.82956	0.899864	0.43082	0.150749	144.095	2.85786	0.249717	0.0314368	0.0174593	338.549	1.80057	0.914799	0.0619602	0.0251449	253.704	2.46412	0.501519	-2.81411	10.2235	478.03	-0.27526	1
NaCl + B - NaCl + F	7	0.430496	0.180053	152.844	2.39094	0.557324	0.207497	0.108294	105.972	1.91605	0.862599	0.326747	0.143734	144.095	2.27328	0.643721	0.0402182	0.0166468	338.549	2.41596	0.536928	0.0619801	0.0239747	253.704	2.58523	0.413715	-0.840569	9.74769	478.03	-0.0862326	1
NaCl + B - NaCl + H	7	0.48616	0.180053	152.844	2.7001	0.340495	0.163931	0.108294	105.972	1.51376	0.978508	0.404194	0.143734	144.095	2.8121	0.274474	0.0349229	0.0166468	338.549	2.09787	0.765333	0.0246525	0.0239747	253.704	1.02827	0.999697	-3.03649	9.74769	478.03	-0.311509	1
NaCl + B - NaCl + O	7	0.0488102	0.180053	152.844	0.271089	1	-0.0319222	0.108294	105.972	-0.294774	1	0.0647713	0.143734	144.095	0.450634	1	0.0497319	0.0166468	338.549	2.98747	0.179936	0.054592	0.0239747	253.704	2.27706	0.640994	-13.7204	9.74769	478.03	-1.40755	0.990423
NaCl + B - NaCl + P	7	0.492246	0.188841	152.844	2.60667	0.402014	0.163558	0.11358	105.972	1.44003	0.986495	0.410467	0.150749	144.095	2.72284	0.326905	0.0176725	0.0174593	338.549	1.01221	0.999757	0.0364985	0.0251449	253.704	1.45152	0.986621	-4.75384	10.2235	478.03	-0.464993	1
NaCl + C - NaCl + D	7	0.221488	0.188841	152.844	1.17288	0.998495	0.078123	0.11358	105.972	0.687826	0.999998	0.182427	0.150749	144.095	1.21013	0.99785	0.0288981	0.0174593	338.549	1.65517	0.956535	0.0458693	0.0251449	253.704	1.8242	0.905452	-11.823	10.2235	478.03	-1.15646	0.998849
NaCl + C - NaCl + F	7	0.117263	0.180053	152.844	0.651271	0.999999	0.0778193	0.108294	105.972	0.718593	0.999996	0.0783534	0.143734	144.095	0.545128	1	0.0376795	0.0166468	338.549	2.26346	0.650982	0.0458892	0.0239747	253.704	1.91406	0.867196	-9.84944	9.74769	478.03	-1.01044	0.999768
NaCl + C - NaCl + H	7	0.172927	0.180053	152.844	0.960425	0.999859	0.0342528	0.108294	105.972	0.316295	1	0.155801	0.143734	144.095	1.08395	0.999385	0.0323842	0.0166468	338.549	1.94537	0.852654	0.00856156	0.0239747	253.704	0.357108	1	-12.0454	9.74769	478.03	-1.23571	0.997572
NaCl + C - NaCl + O	7	-0.264422	0.180053	152.844	-1.46858	0.984421	-0.1616	0.108294	105.972	-1.49224	0.981145	-0.183622	0.143734	144.095	-1.27752	0.996137	0.0471932	0.0166468	338.549	2.83497	0.254608	0.0385011	0.0239747	253.704	1.6059	0.966081	-22.7292	9.74769	478.03	-2.33176	0.600151
NaCl + C - NaCl + P	7	0.179014	0.188841	152.844	0.94796	0.99988	0.0338805	0.11358	105.972	0.298297	1	0.162073	0.150749	144.095	1.07512	0.999441	0.0151338	0.0174593	338.549	0.866804	0.999965	0.0204075	0.0251449	253.704	0.811596	0.999985	-13.7627	10.2235	478.03	-1.34619	0.993923
NaCl + D - NaCl + F	7	-0.104225	0.188841	152.844	-0.55192	1	-0.000303724	0.11358	105.972	-0.0026741	1	-0.104073	0.150749	144.095	-0.690373	0.999998	0.00878137	0.0174593	338.549	0.502961	1	1.99321e-05	0.0251449	253.704	0.00079269	1	1.97354	10.2235	478.03	0.193041	1
NaCl + D - NaCl + H	7	-0.048561	0.188841	152.844	-0.257153	1	-0.0438702	0.11358	105.972	-0.38625	1	-0.0266259	0.150749	144.095	-0.176624	1	0.00348609	0.0174593	338.549	0.199669	1	-0.0373077	0.0251449	253.704	-1.48371	0.983495	-0.222376	10.2235	478.03	-0.0217515	1
NaCl + D - NaCl + O	7	-0.48591	0.188841	152.844	-2.57312	0.425193	-0.239723	0.11358	105.972	-2.11062	0.75412	-0.366049	0.150749	144.095	-2.4282	0.530019	0.0182951	0.0174593	338.549	1.04787	0.999631	-0.00736822	0.0251449	253.704	-0.29303	1	-10.9063	10.2235	478.03	-1.06679	0.999553
NaCl + D - NaCl + P	7	-0.0424745	0.197238	152.844	-0.215347	1	-0.0442425	0.11863	105.972	-0.372945	1	-0.0203533	0.157452	144.095	-0.129266	1	-0.0137643	0.0182357	338.549	-0.7548	0.999994	-0.0254618	0.026263	253.704	-0.969491	0.999853	-1.93973	10.6781	478.03	-0.181655	1
NaCl + F - NaCl + H	7	0.055664	0.180053	152.844	0.309154	1	-0.0435664	0.108294	105.972	-0.402298	1	0.0774472	0.143734	144.095	0.538824	1	-0.00529528	0.0166468	338.549	-0.318095	1	-0.0373276	0.0239747	253.704	-1.55696	0.974223	-2.19592	9.74769	478.03	-0.225276	1
NaCl + F - NaCl + O	7	-0.381685	0.180053	152.844	-2.11986	0.74949	-0.239419	0.108294	105.972	-2.21083	0.687567	-0.261976	0.143734	144.095	-1.82265	0.904104	0.00951369	0.0166468	338.549	0.571501	1	-0.00738816	0.0239747	253.704	-0.308164	1	-12.8798	9.74769	478.03	-1.32132	0.995
NaCl + F - NaCl + P	7	0.0617505	0.188841	152.844	0.326998	1	-0.0439388	0.11358	105.972	-0.386854	1	0.0837199	0.150749	144.095	0.555358	1	-0.0225457	0.0174593	338.549	-1.29132	0.99601	-0.0254817	0.0251449	253.704	-1.01339	0.999747	-3.91327	10.2235	478.03	-0.382773	1
NaCl + H - NaCl + O	7	-0.437349	0.180053	152.844	-2.42901	0.529196	-0.195853	0.108294	105.972	-1.80853	0.907836	-0.339423	0.143734	144.095	-2.36147	0.579243	0.014809	0.0166468	338.549	0.889597	0.999952	0.0299395	0.0239747	253.704	1.24879	0.99716	-10.6839	9.74769	478.03	-1.09604	0.999384
NaCl + H - NaCl + P	7	0.00608649	0.188841	152.844	0.0322308	1	-0.000372312	0.11358	105.972	-0.00327798	1	0.00627264	0.150749	144.095	0.0416098	1	-0.0172504	0.0174593	338.549	-0.988033	0.99982	0.011846	0.0251449	253.704	0.471107	1	-1.71735	10.2235	478.03	-0.167981	1
NaCl + O - NaCl + P	7	0.443436	0.188841	152.844	2.3482	0.588919	0.195481	0.11358	105.972	1.72109	0.936485	0.345696	0.150749	144.095	2.29318	0.629307	-0.0320594	0.0174593	338.549	-1.83623	0.901459	-0.0180935	0.0251449	253.704	-0.71957	0.999997	8.96653	10.2235	478.03	0.877054	0.999961
Control - Control + B	10	-0.33077	0.16996	175.099	-1.94616	0.850389	-0.196608	0.102764	111.658	-1.91319	0.864257	-0.232466	0.134329	165.568	-1.73057	0.9356	0.0053533	0.0161907	407.377	0.33064	1	0.0232047	0.0224007	339.114	1.03589	0.999678	-5.71526	11.601	268.246	-0.492654	1
Control - Control + C	10	-0.252802	0.174832	190.558	-1.44597	0.986836	-0.188601	0.104138	117.297	-1.81108	0.907456	-0.24004	0.141478	198.052	-1.69666	0.945497	-0.00131973	0.0168511	438.745	-0.0783174	1	0.0335741	0.0233031	365.903	1.44075	0.987801	-2.37478	11.9271	292.397	-0.199107	1
Control - Control + D	10	-0.0904277	0.16996	175.099	-0.532051	1	-0.0143628	0.102764	111.658	-0.139764	1	-0.12402	0.134329	165.568	-0.923254	0.999915	0.0196273	0.0161907	407.377	1.21226	0.998021	0.0219802	0.0224007	339.114	0.981228	0.999834	-15.7121	11.601	268.246	-1.35438	0.993323
Control - Control + F	10	-0.0769733	0.16996	175.099	-0.45289	1	0.0253584	0.102764	111.658	0.246762	1	0.0138821	0.134329	165.568	0.103343	1	0.0332563	0.0161907	407.377	2.05404	0.792821	0.0228809	0.0224007	339.114	1.02143	0.999729	-21.396	11.601	268.246	-1.84433	0.897729
Control - Control + H	10	0.18164	0.16996	175.099	1.06872	0.999496	0.218017	0.102764	111.658	2.12152	0.747369	0.0959017	0.134329	165.568	0.713929	0.999997	0.0161899	0.0161907	407.377	0.999952	0.999794	0.0186644	0.0224007	339.114	0.833206	0.999979	7.50259	11.601	268.246	0.646722	0.999999
Control - Control + O	10	-0.43932	0.16996	175.099	-2.58483	0.416081	-0.186674	0.102764	111.658	-1.81653	0.905152	-0.330443	0.134329	165.568	-2.45994	0.506098	0.0287062	0.0161907	407.377	1.77301	0.924552	0.0328577	0.0224007	339.114	1.46681	0.985431	-30.1572	11.601	268.246	-2.59954	0.403441
Control - Control + P	10	-0.00593491	0.16996	175.099	-0.0349193	1	0.110211	0.102764	111.658	1.07246	0.999428	-0.00178649	0.134329	165.568	-0.0132993	1	0.0123392	0.0161907	407.377	0.762116	0.999994	0.0138845	0.0224007	339.114	0.619825	1	-20.8836	11.601	268.246	-1.80016	0.914447
Control - NaCl	10	-0.28754	0.16996	175.099	-1.6918	0.946408	-0.233385	0.102764	111.658	-2.27107	0.645277	-0.170847	0.134329	165.568	-1.27185	0.996383	0.00252551	0.0161907	407.377	0.155985	1	0.00663608	0.0224007	339.114	0.296244	1	-23.3968	11.601	268.246	-2.0168	0.81386
Control - NaCl + B	10	-0.397444	0.16996	175.099	-2.33845	0.595925	-0.224252	0.102764	111.658	-2.18219	0.707277	-0.285318	0.134329	165.568	-2.12402	0.747013	-0.0123334	0.0161907	407.377	-0.761758	0.999994	-0.00609781	0.0224007	339.114	-0.272215	1	-11.7004	11.601	268.246	-1.00858	0.999762
Control - NaCl + C	10	-0.200071	0.16996	175.099	-1.17716	0.998462	-0.0950975	0.102764	111.658	-0.925394	0.999904	-0.141974	0.134329	165.568	-1.05691	0.999554	0.00652224	0.0161907	407.377	0.402838	1	0.00402691	0.0224007	339.114	0.179767	1	-8.44139	11.601	268.246	-0.727646	0.999996
Control - NaCl + D	10	-0.00636855	0.178256	175.099	-0.0357269	1	-0.00203843	0.10778	111.658	-0.0189129	1	-0.0539997	0.140886	165.568	-0.383287	1	0.0253373	0.016981	407.377	1.4921	0.982978	0.0955482	0.0234941	339.114	4.0669	0.00588847	-24.5775	12.1672	268.246	-2.01998	0.812044
Control - NaCl + F	10	-0.109231	0.16996	175.099	-0.642686	0.999999	0.00332772	0.102764	111.658	0.032382	1	-0.105451	0.134329	165.568	-0.785021	0.999989	0.0254754	0.0161907	407.377	1.57346	0.972207	0.0328851	0.0224007	339.114	1.46804	0.985314	-9.74671	11.601	268.246	-0.840165	0.999976
Control - NaCl + H	10	-0.0698251	0.16996	175.099	-0.410831	1	-0.0380963	0.102764	111.658	-0.370715	1	-0.0559818	0.134329	165.568	-0.416751	1	0.030199	0.0161907	407.377	1.8652	0.890019	0.0245008	0.0224007	339.114	1.09375	0.999385	-27.7835	11.601	268.246	-2.39493	0.553129
Control - NaCl + O	10	-0.299464	0.16996	175.099	-1.76196	0.926165	-0.20077	0.102764	111.658	-1.9537	0.844468	-0.323232	0.134329	165.568	-2.40627	0.54575	0.0334336	0.0161907	407.377	2.06498	0.786167	0.0452333	0.0224007	339.114	2.01928	0.81294	-21.6173	11.601	268.246	-1.86341	0.889904
Control - NaCl + P	10	0.0302308	0.183306	193.494	0.16492	1	-0.0231133	0.109276	117.773	-0.211514	1	0.0706764	0.140886	165.568	0.501657	1	0.00454385	0.0178218	455.114	0.25496	1	0.0108772	0.0245594	382.067	0.442896	1	-14.927	12.6258	301.186	-1.18227	0.998475
Control + B - Control + C	10	0.0779677	0.174832	190.558	0.445957	1	0.00800691	0.104138	117.297	0.0768878	1	-0.00757363	0.141478	198.052	-0.0535323	1	-0.00667303	0.0168511	438.745	-0.396001	1	0.0103694	0.0233031	365.903	0.444978	1	3.34048	11.9271	292.397	0.280074	1
Control + B - Control + D	10	0.240342	0.16996	175.099	1.41411	0.989325	0.182245	0.102764	111.658	1.77343	0.92048	0.108446	0.134329	165.568	0.807313	0.999985	0.014274	0.0161907	407.377	0.881618	0.999958	-0.00122445	0.0224007	339.114	-0.054661	1	-9.99686	11.601	268.246	-0.861727	0.999967
Control + B - Control + F	10	0.253797	0.16996	175.099	1.49327	0.981999	0.221967	0.102764	111.658	2.15996	0.722219	0.246348	0.134329	165.568	1.83391	0.900332	0.027903	0.0161907	407.377	1.7234	0.93967	-0.000323815	0.0224007	339.114	-0.0144556	1	-15.6808	11.601	268.246	-1.35168	0.993459
Control + B - Control + H	10	0.51241	0.16996	175.099	3.01488	0.173799	0.414625	0.102764	111.658	4.03472	0.00928072	0.328368	0.134329	165.568	2.4445	0.517473	0.0108366	0.0161907	407.377	0.669311	0.999999	-0.00454024	0.0224007	339.114	-0.202683	1	13.2178	11.601	268.246	1.13938	0.998989
Control + B - Control + O	10	-0.108549	0.16996	175.099	-0.638675	0.999999	0.00993389	0.102764	111.658	0.0966667	1	-0.0979768	0.134329	165.568	-0.729378	0.999996	0.023353	0.0161907	407.377	1.44237	0.987723	0.00965303	0.0224007	339.114	0.430925	1	-24.4419	11.601	268.246	-2.10689	0.759166
Control + B - Control + P	10	0.324835	0.16996	175.099	1.91124	0.867319	0.306819	0.102764	111.658	2.98566	0.192356	0.230679	0.134329	165.568	1.71727	0.939403	0.0069859	0.0161907	407.377	0.431476	1	-0.00932014	0.0224007	339.114	-0.416064	1	-15.1684	11.601	268.246	-1.30751	0.995373
Control + B - NaCl	10	0.0432303	0.16996	175.099	0.254355	1	-0.0367766	0.102764	111.658	-0.357873	1	0.0616186	0.134329	165.568	0.458713	1	-0.00282779	0.0161907	407.377	-0.174655	1	-0.0165686	0.0224007	339.114	-0.739645	0.999996	-17.6815	11.601	268.246	-1.52414	0.97884
Control + B - NaCl + B	10	-0.0666739	0.16996	175.099	-0.392291	1	-0.0276435	0.102764	111.658	-0.268999	1	-0.0528521	0.134329	165.568	-0.393452	1	-0.0176867	0.0161907	407.377	-1.0924	0.999402	-0.0293025	0.0224007	339.114	-1.3081	0.995424	-5.98518	11.601	268.246	-0.515921	1
Control + B - NaCl + C	10	0.130699	0.16996	175.099	0.768999	0.999992	0.101511	0.102764	111.658	0.987801	0.999786	0.090492	0.134329	165.568	0.673657	0.999999	0.00116894	0.0161907	407.377	0.0721982	1	-0.0191778	0.0224007	339.114	-0.856122	0.999971	-2.72613	11.601	268.246	-0.234992	1
Control + B - NaCl + D	10	0.324402	0.178256	175.099	1.81986	0.905946	0.19457	0.10778	111.658	1.80525	0.909336	0.178466	0.140886	165.568	1.26674	0.996535	0.019984	0.016981	407.377	1.17685	0.998582	0.0723435	0.0234941	339.114	3.07922	0.143379	-18.8622	12.1672	268.246	-1.55026	0.97528
Control + B - NaCl + F	10	0.221539	0.16996	175.099	1.30347	0.99534	0.199936	0.102764	111.658	1.94558	0.848558	0.127015	0.134329	165.568	0.945546	0.999885	0.0201221	0.0161907	407.377	1.24282	0.997393	0.00968041	0.0224007	339.114	0.432147	1	-4.03146	11.601	268.246	-0.347511	1
Control + B - NaCl + H	10	0.260945	0.16996	175.099	1.53533	0.976747	0.158512	0.102764	111.658	1.54248	0.974707	0.176484	0.134329	165.568	1.31382	0.994905	0.0248457	0.0161907	407.377	1.53456	0.977869	0.00129609	0.0224007	339.114	0.0578591	1	-22.0682	11.601	268.246	-1.90228	0.872823
Control + B - NaCl + O	10	0.0313064	0.16996	175.099	0.184198	1	-0.00416216	0.102764	111.658	-0.040502	1	-0.0907663	0.134329	165.568	-0.6757	0.999999	0.0280803	0.0161907	407.377	1.73434	0.936535	0.0220286	0.0224007	339.114	0.983389	0.99983	-15.902	11.601	268.246	-1.37075	0.99245
Control + B - NaCl + P	10	0.361001	0.183306	193.494	1.96939	0.838836	0.173495	0.109276	117.773	1.58768	0.967587	0.303142	0.140886	165.568	2.15169	0.728772	-0.00080945	0.0178218	455.114	-0.0454191	1	-0.0123274	0.0245594	382.067	-0.501944	1	-9.21176	12.6258	301.186	-0.7296	0.999996
Control + C - Control + D	10	0.162375	0.174832	190.558	0.928745	0.99991	0.174239	0.104138	117.297	1.67316	0.949672	0.116019	0.141478	198.052	0.820054	0.999982	0.020947	0.0168511	438.745	1.24307	0.997397	-0.0115938	0.0233031	365.903	-0.497522	1	-13.3373	11.9271	292.397	-1.11824	0.999192
Control + C - Control + F	10	0.175829	0.174832	190.558	1.0057	0.99976	0.21396	0.104138	117.297	2.05459	0.789027	0.253922	0.141478	198.052	1.79478	0.915519	0.034576	0.0168511	438.745	2.05186	0.794236	-0.0106932	0.0233031	365.903	-0.458874	1	-19.0212	11.9271	292.397	-1.59479	0.968285
Control + C - Control + H	10	0.434443	0.174832	190.558	2.48491	0.487184	0.406618	0.104138	117.297	3.90462	0.0141295	0.335941	0.141478	198.052	2.37452	0.56894	0.0175097	0.0168511	438.745	1.03908	0.999673	-0.0149096	0.0233031	365.903	-0.639812	0.999999	9.87737	11.9271	292.397	0.828143	0.999981
Control + C - Control + O	10	-0.186517	0.174832	190.558	-1.06683	0.999512	0.00192698	0.104138	117.297	0.0185041	1	-0.0904032	0.141478	198.052	-0.638992	0.999999	0.030026	0.0168511	438.745	1.78185	0.92172	-0.000716367	0.0233031	365.903	-0.0307412	1	-27.7824	11.9271	292.397	-2.32935	0.60222
Control + C - Control + P	10	0.246867	0.174832	190.558	1.41202	0.989561	0.298812	0.104138	117.297	2.8694	0.246598	0.238253	0.141478	198.052	1.68403	0.948712	0.0136589	0.0168511	438.745	0.810568	0.999986	-0.0196895	0.0233031	365.903	-0.84493	0.999975	-18.5088	11.9271	292.397	-1.55183	0.975155
Control + C - NaCl	10	-0.0347375	0.174832	190.558	-0.19869	1	-0.0447835	0.104138	117.297	-0.430042	1	0.0691922	0.141478	198.052	0.489067	1	0.00384524	0.0168511	438.745	0.22819	1	-0.026938	0.0233031	365.903	-1.15598	0.998836	-21.022	11.9271	292.397	-1.76254	0.927353
Control + C - NaCl + B	10	-0.144642	0.174832	190.558	-0.827316	0.99998	-0.0356504	0.104138	117.297	-0.34234	1	-0.0452785	0.141478	198.052	-0.32004	1	-0.0110137	0.0168511	438.745	-0.65359	0.999999	-0.0396719	0.0233031	365.903	-1.70243	0.945217	-9.32566	11.9271	292.397	-0.781887	0.999991
Control + C - NaCl + C	10	0.0527317	0.174832	190.558	0.301613	1	0.0935038	0.104138	117.297	0.897887	0.999935	0.0980656	0.141478	198.052	0.693152	0.999998	0.00784197	0.0168511	438.745	0.46537	1	-0.0295472	0.0233031	365.903	-1.26795	0.996737	-6.06661	11.9271	292.397	-0.50864	1
Control + C - NaCl + D	10	0.246434	0.182907	189.156	1.34732	0.993484	0.186563	0.10909	116.781	1.71017	0.940026	0.18604	0.147717	195.055	1.25943	0.996806	0.0266571	0.0176117	436.015	1.5136	0.980569	0.0619741	0.024356	363.552	2.54451	0.441411	-22.2027	12.4786	290.206	-1.77927	0.921857
Control + C - NaCl + F	10	0.143571	0.174832	190.558	0.821193	0.999982	0.191929	0.104138	117.297	1.84303	0.895112	0.134588	0.141478	198.052	0.951302	0.99988	0.0267952	0.0168511	438.745	1.59012	0.969535	-0.000688988	0.0233031	365.903	-0.0295663	1	-7.37194	11.9271	292.397	-0.618081	1
Control + C - NaCl + H	10	0.182977	0.174832	190.558	1.04659	0.999612	0.150505	0.104138	117.297	1.44525	0.986213	0.184058	0.141478	198.052	1.30097	0.995493	0.0315187	0.0168511	438.745	1.87043	0.887926	-0.00907331	0.0233031	365.903	-0.38936	1	-25.4087	11.9271	292.397	-2.13033	0.744033
Control + C - NaCl + O	10	-0.0466613	0.174832	190.558	-0.266892	1	-0.0121691	0.104138	117.297	-0.116856	1	-0.0831927	0.141478	198.052	-0.588026	1	0.0347533	0.0168511	438.745	2.06238	0.787862	0.0116592	0.0233031	365.903	0.500329	1	-19.2425	11.9271	292.397	-1.61334	0.964908
Control + C - NaCl + P	10	0.283033	0.187832	207.731	1.50684	0.980667	0.165488	0.110568	122.996	1.49671	0.980966	0.310716	0.147717	195.055	2.10345	0.760683	0.00586358	0.0184238	480.506	0.318262	1	-0.0226968	0.0253852	404.425	-0.894098	0.999949	-12.5522	12.9261	322.941	-0.971076	0.999854
Control + D - Control + F	10	0.0134543	0.16996	175.099	0.0791615	1	0.0397212	0.102764	111.658	0.386527	1	0.137902	0.134329	165.568	1.0266	0.999685	0.013629	0.0161907	407.377	0.841779	0.999977	0.000900631	0.0224007	339.114	0.0402054	1	-5.68389	11.601	268.246	-0.489951	1
Control + D - Control + H	10	0.272068	0.16996	175.099	1.60077	0.966311	0.23238	0.102764	111.658	2.26129	0.652248	0.219922	0.134329	165.568	1.63718	0.95901	-0.00343739	0.0161907	407.377	-0.212307	1	-0.0033158	0.0224007	339.114	-0.148022	1	23.2147	11.601	268.246	2.0011	0.822676
Control + D - Control + O	10	-0.348892	0.16996	175.099	-2.05278	0.791674	-0.172312	0.102764	111.658	-1.67676	0.948576	-0.206423	0.134329	165.568	-1.53669	0.976456	0.00907893	0.0161907	407.377	0.56075	1	0.0108775	0.0224007	339.114	0.485586	1	-14.4451	11.601	268.246	-1.24516	0.997262
Control + D - Control + P	10	0.0844928	0.16996	175.099	0.497132	1	0.124574	0.102764	111.658	1.21223	0.99771	0.122234	0.134329	165.568	0.909955	0.999929	-0.00728812	0.0161907	407.377	-0.450142	1	-0.0080957	0.0224007	339.114	-0.361403	1	-5.17151	11.601	268.246	-0.445783	1
Control + D - NaCl	10	-0.197112	0.16996	175.099	-1.15975	0.9987	-0.219022	0.102764	111.658	-2.1313	0.741054	-0.0468272	0.134329	165.568	-0.3486	1	-0.0171018	0.0161907	407.377	-1.05627	0.999599	-0.0153441	0.0224007	339.114	-0.684984	0.999998	-7.68466	11.601	268.246	-0.662416	0.999999
Control + D - NaCl + B	10	-0.307016	0.16996	175.099	-1.8064	0.910939	-0.209889	0.102764	111.658	-2.04243	0.795955	-0.161298	0.134329	165.568	-1.20076	0.998066	-0.0319607	0.0161907	407.377	-1.97402	0.838215	-0.028078	0.0224007	339.114	-1.25344	0.997107	4.01167	11.601	268.246	0.345806	1
Control + D - NaCl + C	10	-0.109643	0.16996	175.099	-0.645108	0.999999	-0.0807347	0.102764	111.658	-0.78563	0.999988	-0.0179538	0.134329	165.568	-0.133655	1	-0.0131051	0.0161907	407.377	-0.80942	0.999986	-0.0179533	0.0224007	339.114	-0.801461	0.999988	7.27072	11.601	268.246	0.626735	1
Control + D - NaCl + D	10	0.0840591	0.178256	175.099	0.471564	1	0.0123244	0.10778	111.658	0.114347	1	0.0700204	0.140886	165.568	0.497001	1	0.00571003	0.016981	407.377	0.336261	1	0.0735679	0.0234941	339.114	3.13134	0.125292	-8.86538	12.1672	268.246	-0.728631	0.999996
Control + D - NaCl + F	10	-0.0188035	0.16996	175.099	-0.110635	1	0.0176905	0.102764	111.658	0.172147	1	0.0185687	0.134329	165.568	0.138233	1	0.00584811	0.0161907	407.377	0.361202	1	0.0109049	0.0224007	339.114	0.486808	1	5.9654	11.601	268.246	0.514216	1
Control + D - NaCl + H	10	0.0206026	0.16996	175.099	0.12122	1	-0.0237335	0.102764	111.658	-0.23095	1	0.0680383	0.134329	165.568	0.506504	1	0.0105716	0.0161907	407.377	0.652945	0.999999	0.00252053	0.0224007	339.114	0.11252	1	-12.0714	11.601	268.246	-1.04055	0.999653
Control + D - NaCl + O	10	-0.209036	0.16996	175.099	-1.22991	0.9975	-0.186408	0.102764	111.658	-1.81393	0.906126	-0.199212	0.134329	165.568	-1.48301	0.983044	0.0138062	0.0161907	407.377	0.852727	0.999973	0.0232531	0.0224007	339.114	1.03805	0.99967	-5.90517	11.601	268.246	-0.509025	1
Control + D - NaCl + P	10	0.120658	0.183306	193.494	0.658235	0.999999	-0.00875048	0.109276	117.773	-0.0800772	1	0.194697	0.140886	165.568	1.38195	0.991457	-0.0150835	0.0178218	455.114	-0.84635	0.999975	-0.011103	0.0245594	382.067	-0.452088	1	0.785099	12.6258	301.186	0.0621823	1
Control + F - Control + H	10	0.258614	0.16996	175.099	1.52161	0.978576	0.192658	0.102764	111.658	1.87476	0.881597	0.0820196	0.134329	165.568	0.610586	1	-0.0170664	0.0161907	407.377	-1.05409	0.999609	-0.00421643	0.0224007	339.114	-0.188227	1	28.8986	11.601	268.246	2.49105	0.481423
Control + F - Control + O	10	-0.362346	0.16996	175.099	-2.13194	0.741978	-0.212033	0.102764	111.658	-2.06329	0.783593	-0.344325	0.134329	165.568	-2.56329	0.431538	-0.00455006	0.0161907	407.377	-0.281029	1	0.00997684	0.0224007	339.114	0.44538	1	-8.76119	11.601	268.246	-0.755212	0.999994
Control + F - Control + P	10	0.0710384	0.16996	175.099	0.41797	1	0.0848525	0.102764	111.658	0.825699	0.999978	-0.0156686	0.134329	165.568	-0.116643	1	-0.0209171	0.0161907	407.377	-1.29192	0.996032	-0.00899633	0.0224007	339.114	-0.401609	1	0.51239	11.601	268.246	0.0441679	1
Control + F - NaCl	10	-0.210566	0.16996	175.099	-1.23891	0.997293	-0.258743	0.102764	111.658	-2.51783	0.466553	-0.184729	0.134329	165.568	-1.3752	0.991866	-0.0307308	0.0161907	407.377	-1.89805	0.875635	-0.0162448	0.0224007	339.114	-0.72519	0.999997	-2.00077	11.601	268.246	-0.172466	1
Control + F - NaCl + B	10	-0.320471	0.16996	175.099	-1.88556	0.879009	-0.24961	0.102764	111.658	-2.42896	0.530582	-0.2992	0.134329	165.568	-2.22736	0.676631	-0.0455897	0.0161907	407.377	-2.8158	0.264308	-0.0289787	0.0224007	339.114	-1.29365	0.995933	9.69557	11.601	268.246	0.835756	0.999978
Control + F - NaCl + C	10	-0.123097	0.16996	175.099	-0.72427	0.999996	-0.120456	0.102764	111.658	-1.17216	0.99842	-0.155856	0.134329	165.568	-1.16025	0.998683	-0.0267341	0.0161907	407.377	-1.6512	0.957643	-0.0188539	0.0224007	339.114	-0.841667	0.999976	12.9546	11.601	268.246	1.11669	0.999199
Control + F - NaCl + D	10	0.0706048	0.178256	175.099	0.396086	1	-0.0273968	0.10778	111.658	-0.254191	1	-0.0678818	0.140886	165.568	-0.481821	1	-0.00791897	0.016981	407.377	-0.466344	1	0.0726673	0.0234941	339.114	3.093	0.138413	-3.18149	12.1672	268.246	-0.261481	1
Control + F - NaCl + F	10	-0.0322579	0.16996	175.099	-0.189796	1	-0.0220306	0.102764	111.658	-0.21438	1	-0.119333	0.134329	165.568	-0.888365	0.999948	-0.00778088	0.0161907	407.377	-0.480577	1	0.0100042	0.0224007	339.114	0.446602	1	11.6493	11.601	268.246	1.00417	0.999775
Control + F - NaCl + H	10	0.00714826	0.16996	175.099	0.0420584	1	-0.0634546	0.102764	111.658	-0.617477	1	-0.0698639	0.134329	165.568	-0.520094	1	-0.00305736	0.0161907	407.377	-0.188834	1	0.0016199	0.0224007	339.114	0.0723147	1	-6.38748	11.601	268.246	-0.5506	1
Control + F - NaCl + O	10	-0.22249	0.16996	175.099	-1.30907	0.995126	-0.226129	0.102764	111.658	-2.20046	0.694811	-0.337114	0.134329	165.568	-2.50961	0.469868	0.000177256	0.0161907	407.377	0.010948	1	0.0223525	0.0224007	339.114	0.997845	0.999796	-0.221277	11.601	268.246	-0.019074	1
Control + F - NaCl + P	10	0.107204	0.183306	193.494	0.584837	1	-0.0484716	0.109276	117.773	-0.443573	1	0.0567943	0.140886	165.568	0.403123	1	-0.0287125	0.0178218	455.114	-1.61109	0.965839	-0.0120036	0.0245594	382.067	-0.488759	1	6.46899	12.6258	301.186	0.512364	1
Control + H - Control + O	10	-0.62096	0.16996	175.099	-3.65355	0.0288332	-0.404691	0.102764	111.658	-3.93805	0.0128833	-0.426344	0.134329	165.568	-3.17387	0.11762	0.0125163	0.0161907	407.377	0.773056	0.999992	0.0141933	0.0224007	339.114	0.633607	0.999999	-37.6598	11.601	268.246	-3.24627	0.0930887
Control + H - Control + P	10	-0.187575	0.16996	175.099	-1.10364	0.999265	-0.107806	0.102764	111.658	-1.04906	0.999559	-0.0976882	0.134329	165.568	-0.727229	0.999996	-0.00385072	0.0161907	407.377	-0.237835	1	-0.0047799	0.0224007	339.114	-0.213382	1	-28.3862	11.601	268.246	-2.44689	0.514206
Control + H - NaCl	10	-0.46918	0.16996	175.099	-2.76052	0.302079	-0.451402	0.102764	111.658	-4.39259	0.00257147	-0.266749	0.134329	165.568	-1.98578	0.829556	-0.0136644	0.0161907	407.377	-0.843966	0.999976	-0.0120283	0.0224007	339.114	-0.536962	1	-30.8994	11.601	268.246	-2.66352	0.359964
Control + H - NaCl + B	10	-0.579084	0.16996	175.099	-3.40717	0.0614268	-0.442268	0.102764	111.658	-4.30371	0.00357102	-0.38122	0.134329	165.568	-2.83795	0.258684	-0.0285233	0.0161907	407.377	-1.76171	0.928203	-0.0247622	0.0224007	339.114	-1.10542	0.999303	-19.203	11.601	268.246	-1.6553	0.956139
Control + H - NaCl + C	10	-0.381711	0.16996	175.099	-2.24588	0.663493	-0.313114	0.102764	111.658	-3.04691	0.167168	-0.237876	0.134329	165.568	-1.77084	0.923077	-0.00966768	0.0161907	407.377	-0.597113	1	-0.0146375	0.0224007	339.114	-0.653439	0.999999	-15.944	11.601	268.246	-1.37437	0.992245
Control + H - NaCl + D	10	-0.188009	0.178256	175.099	-1.05471	0.999569	-0.220055	0.10778	111.658	-2.0417	0.796379	-0.149901	0.140886	165.568	-1.06399	0.999518	0.00914742	0.016981	407.377	0.538687	1	0.0768837	0.0234941	339.114	3.27247	0.0851864	-32.0801	12.1672	268.246	-2.63661	0.377983
Control + H - NaCl + F	10	-0.290871	0.16996	175.099	-1.71141	0.941205	-0.214689	0.102764	111.658	-2.08914	0.767812	-0.201353	0.134329	165.568	-1.49895	0.981262	0.00928551	0.0161907	407.377	0.573508	1	0.0142206	0.0224007	339.114	0.63483	0.999999	-17.2493	11.601	268.246	-1.48689	0.983212
Control + H - NaCl + H	10	-0.251465	0.16996	175.099	-1.47955	0.983493	-0.256113	0.102764	111.658	-2.49224	0.484812	-0.151884	0.134329	165.568	-1.13068	0.999019	0.014009	0.0161907	407.377	0.865251	0.999967	0.00583633	0.0224007	339.114	0.260542	1	-35.2861	11.601	268.246	-3.04165	0.159143
Control + H - NaCl + O	10	-0.481104	0.16996	175.099	-2.83068	0.262036	-0.418787	0.102764	111.658	-4.07522	0.0080691	-0.419134	0.134329	165.568	-3.1202	0.134908	0.0172436	0.0161907	407.377	1.06503	0.999557	0.0265689	0.0224007	339.114	1.18607	0.998432	-29.1199	11.601	268.246	-2.51013	0.467411
Control + H - NaCl + P	10	-0.151409	0.183306	193.494	-0.825991	0.99998	-0.24113	0.109276	117.773	-2.20662	0.690668	-0.0252253	0.140886	165.568	-0.179048	1	-0.0116461	0.0178218	455.114	-0.653474	0.999999	-0.00778719	0.0245594	382.067	-0.317076	1	-22.4296	12.6258	301.186	-1.77649	0.922862
Control + O - Control + P	10	0.433385	0.16996	175.099	2.54991	0.440649	0.296885	0.102764	111.658	2.88899	0.237435	0.328656	0.134329	165.568	2.44665	0.515888	-0.0163671	0.0161907	407.377	-1.01089	0.999765	-0.0189732	0.0224007	339.114	-0.846989	0.999974	9.27358	11.601	268.246	0.79938	0.999988
Control + O - NaCl	10	0.15178	0.16996	175.099	0.893029	0.999945	-0.0467105	0.102764	111.658	-0.45454	1	0.159595	0.134329	165.568	1.18809	0.998281	-0.0261807	0.0161907	407.377	-1.61702	0.964615	-0.0262216	0.0224007	339.114	-1.17057	0.998649	6.76042	11.601	268.246	0.582746	1
Control + O - NaCl + B	10	0.0418756	0.16996	175.099	0.246384	1	-0.0375774	0.102764	111.658	-0.365666	1	0.0451247	0.134329	165.568	0.335926	1	-0.0410397	0.0161907	407.377	-2.53477	0.448176	-0.0389555	0.0224007	339.114	-1.73903	0.934872	18.4568	11.601	268.246	1.59097	0.968829
Control + O - NaCl + C	10	0.239249	0.16996	175.099	1.40767	0.989794	0.0915768	0.102764	111.658	0.891134	0.99994	0.188469	0.134329	165.568	1.40303	0.990067	-0.022184	0.0161907	407.377	-1.37017	0.992659	-0.0288308	0.0224007	339.114	-1.28705	0.99615	21.7158	11.601	268.246	1.8719	0.886302
Control + O - NaCl + D	10	0.432951	0.178256	175.099	2.42881	0.528866	0.184636	0.10778	111.658	1.71308	0.93901	0.276443	0.140886	165.568	1.96218	0.842013	-0.00336891	0.016981	407.377	-0.198393	1	0.0626905	0.0234941	339.114	2.66835	0.355614	5.5797	12.1672	268.246	0.458586	1
Control + O - NaCl + F	10	0.330088	0.16996	175.099	1.94215	0.852393	0.190002	0.102764	111.658	1.84891	0.892458	0.224991	0.134329	165.568	1.67492	0.950456	-0.00323082	0.0161907	407.377	-0.199548	1	2.73797e-05	0.0224007	339.114	0.00122227	1	20.4105	11.601	268.246	1.75938	0.928172
Control + O - NaCl + H	10	0.369494	0.16996	175.099	2.174	0.713821	0.148578	0.102764	111.658	1.44581	0.986071	0.274461	0.134329	165.568	2.04319	0.79717	0.0014927	0.0161907	407.377	0.092195	1	-0.00835694	0.0224007	339.114	-0.373066	1	2.3737	11.601	268.246	0.204613	1
Control + O - NaCl + O	10	0.139856	0.16996	175.099	0.822873	0.999981	-0.0140961	0.102764	111.658	-0.137169	1	0.00721053	0.134329	165.568	0.053678	1	0.00472732	0.0161907	407.377	0.291977	1	0.0123756	0.0224007	339.114	0.552465	1	8.53991	11.601	268.246	0.736138	0.999996
Control + O - NaCl + P	10	0.46955	0.183306	193.494	2.56156	0.431807	0.163561	0.109276	117.773	1.49678	0.980862	0.401119	0.140886	165.568	2.84712	0.253757	-0.0241624	0.0178218	455.114	-1.35578	0.993446	-0.0219805	0.0245594	382.067	-0.894993	0.999948	15.2302	12.6258	301.186	1.20628	0.998089
Control + P - NaCl	10	-0.281605	0.16996	175.099	-1.65688	0.954847	-0.343596	0.102764	111.658	-3.34353	0.0789107	-0.169061	0.134329	165.568	-1.25855	0.996768	-0.00981369	0.0161907	407.377	-0.606131	1	-0.00724845	0.0224007	339.114	-0.323581	1	-2.51316	11.601	268.246	-0.216634	1
Control + P - NaCl + B	10	-0.391509	0.16996	175.099	-2.30353	0.621661	-0.334463	0.102764	111.658	-3.25466	0.099995	-0.283532	0.134329	165.568	-2.11072	0.755599	-0.0246726	0.0161907	407.377	-1.52387	0.979255	-0.0199823	0.0224007	339.114	-0.892039	0.99995	9.18318	11.601	268.246	0.791588	0.999989
Control + P - NaCl + C	10	-0.194136	0.16996	175.099	-1.14224	0.998907	-0.205308	0.102764	111.658	-1.99786	0.82118	-0.140188	0.134329	165.568	-1.04361	0.999617	-0.00581696	0.0161907	407.377	-0.359278	1	-0.00985762	0.0224007	339.114	-0.440058	1	12.4422	11.601	268.246	1.07252	0.999502
Control + P - NaCl + D	10	-0.000433637	0.178256	175.099	-0.00243267	1	-0.112249	0.10778	111.658	-1.04146	0.999596	-0.0522132	0.140886	165.568	-0.370607	1	0.0129981	0.016981	407.377	0.765454	0.999993	0.0816636	0.0234941	339.114	3.47592	0.0464388	-3.69388	12.1672	268.246	-0.303594	1
Control + P - NaCl + F	10	-0.103296	0.16996	175.099	-0.607766	1	-0.106883	0.102764	111.658	-1.04008	0.999602	-0.103665	0.134329	165.568	-0.771722	0.999992	0.0131362	0.0161907	407.377	0.811344	0.999986	0.0190006	0.0224007	339.114	0.848211	0.999974	11.1369	11.601	268.246	0.959999	0.999871
Control + P - NaCl + H	10	-0.0638902	0.16996	175.099	-0.375912	1	-0.148307	0.102764	111.658	-1.44318	0.986311	-0.0541954	0.134329	165.568	-0.403451	1	0.0178598	0.0161907	407.377	1.10309	0.999329	0.0106162	0.0224007	339.114	0.473923	1	-6.89987	11.601	268.246	-0.594768	1
Control + P - NaCl + O	10	-0.293529	0.16996	175.099	-1.72704	0.936806	-0.310981	0.102764	111.658	-3.02616	0.175413	-0.321446	0.134329	165.568	-2.39297	0.555612	0.0210944	0.0161907	407.377	1.30287	0.995659	0.0313488	0.0224007	339.114	1.39945	0.990822	-0.733667	11.601	268.246	-0.0632419	1
Control + P - NaCl + P	10	0.0361657	0.183306	193.494	0.197297	1	-0.133324	0.109276	117.773	-1.22007	0.997567	0.0724628	0.140886	165.568	0.514337	1	-0.00779535	0.0178218	455.114	-0.437405	1	-0.00300728	0.0245594	382.067	-0.12245	1	5.9566	12.6258	301.186	0.471781	1
NaCl - NaCl + B	10	-0.109904	0.16996	175.099	-0.646645	0.999999	0.00913308	0.102764	111.658	0.088874	1	-0.114471	0.134329	165.568	-0.852164	0.999969	-0.0148589	0.0161907	407.377	-0.917744	0.999929	-0.0127339	0.0224007	339.114	-0.568459	1	11.6963	11.601	268.246	1.00822	0.999763
NaCl - NaCl + C	10	0.0874692	0.16996	175.099	0.514644	1	0.138287	0.102764	111.658	1.34567	0.993119	0.0288734	0.134329	165.568	0.214945	1	0.00399673	0.0161907	407.377	0.246853	1	-0.00260917	0.0224007	339.114	-0.116477	1	14.9554	11.601	268.246	1.28915	0.996017
NaCl - NaCl + D	10	0.281171	0.178256	175.099	1.57734	0.970388	0.231346	0.10778	111.658	2.14647	0.731149	0.116848	0.140886	165.568	0.829378	0.999978	0.0228118	0.016981	407.377	1.34338	0.994011	0.0889121	0.0234941	339.114	3.78445	0.0166586	-1.18072	12.1672	268.246	-0.0970413	1
NaCl - NaCl + F	10	0.178309	0.16996	175.099	1.04912	0.999595	0.236713	0.102764	111.658	2.30345	0.622017	0.065396	0.134329	165.568	0.486833	1	0.0229499	0.0161907	407.377	1.41747	0.989661	0.026249	0.0224007	339.114	1.17179	0.998633	13.6501	11.601	268.246	1.17663	0.99854
NaCl - NaCl + H	10	0.217715	0.16996	175.099	1.28097	0.996123	0.195289	0.102764	111.658	1.90035	0.870208	0.114866	0.134329	165.568	0.855104	0.999968	0.0276734	0.0161907	407.377	1.70922	0.943566	0.0178647	0.0224007	339.114	0.797504	0.999988	-4.38671	11.601	268.246	-0.378134	1
NaCl - NaCl + O	10	-0.0119239	0.16996	175.099	-0.0701567	1	0.0326144	0.102764	111.658	0.317371	1	-0.152385	0.134329	165.568	-1.13441	0.998981	0.0309081	0.0161907	407.377	1.909	0.870598	0.0385972	0.0224007	339.114	1.72303	0.939494	1.77949	11.601	268.246	0.153392	1
NaCl - NaCl + P	10	0.317771	0.183306	193.494	1.73355	0.935216	0.210272	0.109276	117.773	1.92423	0.859318	0.241524	0.140886	165.568	1.71432	0.940223	0.00201834	0.0178218	455.114	0.113251	1	0.00424116	0.0245594	382.067	0.17269	1	8.46976	12.6258	301.186	0.670831	0.999999
NaCl + B - NaCl + C	10	0.197373	0.16996	175.099	1.16129	0.99868	0.129154	0.102764	111.658	1.2568	0.996619	0.143344	0.134329	165.568	1.06711	0.9995	0.0188556	0.0161907	407.377	1.1646	0.998741	0.0101247	0.0224007	339.114	0.451981	1	3.25905	11.601	268.246	0.280929	1
NaCl + B - NaCl + D	10	0.391075	0.178256	175.099	2.1939	0.700143	0.222213	0.10778	111.658	2.06173	0.784531	0.231318	0.140886	165.568	1.64189	0.958008	0.0376708	0.016981	407.377	2.21841	0.683659	0.101646	0.0234941	339.114	4.32645	0.00209483	-12.8771	12.1672	268.246	-1.05834	0.999575
NaCl + B - NaCl + F	10	0.288213	0.16996	175.099	1.69576	0.945385	0.227579	0.102764	111.658	2.21458	0.685068	0.179867	0.134329	165.568	1.339	0.993799	0.0378088	0.0161907	407.377	2.33522	0.597623	0.0389829	0.0224007	339.114	1.74025	0.934509	1.95373	11.601	268.246	0.168411	1
NaCl + B - NaCl + H	10	0.327619	0.16996	175.099	1.92762	0.859525	0.186155	0.102764	111.658	1.81148	0.90704	0.229336	0.134329	165.568	1.70727	0.942157	0.0425324	0.0161907	407.377	2.62696	0.38281	0.0305986	0.0224007	339.114	1.36596	0.99282	-16.0831	11.601	268.246	-1.38636	0.991533
NaCl + B - NaCl + O	10	0.0979803	0.16996	175.099	0.576489	1	0.0234814	0.102764	111.658	0.228497	1	-0.0379142	0.134329	165.568	-0.282248	1	0.045767	0.0161907	407.377	2.82674	0.258198	0.0513311	0.0224007	339.114	2.29149	0.630339	-9.91685	11.601	268.246	-0.85483	0.99997
NaCl + B - NaCl + P	10	0.427675	0.183306	193.494	2.33312	0.599759	0.201138	0.109276	117.773	1.84065	0.896087	0.355994	0.140886	165.568	2.52683	0.457464	0.0168773	0.0178218	455.114	0.947001	0.999896	0.0169751	0.0245594	382.067	0.691185	0.999998	-3.22658	12.6258	301.186	-0.255555	1
NaCl + C - NaCl + D	10	0.193702	0.178256	175.099	1.08665	0.999387	0.0930591	0.10778	111.658	0.863416	0.99996	0.0879743	0.140886	165.568	0.624437	1	0.0188151	0.016981	407.377	1.10801	0.999293	0.0915213	0.0234941	339.114	3.8955	0.0111905	-16.1361	12.1672	268.246	-1.3262	0.99463
NaCl + C - NaCl + F	10	0.0908394	0.16996	175.099	0.534474	1	0.0984252	0.102764	111.658	0.957776	0.999853	0.0365226	0.134329	165.568	0.271888	1	0.0189532	0.0161907	407.377	1.17062	0.998665	0.0288582	0.0224007	339.114	1.28827	0.99611	-1.30532	11.601	268.246	-0.112519	1
NaCl + C - NaCl + H	10	0.130246	0.16996	175.099	0.766328	0.999992	0.0570013	0.102764	111.658	0.554679	1	0.0859922	0.134329	165.568	0.640159	0.999999	0.0236767	0.0161907	407.377	1.46236	0.985963	0.0204738	0.0224007	339.114	0.913981	0.999932	-19.3421	11.601	268.246	-1.66729	0.953407
NaCl + C - NaCl + O	10	-0.0993931	0.16996	175.099	-0.584801	1	-0.105673	0.102764	111.658	-1.0283	0.999652	-0.181258	0.134329	165.568	-1.34936	0.993289	0.0269113	0.0161907	407.377	1.66215	0.955209	0.0412064	0.0224007	339.114	1.83951	0.90017	-13.1759	11.601	268.246	-1.13576	0.999025
NaCl + C - NaCl + P	10	0.230301	0.183306	193.494	1.25638	0.996886	0.0719842	0.109276	117.773	0.65874	0.999999	0.21265	0.140886	165.568	1.50938	0.980018	-0.00197839	0.0178218	455.114	-0.11101	1	0.00685033	0.0245594	382.067	0.27893	1	-6.48563	12.6258	301.186	-0.513682	1
NaCl + D - NaCl + F	10	-0.102863	0.178256	175.099	-0.57705	1	0.00536615	0.10778	111.658	0.0497879	1	-0.0514517	0.140886	165.568	-0.365201	1	0.000138085	0.016981	407.377	0.00813175	1	-0.0626631	0.0234941	339.114	-2.66719	0.356385	14.8308	12.1672	268.246	1.21892	0.997833
NaCl + D - NaCl + H	10	-0.0634565	0.178256	175.099	-0.355985	1	-0.0360578	0.10778	111.658	-0.33455	1	-0.00198212	0.140886	165.568	-0.014069	1	0.00486161	0.016981	407.377	0.286298	1	-0.0710474	0.0234941	339.114	-3.02406	0.164615	-3.20599	12.1672	268.246	-0.263495	1
NaCl + D - NaCl + O	10	-0.293095	0.178256	175.099	-1.64424	0.95765	-0.198732	0.10778	111.658	-1.84386	0.894503	-0.269233	0.140886	165.568	-1.911	0.867211	0.00809622	0.016981	407.377	0.476782	1	-0.0503149	0.0234941	339.114	-2.1416	0.736747	2.96021	12.1672	268.246	0.243295	1
NaCl + D - NaCl + P	10	0.0365994	0.191023	191.946	0.191597	1	-0.0210749	0.114005	117.259	-0.184859	1	0.124676	0.14715	165.568	0.847269	0.999972	-0.0207935	0.0185427	451.316	-1.12139	0.999191	-0.0846709	0.0255605	378.575	-3.31256	0.0754309	9.65048	13.1479	298.448	0.733992	0.999996
NaCl + F - NaCl + H	10	0.0394061	0.16996	175.099	0.231855	1	-0.041424	0.102764	111.658	-0.403097	1	0.0494696	0.134329	165.568	0.368271	1	0.00472352	0.0161907	407.377	0.291743	1	-0.00838432	0.0224007	339.114	-0.374288	1	-18.0368	11.601	268.246	-1.55477	0.974621
NaCl + F - NaCl + O	10	-0.190232	0.16996	175.099	-1.11927	0.999134	-0.204098	0.102764	111.658	-1.98608	0.827561	-0.217781	0.134329	165.568	-1.62125	0.962275	0.00795814	0.0161907	407.377	0.491525	1	0.0123482	0.0224007	339.114	0.551242	1	-11.8706	11.601	268.246	-1.02324	0.999717
NaCl + F - NaCl + P	10	0.139462	0.183306	193.494	0.760815	0.999993	-0.026441	0.109276	117.773	-0.241966	1	0.176128	0.140886	165.568	1.25015	0.996993	-0.0209316	0.0178218	455.114	-1.17449	0.998623	-0.0220078	0.0245594	382.067	-0.896108	0.999948	-5.1803	12.6258	301.186	-0.410296	1
NaCl + H - NaCl + O	10	-0.229639	0.16996	175.099	-1.35113	0.99324	-0.162674	0.102764	111.658	-1.58298	0.968237	-0.26725	0.134329	165.568	-1.98952	0.82754	0.00323461	0.0161907	407.377	0.199782	1	0.0207326	0.0224007	339.114	0.92553	0.99992	6.16621	11.601	268.246	0.531526	1
NaCl + H - NaCl + P	10	0.100056	0.183306	193.494	0.54584	1	0.014983	0.109276	117.773	0.137112	1	0.126658	0.140886	165.568	0.899013	0.999939	-0.0256551	0.0178218	455.114	-1.43954	0.988009	-0.0136235	0.0245594	382.067	-0.554718	1	12.8565	12.6258	301.186	1.01827	0.999736
NaCl + O - NaCl + P	10	0.329694	0.183306	193.494	1.7986	0.914091	0.177657	0.109276	117.773	1.62577	0.960322	0.393909	0.140886	165.568	2.79594	0.282008	-0.0288897	0.0178218	455.114	-1.62103	0.963955	-0.0343561	0.0245594	382.067	-1.3989	0.990912	6.69027	12.6258	301.186	0.52989	1
Control - Control + B	12	-0.330613	0.16371	190.535	-2.0195	0.811372	-0.145828	0.099557	114.918	-1.46477	0.984304	-0.257699	0.128578	181.091	-2.00421	0.819801	0.0148698	0.0160003	434.293	0.929347	0.999918	0.0151602	0.0217159	387.443	0.698113	0.999998	-7.56433	13.114	196.006	-0.576814	1
Control - Control + C	12	-0.328498	0.168458	208.081	-1.95004	0.849042	-0.0674592	0.100861	120.676	-0.668835	0.999999	-0.288721	0.131786	196.704	-2.19083	0.702441	0.000874133	0.0166408	468.387	0.0525295	1	0.00918431	0.0225579	420.005	0.407145	1	0.488161	13.5537	213.122	0.0360167	1
Control - Control + D	12	-0.140394	0.16371	190.535	-0.857578	0.999968	0.0793479	0.099557	114.918	0.79701	0.999986	-0.180068	0.128578	181.091	-1.40045	0.990332	0.0170564	0.0160003	434.293	1.066	0.999554	0.00242386	0.0217159	387.443	0.111616	1	-9.64577	13.114	196.006	-0.735533	0.999996
Control - Control + F	12	-0.00979095	0.167352	205.867	-0.0585053	1	0.168351	0.10063	119.775	1.67297	0.949803	-0.0809284	0.128578	181.091	-0.629409	0.999999	0.0320029	0.0165951	470.377	1.92846	0.861578	0.0111977	0.0224817	421.91	0.49808	1	6.65034	13.4054	211.681	0.496096	1
Control - Control + H	12	0.132476	0.16371	190.535	0.809207	0.999985	0.222877	0.099557	114.918	2.23869	0.66826	0.0210371	0.128578	181.091	0.163613	1	0.0105118	0.0160003	434.293	0.656974	0.999999	-0.0107006	0.0217159	387.443	-0.492755	1	-3.42525	13.114	196.006	-0.261191	1
Control - Control + O	12	-0.487492	0.16371	190.535	-2.97777	0.188684	-0.18953	0.099557	114.918	-1.90374	0.86882	-0.392727	0.128578	181.091	-3.05437	0.157712	0.0340057	0.0160003	434.293	2.12532	0.747846	-0.00345146	0.0217159	387.443	-0.158937	1	-38.6112	13.114	196.006	-2.94428	0.203511
Control - Control + P	12	0.0455062	0.16371	190.535	0.277968	1	0.0885553	0.099557	114.918	0.889494	0.999942	0.00122856	0.128578	181.091	0.00955498	1	0.0216324	0.0160003	434.293	1.352	0.993619	0.0283403	0.0217159	387.443	1.30505	0.99557	-11.6041	13.114	196.006	-0.884864	0.999952
Control - NaCl	12	-0.259496	0.16371	190.535	-1.58509	0.969258	-0.193555	0.099557	114.918	-1.94417	0.849425	-0.162718	0.128578	181.091	-1.26552	0.996608	0.0194874	0.0160003	434.293	1.21794	0.997922	-0.00265271	0.0217159	387.443	-0.122155	1	-26.8312	13.114	196.006	-2.046	0.796061
Control - NaCl + B	12	-0.368203	0.16371	190.535	-2.24912	0.661217	-0.169041	0.099557	114.918	-1.69793	0.943272	-0.283683	0.128578	181.091	-2.2063	0.691553	-0.00098712	0.0160003	434.293	-0.0616938	1	-0.0130383	0.0217159	387.443	-0.600403	1	-3.72712	13.114	196.006	-0.284209	1
Control - NaCl + C	12	-0.250762	0.16371	190.535	-1.53175	0.977379	-0.07333	0.099557	114.918	-0.736563	0.999995	-0.214097	0.128578	181.091	-1.66511	0.953043	0.00773882	0.0160003	434.293	0.483667	1	-0.0214273	0.0217159	387.443	-0.986707	0.999825	1.58766	13.114	196.006	0.121066	1
Control - NaCl + D	12	-0.141115	0.171701	190.535	-0.821867	0.999981	0.0106877	0.104416	114.918	0.102357	1	-0.146459	0.134854	181.091	-1.08606	0.999394	0.0179527	0.0167813	434.293	1.06981	0.999535	0.0212142	0.0227759	387.443	0.931435	0.999915	-20.3974	13.7541	196.006	-1.48301	0.983279
Control - NaCl + F	12	-0.152196	0.16371	190.535	-0.929669	0.999909	0.00661102	0.099557	114.918	0.0664044	1	-0.155502	0.128578	181.091	-1.20939	0.997931	0.00963579	0.0160003	434.293	0.602225	1	0.0156315	0.0217159	387.443	0.719815	0.999997	-4.89935	13.114	196.006	-0.373598	1
Control - NaCl + H	12	-0.0904653	0.16371	190.535	-0.552594	1	-0.0271927	0.099557	114.918	-0.273137	1	-0.0768689	0.128578	181.091	-0.597837	1	0.0156407	0.0160003	434.293	0.977527	0.999845	0.00173237	0.0217159	387.443	0.0797743	1	-14.6691	13.114	196.006	-1.11858	0.999154
Control - NaCl + O	12	-0.414332	0.16371	190.535	-2.53088	0.453788	-0.201291	0.099557	114.918	-2.02187	0.807944	-0.313686	0.128578	181.091	-2.43965	0.520733	0.0502644	0.0160003	434.293	3.14147	0.120758	0.0348713	0.0217159	387.443	1.60579	0.966655	-18.8583	13.114	196.006	-1.43803	0.987549
Control - NaCl + P	12	0.00322816	0.171701	190.535	0.0188011	1	0.0481212	0.104416	114.918	0.460859	1	-0.0208324	0.134854	181.091	-0.154481	1	0.0108207	0.0167813	434.293	0.644808	0.999999	0.0173647	0.0227759	387.443	0.762418	0.999994	-8.42076	13.7541	196.006	-0.612238	1
Control + B - Control + C	12	0.00211417	0.168458	208.081	0.0125502	1	0.0783688	0.100861	120.676	0.777	0.99999	-0.031022	0.131786	196.704	-0.235397	1	-0.0139957	0.0166408	468.387	-0.841047	0.999977	-0.00597587	0.0225579	420.005	-0.264913	1	8.05249	13.5537	213.122	0.594117	1
Control + B - Control + D	12	0.190218	0.16371	190.535	1.16192	0.998687	0.225176	0.099557	114.918	2.26178	0.651909	0.0776305	0.128578	181.091	0.60376	1	0.00218656	0.0160003	434.293	0.136657	1	-0.0127363	0.0217159	387.443	-0.586497	1	-2.08144	13.114	196.006	-0.158719	1
Control + B - Control + F	12	0.320822	0.167352	205.867	1.91705	0.86516	0.314179	0.10063	119.775	3.12212	0.138587	0.17677	0.128578	181.091	1.37481	0.991964	0.0171331	0.0165951	470.377	1.03242	0.999699	-0.00396248	0.0224817	421.91	-0.176253	1	14.2147	13.4054	211.681	1.06037	0.999553
Control + B - Control + H	12	0.463088	0.16371	190.535	2.82871	0.262276	0.368705	0.099557	114.918	3.70346	0.0272911	0.278736	0.128578	181.091	2.16783	0.718085	-0.00435804	0.0160003	434.293	-0.272373	1	-0.0258608	0.0217159	387.443	-1.19087	0.998374	4.13908	13.114	196.006	0.315623	1
Control + B - Control + O	12	-0.156879	0.16371	190.535	-0.958273	0.999868	-0.0437023	0.099557	114.918	-0.438968	1	-0.135028	0.128578	181.091	-1.05016	0.999593	0.0191359	0.0160003	434.293	1.19597	0.998305	-0.0186116	0.0217159	387.443	-0.85705	0.999971	-31.0469	13.114	196.006	-2.36747	0.574211
Control + B - Control + P	12	0.376119	0.16371	190.535	2.29747	0.626071	0.234383	0.099557	114.918	2.35426	0.58504	0.258927	0.128578	181.091	2.01377	0.814451	0.00676253	0.0160003	434.293	0.42265	1	0.0131801	0.0217159	387.443	0.606934	1	-4.03977	13.114	196.006	-0.30805	1
Control + B - NaCl	12	0.071117	0.16371	190.535	0.434408	1	-0.0477274	0.099557	114.918	-0.479398	1	0.0949807	0.128578	181.091	0.738699	0.999995	0.0046176	0.0160003	434.293	0.288594	1	-0.0178129	0.0217159	387.443	-0.820268	0.999983	-19.2669	13.114	196.006	-1.46919	0.984699
Control + B - NaCl + B	12	-0.0375905	0.16371	190.535	-0.229616	1	-0.0232127	0.099557	114.918	-0.23316	1	-0.0259842	0.128578	181.091	-0.202088	1	-0.015857	0.0160003	434.293	-0.99104	0.999816	-0.0281985	0.0217159	387.443	-1.29852	0.9958	3.83721	13.114	196.006	0.292604	1
Control + B - NaCl + C	12	0.0798502	0.16371	190.535	0.487753	1	0.072498	0.099557	114.918	0.728206	0.999996	0.0436012	0.128578	181.091	0.339102	1	-0.00713101	0.0160003	434.293	-0.445679	1	-0.0365874	0.0217159	387.443	-1.68482	0.949778	9.15199	13.114	196.006	0.69788	0.999998
Control + B - NaCl + D	12	0.189497	0.171701	190.535	1.10365	0.999273	0.156516	0.104416	114.918	1.49896	0.980547	0.11124	0.134854	181.091	0.824888	0.99998	0.00308287	0.0167813	434.293	0.183709	1	0.00605406	0.0227759	387.443	0.26581	1	-12.8331	13.7541	196.006	-0.933038	0.999906
Control + B - NaCl + F	12	0.178416	0.16371	190.535	1.08983	0.999373	0.152439	0.099557	114.918	1.53117	0.976396	0.102197	0.128578	181.091	0.794822	0.999988	-0.00523404	0.0160003	434.293	-0.327121	1	0.000471269	0.0217159	387.443	0.0217015	1	2.66498	13.114	196.006	0.203216	1
Control + B - NaCl + H	12	0.240147	0.16371	190.535	1.46691	0.984889	0.118635	0.099557	114.918	1.19163	0.998113	0.18083	0.128578	181.091	1.40638	0.989919	0.000770902	0.0160003	434.293	0.0481804	1	-0.0134278	0.0217159	387.443	-0.618339	1	-7.10478	13.114	196.006	-0.541771	1
Control + B - NaCl + O	12	-0.0837189	0.16371	190.535	-0.511385	1	-0.0554635	0.099557	114.918	-0.557103	1	-0.0559872	0.128578	181.091	-0.435432	1	0.0353946	0.0160003	434.293	2.21212	0.688182	0.0197111	0.0217159	387.443	0.90768	0.999938	-11.294	13.114	196.006	-0.861216	0.999966
Control + B - NaCl + P	12	0.333841	0.171701	190.535	1.94432	0.85162	0.193949	0.104416	114.918	1.85746	0.8891	0.236866	0.134854	181.091	1.75646	0.928028	-0.00404915	0.0167813	434.293	-0.24129	1	0.00220454	0.0227759	387.443	0.0967928	1	-0.856436	13.7541	196.006	-0.0622678	1
Control + C - Control + D	12	0.188104	0.168458	208.081	1.11663	0.999177	0.146807	0.100861	120.676	1.45554	0.985304	0.108653	0.131786	196.704	0.82446	0.999981	0.0161823	0.0166408	468.387	0.972445	0.999855	-0.00676046	0.0225579	420.005	-0.299694	1	-10.1339	13.5537	213.122	-0.747686	0.999995
Control + C - Control + F	12	0.318708	0.171999	223.566	1.85297	0.893732	0.23581	0.10192	125.62	2.31368	0.614493	0.207792	0.131786	196.704	1.57674	0.970718	0.0311288	0.0172135	501.48	1.8084	0.912607	0.00201339	0.023296	452.327	0.0864262	1	6.16218	13.8358	228.734	0.445378	1
Control + C - Control + H	12	0.460974	0.168458	208.081	2.73644	0.315126	0.290336	0.100861	120.676	2.87859	0.241464	0.309758	0.131786	196.704	2.35046	0.586866	0.00963765	0.0166408	468.387	0.579158	1	-0.0198849	0.0225579	420.005	-0.881509	0.999958	-3.91341	13.5537	213.122	-0.288734	1
Control + C - Control + O	12	-0.158993	0.168458	208.081	-0.943817	0.999892	-0.122071	0.100861	120.676	-1.21029	0.997782	-0.104006	0.131786	196.704	-0.789201	0.999989	0.0331316	0.0166408	468.387	1.99099	0.829297	-0.0126358	0.0225579	420.005	-0.560149	1	-39.0994	13.5537	213.122	-2.88477	0.231626
Control + C - Control + P	12	0.374005	0.168458	208.081	2.22017	0.681942	0.156014	0.100861	120.676	1.54683	0.974282	0.289949	0.131786	196.704	2.20015	0.695958	0.0207582	0.0166408	468.387	1.24743	0.997304	0.019156	0.0225579	420.005	0.849194	0.999974	-12.0923	13.5537	213.122	-0.892173	0.999947
Control + C - NaCl	12	0.0690028	0.168458	208.081	0.409615	1	-0.126096	0.100861	120.676	-1.2502	0.996847	0.126003	0.131786	196.704	0.956114	0.999872	0.0186133	0.0166408	468.387	1.11853	0.999217	-0.011837	0.0225579	420.005	-0.524741	1	-27.3194	13.5537	213.122	-2.01564	0.813912
Control + C - NaCl + B	12	-0.0397047	0.168458	208.081	-0.235695	1	-0.101581	0.100861	120.676	-1.00715	0.999734	0.00503786	0.131786	196.704	0.0382275	1	-0.00186125	0.0166408	468.387	-0.111849	1	-0.0222226	0.0225579	420.005	-0.985139	0.999829	-4.21528	13.5537	213.122	-0.311005	1
Control + C - NaCl + C	12	0.077736	0.168458	208.081	0.461457	1	-0.00587079	0.100861	120.676	-0.058207	1	0.0746232	0.131786	196.704	0.566244	1	0.00686469	0.0166408	468.387	0.412522	1	-0.0306116	0.0225579	420.005	-1.35702	0.99336	1.0995	13.5537	213.122	0.0811214	1
Control + C - NaCl + D	12	0.187383	0.176233	206.485	1.06327	0.999537	0.0781469	0.10566	120.148	0.739608	0.999995	0.142262	0.137916	195.277	1.03151	0.999675	0.0170786	0.017393	465.42	0.981921	0.999837	0.0120299	0.02358	417.145	0.510176	1	-20.8856	14.174	211.581	-1.47352	0.984354
Control + C - NaCl + F	12	0.176302	0.168458	208.081	1.04657	0.999617	0.0740702	0.100861	120.676	0.734382	0.999995	0.133219	0.131786	196.704	1.01087	0.999746	0.00876165	0.0166408	468.387	0.526517	1	0.00644714	0.0225579	420.005	0.285805	1	-5.38751	13.5537	213.122	-0.397493	1
Control + C - NaCl + H	12	0.238033	0.168458	208.081	1.41301	0.989566	0.0402665	0.100861	120.676	0.399229	1	0.211852	0.131786	196.704	1.60754	0.965313	0.0147666	0.0166408	468.387	0.887373	0.999955	-0.00745194	0.0225579	420.005	-0.330348	1	-15.1573	13.5537	213.122	-1.11831	0.999165
Control + C - NaCl + O	12	-0.0858331	0.168458	208.081	-0.509523	1	-0.133832	0.100861	120.676	-1.3269	0.994109	-0.0249651	0.131786	196.704	-0.189437	1	0.0493903	0.0166408	468.387	2.96802	0.186842	0.025687	0.0225579	420.005	1.13872	0.99903	-19.3465	13.5537	213.122	-1.42739	0.988496
Control + C - NaCl + P	12	0.331727	0.176233	206.485	1.88232	0.881024	0.11558	0.10566	120.148	1.09389	0.999291	0.267888	0.137916	195.277	1.9424	0.852663	0.00994655	0.017393	465.42	0.57187	1	0.00818041	0.02358	417.145	0.346922	1	-8.90893	14.174	211.581	-0.628542	1
Control + D - Control + F	12	0.130603	0.167352	205.867	0.780413	0.999991	0.0890032	0.10063	119.775	0.884459	0.999947	0.0991398	0.128578	181.091	0.771045	0.999992	0.0149465	0.0165951	470.377	0.900659	0.999945	0.00877384	0.0224817	421.91	0.390265	1	16.2961	13.4054	211.681	1.21564	0.997849
Control + D - Control + H	12	0.27287	0.16371	190.535	1.66679	0.952784	0.143529	0.099557	114.918	1.44168	0.986499	0.201105	0.128578	181.091	1.56407	0.972592	-0.0065446	0.0160003	434.293	-0.40903	1	-0.0131245	0.0217159	387.443	-0.604371	1	6.22052	13.114	196.006	0.474342	1
Control + D - Control + O	12	-0.347097	0.16371	190.535	-2.12019	0.749851	-0.268878	0.099557	114.918	-2.70075	0.343309	-0.212658	0.128578	181.091	-1.65392	0.955604	0.0169493	0.0160003	434.293	1.05931	0.999587	-0.00587531	0.0217159	387.443	-0.270553	1	-28.9655	13.114	196.006	-2.20875	0.689935
Control + D - Control + P	12	0.1859	0.16371	190.535	1.13555	0.99899	0.00920745	0.099557	114.918	0.0924843	1	0.181297	0.128578	181.091	1.41001	0.989659	0.00457597	0.0160003	434.293	0.285993	1	0.0259165	0.0217159	387.443	1.19343	0.998334	-1.95832	13.114	196.006	-0.149331	1
Control + D - NaCl	12	-0.119101	0.16371	190.535	-0.727514	0.999996	-0.272903	0.099557	114.918	-2.74118	0.318509	0.0173502	0.128578	181.091	0.134939	1	0.00243104	0.0160003	434.293	0.151937	1	-0.00507657	0.0217159	387.443	-0.233771	1	-17.1854	13.114	196.006	-1.31047	0.99513
Control + D - NaCl + B	12	-0.227809	0.16371	190.535	-1.39154	0.99097	-0.248388	0.099557	114.918	-2.49494	0.482673	-0.103615	0.128578	181.091	-0.805848	0.999985	-0.0180435	0.0160003	434.293	-1.1277	0.999135	-0.0154622	0.0217159	387.443	-0.712019	0.999997	5.91865	13.114	196.006	0.451324	1
Control + D - NaCl + C	12	-0.110368	0.16371	190.535	-0.674168	0.999999	-0.152678	0.099557	114.918	-1.53357	0.976062	-0.0340293	0.128578	181.091	-0.264658	1	-0.00931757	0.0160003	434.293	-0.582337	1	-0.0238511	0.0217159	387.443	-1.09832	0.99936	11.2334	13.114	196.006	0.856599	0.999968
Control + D - NaCl + D	12	-0.000720944	0.171701	190.535	-0.00419884	1	-0.0686601	0.104416	114.918	-0.657562	0.999999	0.0336091	0.134854	181.091	0.249226	1	0.000896313	0.0167813	434.293	0.0534115	1	0.0187904	0.0227759	387.443	0.825013	0.999982	-10.7516	13.7541	196.006	-0.781705	0.99999
Control + D - NaCl + F	12	-0.011802	0.16371	190.535	-0.0720907	1	-0.0727368	0.099557	114.918	-0.730605	0.999996	0.0245664	0.128578	181.091	0.191062	1	-0.0074206	0.0160003	434.293	-0.463779	1	0.0132076	0.0217159	387.443	0.608198	1	4.74642	13.114	196.006	0.361936	1
Control + D - NaCl + H	12	0.049929	0.16371	190.535	0.304984	1	-0.106541	0.099557	114.918	-1.07015	0.999446	0.103199	0.128578	181.091	0.802618	0.999986	-0.00141566	0.0160003	434.293	-0.088477	1	-0.000691481	0.0217159	387.443	-0.0318421	1	-5.02333	13.114	196.006	-0.383052	1
Control + D - NaCl + O	12	-0.273937	0.16371	190.535	-1.67331	0.951236	-0.280639	0.099557	114.918	-2.81888	0.273791	-0.133618	0.128578	181.091	-1.03919	0.999641	0.033208	0.0160003	434.293	2.07546	0.779793	0.0324475	0.0217159	387.443	1.49418	0.982719	-9.21253	13.114	196.006	-0.702497	0.999998
Control + D - NaCl + P	12	0.143622	0.171701	190.535	0.83647	0.999977	-0.0312267	0.104416	114.918	-0.29906	1	0.159236	0.134854	181.091	1.1808	0.998415	-0.00623571	0.0167813	434.293	-0.371587	1	0.0149409	0.0227759	387.443	0.655996	0.999999	1.22501	13.7541	196.006	0.0890651	1
Control + F - Control + H	12	0.142266	0.167352	205.867	0.850105	0.999971	0.0545259	0.10063	119.775	0.541845	1	0.101965	0.128578	181.091	0.793022	0.999988	-0.0214911	0.0165951	470.377	-1.29503	0.995957	-0.0218983	0.0224817	421.91	-0.974049	0.999851	-10.0756	13.4054	211.681	-0.751609	0.999994
Control + F - Control + O	12	-0.477701	0.167352	205.867	-2.85447	0.247663	-0.357881	0.10063	119.775	-3.55641	0.0423417	-0.311798	0.128578	181.091	-2.42497	0.531613	0.00200282	0.0165951	470.377	0.120687	1	-0.0146492	0.0224817	421.91	-0.651602	0.999999	-45.2616	13.4054	211.681	-3.37638	0.0656501
Control + F - Control + P	12	0.0552972	0.167352	205.867	0.330425	1	-0.0797957	0.10063	119.775	-0.792961	0.999987	0.082157	0.128578	181.091	0.638964	0.999999	-0.0103706	0.0165951	470.377	-0.624917	1	0.0171426	0.0224817	421.91	0.762513	0.999994	-18.2544	13.4054	211.681	-1.36173	0.992811
Control + F - NaCl	12	-0.249705	0.167352	205.867	-1.4921	0.982353	-0.361906	0.10063	119.775	-3.5964	0.0375359	-0.0817896	0.128578	181.091	-0.636107	0.999999	-0.0125155	0.0165951	470.377	-0.754168	0.999995	-0.0138504	0.0224817	421.91	-0.616074	1	-33.4815	13.4054	211.681	-2.49762	0.477442
Control + F - NaCl + B	12	-0.358412	0.167352	205.867	-2.14167	0.735908	-0.337392	0.10063	119.775	-3.35279	0.0759915	-0.202754	0.128578	181.091	-1.57689	0.970532	-0.03299	0.0165951	470.377	-1.98794	0.830965	-0.024236	0.0224817	421.91	-1.07803	0.99949	-10.3775	13.4054	211.681	-0.774128	0.999992
Control + F - NaCl + C	12	-0.240972	0.167352	205.867	-1.43991	0.987439	-0.241681	0.10063	119.775	-2.40168	0.550207	-0.133169	0.128578	181.091	-1.0357	0.999655	-0.0242641	0.0165951	470.377	-1.46212	0.98606	-0.032625	0.0224817	421.91	-1.45118	0.986989	-5.06269	13.4054	211.681	-0.377661	1
Control + F - NaCl + D	12	-0.131324	0.175176	204.464	-0.74967	0.999995	-0.157663	0.10544	119.33	-1.49529	0.981066	-0.0655307	0.134854	181.091	-0.485937	1	-0.0140502	0.0173493	467.221	-0.809843	0.999986	0.0100165	0.0235072	418.86	0.426106	1	-27.0477	14.0322	210.247	-1.92755	0.8602
Control + F - NaCl + F	12	-0.142405	0.167352	205.867	-0.850935	0.999971	-0.16174	0.10063	119.775	-1.60727	0.964044	-0.0745734	0.128578	181.091	-0.579984	1	-0.0223671	0.0165951	470.377	-1.34782	0.993842	0.00443375	0.0224817	421.91	0.197216	1	-11.5497	13.4054	211.681	-0.861573	0.999966
Control + F - NaCl + H	12	-0.0806743	0.167352	205.867	-0.482065	1	-0.195544	0.10063	119.775	-1.94319	0.850138	0.00405948	0.128578	181.091	0.031572	1	-0.0163622	0.0165951	470.377	-0.985965	0.999829	-0.00946533	0.0224817	421.91	-0.421023	1	-21.3194	13.4054	211.681	-1.59037	0.968549
Control + F - NaCl + O	12	-0.404541	0.167352	205.867	-2.41731	0.536943	-0.369642	0.10063	119.775	-3.67328	0.0296319	-0.232757	0.128578	181.091	-1.81024	0.909654	0.0182615	0.0165951	470.377	1.10041	0.999354	0.0236736	0.0224817	421.91	1.05301	0.999615	-25.5086	13.4054	211.681	-1.90287	0.871869
Control + F - NaCl + P	12	0.0130191	0.175176	204.464	0.0743202	1	-0.12023	0.10544	119.33	-1.14027	0.998857	0.060096	0.134854	181.091	0.445637	1	-0.0211822	0.0173493	467.221	-1.22093	0.997873	0.00616702	0.0235072	418.86	0.262346	1	-15.0711	14.0322	210.247	-1.07404	0.999479
Control + H - Control + O	12	-0.619967	0.16371	190.535	-3.78698	0.0182266	-0.412407	0.099557	114.918	-4.14242	0.00628493	-0.413764	0.128578	181.091	-3.21799	0.103842	0.023494	0.0160003	434.293	1.46834	0.985435	0.00724918	0.0217159	387.443	0.333818	1	-35.186	13.114	196.006	-2.68309	0.349197
Control + H - Control + P	12	-0.0869693	0.16371	190.535	-0.531239	1	-0.134322	0.099557	114.918	-1.34919	0.992967	-0.0198085	0.128578	181.091	-0.154058	1	0.0111206	0.0160003	434.293	0.695023	0.999998	0.039041	0.0217159	387.443	1.7978	0.916021	-8.17884	13.114	196.006	-0.623673	1
Control + H - NaCl	12	-0.391971	0.16371	190.535	-2.3943	0.554278	-0.416432	0.099557	114.918	-4.18285	0.00544208	-0.183755	0.128578	181.091	-1.42913	0.988198	0.00897564	0.0160003	434.293	0.560967	1	0.00804792	0.0217159	387.443	0.3706	1	-23.406	13.114	196.006	-1.78481	0.918951
Control + H - NaCl + B	12	-0.500679	0.16371	190.535	-3.05832	0.15567	-0.391917	0.099557	114.918	-3.93662	0.0127951	-0.30472	0.128578	181.091	-2.36992	0.572531	-0.0114989	0.0160003	434.293	-0.718668	0.999997	-0.00233767	0.0217159	387.443	-0.107648	1	-0.301865	13.114	196.006	-0.0230186	1
Control + H - NaCl + C	12	-0.383238	0.16371	190.535	-2.34095	0.593965	-0.296207	0.099557	114.918	-2.97525	0.196415	-0.235135	0.128578	181.091	-1.82873	0.902684	-0.00277296	0.0160003	434.293	-0.173307	1	-0.0107266	0.0217159	387.443	-0.493952	1	5.01291	13.114	196.006	0.382257	1
Control + H - NaCl + D	12	-0.273591	0.171701	190.535	-1.59342	0.967813	-0.212189	0.104416	114.918	-2.03215	0.802066	-0.167496	0.134854	181.091	-1.24205	0.997229	0.00744092	0.0167813	434.293	0.443406	1	0.0319149	0.0227759	387.443	1.40126	0.990763	-16.9721	13.7541	196.006	-1.23397	0.997443
Control + H - NaCl + F	12	-0.284672	0.16371	190.535	-1.73888	0.933592	-0.216266	0.099557	114.918	-2.17228	0.714048	-0.176539	0.128578	181.091	-1.37301	0.992069	-0.000875998	0.0160003	434.293	-0.0547488	1	0.0263321	0.0217159	387.443	1.21257	0.998009	-1.4741	13.114	196.006	-0.112407	1
Control + H - NaCl + H	12	-0.222941	0.16371	190.535	-1.3618	0.992737	-0.25007	0.099557	114.918	-2.51182	0.470603	-0.097906	0.128578	181.091	-0.76145	0.999993	0.00512895	0.0160003	434.293	0.320553	1	0.012433	0.0217159	387.443	0.572529	1	-11.2439	13.114	196.006	-0.857394	0.999968
Control + H - NaCl + O	12	-0.546807	0.16371	190.535	-3.34009	0.0737472	-0.424168	0.099557	114.918	-4.26056	0.00411071	-0.334723	0.128578	181.091	-2.60326	0.403099	0.0397526	0.0160003	434.293	2.48449	0.485095	0.0455719	0.0217159	387.443	2.09855	0.765092	-15.4331	13.114	196.006	-1.17684	0.998489
Control + H - NaCl + P	12	-0.129247	0.171701	190.535	-0.752748	0.999994	-0.174756	0.104416	114.918	-1.67365	0.949467	-0.0418695	0.134854	181.091	-0.31048	1	0.000308899	0.0167813	434.293	0.0184074	1	0.0280654	0.0227759	387.443	1.23224	0.99762	-4.99551	13.7541	196.006	-0.363203	1
Control + O - Control + P	12	0.532998	0.16371	190.535	3.25574	0.0933143	0.278086	0.099557	114.918	2.79323	0.288109	0.393955	0.128578	181.091	3.06393	0.154074	-0.0123734	0.0160003	434.293	-0.773321	0.999992	0.0317918	0.0217159	387.443	1.46398	0.985784	27.0071	13.114	196.006	2.05942	0.788037
Control + O - NaCl	12	0.227996	0.16371	190.535	1.39268	0.990896	-0.00402512	0.099557	114.918	-0.0404303	1	0.230009	0.128578	181.091	1.78886	0.917294	-0.0145183	0.0160003	434.293	-0.907377	0.999939	0.000798744	0.0217159	387.443	0.0367815	1	11.78	13.114	196.006	0.898281	0.999942
Control + O - NaCl + B	12	0.119289	0.16371	190.535	0.728657	0.999996	0.0204896	0.099557	114.918	0.205808	1	0.109044	0.128578	181.091	0.848072	0.999972	-0.0349929	0.0160003	434.293	-2.18701	0.705899	-0.00958685	0.0217159	387.443	-0.441466	1	34.8841	13.114	196.006	2.66007	0.364227
Control + O - NaCl + C	12	0.236729	0.16371	190.535	1.44603	0.986831	0.1162	0.099557	114.918	1.16717	0.998502	0.178629	0.128578	181.091	1.38926	0.991074	-0.0262669	0.0160003	434.293	-1.64165	0.959755	-0.0179758	0.0217159	387.443	-0.82777	0.999981	40.1989	13.114	196.006	3.06535	0.152727
Control + O - NaCl + D	12	0.346377	0.171701	190.535	2.01733	0.812607	0.200218	0.104416	114.918	1.9175	0.862392	0.246268	0.134854	181.091	1.82618	0.903665	-0.016053	0.0167813	434.293	-0.956605	0.999882	0.0246657	0.0227759	387.443	1.08298	0.999458	18.2138	13.7541	196.006	1.32425	0.994567
Control + O - NaCl + F	12	0.335295	0.16371	190.535	2.0481	0.794727	0.196141	0.099557	114.918	1.97014	0.83616	0.237225	0.128578	181.091	1.84498	0.896276	-0.02437	0.0160003	434.293	-1.52309	0.979399	0.0190829	0.0217159	387.443	0.878751	0.999959	33.7119	13.114	196.006	2.57068	0.425293
Control + O - NaCl + H	12	0.397026	0.16371	190.535	2.42518	0.531302	0.162338	0.099557	114.918	1.6306	0.95923	0.315858	0.128578	181.091	2.45654	0.50825	-0.018365	0.0160003	434.293	-1.14779	0.998939	0.00518383	0.0217159	387.443	0.238711	1	23.9421	13.114	196.006	1.82569	0.904122
Control + O - NaCl + O	12	0.0731602	0.16371	190.535	0.446888	1	-0.0117612	0.099557	114.918	-0.118135	1	0.0790408	0.128578	181.091	0.614728	1	0.0162587	0.0160003	434.293	1.01615	0.99975	0.0383228	0.0217159	387.443	1.76473	0.927162	19.7529	13.114	196.006	1.50625	0.980658
Control + O - NaCl + P	12	0.49072	0.171701	190.535	2.858	0.24653	0.237651	0.104416	114.918	2.276	0.641752	0.371894	0.134854	181.091	2.75775	0.303415	-0.0231851	0.0167813	434.293	-1.3816	0.992032	0.0208162	0.0227759	387.443	0.913958	0.999933	30.1905	13.7541	196.006	2.19502	0.699523
Control + P - NaCl	12	-0.305002	0.16371	190.535	-1.86306	0.889025	-0.282111	0.099557	114.918	-2.83366	0.265745	-0.163947	0.128578	181.091	-1.27507	0.996324	-0.00214494	0.0160003	434.293	-0.134056	1	-0.030993	0.0217159	387.443	-1.4272	0.988912	-15.2271	13.114	196.006	-1.16114	0.998702
Control + P - NaCl + B	12	-0.413709	0.16371	190.535	-2.52708	0.456524	-0.257596	0.099557	114.918	-2.58742	0.417725	-0.284911	0.128578	181.091	-2.21586	0.684846	-0.0226195	0.0160003	434.293	-1.41369	0.989959	-0.0413786	0.0217159	387.443	-1.90545	0.872156	7.87698	13.114	196.006	0.600655	1
Control + P - NaCl + C	12	-0.296269	0.16371	190.535	-1.80971	0.910021	-0.161885	0.099557	114.918	-1.62606	0.960173	-0.215326	0.128578	181.091	-1.67467	0.950773	-0.0138935	0.0160003	434.293	-0.86833	0.999965	-0.0497676	0.0217159	387.443	-2.29175	0.630128	13.1918	13.114	196.006	1.00593	0.99976
Control + P - NaCl + D	12	-0.186621	0.171701	190.535	-1.0869	0.999393	-0.0778676	0.104416	114.918	-0.745742	0.999994	-0.147688	0.134854	181.091	-1.09517	0.999331	-0.00367966	0.0167813	434.293	-0.219272	1	-0.00712607	0.0227759	387.443	-0.312878	1	-8.7933	13.7541	196.006	-0.639324	0.999999
Control + P - NaCl + F	12	-0.197702	0.16371	190.535	-1.20764	0.997976	-0.0819443	0.099557	114.918	-0.823089	0.999979	-0.15673	0.128578	181.091	-1.21895	0.997743	-0.0119966	0.0160003	434.293	-0.749772	0.999995	-0.0127089	0.0217159	387.443	-0.585232	1	6.70474	13.114	196.006	0.511267	1
Control + P - NaCl + H	12	-0.135971	0.16371	190.535	-0.830562	0.999979	-0.115748	0.099557	114.918	-1.16263	0.998566	-0.0780975	0.128578	181.091	-0.607392	1	-0.00599163	0.0160003	434.293	-0.37447	1	-0.0266079	0.0217159	387.443	-1.22527	0.997765	-3.06501	13.114	196.006	-0.233721	1
Control + P - NaCl + O	12	-0.459838	0.16371	190.535	-2.80885	0.273301	-0.289847	0.099557	114.918	-2.91137	0.225946	-0.314914	0.128578	181.091	-2.4492	0.513666	0.028632	0.0160003	434.293	1.78947	0.919107	0.00653099	0.0217159	387.443	0.300746	1	-7.25421	13.114	196.006	-0.553166	1
Control + P - NaCl + P	12	-0.0422781	0.171701	190.535	-0.246231	1	-0.0404341	0.104416	114.918	-0.38724	1	-0.022061	0.134854	181.091	-0.163591	1	-0.0108117	0.0167813	434.293	-0.644271	0.999999	-0.0109756	0.0227759	387.443	-0.481896	1	3.18333	13.7541	196.006	0.231447	1
NaCl - NaCl + B	12	-0.108708	0.16371	190.535	-0.664024	0.999999	0.0245147	0.099557	114.918	0.246238	1	-0.120965	0.128578	181.091	-0.940787	0.999894	-0.0204745	0.0160003	434.293	-1.27963	0.996431	-0.0103856	0.0217159	387.443	-0.478248	1	23.1041	13.114	196.006	1.76179	0.926582
NaCl - NaCl + C	12	0.00873318	0.16371	190.535	0.0533453	1	0.120225	0.099557	114.918	1.2076	0.997816	-0.0513795	0.128578	181.091	-0.399597	1	-0.0117486	0.0160003	434.293	-0.734274	0.999996	-0.0187745	0.0217159	387.443	-0.864552	0.999967	28.4189	13.114	196.006	2.16707	0.718745
NaCl - NaCl + D	12	0.11838	0.171701	190.535	0.689458	0.999998	0.204243	0.104416	114.918	1.95605	0.843435	0.0162589	0.134854	181.091	0.120566	1	-0.00153472	0.0167813	434.293	-0.0914546	1	0.023867	0.0227759	387.443	1.04791	0.999634	6.43381	13.7541	196.006	0.467775	1
NaCl - NaCl + F	12	0.107299	0.16371	190.535	0.655423	0.999999	0.200166	0.099557	114.918	2.01057	0.814306	0.00721621	0.128578	181.091	0.056123	1	-0.00985164	0.0160003	434.293	-0.615716	1	0.0182842	0.0217159	387.443	0.84197	0.999977	21.9319	13.114	196.006	1.6724	0.951525
NaCl - NaCl + H	12	0.16903	0.16371	190.535	1.0325	0.99967	0.166363	0.099557	114.918	1.67103	0.950104	0.085849	0.128578	181.091	0.667679	0.999999	-0.00384669	0.0160003	434.293	-0.240414	1	0.00438509	0.0217159	387.443	0.201929	1	12.1621	13.114	196.006	0.927414	0.999912
NaCl - NaCl + O	12	-0.154836	0.16371	190.535	-0.945793	0.999888	-0.00773609	0.099557	114.918	-0.0777052	1	-0.150968	0.128578	181.091	-1.17413	0.998513	0.030777	0.0160003	434.293	1.92352	0.863835	0.037524	0.0217159	387.443	1.72795	0.938309	7.9729	13.114	196.006	0.607969	1
NaCl - NaCl + P	12	0.262724	0.171701	190.535	1.53013	0.977596	0.241677	0.104416	114.918	2.31455	0.613956	0.141886	0.134854	181.091	1.05214	0.999584	-0.00866674	0.0167813	434.293	-0.516454	1	0.0200174	0.0227759	387.443	0.878888	0.999959	18.4104	13.7541	196.006	1.33855	0.993928
NaCl + B - NaCl + C	12	0.117441	0.16371	190.535	0.717369	0.999997	0.0957107	0.099557	114.918	0.961366	0.999847	0.0695854	0.128578	181.091	0.54119	1	0.00872594	0.0160003	434.293	0.545361	1	-0.00838895	0.0217159	387.443	-0.386304	1	5.31478	13.114	196.006	0.405275	1
NaCl + B - NaCl + D	12	0.227088	0.171701	190.535	1.32258	0.994623	0.179728	0.104416	114.918	1.72127	0.936828	0.137224	0.134854	181.091	1.01757	0.999721	0.0189398	0.0167813	434.293	1.12863	0.999127	0.0342526	0.0227759	387.443	1.5039	0.981629	-16.6703	13.7541	196.006	-1.21203	0.997901
NaCl + B - NaCl + F	12	0.216007	0.16371	190.535	1.31945	0.994754	0.175652	0.099557	114.918	1.76433	0.923638	0.128181	0.128578	181.091	0.99691	0.999783	0.0106229	0.0160003	434.293	0.663919	0.999999	0.0286698	0.0217159	387.443	1.32022	0.994994	-1.17223	13.114	196.006	-0.0893881	1
NaCl + B - NaCl + H	12	0.277738	0.16371	190.535	1.69652	0.945428	0.141848	0.099557	114.918	1.42479	0.987943	0.206814	0.128578	181.091	1.60847	0.964961	0.0166279	0.0160003	434.293	1.03922	0.999672	0.0147707	0.0217159	387.443	0.680177	0.999999	-10.942	13.114	196.006	-0.834375	0.999977
[truncated: 617 more rows]
