# Supplementary material for: Integration of Phenomics and Metabolomics Datasets Reveals Different Mode of Action of Biostimulants Based on Protein Hydrolysates in Lactuca sativa L. and Solanum lycopersicum L. Under Salinity
Source: Front Plant Sci. 2022 Feb 3;12:808711. doi: 10.3389/fpls.2021.808711 (PMC8851396; doi:10.3389/fpls.2021.808711)
Supplement: Supplementary Table 2 — Pairwise comparisons test using mixed models for determining the significant differences between the means of the photosynthetic parameters in lettuce (1st round, A, 2nd round, B) and tomato (C) plants treated with 7 PHs grown under control or salt stress conditions at different time points. The p-values below 0.05 are highlighted in green. [file Table_2.XLSX]

## Sheet: Suppl.Table S2-A
		Fv'/Fm'					FPSII					NPQ
contrast	DAS	estimate	SE	df	t.ratio	p.value	estimate	SE	df	t.ratio	p.value	estimate	SE	df	t.ratio	p.value
Control - Control + B	0	0.00854321	0.0076186	275.852	1.12136	0.951741	0.0474164	0.0126058	228.084	3.76148	0.00520584	-0.330182	0.0722315	228.632	-4.57116	0.000211419
Control - Control + C	0	-0.0666592	0.0076186	275.852	-8.74953	4.22107e-13	-0.0528042	0.0126058	228.084	-4.18889	0.00103176	0.503214	0.0722315	228.632	6.96668	9.57325e-10
Control - Control + F	0	-0.0232694	0.0076186	275.852	-3.05429	0.0500092	-0.0064401	0.0126058	228.084	-0.510884	0.9996	0.0775433	0.0722315	228.632	1.07354	0.961674
Control - NaCl	0	0.011759	0.0076186	275.852	1.54346	0.783083	0.040837	0.0126058	228.084	3.23954	0.029443	-0.288089	0.0722315	228.632	-3.98841	0.00224965
Control - NaCl + B	0	0.0106976	0.0076186	275.852	1.40414	0.854859	0.0499107	0.0126058	228.084	3.95935	0.00251301	-0.307654	0.0722315	228.632	-4.25927	0.000777302
Control - NaCl + C	0	-0.021478	0.0076186	275.852	-2.81915	0.0944734	0.00151629	0.0126058	228.084	0.120285	1	0.0876834	0.0722315	228.632	1.21392	0.927178
Control - NaCl + F	0	-0.0166718	0.0076186	275.852	-2.1883	0.36205	0.0147084	0.0126058	228.084	1.1668	0.940464	0.0220074	0.0722315	228.632	0.304679	0.999988
Control + B - Control + C	0	-0.0752024	0.0076186	275.852	-9.87089	4.18554e-13	-0.100221	0.0126058	228.084	-7.95036	2.44049e-12	0.833395	0.0722315	228.632	11.5378	0
Control + B - Control + F	0	-0.0318126	0.0076186	275.852	-4.17565	0.00102923	-0.0538565	0.0126058	228.084	-4.27236	0.000737799	0.407725	0.0722315	228.632	5.64469	1.35085e-06
Control + B - NaCl	0	0.00321578	0.0076186	275.852	0.422096	0.999889	-0.00657939	0.0126058	228.084	-0.521934	0.999539	0.0420923	0.0722315	228.632	0.582741	0.999052
Control + B - NaCl + B	0	0.00215439	0.0076186	275.852	0.28278	0.999993	0.00249433	0.0126058	228.084	0.197872	0.999999	0.0225276	0.0722315	228.632	0.311881	0.999986
Control + B - NaCl + C	0	-0.0300212	0.0076186	275.852	-3.94052	0.00258285	-0.0459001	0.0126058	228.084	-3.64119	0.00795653	0.417865	0.0722315	228.632	5.78508	6.57464e-07
Control + B - NaCl + F	0	-0.025215	0.0076186	275.852	-3.30966	0.0232448	-0.032708	0.0126058	228.084	-2.59468	0.163252	0.352189	0.0722315	228.632	4.87583	5.49284e-05
Control + C - Control + F	0	0.0433897	0.0076186	275.852	5.69524	8.74865e-07	0.0463641	0.0126058	228.084	3.678	0.00699854	-0.42567	0.0722315	228.632	-5.89314	3.74453e-07
Control + C - NaCl	0	0.0784181	0.0076186	275.852	10.293	4.16556e-13	0.0936412	0.0126058	228.084	7.42843	6.10864e-11	-0.791303	0.0722315	228.632	-10.9551	1.89848e-14
Control + C - NaCl + B	0	0.0773568	0.0076186	275.852	10.1537	4.15223e-13	0.102715	0.0126058	228.084	8.14823	7.30971e-13	-0.810868	0.0722315	228.632	-11.226	3.33067e-15
Control + C - NaCl + C	0	0.0451812	0.0076186	275.852	5.93038	2.50958e-07	0.0543205	0.0126058	228.084	4.30917	0.000635166	-0.41553	0.0722315	228.632	-5.75276	7.76894e-07
Control + C - NaCl + F	0	0.0499874	0.0076186	275.852	6.56123	7.34649e-09	0.0675126	0.0126058	228.084	5.35568	5.72055e-06	-0.481206	0.0722315	228.632	-6.662	5.56504e-09
Control + F - NaCl	0	0.0350284	0.0076186	275.852	4.59775	0.000174133	0.0472771	0.0126058	228.084	3.75043	0.00541593	-0.365633	0.0722315	228.632	-5.06195	2.32843e-05
Control + F - NaCl + B	0	0.033967	0.0076186	275.852	4.45843	0.000318426	0.0563508	0.0126058	228.084	4.47023	0.00032538	-0.385197	0.0722315	228.632	-5.33281	6.38367e-06
Control + F - NaCl + C	0	0.00179142	0.0076186	275.852	0.235137	0.999998	0.00795639	0.0126058	228.084	0.631169	0.998412	0.0101401	0.0722315	228.632	0.140383	1
Control + F - NaCl + F	0	0.00659765	0.0076186	275.852	0.865993	0.988757	0.0211485	0.0126058	228.084	1.67768	0.701685	-0.0555359	0.0722315	228.632	-0.768859	0.994502
NaCl - NaCl + B	0	-0.00106139	0.0076186	275.852	-0.139316	1	0.00907372	0.0126058	228.084	0.719806	0.996347	-0.0195647	0.0722315	228.632	-0.27086	0.999995
NaCl - NaCl + C	0	-0.033237	0.0076186	275.852	-4.36261	0.000477634	-0.0393207	0.0126058	228.084	-3.11926	0.0420985	0.375773	0.0722315	228.632	5.20233	1.19846e-05
NaCl - NaCl + F	0	-0.0284308	0.0076186	275.852	-3.73176	0.00559167	-0.0261286	0.0126058	228.084	-2.07275	0.43578	0.310097	0.0722315	228.632	4.29309	0.000677634
NaCl + B - NaCl + C	0	-0.0321756	0.0076186	275.852	-4.2233	0.000848872	-0.0483944	0.0126058	228.084	-3.83906	0.00393004	0.395337	0.0722315	228.632	5.4732	3.19901e-06
NaCl + B - NaCl + F	0	-0.0273694	0.0076186	275.852	-3.59244	0.00913743	-0.0352023	0.0126058	228.084	-2.79255	0.101978	0.329661	0.0722315	228.632	4.56395	0.00021807
NaCl + C - NaCl + F	0	0.00480624	0.0076186	275.852	0.630856	0.998425	0.0131921	0.0126058	228.084	1.04651	0.966644	-0.0656759	0.0722315	228.632	-0.909242	0.984963
Control - Control + B	3	0.0219803	0.00754204	391.299	2.91437	0.0724735	0.0480005	0.0124462	318.565	3.85663	0.00345078	-0.343062	0.0714257	317.504	-4.80305	6.53758e-05
Control - Control + C	3	0.0119882	0.00754204	391.299	1.58951	0.756486	0.0245832	0.0124462	318.565	1.97516	0.500368	-0.123678	0.0714257	317.504	-1.73156	0.666573
Control - Control + F	3	-0.0410345	0.00754204	391.299	-5.44077	2.59484e-06	-0.0330604	0.0124462	318.565	-2.65626	0.14023	0.375228	0.0714257	317.504	5.2534	7.55423e-06
Control - NaCl	3	0.0324026	0.00754204	391.299	4.29626	0.000575914	0.046385	0.0124462	318.565	3.72683	0.00556574	-0.404245	0.0714257	317.504	-5.65966	9.41438e-07
Control - NaCl + B	3	0.0308492	0.00754204	391.299	4.0903	0.00134426	0.0729337	0.0124462	318.565	5.8599	3.21535e-07	-0.423262	0.0714257	317.504	-5.92591	2.25084e-07
Control - NaCl + C	3	-0.00741459	0.00754204	391.299	-0.983101	0.976643	0.00936729	0.0124462	318.565	0.752621	0.995216	0.0436648	0.0714257	317.504	0.611332	0.998718
Control - NaCl + F	3	-0.0502814	0.00813904	412.733	-6.1778	4.35041e-08	-0.0770786	0.0133701	352.428	-5.76499	4.96356e-07	0.562857	0.076728	351.323	7.33575	4.09858e-11
Control + B - Control + C	3	-0.00999215	0.00754204	391.299	-1.32486	0.889048	-0.0234172	0.0124462	318.565	-1.88147	0.564692	0.219383	0.0714257	317.504	3.07149	0.047178
Control + B - Control + F	3	-0.0630148	0.00754204	391.299	-8.35514	0	-0.0810609	0.0124462	318.565	-6.51289	8.02495e-09	0.718289	0.0714257	317.504	10.0564	1.06337e-12
Control + B - NaCl	3	0.0104223	0.00754204	391.299	1.38189	0.865176	-0.00161547	0.0124462	318.565	-0.129796	1	-0.0611837	0.0714257	317.504	-0.856605	0.989489
Control + B - NaCl + B	3	0.00886889	0.00754204	391.299	1.17593	0.938389	0.0249332	0.0124462	318.565	2.00328	0.481274	-0.0802006	0.0714257	317.504	-1.12285	0.951483
Control + B - NaCl + C	3	-0.0293949	0.00754204	391.299	-3.89747	0.00286303	-0.0386332	0.0124462	318.565	-3.10401	0.0429169	0.386726	0.0714257	317.504	5.41438	3.35966e-06
Control + B - NaCl + F	3	-0.0722617	0.00813904	412.733	-8.8784	0	-0.125079	0.0133701	352.428	-9.35511	0	0.905919	0.076728	351.323	11.8069	0
Control + C - Control + F	3	-0.0530226	0.00754204	391.299	-7.03028	2.41902e-10	-0.0576437	0.0124462	318.565	-4.63142	0.000142254	0.498906	0.0714257	317.504	6.98496	4.7032e-10
Control + C - NaCl	3	0.0204144	0.00754204	391.299	2.70675	0.123585	0.0218018	0.0124462	318.565	1.75168	0.653181	-0.280567	0.0714257	317.504	-3.92809	0.00263472
Control + C - NaCl + B	3	0.018861	0.00754204	391.299	2.50079	0.198117	0.0483504	0.0124462	318.565	3.88475	0.00310433	-0.299584	0.0714257	317.504	-4.19434	0.00092113
Control + C - NaCl + C	3	-0.0194028	0.00754204	391.299	-2.57261	0.169181	-0.0152159	0.0124462	318.565	-1.22253	0.924819	0.167343	0.0714257	317.504	2.3429	0.273827
Control + C - NaCl + F	3	-0.0622696	0.00813904	412.733	-7.65072	0	-0.101662	0.0133701	352.428	-7.60366	5.10614e-12	0.686535	0.076728	351.323	8.94765	0
Control + F - NaCl	3	0.0734371	0.00754204	391.299	9.73703	0	0.0794454	0.0124462	318.565	6.38309	1.71021e-08	-0.779473	0.0714257	317.504	-10.9131	1.03906e-12
Control + F - NaCl + B	3	0.0718837	0.00754204	391.299	9.53107	0	0.105994	0.0124462	318.565	8.51617	1.07347e-12	-0.79849	0.0714257	317.504	-11.1793	1.02196e-12
Control + F - NaCl + C	3	0.0336199	0.00754204	391.299	4.45766	0.000288225	0.0424277	0.0124462	318.565	3.40888	0.0166637	-0.331563	0.0714257	317.504	-4.64206	0.000135804
Control + F - NaCl + F	3	-0.00924692	0.00813904	412.733	-1.13612	0.948516	-0.0440182	0.0133701	352.428	-3.29228	0.0240378	0.18763	0.076728	351.323	2.44539	0.223017
NaCl - NaCl + B	3	-0.00155338	0.00754204	391.299	-0.205962	0.999999	0.0265487	0.0124462	318.565	2.13307	0.395955	-0.0190169	0.0714257	317.504	-0.266247	0.999995
NaCl - NaCl + C	3	-0.0398172	0.00754204	391.299	-5.27936	5.94382e-06	-0.0370177	0.0124462	318.565	-2.97421	0.0620919	0.44791	0.0714257	317.504	6.27099	3.26981e-08
NaCl - NaCl + F	3	-0.082684	0.00813904	412.733	-10.1589	0	-0.123464	0.0133701	352.428	-9.23429	0	0.967103	0.076728	351.323	12.6043	0
NaCl + B - NaCl + C	3	-0.0382638	0.00754204	391.299	-5.0734	1.65967e-05	-0.0635664	0.0124462	318.565	-5.10728	1.5462e-05	0.466927	0.0714257	317.504	6.53724	6.98398e-09
NaCl + B - NaCl + F	3	-0.0811306	0.00813904	412.733	-9.96808	0	-0.150012	0.0133701	352.428	-11.22	0	0.986119	0.076728	351.323	12.8521	0
NaCl + C - NaCl + F	3	-0.0428668	0.00813904	412.733	-5.26681	6.179e-06	-0.0864459	0.0133701	352.428	-6.4656	9.40522e-09	0.519192	0.076728	351.323	6.76666	1.54475e-09
Control - Control + B	5	0.0394816	0.00753193	451.715	5.2419	6.74531e-06	0.0475893	0.0123834	375.524	3.843	0.00354097	-0.503243	0.0713026	368.94	-7.05785	2.28751e-10
Control - Control + C	5	-0.0166152	0.00753193	451.715	-2.20597	0.350053	-0.012251	0.0123834	375.524	-0.989312	0.975785	0.173097	0.0713026	368.94	2.42764	0.231119
Control - Control + F	5	0.0350538	0.00753193	451.715	4.65403	0.000115556	0.0438123	0.0123834	375.524	3.538	0.0106264	-0.380584	0.0713026	368.94	-5.33759	4.55396e-06
Control - NaCl	5	0.0621667	0.00753193	451.715	8.25376	0	0.0585897	0.0123834	375.524	4.73132	8.55561e-05	-0.695086	0.0713026	368.94	-9.74839	0
Control - NaCl + B	5	0.0690578	0.00753193	451.715	9.16867	0	0.0973143	0.0123834	375.524	7.85847	0	-0.747874	0.0713026	368.94	-10.4887	0
Control - NaCl + C	5	0.0435243	0.00753193	451.715	5.77864	3.90987e-07	0.0377344	0.0123834	375.524	3.04718	0.0501326	-0.428862	0.0713026	368.94	-6.01467	1.21014e-07
Control - NaCl + F	5	0.065435	0.00753193	451.715	8.68769	0	0.0975592	0.0123834	375.524	7.87824	0	-0.671226	0.0713026	368.94	-9.41377	0
Control + B - Control + C	5	-0.0560968	0.00753193	451.715	-7.44787	1.90381e-12	-0.0598403	0.0123834	375.524	-4.83231	5.35424e-05	0.67634	0.0713026	368.94	9.48549	0
Control + B - Control + F	5	-0.00442779	0.00753193	451.715	-0.587869	0.999011	-0.00377699	0.0123834	375.524	-0.305006	0.999988	0.122659	0.0713026	368.94	1.72026	0.674035
Control + B - NaCl	5	0.0226851	0.00753193	451.715	3.01186	0.0550023	0.0110004	0.0123834	375.524	0.888321	0.986995	-0.191843	0.0713026	368.94	-2.69054	0.128726
Control + B - NaCl + B	5	0.0295761	0.00753193	451.715	3.92677	0.00250778	0.049725	0.0123834	375.524	4.01547	0.00182301	-0.244631	0.0713026	368.94	-3.43088	0.0152876
Control + B - NaCl + C	5	0.00404271	0.00753193	451.715	0.536743	0.999455	-0.00985489	0.0123834	375.524	-0.795817	0.993277	0.0743815	0.0713026	368.94	1.04318	0.967447
Control + B - NaCl + F	5	0.0259534	0.00753193	451.715	3.44579	0.0143096	0.0499699	0.0123834	375.524	4.03524	0.00168621	-0.167983	0.0713026	368.94	-2.35592	0.266555
Control + C - Control + F	5	0.051669	0.00753193	451.715	6.86	6.25231e-10	0.0560633	0.0123834	375.524	4.52731	0.000214602	-0.553682	0.0713026	368.94	-7.76524	0
Control + C - NaCl	5	0.0787819	0.00753193	451.715	10.4597	0	0.0708407	0.0123834	375.524	5.72063	6.03255e-07	-0.868183	0.0713026	368.94	-12.176	0
Control + C - NaCl + B	5	0.085673	0.00753193	451.715	11.3746	0	0.109565	0.0123834	375.524	8.84778	0	-0.920971	0.0713026	368.94	-12.9164	0
Control + C - NaCl + C	5	0.0601395	0.00753193	451.715	7.98461	0	0.0499854	0.0123834	375.524	4.0365	0.00167786	-0.601959	0.0713026	368.94	-8.44231	0
Control + C - NaCl + F	5	0.0820502	0.00753193	451.715	10.8937	0	0.10981	0.0123834	375.524	8.86756	0	-0.844323	0.0713026	368.94	-11.8414	0
Control + F - NaCl	5	0.0271129	0.00753193	451.715	3.59973	0.00842154	0.0147774	0.0123834	375.524	1.19333	0.933556	-0.314502	0.0713026	368.94	-4.4108	0.00035841
Control + F - NaCl + B	5	0.0340039	0.00753193	451.715	4.51464	0.000216677	0.053502	0.0123834	375.524	4.32048	0.000524736	-0.367289	0.0713026	368.94	-5.15114	1.16136e-05
Control + F - NaCl + C	5	0.0084705	0.00753193	451.715	1.12461	0.951243	-0.0060779	0.0123834	375.524	-0.490812	0.999697	-0.0482774	0.0713026	368.94	-0.677078	0.997541
Control + F - NaCl + F	5	0.0303812	0.00753193	451.715	4.03366	0.00164771	0.0537469	0.0123834	375.524	4.34025	0.00048257	-0.290642	0.0713026	368.94	-4.07618	0.00143763
NaCl - NaCl + B	5	0.00689106	0.00753193	451.715	0.914913	0.984575	0.0387246	0.0123834	375.524	3.12715	0.0396961	-0.0527878	0.0713026	368.94	-0.740335	0.995691
NaCl - NaCl + C	5	-0.0186424	0.00753193	451.715	-2.47511	0.208824	-0.0208553	0.0123834	375.524	-1.68414	0.697606	0.266224	0.0713026	368.94	3.73372	0.00532082
NaCl - NaCl + F	5	0.00326833	0.00753193	451.715	0.43393	0.999868	0.0389695	0.0123834	375.524	3.14692	0.0374252	0.0238597	0.0713026	368.94	0.334625	0.999977
NaCl + B - NaCl + C	5	-0.0255334	0.00753193	451.715	-3.39003	0.0172252	-0.0595799	0.0123834	375.524	-4.81129	5.90734e-05	0.319012	0.0713026	368.94	4.47406	0.000272434
NaCl + B - NaCl + F	5	-0.00362273	0.00753193	451.715	-0.480983	0.999736	0.000244833	0.0123834	375.524	0.0197711	1	0.0766475	0.0713026	368.94	1.07496	0.961647
NaCl + C - NaCl + F	5	0.0219107	0.00753193	451.715	2.90904	0.073154	0.0598248	0.0123834	375.524	4.83106	5.38581e-05	-0.242365	0.0713026	368.94	-3.3991	0.0169788
Control - Control + B	7	0.0580665	0.00755478	487.43	7.68607	8.10243e-11	0.0524316	0.012356	419.15	4.24342	0.000708846	-0.549268	0.0715134	403.145	-7.68064	0
Control - Control + C	7	-0.0870534	0.00755478	487.43	-11.523	7.86144e-11	-0.0180878	0.012356	419.15	-1.46389	0.826167	0.177618	0.0715134	403.145	2.4837	0.205384
Control - Control + F	7	-0.03234	0.00755478	487.43	-4.28073	0.00058942	0.0316377	0.012356	419.15	2.56052	0.173611	-0.373425	0.0715134	403.145	-5.22175	7.84239e-06
Control - NaCl	7	0.0766961	0.00755478	487.43	10.152	7.86774e-11	0.0600873	0.012356	419.15	4.86301	4.46207e-05	-0.69882	0.0715134	403.145	-9.77189	0
Control - NaCl + B	7	0.102716	0.00755478	487.43	13.5962	7.86035e-11	0.0935859	0.012356	419.15	7.57414	0	-0.865836	0.0715134	403.145	-12.1073	0
Control - NaCl + C	7	-0.0137341	0.00755478	487.43	-1.81793	0.608136	0.0315683	0.012356	419.15	2.5549	0.175802	-0.4882	0.0715134	403.145	-6.8267	8.75119e-10
Control - NaCl + F	7	0.0177618	0.00755478	487.43	2.35106	0.268314	0.0834615	0.012356	419.15	6.75475	1.31519e-09	-0.797651	0.0715134	403.145	-11.1539	0
Control + B - Control + C	7	-0.14512	0.00755478	487.43	-19.209	7.86035e-11	-0.0705194	0.012356	419.15	-5.70731	6.04451e-07	0.726886	0.0715134	403.145	10.1643	0
Control + B - Control + F	7	-0.0904065	0.00755478	487.43	-11.9668	7.86045e-11	-0.0207939	0.012356	419.15	-1.6829	0.698414	0.175843	0.0715134	403.145	2.45889	0.216407
Control + B - NaCl	7	0.0186296	0.00755478	487.43	2.46593	0.212706	0.00765563	0.012356	419.15	0.619589	0.998609	-0.149552	0.0715134	403.145	-2.09125	0.422346
Control + B - NaCl + B	7	0.0446498	0.00755478	487.43	5.91014	1.79245e-07	0.0411542	0.012356	419.15	3.33071	0.0210023	-0.316567	0.0715134	403.145	-4.42669	0.000327445
Control + B - NaCl + C	7	-0.0718006	0.00755478	487.43	-9.504	7.86753e-11	-0.0208634	0.012356	419.15	-1.68852	0.694781	0.0610682	0.0715134	403.145	0.853941	0.98972
Control + B - NaCl + F	7	-0.0403048	0.00755478	487.43	-5.33501	4.05354e-06	0.0310299	0.012356	419.15	2.51132	0.193455	-0.248382	0.0715134	403.145	-3.47323	0.0131649
Control + C - Control + F	7	0.0547134	0.00755478	487.43	7.24222	1.27174e-10	0.0497255	0.012356	419.15	4.02441	0.00172866	-0.551043	0.0715134	403.145	-7.70546	0
Control + C - NaCl	7	0.163749	0.00755478	487.43	21.675	7.86035e-11	0.0781751	0.012356	419.15	6.3269	1.79332e-08	-0.876438	0.0715134	403.145	-12.2556	0
Control + C - NaCl + B	7	0.18977	0.00755478	487.43	25.1192	7.86035e-11	0.111674	0.012356	419.15	9.03803	0	-1.04345	0.0715134	403.145	-14.591	0
Control + C - NaCl + C	7	0.0733193	0.00755478	487.43	9.70503	7.86777e-11	0.0496561	0.012356	419.15	4.01879	0.00176757	-0.665818	0.0715134	403.145	-9.3104	0
Control + C - NaCl + F	7	0.104815	0.00755478	487.43	13.874	7.86035e-11	0.101549	0.012356	419.15	8.21864	0	-0.975269	0.0715134	403.145	-13.6376	0
Control + F - NaCl	7	0.109036	0.00755478	487.43	14.4327	7.86035e-11	0.0284495	0.012356	419.15	2.30249	0.294644	-0.325395	0.0715134	403.145	-4.55014	0.000190264
Control + F - NaCl + B	7	0.135056	0.00755478	487.43	17.8769	7.86035e-11	0.0619481	0.012356	419.15	5.01361	2.16371e-05	-0.492411	0.0715134	403.145	-6.88558	5.98544e-10
Control + F - NaCl + C	7	0.0186059	0.00755478	487.43	2.4628	0.21411	-6.94531e-05	0.012356	419.15	-0.00562101	1	-0.114775	0.0715134	403.145	-1.60495	0.747222
Control + F - NaCl + F	7	0.0501017	0.00755478	487.43	6.6318	2.54713e-09	0.0518238	0.012356	419.15	4.19423	0.000869529	-0.424226	0.0715134	403.145	-5.93212	1.79463e-07
NaCl - NaCl + B	7	0.0260202	0.00755478	487.43	3.44421	0.014308	0.0334986	0.012356	419.15	2.71112	0.122065	-0.167015	0.0715134	403.145	-2.33544	0.276996
NaCl - NaCl + C	7	-0.0904302	0.00755478	487.43	-11.9699	7.86045e-11	-0.028519	0.012356	419.15	-2.30811	0.291569	0.21062	0.0715134	403.145	2.94519	0.0665561
NaCl - NaCl + F	7	-0.0589343	0.00755478	487.43	-7.80094	7.97324e-11	0.0233742	0.012356	419.15	1.89174	0.557379	-0.0988303	0.0715134	403.145	-1.38198	0.865153
NaCl + B - NaCl + C	7	-0.11645	0.00755478	487.43	-15.4141	7.86035e-11	-0.0620176	0.012356	419.15	-5.01924	2.10525e-05	0.377636	0.0715134	403.145	5.28063	5.82287e-06
NaCl + B - NaCl + F	7	-0.0849545	0.00755478	487.43	-11.2451	7.86307e-11	-0.0101243	0.012356	419.15	-0.819388	0.991985	0.0681849	0.0715134	403.145	0.953456	0.98039
NaCl + C - NaCl + F	7	0.0314958	0.00755478	487.43	4.16899	0.000940756	0.0518932	0.012356	419.15	4.19985	0.000849566	-0.309451	0.0715134	403.145	-4.32717	0.000502072
Control - Control + B	10	-0.00530093	0.00765008	499.23	-0.692924	0.997167	0.00655001	0.0123818	450.254	0.529001	0.999505	0.0682928	0.0724479	414.803	0.942647	0.981641
Control - Control + C	10	0.0415932	0.00765008	499.23	5.43696	2.35412e-06	0.0919372	0.0123818	450.254	7.42516	2.50955e-12	-0.272545	0.0724479	414.803	-3.76195	0.00472891
Control - Control + F	10	0.00667359	0.00765008	499.23	0.872356	0.988358	0.0247727	0.0123818	450.254	2.00073	0.482496	0.0143236	0.0724479	414.803	0.197709	0.999999
Control - NaCl	10	0.0395657	0.00765008	499.23	5.17194	9.25705e-06	0.0519503	0.0123818	450.254	4.19568	0.000853397	-0.38577	0.0724479	414.803	-5.3248	4.58594e-06
Control - NaCl + B	10	0.0440789	0.00765008	499.23	5.76189	4.05628e-07	0.0722098	0.0123818	450.254	5.83191	2.91593e-07	-0.432283	0.0724479	414.803	-5.96681	1.44691e-07
Control - NaCl + C	10	0.0427833	0.00765008	499.23	5.59252	1.02538e-06	0.0531748	0.0123818	450.254	4.29458	0.00056384	-0.333511	0.0724479	414.803	-4.60345	0.000148694
Control - NaCl + F	10	0.0408972	0.00765008	499.23	5.34598	3.79201e-06	0.0322408	0.0123818	450.254	2.60388	0.157163	-0.31654	0.0724479	414.803	-4.36921	0.000416977
Control + B - Control + C	10	0.0468941	0.00765008	499.23	6.12989	5.00282e-08	0.0853871	0.0123818	450.254	6.89615	4.94722e-10	-0.340838	0.0724479	414.803	-4.70459	9.38114e-05
Control + B - Control + F	10	0.0119745	0.00765008	499.23	1.56528	0.770847	0.0182227	0.0123818	450.254	1.47173	0.822192	-0.0539693	0.0724479	414.803	-0.744939	0.99553
Control + B - NaCl	10	0.0448667	0.00765008	499.23	5.86486	2.28222e-07	0.0454003	0.0123818	450.254	3.66668	0.00663504	-0.454063	0.0724479	414.803	-6.26744	2.56899e-08
Control + B - NaCl + B	10	0.0493798	0.00765008	499.23	6.45481	7.31209e-09	0.0656598	0.0123818	450.254	5.30291	4.94535e-06	-0.500576	0.0724479	414.803	-6.90945	4.89506e-10
Control + B - NaCl + C	10	0.0480842	0.00765008	499.23	6.28545	2.00587e-08	0.0466248	0.0123818	450.254	3.76558	0.0046226	-0.401804	0.0724479	414.803	-5.5461	1.44561e-06
Control + B - NaCl + F	10	0.0461981	0.00765008	499.23	6.03891	8.47339e-08	0.0256908	0.0123818	450.254	2.07488	0.432883	-0.384833	0.0724479	414.803	-5.31185	4.90023e-06
Control + C - Control + F	10	-0.0349196	0.00765008	499.23	-4.56461	0.000169393	-0.0671645	0.0123818	450.254	-5.42443	2.63346e-06	0.286869	0.0724479	414.803	3.95966	0.00223305
Control + C - NaCl	10	-0.00202745	0.00765008	499.23	-0.265023	0.999995	-0.0399868	0.0123818	450.254	-3.22947	0.0288011	-0.113225	0.0724479	414.803	-1.56285	0.77219
Control + C - NaCl + B	10	0.00248571	0.00765008	499.23	0.324926	0.999981	-0.0197274	0.0123818	450.254	-1.59325	0.754303	-0.159737	0.0724479	414.803	-2.20486	0.350907
Control + C - NaCl + C	10	0.00119006	0.00765008	499.23	0.155562	1	-0.0387623	0.0123818	450.254	-3.13058	0.0389262	-0.0609654	0.0724479	414.803	-0.841506	0.990588
Control + C - NaCl + F	10	-0.000696	0.00765008	499.23	-0.0909795	1	-0.0596963	0.0123818	450.254	-4.82128	5.3157e-05	-0.0439946	0.0724479	414.803	-0.607258	0.998778
Control + F - NaCl	10	0.0328922	0.00765008	499.23	4.29958	0.00054181	0.0271776	0.0123818	450.254	2.19496	0.356717	-0.400094	0.0724479	414.803	-5.5225	1.63805e-06
Control + F - NaCl + B	10	0.0374053	0.00765008	499.23	4.88953	3.72601e-05	0.0474371	0.0123818	450.254	3.83118	0.00361646	-0.446606	0.0724479	414.803	-6.16451	4.67902e-08
Control + F - NaCl + C	10	0.0361097	0.00765008	499.23	4.72017	8.30297e-05	0.0284021	0.0123818	450.254	2.29385	0.299228	-0.347834	0.0724479	414.803	-4.80116	5.99214e-05
Control + F - NaCl + F	10	0.0342236	0.00765008	499.23	4.47363	0.000254384	0.00746811	0.0123818	450.254	0.60315	0.998832	-0.330864	0.0724479	414.803	-4.56691	0.000175219
NaCl - NaCl + B	10	0.00451316	0.00765008	499.23	0.589949	0.99899	0.0202595	0.0123818	450.254	1.63622	0.728037	-0.0465123	0.0724479	414.803	-0.64201	0.998252
NaCl - NaCl + C	10	0.00321751	0.00765008	499.23	0.420585	0.999893	0.00122449	0.0123818	450.254	0.098894	1	0.0522597	0.0724479	414.803	0.721342	0.996343
NaCl - NaCl + F	10	0.00133145	0.00765008	499.23	0.174044	1	-0.0197095	0.0123818	450.254	-1.59181	0.755165	0.0692305	0.0724479	414.803	0.95559	0.980144
NaCl + B - NaCl + C	10	-0.00129565	0.00765008	499.23	-0.169364	1	-0.019035	0.0123818	450.254	-1.53733	0.786805	0.0987721	0.0724479	414.803	1.36335	0.873273
NaCl + B - NaCl + F	10	-0.00318171	0.00765008	499.23	-0.415905	0.999901	-0.039969	0.0123818	450.254	-3.22803	0.0289302	0.115743	0.0724479	414.803	1.5976	0.751664
NaCl + C - NaCl + F	10	-0.00188606	0.00765008	499.23	-0.246541	0.999997	-0.020934	0.0123818	450.254	-1.6907	0.693374	0.0169708	0.0724479	414.803	0.234248	0.999998
Control - Control + B	12	0.0222092	0.00775314	483.07	2.86454	0.082256	0.0477465	0.0124435	447.783	3.83706	0.00353927	-0.329721	0.073471	396.889	-4.48777	0.000251724
Control - Control + C	12	-0.0306634	0.00775314	483.07	-3.95496	0.00222782	-0.0323401	0.0124435	447.783	-2.59895	0.158967	0.291268	0.073471	396.889	3.96439	0.00220679
Control - Control + F	12	0.0106275	0.00775314	483.07	1.37074	0.87018	0.0331869	0.0124435	447.783	2.66701	0.13558	-0.184613	0.073471	396.889	-2.51274	0.193033
Control - NaCl	12	0.056329	0.00775314	483.07	7.26531	1.04366e-10	0.0659861	0.0124435	447.783	5.30285	4.95847e-06	-0.650939	0.073471	396.889	-8.8598	0
Control - NaCl + B	12	0.0563212	0.00775314	483.07	7.26431	1.04649e-10	0.0775204	0.0124435	447.783	6.22978	3.00877e-08	-0.684656	0.073471	396.889	-9.31872	0
Control - NaCl + C	12	0.0340734	0.00775314	483.07	4.39478	0.000361837	0.0212778	0.0124435	447.783	1.70995	0.680813	-0.384553	0.073471	396.889	-5.23407	7.42308e-06
Control - NaCl + F	12	0.053069	0.00775314	483.07	6.84484	7.1443e-10	0.0727486	0.0124435	447.783	5.84631	2.70045e-07	-0.607876	0.073471	396.889	-8.27368	0
Control + B - Control + C	12	-0.0528725	0.00775314	483.07	-6.8195	8.28402e-10	-0.0800866	0.0124435	447.783	-6.43601	8.81623e-09	0.620989	0.073471	396.889	8.45216	0
Control + B - Control + F	12	-0.0115816	0.00775314	483.07	-1.4938	0.810671	-0.0145596	0.0124435	447.783	-1.17006	0.940021	0.145108	0.073471	396.889	1.97504	0.500142
Control + B - NaCl	12	0.0341198	0.00775314	483.07	4.40077	0.000352532	0.0182396	0.0124435	447.783	1.46579	0.825233	-0.321218	0.073471	396.889	-4.37203	0.000416033
Control + B - NaCl + B	12	0.034112	0.00775314	483.07	4.39977	0.000354079	0.0297738	0.0124435	447.783	2.39272	0.247407	-0.354934	0.073471	396.889	-4.83094	5.28654e-05
Control + B - NaCl + C	12	0.0118642	0.00775314	483.07	1.53025	0.790804	-0.0264687	0.0124435	447.783	-2.12711	0.399017	-0.0548312	0.073471	396.889	-0.746297	0.995477
Control + B - NaCl + F	12	0.0308598	0.00775314	483.07	3.9803	0.00201686	0.025002	0.0124435	447.783	2.00924	0.476731	-0.278154	0.073471	396.889	-3.7859	0.00435091
Control + C - Control + F	12	0.0412909	0.00775314	483.07	5.3257	4.2694e-06	0.065527	0.0124435	447.783	5.26596	5.98905e-06	-0.475881	0.073471	396.889	-6.47712	7.72072e-09
Control + C - NaCl	12	0.0869923	0.00775314	483.07	11.2203	6.22573e-11	0.0983262	0.0124435	447.783	7.9018	0	-0.942207	0.073471	396.889	-12.8242	0
Control + C - NaCl + B	12	0.0869845	0.00775314	483.07	11.2193	6.22573e-11	0.10986	0.0124435	447.783	8.82873	0	-0.975923	0.073471	396.889	-13.2831	0
Control + C - NaCl + C	12	0.0647367	0.00775314	483.07	8.34974	6.23309e-11	0.0536178	0.0124435	447.783	4.3089	0.00053114	-0.67582	0.073471	396.889	-9.19846	0
Control + C - NaCl + F	12	0.0837323	0.00775314	483.07	10.7998	6.22904e-11	0.105089	0.0124435	447.783	8.44525	0	-0.899143	0.073471	396.889	-12.2381	0
Control + F - NaCl	12	0.0457015	0.00775314	483.07	5.89457	1.9675e-07	0.0327992	0.0124435	447.783	2.63584	0.145943	-0.466326	0.073471	396.889	-6.34707	1.67414e-08
Control + F - NaCl + B	12	0.0456937	0.00775314	483.07	5.89357	1.9787e-07	0.0443334	0.0124435	447.783	3.56278	0.00959454	-0.500042	0.073471	396.889	-6.80598	1.02092e-09
Control + F - NaCl + C	12	0.0234459	0.00775314	483.07	3.02405	0.0529886	-0.0119091	0.0124435	447.783	-0.957056	0.979986	-0.199939	0.073471	396.889	-2.72134	0.119215
Control + F - NaCl + F	12	0.0424415	0.00775314	483.07	5.4741	1.96257e-06	0.0395616	0.0124435	447.783	3.1793	0.0336162	-0.423262	0.073471	396.889	-5.76094	4.67152e-07
NaCl - NaCl + B	12	-7.80074e-06	0.00775314	483.07	-0.00100614	1	0.0115343	0.0124435	447.783	0.92693	0.983357	-0.0337168	0.073471	396.889	-0.458913	0.999807
NaCl - NaCl + C	12	-0.0222556	0.00775314	483.07	-2.87053	0.0809568	-0.0447083	0.0124435	447.783	-3.5929	0.00863333	0.266386	0.073471	396.889	3.62573	0.00777875
NaCl - NaCl + F	12	-0.00325999	0.00775314	483.07	-0.420474	0.999893	0.00676248	0.0124435	447.783	0.543454	0.999408	0.0430632	0.073471	396.889	0.586125	0.999028
NaCl + B - NaCl + C	12	-0.0222478	0.00775314	483.07	-2.86952	0.0811739	-0.0562426	0.0124435	447.783	-4.51983	0.000212157	0.300103	0.073471	396.889	4.08464	0.00137173
NaCl + B - NaCl + F	12	-0.00325219	0.00775314	483.07	-0.419468	0.999895	-0.00477179	0.0124435	447.783	-0.383476	0.999943	0.07678	0.073471	396.889	1.04504	0.967153
NaCl + C - NaCl + F	12	0.0189956	0.00775314	483.07	2.45005	0.21992	0.0514708	0.0124435	447.783	4.13636	0.00109029	-0.223323	0.073471	396.889	-3.03961	0.0510981
Control - Control + B	14	0.0397112	0.00788643	446.658	5.03538	1.90097e-05	0.0596446	0.0125401	427.323	4.75629	7.32136e-05	-0.487426	0.0747995	361.492	-6.51643	6.75823e-09
Control - Control + C	14	-0.0345915	0.00788643	446.658	-4.38621	0.000381473	-0.030283	0.0125401	427.323	-2.41488	0.236742	0.297992	0.0747995	361.492	3.98388	0.0020765
Control - Control + F	14	0.0190441	0.00788643	446.658	2.4148	0.236661	0.0410129	0.0125401	427.323	3.27053	0.0254072	-0.24997	0.0747995	361.492	-3.34187	0.0204836
Control - NaCl	14	0.0781904	0.00788643	446.658	9.91456	0	0.0880925	0.0125401	427.323	7.02484	2.11346e-10	-0.866982	0.0747995	361.492	-11.5908	0
Control - NaCl + B	14	0.077667	0.00788643	446.658	9.84819	0	0.119522	0.0125401	427.323	9.53118	0	-0.890117	0.0747995	361.492	-11.9	0
Control - NaCl + C	14	0.0545133	0.00788643	446.658	6.9123	4.46027e-10	0.0308232	0.0125401	427.323	2.45796	0.216654	-0.562411	0.0747995	361.492	-7.51892	7.75235e-12
Control - NaCl + F	14	0.0750406	0.00788643	446.658	9.51516	0	0.0850837	0.0125401	427.323	6.78491	1.061e-09	-0.832969	0.0747995	361.492	-11.136	0
Control + B - Control + C	14	-0.0743027	0.00788643	446.658	-9.42159	0	-0.0899276	0.0125401	427.323	-7.17118	6.57747e-11	0.785418	0.0747995	361.492	10.5003	0
Control + B - Control + F	14	-0.0206671	0.00788643	446.658	-2.62059	0.151237	-0.0186317	0.0125401	427.323	-1.48577	0.814858	0.237455	0.0747995	361.492	3.17456	0.0345204
Control + B - NaCl	14	0.0384793	0.00788643	446.658	4.87918	4.04824e-05	0.0284479	0.0125401	427.323	2.26854	0.313553	-0.379557	0.0747995	361.492	-5.07432	1.70921e-05
Control + B - NaCl + B	14	0.0379558	0.00788643	446.658	4.8128	5.54577e-05	0.0598777	0.0125401	427.323	4.77489	6.71374e-05	-0.402692	0.0747995	361.492	-5.38362	3.63952e-06
Control + B - NaCl + C	14	0.0148022	0.00788643	446.658	1.87692	0.567564	-0.0288215	0.0125401	427.323	-2.29834	0.296879	-0.0749857	0.0747995	361.492	-1.00249	0.973901
Control + B - NaCl + F	14	0.0353294	0.00788643	446.658	4.47978	0.000253495	0.0254391	0.0125401	427.323	2.02861	0.463735	-0.345544	0.0747995	361.492	-4.6196	0.000143867
Control + C - Control + F	14	0.0536356	0.00788643	446.658	6.80101	9.1917e-10	0.0712959	0.0125401	427.323	5.68541	6.73037e-07	-0.547963	0.0747995	361.492	-7.32576	3.91204e-11
Control + C - NaCl	14	0.112782	0.00788643	446.658	14.3008	0	0.118375	0.0125401	427.323	9.43972	0	-1.16497	0.0747995	361.492	-15.5746	0
Control + C - NaCl + B	14	0.112259	0.00788643	446.658	14.2344	0	0.149805	0.0125401	427.323	11.9461	0	-1.18811	0.0747995	361.492	-15.8839	0
Control + C - NaCl + C	14	0.0891049	0.00788643	446.658	11.2985	0	0.0611061	0.0125401	427.323	4.87284	4.23172e-05	-0.860404	0.0747995	361.492	-11.5028	0
Control + C - NaCl + F	14	0.109632	0.00788643	446.658	13.9014	0	0.115367	0.0125401	427.323	9.19979	0	-1.13096	0.0747995	361.492	-15.1199	0
Control + F - NaCl	14	0.0591463	0.00788643	446.658	7.49976	0	0.0470796	0.0125401	427.323	3.75431	0.00484739	-0.617012	0.0747995	361.492	-8.24888	0
Control + F - NaCl + B	14	0.0586229	0.00788643	446.658	7.43339	0	0.0785095	0.0125401	427.323	6.26065	2.60639e-08	-0.640147	0.0747995	361.492	-8.55817	0
Control + F - NaCl + C	14	0.0354692	0.00788643	446.658	4.4975	0.000234395	-0.0101897	0.0125401	427.323	-0.812568	0.992383	-0.312441	0.0747995	361.492	-4.17705	0.000960405
Control + F - NaCl + F	14	0.0559965	0.00788643	446.658	7.10037	1.21244e-10	0.0440708	0.0125401	427.323	3.51438	0.0113881	-0.582999	0.0747995	361.492	-7.79416	0
NaCl - NaCl + B	14	-0.000523452	0.00788643	446.658	-0.0663738	1	0.0314299	0.0125401	427.323	2.50634	0.195493	-0.023135	0.0747995	361.492	-0.309294	0.999987
NaCl - NaCl + C	14	-0.0236771	0.00788643	446.658	-3.00226	0.056543	-0.0572693	0.0125401	427.323	-4.56688	0.000173915	0.304571	0.0747995	361.492	4.07183	0.00146829
NaCl - NaCl + F	14	-0.00314982	0.00788643	446.658	-0.399397	0.999924	-0.00300878	0.0125401	427.323	-0.239932	0.999998	0.0340129	0.0747995	361.492	0.454721	0.999818
NaCl + B - NaCl + C	14	-0.0231536	0.00788643	446.658	-2.93589	0.0680201	-0.0886992	0.0125401	427.323	-7.07322	1.47704e-10	0.327706	0.0747995	361.492	4.38113	0.000409182
NaCl + B - NaCl + F	14	-0.00262636	0.00788643	446.658	-0.333023	0.999978	-0.0344387	0.0125401	427.323	-2.74627	0.111875	0.0571479	0.0747995	361.492	0.764014	0.994762
NaCl + C - NaCl + F	14	0.0205273	0.00788643	446.658	2.60286	0.157553	0.0542605	0.0125401	427.323	4.32695	0.000496451	-0.270558	0.0747995	361.492	-3.61711	0.00810122
Control - Control + B	17	0.0325858	0.00813969	359.308	4.00333	0.00192664	0.0254216	0.0127488	365.801	1.99403	0.487318	-0.405961	0.0773292	288.723	-5.24978	8.13628e-06
Control - Control + C	17	-0.0240988	0.00813969	359.308	-2.96065	0.0640907	-0.0529336	0.0127488	365.801	-4.15204	0.00106085	0.203274	0.0773292	288.723	2.62869	0.149962
Control - Control + F	17	0.0320469	0.00813969	359.308	3.93712	0.00249143	0.0171093	0.0127488	365.801	1.34203	0.882107	-0.390265	0.0773292	288.723	-5.0468	2.17761e-05
Control - NaCl	17	0.0876555	0.00813969	359.308	10.7689	0	0.0761734	0.0127488	365.801	5.97493	1.52217e-07	-0.927238	0.0773292	288.723	-11.9908	8.08353e-13
Control - NaCl + B	17	0.0931048	0.00813969	359.308	11.4384	0	0.0958402	0.0127488	365.801	7.51757	5.98122e-12	-1.03487	0.0773292	288.723	-13.3827	8.05134e-13
Control - NaCl + C	17	0.0787172	0.00813969	359.308	9.67079	0	0.0113374	0.0127488	365.801	0.889287	0.986906	-0.801961	0.0773292	288.723	-10.3707	8.79075e-13
Control - NaCl + F	17	0.0942825	0.00813969	359.308	11.5831	0	0.092272	0.0127488	365.801	7.23769	6.95499e-11	-1.00328	0.0773292	288.723	-12.9741	8.05134e-13
Control + B - Control + C	17	-0.0566846	0.00813969	359.308	-6.96398	4.38646e-10	-0.0783552	0.0127488	365.801	-6.14607	5.79515e-08	0.609235	0.0773292	288.723	7.87847	2.78211e-12
Control + B - Control + F	17	-0.000538902	0.00813969	359.308	-0.0662066	1	-0.00831227	0.0127488	365.801	-0.652003	0.998066	0.0156959	0.0773292	288.723	0.202975	0.999999
Control + B - NaCl	17	0.0550697	0.00813969	359.308	6.76557	1.50786e-09	0.0507518	0.0127488	365.801	3.9809	0.00209657	-0.521277	0.0773292	288.723	-6.74102	2.38949e-09
Control + B - NaCl + B	17	0.0605189	0.00813969	359.308	7.43504	1.7522e-11	0.0704187	0.0127488	365.801	5.52354	1.75055e-06	-0.628913	0.0773292	288.723	-8.13293	1.24056e-12
Control + B - NaCl + C	17	0.0461314	0.00813969	359.308	5.66747	8.26951e-07	-0.0140842	0.0127488	365.801	-1.10474	0.955566	-0.396	0.0773292	288.723	-5.12097	1.52529e-05
Control + B - NaCl + F	17	0.0616966	0.00813969	359.308	7.57973	4.20541e-12	0.0668505	0.0127488	365.801	5.24366	7.35502e-06	-0.597318	0.0773292	288.723	-7.72436	6.09024e-12
Control + C - Control + F	17	0.0561457	0.00813969	359.308	6.89777	6.64867e-10	0.0700429	0.0127488	365.801	5.49407	2.04212e-06	-0.593539	0.0773292	288.723	-7.67549	8.03069e-12
Control + C - NaCl	17	0.111754	0.00813969	359.308	13.7295	0	0.129107	0.0127488	365.801	10.127	0	-1.13051	0.0773292	288.723	-14.6195	8.05134e-13
Control + C - NaCl + B	17	0.117204	0.00813969	359.308	14.399	0	0.148774	0.0127488	365.801	11.6696	0	-1.23815	0.0773292	288.723	-16.0114	8.05134e-13
Control + C - NaCl + C	17	0.102816	0.00813969	359.308	12.6314	0	0.064271	0.0127488	365.801	5.04133	1.99641e-05	-1.00524	0.0773292	288.723	-12.9994	8.05134e-13
Control + C - NaCl + F	17	0.118381	0.00813969	359.308	14.5437	0	0.145206	0.0127488	365.801	11.3897	0	-1.20655	0.0773292	288.723	-15.6028	8.05134e-13
Control + F - NaCl	17	0.0556086	0.00813969	359.308	6.83178	1.00239e-09	0.0590641	0.0127488	365.801	4.6329	0.000135018	-0.536973	0.0773292	288.723	-6.94399	7.06786e-10
Control + F - NaCl + B	17	0.0610578	0.00813969	359.308	7.50125	9.88443e-12	0.0787309	0.0127488	365.801	6.17554	4.89672e-08	-0.644609	0.0773292	288.723	-8.33591	9.76663e-13
Control + F - NaCl + C	17	0.0466703	0.00813969	359.308	5.73367	5.7966e-07	-0.00577192	0.0127488	365.801	-0.452742	0.999823	-0.411696	0.0773292	288.723	-5.32394	5.63362e-06
Control + F - NaCl + F	17	0.0622355	0.00813969	359.308	7.64594	1.23956e-12	0.0751627	0.0127488	365.801	5.89566	2.36353e-07	-0.613014	0.0773292	288.723	-7.92733	2.26119e-12
NaCl - NaCl + B	17	0.00544924	0.00813969	359.308	0.669465	0.99771	0.0196669	0.0127488	365.801	1.54264	0.78371	-0.107635	0.0773292	288.723	-1.39191	0.860475
NaCl - NaCl + C	17	-0.00893827	0.00813969	359.308	-1.09811	0.956968	-0.064836	0.0127488	365.801	-5.08565	1.60881e-05	0.125277	0.0773292	288.723	1.62005	0.7379
NaCl - NaCl + F	17	0.00662697	0.00813969	359.308	0.814155	0.992273	0.0160986	0.0127488	365.801	1.26276	0.911854	-0.0760408	0.0773292	288.723	-0.983338	0.976515
NaCl + B - NaCl + C	17	-0.0143875	0.00813969	359.308	-1.76757	0.64248	-0.0845029	0.0127488	365.801	-6.62829	3.40305e-09	0.232912	0.0773292	288.723	3.01196	0.0562026
NaCl + B - NaCl + F	17	0.00117772	0.00813969	359.308	0.144689	1	-0.00356821	0.0127488	365.801	-0.279886	0.999993	0.0315947	0.0773292	288.723	0.408574	0.999911
NaCl + C - NaCl + F	17	0.0155652	0.00813969	359.308	1.91226	0.543357	0.0809346	0.0127488	365.801	6.3484	1.80028e-08	-0.201318	0.0773292	288.723	-2.60339	0.158918
Control - Control + B	19	0.0360431	0.00834157	292.959	4.3209	0.000558378	0.0340238	0.0129288	311.242	2.63162	0.148634	-0.430596	0.0793471	238.428	-5.42674	3.8877e-06
Control - Control + C	19	-0.017864	0.00834157	292.959	-2.14156	0.390814	-0.0482457	0.0129288	311.242	-3.73164	0.0054886	0.137716	0.0793471	238.428	1.73561	0.663927
Control - Control + F	19	0.0384909	0.00834157	292.959	4.61434	0.000158189	0.0263583	0.0129288	311.242	2.03872	0.457501	-0.464228	0.0793471	238.428	-5.85059	4.46655e-07
Control - NaCl	19	0.0941844	0.00834157	292.959	11.291	7.6783e-13	0.0737268	0.0129288	311.242	5.7025	7.62132e-07	-0.990386	0.0793471	238.428	-12.4817	5.39568e-14
Control - NaCl + B	19	0.0944109	0.00834157	292.959	11.3181	7.65832e-13	0.100076	0.0129288	311.242	7.74054	4.91951e-12	-1.04694	0.0793471	238.428	-13.1945	5.30687e-14
Control - NaCl + C	19	0.0895326	0.00834157	292.959	10.7333	7.98028e-13	0.0284812	0.0129288	311.242	2.20292	0.352823	-0.915655	0.0793471	238.428	-11.5399	6.99441e-14
Control - NaCl + F	19	0.0991391	0.00834157	292.959	11.8849	7.45293e-13	0.111511	0.0129288	311.242	8.62502	1.02063e-12	-1.05177	0.0793471	238.428	-13.2554	5.30687e-14
Control + B - Control + C	19	-0.0539071	0.00834157	292.959	-6.46246	1.19818e-08	-0.0822695	0.0129288	311.242	-6.36325	1.97051e-08	0.568312	0.0793471	238.428	7.16235	2.74329e-10
Control + B - Control + F	19	0.0024478	0.00834157	292.959	0.293446	0.999991	-0.00766544	0.0129288	311.242	-0.592895	0.998948	-0.0336316	0.0793471	238.428	-0.423855	0.999885
Control + B - NaCl	19	0.0581413	0.00834157	292.959	6.97007	5.88433e-10	0.039703	0.0129288	311.242	3.07089	0.0473176	-0.55979	0.0793471	238.428	-7.05495	5.21055e-10
Control + B - NaCl + B	19	0.0583678	0.00834157	292.959	6.99722	4.98696e-10	0.0660524	0.0129288	311.242	5.10892	1.55247e-05	-0.616346	0.0793471	238.428	-7.76772	6.73761e-12
Control + B - NaCl + C	19	0.0534895	0.00834157	292.959	6.4124	1.59898e-08	-0.00554252	0.0129288	311.242	-0.428694	0.999877	-0.485059	0.0793471	238.428	-6.11313	1.10268e-07
Control + B - NaCl + F	19	0.063096	0.00834157	292.959	7.56404	1.50094e-11	0.0774877	0.0129288	311.242	5.9934	1.5827e-07	-0.621178	0.0793471	238.428	-7.82862	4.63141e-12
Control + C - Control + F	19	0.0563549	0.00834157	292.959	6.7559	2.13858e-09	0.074604	0.0129288	311.242	5.77036	5.3106e-07	-0.601943	0.0793471	238.428	-7.58621	2.07021e-11
Control + C - NaCl	19	0.112048	0.00834157	292.959	13.4325	7.40186e-13	0.121972	0.0129288	311.242	9.43414	1.01463e-12	-1.1281	0.0793471	238.428	-14.2173	5.30687e-14
Control + C - NaCl + B	19	0.112275	0.00834157	292.959	13.4597	7.40186e-13	0.148322	0.0129288	311.242	11.4722	9.54903e-13	-1.18466	0.0793471	238.428	-14.9301	5.30687e-14
Control + C - NaCl + C	19	0.107397	0.00834157	292.959	12.8749	7.40297e-13	0.076727	0.0129288	311.242	5.93456	2.18564e-07	-1.05337	0.0793471	238.428	-13.2755	5.30687e-14
Control + C - NaCl + F	19	0.117003	0.00834157	292.959	14.0265	7.40186e-13	0.159757	0.0129288	311.242	12.3567	9.38472e-13	-1.18949	0.0793471	238.428	-14.991	5.30687e-14
Control + F - NaCl	19	0.0556935	0.00834157	292.959	6.67662	3.42458e-09	0.0473684	0.0129288	311.242	3.66378	0.00699915	-0.526158	0.0793471	238.428	-6.63109	6.17305e-09
Control + F - NaCl + B	19	0.05592	0.00834157	292.959	6.70377	2.91582e-09	0.0737178	0.0129288	311.242	5.70181	7.64925e-07	-0.582714	0.0793471	238.428	-7.34386	9.15799e-11
Control + F - NaCl + C	19	0.0510417	0.00834157	292.959	6.11895	8.39898e-08	0.00212292	0.0129288	311.242	0.1642	1	-0.451427	0.0793471	238.428	-5.68928	1.03218e-06
Control + F - NaCl + F	19	0.0606482	0.00834157	292.959	7.2706	9.24442e-11	0.0851532	0.0129288	311.242	6.58629	5.36726e-09	-0.587547	0.0793471	238.428	-7.40477	6.31624e-11
NaCl - NaCl + B	19	0.000226507	0.00834157	292.959	0.0271539	1	0.0263494	0.0129288	311.242	2.03803	0.457962	-0.0565561	0.0793471	238.428	-0.712769	0.996569
NaCl - NaCl + C	19	-0.00465183	0.00834157	292.959	-0.557668	0.999293	-0.0452455	0.0129288	311.242	-3.49958	0.0123554	0.0747306	0.0793471	238.428	0.94182	0.981577
NaCl - NaCl + F	19	0.0049547	0.00834157	292.959	0.593977	0.998934	0.0377847	0.0129288	311.242	2.92251	0.0715955	-0.0613887	0.0793471	238.428	-0.773673	0.994293
NaCl + B - NaCl + C	19	-0.00487834	0.00834157	292.959	-0.584822	0.999036	-0.0715949	0.0129288	311.242	-5.53761	1.80798e-06	0.131287	0.0793471	238.428	1.65459	0.716362
NaCl + B - NaCl + F	19	0.0047282	0.00834157	292.959	0.566823	0.999214	0.0114353	0.0129288	311.242	0.884481	0.987287	-0.00483257	0.0793471	238.428	-0.0609042	1
NaCl + C - NaCl + F	19	0.00960654	0.00834157	292.959	1.15165	0.94454	0.0830302	0.0129288	311.242	6.42209	1.40263e-08	-0.136119	0.0793471	238.428	-1.71549	0.677186
Control - Control + B	21	0.043405	0.00856774	232.325	5.0661	2.25976e-05	0.0500035	0.01314	254.971	3.80543	0.00434221	-0.505759	0.0816076	193.665	-6.19745	9.42028e-08
Control - Control + C	21	-0.0185647	0.00856774	232.325	-2.16682	0.375814	-0.0250233	0.01314	254.971	-1.90435	0.549203	0.171649	0.0816076	193.665	2.10334	0.416499
Control - Control + F	21	0.0424553	0.00856774	232.325	4.95525	3.78369e-05	0.0702586	0.01314	254.971	5.34691	5.47866e-06	-0.477442	0.0816076	193.665	-5.85046	5.71205e-07
Control - NaCl	21	0.0825159	0.00856774	232.325	9.63099	0	0.0924929	0.01314	254.971	7.03901	4.99981e-10	-0.863163	0.0816076	193.665	-10.577	6.88338e-14
Control - NaCl + B	21	0.0909449	0.00856774	232.325	10.6148	0	0.12594	0.01314	254.971	9.58443	1.28009e-13	-1.01258	0.0816076	193.665	-12.4079	7.32747e-15
Control - NaCl + C	21	0.0704608	0.00856774	232.325	8.22397	3.90354e-13	0.0810969	0.01314	254.971	6.17174	7.36418e-08	-0.683445	0.0816076	193.665	-8.37477	3.92575e-13
Control - NaCl + F	21	0.0800839	0.00882739	246.404	9.0722	8.84848e-14	0.121249	0.0135463	269.346	8.95075	1.83298e-13	-0.85388	0.0838648	206.87	-10.1816	0
Control + B - Control + C	21	-0.0619697	0.00856774	232.325	-7.23291	1.90346e-10	-0.0750268	0.01314	254.971	-5.70979	8.70646e-07	0.677407	0.0816076	193.665	8.30079	5.74651e-13
Control + B - Control + F	21	-0.000949719	0.00856774	232.325	-0.110848	1	0.020255	0.01314	254.971	1.54147	0.784149	0.0283168	0.0816076	193.665	0.346988	0.99997
Control + B - NaCl	21	0.0391108	0.00856774	232.325	4.5649	0.000215652	0.0424893	0.01314	254.971	3.23358	0.0296493	-0.357404	0.0816076	193.665	-4.37955	0.000508373
Control + B - NaCl + B	21	0.0475399	0.00856774	232.325	5.54871	2.16177e-06	0.0759362	0.01314	254.971	5.77899	6.06759e-07	-0.506817	0.0816076	193.665	-6.21041	8.79543e-08
Control + B - NaCl + C	21	0.0270558	0.00856774	232.325	3.15787	0.0375368	0.0310933	0.01314	254.971	2.3663	0.262626	-0.177686	0.0816076	193.665	-2.17732	0.370111
Control + B - NaCl + F	21	0.0366789	0.00882739	246.404	4.15512	0.00115272	0.0712459	0.0135463	269.346	5.25944	8.11065e-06	-0.348121	0.0838648	206.87	-4.15098	0.00123725
Control + C - Control + F	21	0.06102	0.00856774	232.325	7.12206	3.69453e-10	0.0952819	0.01314	254.971	7.25126	1.38137e-10	-0.64909	0.0816076	193.665	-7.9538	4.2053e-12
Control + C - NaCl	21	0.101081	0.00856774	232.325	11.7978	0	0.117516	0.01314	254.971	8.94336	1.30673e-13	-1.03481	0.0816076	193.665	-12.6803	5.88418e-15
Control + C - NaCl + B	21	0.10951	0.00856774	232.325	12.7816	0	0.150963	0.01314	254.971	11.4888	7.21645e-14	-1.18422	0.0816076	193.665	-14.5112	5.32907e-15
Control + C - NaCl + C	21	0.0890255	0.00856774	232.325	10.3908	0	0.10612	0.01314	254.971	8.07609	8.78631e-13	-0.855093	0.0816076	193.665	-10.4781	7.21645e-14
Control + C - NaCl + F	21	0.0986486	0.00882739	246.404	11.1753	4.87388e-14	0.146273	0.0135463	269.346	10.798	1.67422e-13	-1.02553	0.0838648	206.87	-12.2284	0
Control + F - NaCl	21	0.0400606	0.00856774	232.325	4.67574	0.000133167	0.0222343	0.01314	254.971	1.6921	0.692422	-0.385721	0.0816076	193.665	-4.72654	0.000117509
Control + F - NaCl + B	21	0.0484896	0.00856774	232.325	5.65956	1.23277e-06	0.0556812	0.01314	254.971	4.23752	0.000819714	-0.535134	0.0816076	193.665	-6.5574	1.35531e-08
Control + F - NaCl + C	21	0.0280055	0.00856774	232.325	3.26872	0.0268765	0.0108383	0.01314	254.971	0.824829	0.991586	-0.206003	0.0816076	193.665	-2.52431	0.191554
Control + F - NaCl + F	21	0.0376286	0.00882739	246.404	4.26271	0.000747874	0.0509909	0.0135463	269.346	3.76419	0.00499415	-0.376438	0.0838648	206.87	-4.48863	0.000314154
NaCl - NaCl + B	21	0.00842907	0.00856774	232.325	0.983814	0.976362	0.0334469	0.01314	254.971	2.54542	0.181483	-0.149412	0.0816076	193.665	-1.83087	0.599891
NaCl - NaCl + C	21	-0.012055	0.00856774	232.325	-1.40703	0.853362	-0.011396	0.01314	254.971	-0.867272	0.98864	0.179718	0.0816076	193.665	2.20223	0.355048
NaCl - NaCl + F	21	-0.00243199	0.00882739	246.404	-0.275505	0.999994	0.0287566	0.0135463	269.346	2.12284	0.402917	0.00928282	0.0838648	206.87	0.110688	1
NaCl + B - NaCl + C	21	-0.0204841	0.00856774	232.325	-2.39084	0.250777	-0.0448429	0.01314	254.971	-3.41269	0.0168638	0.329131	0.0816076	193.665	4.03309	0.00199156
NaCl + B - NaCl + F	21	-0.0108611	0.00882739	246.404	-1.23038	0.922178	-0.00469027	0.0135463	269.346	-0.34624	0.999971	0.158695	0.0838648	206.87	1.89228	0.557795
NaCl + C - NaCl + F	21	0.00962306	0.00882739	246.404	1.09014	0.958419	0.0401526	0.0135463	269.346	2.9641	0.0644375	-0.170435	0.0838648	206.87	-2.03226	0.462798
		0.0368386	0.00894845	162.09	4.11676	0.00154455
		0.0154478	0.00894845	162.09	1.72631	0.670128
		0.0558233	0.00894845	162.09	6.23832	1.03003e-07
		0.0539539	0.00894845	162.09	6.02942	2.98461e-07
		0.0227938	0.00894845	162.09	2.54723	0.183576
		0.0497403	0.00894845	162.09	5.55854	3.02269e-06
		0.0706315	0.00954257	187.118	7.40173	1.23784e-10
		-0.0213909	0.00894845	162.09	-2.39045	0.253138
		0.0189847	0.00894845	162.09	2.12156	0.405641
		0.0171153	0.00894845	162.09	1.91266	0.544309
		-0.0140449	0.00894845	162.09	-1.56953	0.767692
		0.0129017	0.00894845	162.09	1.44178	0.836343
		0.0337929	0.00954257	187.118	3.54128	0.0115851
		0.0403755	0.00894845	162.09	4.51201	0.000323045
		0.0385062	0.00894845	162.09	4.30311	0.000749914
		0.00734601	0.00894845	162.09	0.820925	0.991721
		0.0342926	0.00894845	162.09	3.83223	0.00440306
		0.0551837	0.00954257	187.118	5.7829	8.40082e-07
		-0.00186937	0.00894845	162.09	-0.208904	0.999999
		-0.0330295	0.00894845	162.09	-3.69109	0.0072105
		-0.00608298	0.00894845	162.09	-0.67978	0.997422
		0.0148082	0.00954257	187.118	1.5518	0.778032
		-0.0311602	0.00894845	162.09	-3.48218	0.0144592
		-0.00421361	0.00894845	162.09	-0.470876	0.999764
		0.0166776	0.00954257	187.118	1.7477	0.655966
		0.0269466	0.00894845	162.09	3.01131	0.0589498
		0.0478377	0.00954257	187.118	5.01309	3.36034e-05
		0.0208912	0.00954257	187.118	2.18926	0.363014

## Sheet: Suppl.Table S2-B
		Fv'/Fm'					FPSII					NPQ
contrast	DAS	estimate	SE	df	t.ratio	p.value	estimate	SE	df	t.ratio	p.value	estimate	SE	df	t.ratio	p.value
Control - Control + D	0	-0.00501354	0.00660327	189.561	-0.759252	0.99902	0.00319963	0.0102212	238.425	0.31304	0.999999	-0.0655712	0.0591828	225.585	-1.10794	0.983518
Control - Control + H	0	-0.0663979	0.00660327	189.561	-10.0553	2.9754e-14	-0.0698704	0.0102212	238.425	-6.83585	3.05065e-09	0.591502	0.0591828	225.585	9.9945	9.67004e-14
Control - Control + O	0	-0.0174537	0.00660327	189.561	-2.6432	0.20528	0.0236951	0.0102212	238.425	2.31824	0.381163	0.0935787	0.0591828	225.585	1.58118	0.855982
Control - Control + P	0	-0.0742918	0.00704541	217.014	-10.5447	0	-0.0759424	0.0109852	264.339	-6.91318	1.59745e-09	0.684145	0.0634491	252.866	10.7826	3.83027e-14
Control - NaCl	0	-0.000237972	0.00660327	189.561	-0.0360386	1	0.013827	0.0102212	238.425	1.35278	0.939885	-0.121026	0.0591828	225.585	-2.04496	0.568286
Control - NaCl + D	0	-0.00242058	0.00660327	189.561	-0.366573	0.999998	0.0232456	0.0102212	238.425	2.27426	0.409728	-0.111219	0.0591828	225.585	-1.87924	0.683062
Control - NaCl + H	0	-0.0112668	0.00660327	189.561	-1.70624	0.790732	0.0136853	0.0102212	238.425	1.33892	0.943519	0.0820969	0.0591828	225.585	1.38718	0.930114
Control - NaCl + O	0	-0.0224017	0.00660327	189.561	-3.39252	0.0282389	0.0207049	0.0102212	238.425	2.02569	0.581811	0.126459	0.0591828	225.585	2.13676	0.503666
Control - NaCl + P	0	-0.0160183	0.00660327	189.561	-2.42582	0.316631	0.000975138	0.0102212	238.425	0.0954038	1	0.209858	0.0591828	225.585	3.54594	0.0168245
Control + D - Control + H	0	-0.0613844	0.00660327	189.561	-9.29606	3.19744e-14	-0.07307	0.0102212	238.425	-7.14889	4.79547e-10	0.657073	0.0591828	225.585	11.1024	4.74065e-14
Control + D - Control + O	0	-0.0124402	0.00660327	189.561	-1.88395	0.679873	0.0204955	0.0102212	238.425	2.0052	0.596241	0.15915	0.0591828	225.585	2.68913	0.184456
Control + D - Control + P	0	-0.0692782	0.00704541	217.014	-9.8331	7.66054e-15	-0.079142	0.0109852	264.339	-7.20444	2.74392e-10	0.749716	0.0634491	252.866	11.816	0
Control + D - NaCl	0	0.00477557	0.00660327	189.561	0.723214	0.999336	0.0106274	0.0102212	238.425	1.03974	0.98947	-0.0554549	0.0591828	225.585	-0.937011	0.995066
Control + D - NaCl + D	0	0.00259296	0.00660327	189.561	0.392679	0.999996	0.020046	0.0102212	238.425	1.96122	0.627011	-0.0456476	0.0591828	225.585	-0.771299	0.9989
Control + D - NaCl + H	0	-0.00625322	0.00660327	189.561	-0.94699	0.99462	0.0104856	0.0102212	238.425	1.02588	0.990435	0.147668	0.0591828	225.585	2.49512	0.276775
Control + D - NaCl + O	0	-0.0173882	0.00660327	189.561	-2.63327	0.209697	0.0175053	0.0102212	238.425	1.71265	0.787382	0.192031	0.0591828	225.585	3.2447	0.0432972
Control + D - NaCl + P	0	-0.0110048	0.00660327	189.561	-1.66657	0.812686	-0.00222449	0.0102212	238.425	-0.217636	1	0.27543	0.0591828	225.585	4.65388	0.000235473
Control + H - Control + O	0	0.0489442	0.00660327	189.561	7.41212	1.78953e-10	0.0935655	0.0102212	238.425	9.15409	7.31637e-14	-0.497923	0.0591828	225.585	-8.41331	2.98872e-13
Control + H - Control + P	0	-0.00789383	0.00704541	217.014	-1.12042	0.982173	-0.006072	0.0109852	264.339	-0.552746	0.999929	0.0926434	0.0634491	252.866	1.46012	0.906317
Control + H - NaCl	0	0.06616	0.00660327	189.561	10.0193	3.15303e-14	0.0836974	0.0102212	238.425	8.18864	8.05689e-13	-0.712528	0.0591828	225.585	-12.0395	2.88658e-15
Control + H - NaCl + D	0	0.0639774	0.00660327	189.561	9.68874	3.01981e-14	0.093116	0.0102212	238.425	9.11012	7.79377e-14	-0.702721	0.0591828	225.585	-11.8737	6.43929e-15
Control + H - NaCl + H	0	0.0551312	0.00660327	189.561	8.34908	6.68465e-13	0.0835556	0.0102212	238.425	8.17477	8.74745e-13	-0.509405	0.0591828	225.585	-8.60732	1.49103e-13
Control + H - NaCl + O	0	0.0439962	0.00660327	189.561	6.66279	1.26623e-08	0.0905753	0.0102212	238.425	8.86155	7.89369e-14	-0.465042	0.0591828	225.585	-7.85774	7.19425e-12
Control + H - NaCl + P	0	0.0503796	0.00660327	189.561	7.6295	4.97358e-11	0.0708455	0.0102212	238.425	6.93126	1.74538e-09	-0.381643	0.0591828	225.585	-6.44856	3.03023e-08
Control + O - Control + P	0	-0.056838	0.00704541	217.014	-8.06739	2.1908e-12	-0.0996375	0.0109852	264.339	-9.07019	1.6942e-13	0.590566	0.0634491	252.866	9.30772	6.00631e-14
Control + O - NaCl	0	0.0172158	0.00660327	189.561	2.60716	0.221629	-0.0098681	0.0102212	238.425	-0.965458	0.993852	-0.214605	0.0591828	225.585	-3.62614	0.0128596
Control + O - NaCl + D	0	0.0150332	0.00660327	189.561	2.27662	0.409126	-0.000449484	0.0102212	238.425	-0.0439758	1	-0.204798	0.0591828	225.585	-3.46043	0.0222346
Control + O - NaCl + H	0	0.00618697	0.00660327	189.561	0.936956	0.995029	-0.0100098	0.0102212	238.425	-0.979325	0.993173	-0.0114818	0.0591828	225.585	-0.194006	1
Control + O - NaCl + O	0	-0.004948	0.00660327	189.561	-0.749326	0.999118	-0.00299019	0.0102212	238.425	-0.292549	1	0.0328806	0.0591828	225.585	0.555577	0.999926
Control + O - NaCl + P	0	0.0014354	0.00660327	189.561	0.217378	1	-0.02272	0.0102212	238.425	-2.22284	0.444135	0.11628	0.0591828	225.585	1.96476	0.624581
Control + P - NaCl	0	0.0740538	0.00704541	217.014	10.5109	0	0.0897694	0.0109852	264.339	8.17187	7.50955e-13	-0.805171	0.0634491	252.866	-12.69	0
Control + P - NaCl + D	0	0.0718712	0.00704541	217.014	10.2011	8.10463e-15	0.099188	0.0109852	264.339	9.02927	1.70863e-13	-0.795364	0.0634491	252.866	-12.5355	0
Control + P - NaCl + H	0	0.063025	0.00704541	217.014	8.94554	1.67644e-14	0.0896276	0.0109852	264.339	8.15897	8.01914e-13	-0.602048	0.0634491	252.866	-9.48869	5.87308e-14
Control + P - NaCl + O	0	0.05189	0.00704541	217.014	7.36508	1.63692e-10	0.0966473	0.0109852	264.339	8.79798	1.79301e-13	-0.557686	0.0634491	252.866	-8.7895	7.4829e-14
Control + P - NaCl + P	0	0.0582734	0.00704541	217.014	8.27112	6.18061e-13	0.0769175	0.0109852	264.339	7.00194	9.38463e-10	-0.474287	0.0634491	252.866	-7.47508	5.67438e-11
NaCl - NaCl + D	0	-0.00218261	0.00660327	189.561	-0.330535	0.999999	0.00941862	0.0102212	238.425	0.921482	0.995655	0.00980729	0.0591828	225.585	0.165712	1
NaCl - NaCl + H	0	-0.0110288	0.00660327	189.561	-1.6702	0.810724	-0.000141732	0.0102212	238.425	-0.0138665	1	0.203123	0.0591828	225.585	3.43213	0.0243398
NaCl - NaCl + O	0	-0.0221638	0.00660327	189.561	-3.35649	0.0315573	0.00687791	0.0102212	238.425	0.672909	0.999635	0.247485	0.0591828	225.585	4.18172	0.00166941
NaCl - NaCl + P	0	-0.0157804	0.00660327	189.561	-2.38978	0.337907	-0.0128519	0.0102212	238.425	-1.25738	0.961815	0.330885	0.0591828	225.585	5.59089	2.87215e-06
NaCl + D - NaCl + H	0	-0.00884619	0.00660327	189.561	-1.33967	0.943031	-0.00956035	0.0102212	238.425	-0.935349	0.995141	0.193316	0.0591828	225.585	3.26642	0.0405877
NaCl + D - NaCl + O	0	-0.0199812	0.00660327	189.561	-3.02595	0.0814507	-0.00254071	0.0102212	238.425	-0.248573	1	0.237678	0.0591828	225.585	4.016	0.00316729
NaCl + D - NaCl + P	0	-0.0135978	0.00660327	189.561	-2.05925	0.558494	-0.0222705	0.0102212	238.425	-2.17886	0.474254	0.321077	0.0591828	225.585	5.42518	6.55542e-06
NaCl + H - NaCl + O	0	-0.011135	0.00660327	189.561	-1.68628	0.801925	0.00701964	0.0102212	238.425	0.686776	0.999569	0.0443624	0.0591828	225.585	0.749583	0.999124
NaCl + H - NaCl + P	0	-0.00475157	0.00660327	189.561	-0.719578	0.999363	-0.0127101	0.0102212	238.425	-1.24351	0.964433	0.127762	0.0591828	225.585	2.15876	0.488325
NaCl + O - NaCl + P	0	0.0063834	0.00660327	189.561	0.966704	0.993734	-0.0197298	0.0102212	238.425	-1.93029	0.648411	0.0833991	0.0591828	225.585	1.40918	0.923377
Control - Control + D	2	-0.0070418	0.00643496	241.615	-1.0943	0.984907	0.0045649	0.0100562	310.565	0.453938	0.999987	-0.086961	0.0585589	284.887	-1.48502	0.897225
Control - Control + H	2	-0.0527841	0.00643496	241.615	-8.20271	8.1557e-13	-0.0716381	0.0100562	310.565	-7.12376	3.31158e-10	0.415249	0.0585589	284.887	7.09113	4.73359e-10
Control - Control + O	2	-0.0158107	0.00643496	241.615	-2.457	0.297414	0.0134194	0.0100562	310.565	1.33444	0.944929	-0.00804958	0.0585589	284.887	-0.137461	1
Control - Control + P	2	-0.0761247	0.00643496	241.615	-11.8299	9.9476e-14	-0.0914348	0.0100562	310.565	-9.09236	1.22113e-12	0.658693	0.0585589	284.887	11.2484	5.20917e-13
Control - NaCl	2	0.00699145	0.00643496	241.615	1.08648	0.985644	0.0177771	0.0100562	310.565	1.76777	0.754928	-0.184175	0.0585589	284.887	-3.14512	0.0567808
Control - NaCl + D	2	-0.0148707	0.00643496	241.615	-2.31092	0.38579	0.00175745	0.0100562	310.565	0.174763	1	-0.0288126	0.0585589	284.887	-0.492028	0.999974
Control - NaCl + H	2	-0.0197904	0.00643496	241.615	-3.07545	0.0698939	-0.00283149	0.0100562	310.565	-0.281566	1	0.0519622	0.0585589	284.887	0.88735	0.996757
Control - NaCl + O	2	-0.0186794	0.00643496	241.615	-2.9028	0.110454	0.0113726	0.0100562	310.565	1.1309	0.981189	0.0311731	0.0585589	284.887	0.532337	0.999949
Control - NaCl + P	2	-0.0304113	0.00643496	241.615	-4.72596	0.000166054	-0.02101	0.0100562	310.565	-2.08925	0.536517	0.242223	0.0585589	284.887	4.13639	0.00187273
Control + D - Control + H	2	-0.0457423	0.00643496	241.615	-7.10841	5.89649e-10	-0.076203	0.0100562	310.565	-7.57769	1.94936e-11	0.50221	0.0585589	284.887	8.57614	6.07847e-13
Control + D - Control + O	2	-0.00876886	0.00643496	241.615	-1.36269	0.937212	0.00885452	0.0100562	310.565	0.880502	0.996952	0.0789114	0.0585589	284.887	1.34756	0.941469
Control + D - Control + P	2	-0.0690829	0.00643496	241.615	-10.7356	1.60871e-13	-0.0959997	0.0100562	310.565	-9.5463	1.22491e-12	0.745654	0.0585589	284.887	12.7334	4.83835e-13
Control + D - NaCl	2	0.0140333	0.00643496	241.615	2.18078	0.47288	0.0132122	0.0100562	310.565	1.31384	0.949952	-0.0972139	0.0585589	284.887	-1.6601	0.816727
Control + D - NaCl + D	2	-0.00782886	0.00643496	241.615	-1.21662	0.969145	-0.00280745	0.0100562	310.565	-0.279175	1	0.0581483	0.0585589	284.887	0.992988	0.99249
Control + D - NaCl + H	2	-0.0127486	0.00643496	241.615	-1.98115	0.613101	-0.00739639	0.0100562	310.565	-0.735503	0.999258	0.138923	0.0585589	284.887	2.37237	0.346502
Control + D - NaCl + O	2	-0.0116376	0.00643496	241.615	-1.8085	0.729315	0.00680771	0.0100562	310.565	0.676964	0.999621	0.118134	0.0585589	284.887	2.01735	0.587516
Control + D - NaCl + P	2	-0.0233695	0.00643496	241.615	-3.63165	0.0124784	-0.0255749	0.0100562	310.565	-2.54319	0.249933	0.329184	0.0585589	284.887	5.62141	2.00424e-06
Control + H - Control + O	2	0.0369734	0.00643496	241.615	5.74572	1.21793e-06	0.0850575	0.0100562	310.565	8.45819	1.27598e-12	-0.423298	0.0585589	284.887	-7.22859	2.02738e-10
Control + H - Control + P	2	-0.0233406	0.00643496	241.615	-3.62716	0.0126712	-0.0197967	0.0100562	310.565	-1.96861	0.621741	0.243444	0.0585589	284.887	4.15726	0.00172377
Control + H - NaCl	2	0.0597756	0.00643496	241.615	9.28919	1.84519e-13	0.0894152	0.0100562	310.565	8.89153	1.21803e-12	-0.599424	0.0585589	284.887	-10.2362	5.76317e-13
Control + H - NaCl + D	2	0.0379134	0.00643496	241.615	5.89179	5.67304e-07	0.0733955	0.0100562	310.565	7.29852	1.11102e-10	-0.444061	0.0585589	284.887	-7.58316	2.2081e-11
Control + H - NaCl + H	2	0.0329937	0.00643496	241.615	5.12726	2.63035e-05	0.0688066	0.0100562	310.565	6.84219	1.86675e-09	-0.363287	0.0585589	284.887	-6.20378	8.66262e-08
Control + H - NaCl + O	2	0.0341047	0.00643496	241.615	5.29991	1.14652e-05	0.0830107	0.0100562	310.565	8.25466	1.4333e-12	-0.384076	0.0585589	284.887	-6.55879	1.14227e-08
Control + H - NaCl + P	2	0.0223728	0.00643496	241.615	3.47676	0.0208996	0.0506281	0.0100562	310.565	5.03451	3.54747e-05	-0.173026	0.0585589	284.887	-2.95474	0.0958051
Control + O - Control + P	2	-0.0603141	0.00643496	241.615	-9.37288	1.84186e-13	-0.104854	0.0100562	310.565	-10.4268	1.21758e-12	0.666743	0.0585589	284.887	11.3858	5.11813e-13
Control + O - NaCl	2	0.0228021	0.00643496	241.615	3.54348	0.0167907	0.00435771	0.0100562	310.565	0.433334	0.999991	-0.176125	0.0585589	284.887	-3.00766	0.0832353
Control + O - NaCl + D	2	0.000939995	0.00643496	241.615	0.146076	1	-0.011662	0.0100562	310.565	-1.15968	0.977688	-0.020763	0.0585589	284.887	-0.354567	0.999998
Control + O - NaCl + H	2	-0.00397974	0.00643496	241.615	-0.618457	0.999818	-0.0162509	0.0100562	310.565	-1.616	0.839594	0.0600118	0.0585589	284.887	1.02481	0.990562
Control + O - NaCl + O	2	-0.00286874	0.00643496	241.615	-0.445806	0.999989	-0.00204681	0.0100562	310.565	-0.203537	1	0.0392227	0.0585589	284.887	0.669798	0.999652
Control + O - NaCl + P	2	-0.0146007	0.00643496	241.615	-2.26896	0.413168	-0.0344294	0.0100562	310.565	-3.42369	0.0241151	0.250272	0.0585589	284.887	4.27385	0.0010765
Control + P - NaCl	2	0.0831162	0.00643496	241.615	12.9164	9.01501e-14	0.109212	0.0100562	310.565	10.8601	1.1976e-12	-0.842868	0.0585589	284.887	-14.3935	4.83724e-13
Control + P - NaCl + D	2	0.061254	0.00643496	241.615	9.51895	1.89626e-13	0.0931923	0.0100562	310.565	9.26712	1.2238e-12	-0.687506	0.0585589	284.887	-11.7404	4.94382e-13
Control + P - NaCl + H	2	0.0563343	0.00643496	241.615	8.75442	1.98064e-13	0.0886033	0.0100562	310.565	8.8108	1.22613e-12	-0.606731	0.0585589	284.887	-10.361	5.76539e-13
Control + P - NaCl + O	2	0.0574453	0.00643496	241.615	8.92707	1.89737e-13	0.102807	0.0100562	310.565	10.2233	1.22324e-12	-0.62752	0.0585589	284.887	-10.716	5.59108e-13
Control + P - NaCl + P	2	0.0457134	0.00643496	241.615	7.10391	6.05732e-10	0.0704249	0.0100562	310.565	7.00311	6.9848e-10	-0.416471	0.0585589	284.887	-7.11199	4.16452e-10
NaCl - NaCl + D	2	-0.0218621	0.00643496	241.615	-3.3974	0.026939	-0.0160197	0.0100562	310.565	-1.59301	0.850819	0.155362	0.0585589	284.887	2.65309	0.19839
NaCl - NaCl + H	2	-0.0267819	0.00643496	241.615	-4.16193	0.00176801	-0.0206086	0.0100562	310.565	-2.04934	0.564798	0.236137	0.0585589	284.887	4.03247	0.00281216
NaCl - NaCl + O	2	-0.0256709	0.00643496	241.615	-3.98928	0.00344397	-0.00640452	0.0100562	310.565	-0.636871	0.999771	0.215348	0.0585589	284.887	3.67746	0.0103879
NaCl - NaCl + P	2	-0.0374028	0.00643496	241.615	-5.81244	8.60654e-07	-0.0387871	0.0100562	310.565	-3.85702	0.00536997	0.426397	0.0585589	284.887	7.28151	1.4592e-10
NaCl + D - NaCl + H	2	-0.00491974	0.00643496	241.615	-0.764533	0.998978	-0.00458894	0.0100562	310.565	-0.456328	0.999986	0.0807749	0.0585589	284.887	1.37938	0.93268
NaCl + D - NaCl + O	2	-0.00380874	0.00643496	241.615	-0.591882	0.999874	0.00961515	0.0100562	310.565	0.95614	0.994329	0.0599857	0.0585589	284.887	1.02437	0.990591
NaCl + D - NaCl + P	2	-0.0155407	0.00643496	241.615	-2.41504	0.321577	-0.0227674	0.0100562	310.565	-2.26401	0.415643	0.271035	0.0585589	284.887	4.62842	0.000238264
NaCl + H - NaCl + O	2	0.001111	0.00643496	241.615	0.172651	1	0.0142041	0.0100562	310.565	1.41247	0.922722	-0.0207892	0.0585589	284.887	-0.355013	0.999998
NaCl + H - NaCl + P	2	-0.0106209	0.00643496	241.615	-1.6505	0.821607	-0.0181785	0.0100562	310.565	-1.80768	0.729994	0.19026	0.0585589	284.887	3.24904	0.0418499
NaCl + O - NaCl + P	2	-0.0117319	0.00643496	241.615	-1.82316	0.719939	-0.0323826	0.0100562	310.565	-3.22015	0.0453183	0.21105	0.0585589	284.887	3.60405	0.0133859
Control - Control + D	7	-0.00802511	0.00623886	331.363	-1.28631	0.956189	0.0036841	0.00991493	415.247	0.371571	0.999998	-0.143481	0.0582008	365.895	-2.46527	0.290978
Control - Control + H	7	-0.0477685	0.00623886	331.363	-7.65661	1.01613e-11	-0.0826725	0.00991493	415.247	-8.33818	0	0.332376	0.0582008	365.895	5.71084	1.03764e-06
Control - Control + O	7	-0.0414282	0.00623886	331.363	-6.64034	5.76655e-09	-0.0289615	0.00991493	415.247	-2.921	0.103064	0.186494	0.0582008	365.895	3.20431	0.0469971
Control - Control + P	7	#N/A	#N/A	#N/A	#N/A	#N/A	#N/A	#N/A	#N/A	#N/A	#N/A	#N/A	#N/A	#N/A	#N/A	#N/A
Control - NaCl	7	0.0146772	0.00623886	331.363	2.35255	0.358236	0.031929	0.00991493	415.247	3.22029	0.0444842	-0.337151	0.0582008	365.895	-5.79289	6.65668e-07
Control - NaCl + D	7	0.00308351	0.00623886	331.363	0.494243	0.999973	0.00972665	0.00991493	415.247	0.98101	0.993196	-0.257824	0.0582008	365.895	-4.4299	0.000523059
Control - NaCl + H	7	-0.0211371	0.00623886	331.363	-3.38798	0.026884	-0.0367289	0.00991493	415.247	-3.7044	0.00900809	0.0362118	0.0582008	365.895	0.622187	0.999812
Control - NaCl + O	7	-0.00809578	0.00623886	331.363	-1.29764	0.953714	-0.0093754	0.00991493	415.247	-0.945584	0.994818	-0.09012	0.0582008	365.895	-1.54843	0.87145
Control - NaCl + P	7	#N/A	#N/A	#N/A	#N/A	#N/A	#N/A	#N/A	#N/A	#N/A	#N/A	#N/A	#N/A	#N/A	#N/A	#N/A
Control + D - Control + H	7	-0.0397434	0.00623886	331.363	-6.3703	2.83117e-08	-0.0863566	0.00991493	415.247	-8.70975	0	0.475856	0.0582008	365.895	8.17611	0
Control + D - Control + O	7	-0.0334031	0.00623886	331.363	-5.35403	7.12134e-06	-0.0326456	0.00991493	415.247	-3.29257	0.0356852	0.329974	0.0582008	365.895	5.66958	1.29461e-06
Control + D - Control + P	7	#N/A	#N/A	#N/A	#N/A	#N/A	#N/A	#N/A	#N/A	#N/A	#N/A	#N/A	#N/A	#N/A	#N/A	#N/A
Control + D - NaCl	7	0.0227024	0.00623886	331.363	3.63886	0.0116485	0.0282449	0.00991493	415.247	2.84872	0.123961	-0.19367	0.0582008	365.895	-3.32762	0.0322678
Control + D - NaCl + D	7	0.0111086	0.00623886	331.363	1.78055	0.747091	0.00604255	0.00991493	415.247	0.609439	0.999843	-0.114343	0.0582008	365.895	-1.96463	0.624462
Control + D - NaCl + H	7	-0.013112	0.00623886	331.363	-2.10167	0.527641	-0.040413	0.00991493	415.247	-4.07597	0.00220881	0.179692	0.0582008	365.895	3.08746	0.0659311
Control + D - NaCl + O	7	-7.06642e-05	0.00623886	331.363	-0.0113265	1	-0.0130595	0.00991493	415.247	-1.31715	0.949378	0.0533607	0.0582008	365.895	0.916838	0.995876
Control + D - NaCl + P	7	#N/A	#N/A	#N/A	#N/A	#N/A	#N/A	#N/A	#N/A	#N/A	#N/A	#N/A	#N/A	#N/A	#N/A	#N/A
Control + H - Control + O	7	0.00634035	0.00623886	331.363	1.01627	0.991151	0.053711	0.00991493	415.247	5.41719	4.55616e-06	-0.145882	0.0582008	365.895	-2.50653	0.2684
Control + H - Control + P	7	#N/A	#N/A	#N/A	#N/A	#N/A	#N/A	#N/A	#N/A	#N/A	#N/A	#N/A	#N/A	#N/A	#N/A	#N/A
Control + H - NaCl	7	0.0624458	0.00623886	331.363	10.0092	6.5592e-13	0.114601	0.00991493	415.247	11.5585	0	-0.669527	0.0582008	365.895	-11.5037	0
Control + H - NaCl + D	7	0.050852	0.00623886	331.363	8.15085	1.00397e-12	0.0923992	0.00991493	415.247	9.31919	0	-0.590199	0.0582008	365.895	-10.1407	0
Control + H - NaCl + H	7	0.0266314	0.00623886	331.363	4.26863	0.00105799	0.0459436	0.00991493	415.247	4.63378	0.000205876	-0.296164	0.0582008	365.895	-5.08865	2.53134e-05
Control + H - NaCl + O	7	0.0396727	0.00623886	331.363	6.35897	3.02333e-08	0.0732971	0.00991493	415.247	7.3926	1.07732e-11	-0.422496	0.0582008	365.895	-7.25927	9.99097e-11
Control + H - NaCl + P	7	#N/A	#N/A	#N/A	#N/A	#N/A	#N/A	#N/A	#N/A	#N/A	#N/A	#N/A	#N/A	#N/A	#N/A	#N/A
Control + O - Control + P	7	#N/A	#N/A	#N/A	#N/A	#N/A	#N/A	#N/A	#N/A	#N/A	#N/A	#N/A	#N/A	#N/A	#N/A	#N/A
Control + O - NaCl	7	0.0561054	0.00623886	331.363	8.9929	6.53366e-13	0.0608905	0.00991493	415.247	6.14129	8.58882e-08	-0.523645	0.0582008	365.895	-8.99721	0
Control + O - NaCl + D	7	0.0445117	0.00623886	331.363	7.13459	2.77604e-10	0.0386881	0.00991493	415.247	3.90201	0.00434459	-0.444317	0.0582008	365.895	-7.63421	3.12517e-12
Control + O - NaCl + H	7	0.020291	0.00623886	331.363	3.25236	0.0409628	-0.0077674	0.00991493	415.247	-0.783404	0.998783	-0.150282	0.0582008	365.895	-2.58213	0.229907
Control + O - NaCl + O	7	0.0333324	0.00623886	331.363	5.34271	7.54098e-06	0.0195861	0.00991493	415.247	1.97541	0.616857	-0.276614	0.0582008	365.895	-4.75275	0.000124384
Control + O - NaCl + P	7	#N/A	#N/A	#N/A	#N/A	#N/A	#N/A	#N/A	#N/A	#N/A	#N/A	#N/A	#N/A	#N/A	#N/A	#N/A
Control + P - NaCl	7	#N/A	#N/A	#N/A	#N/A	#N/A	#N/A	#N/A	#N/A	#N/A	#N/A	#N/A	#N/A	#N/A	#N/A	#N/A
Control + P - NaCl + D	7	#N/A	#N/A	#N/A	#N/A	#N/A	#N/A	#N/A	#N/A	#N/A	#N/A	#N/A	#N/A	#N/A	#N/A	#N/A
Control + P - NaCl + H	7	#N/A	#N/A	#N/A	#N/A	#N/A	#N/A	#N/A	#N/A	#N/A	#N/A	#N/A	#N/A	#N/A	#N/A	#N/A
Control + P - NaCl + O	7	#N/A	#N/A	#N/A	#N/A	#N/A	#N/A	#N/A	#N/A	#N/A	#N/A	#N/A	#N/A	#N/A	#N/A	#N/A
Control + P - NaCl + P	7	#N/A	#N/A	#N/A	#N/A	#N/A	#N/A	#N/A	#N/A	#N/A	#N/A	#N/A	#N/A	#N/A	#N/A	#N/A
NaCl - NaCl + D	7	-0.0115937	0.00623886	331.363	-1.85831	0.697112	-0.0222023	0.00991493	415.247	-2.23928	0.431561	0.0793274	0.0582008	365.895	1.363	0.937539
NaCl - NaCl + H	7	-0.0358144	0.00623886	331.363	-5.74053	9.51381e-07	-0.0686579	0.00991493	415.247	-6.92469	7.25619e-10	0.373363	0.0582008	365.895	6.41508	1.95341e-08
NaCl - NaCl + O	7	-0.022773	0.00623886	331.363	-3.65019	0.0111979	-0.0413044	0.00991493	415.247	-4.16588	0.00153819	0.247031	0.0582008	365.895	4.24446	0.00114241
NaCl - NaCl + P	7	#N/A	#N/A	#N/A	#N/A	#N/A	#N/A	#N/A	#N/A	#N/A	#N/A	#N/A	#N/A	#N/A	#N/A	#N/A
NaCl + D - NaCl + H	7	-0.0242206	0.00623886	331.363	-3.88222	0.00483959	-0.0464555	0.00991493	415.247	-4.68541	0.000162835	0.294035	0.0582008	365.895	5.05209	3.02445e-05
NaCl + D - NaCl + O	7	-0.0111793	0.00623886	331.363	-1.79188	0.740021	-0.019102	0.00991493	415.247	-1.92659	0.650879	0.167704	0.0582008	365.895	2.88147	0.114577
NaCl + D - NaCl + P	7	#N/A	#N/A	#N/A	#N/A	#N/A	#N/A	#N/A	#N/A	#N/A	#N/A	#N/A	#N/A	#N/A	#N/A	#N/A
NaCl + H - NaCl + O	7	0.0130414	0.00623886	331.363	2.09034	0.535658	0.0273535	0.00991493	415.247	2.75882	0.154356	-0.126332	0.0582008	365.895	-2.17062	0.479014
NaCl + H - NaCl + P	7	#N/A	#N/A	#N/A	#N/A	#N/A	#N/A	#N/A	#N/A	#N/A	#N/A	#N/A	#N/A	#N/A	#N/A	#N/A
NaCl + O - NaCl + P	7	#N/A	#N/A	#N/A	#N/A	#N/A	#N/A	#N/A	#N/A	#N/A	#N/A	#N/A	#N/A	#N/A	#N/A	#N/A
Control - Control + D	9	-0.0103736	0.0061485	384.857	-1.68718	0.80226	-0.00779634	0.00989384	460.426	-0.787999	0.998729	-0.0971936	0.0583526	398.572	-1.66562	0.814097
Control - Control + H	9	-0.0671907	0.0061485	384.857	-10.928	0	-0.0973577	0.00989384	460.426	-9.84023	1.07092e-12	0.469788	0.0583526	398.572	8.05084	0
Control - Control + O	9	-0.0234763	0.0061485	384.857	-3.81822	0.00600607	-0.0233357	0.00989384	460.426	-2.35861	0.353528	0.000157542	0.0583526	398.572	0.00269983	1
Control - Control + P	9	-0.0824669	0.0061485	384.857	-13.4125	0	-0.102944	0.00989384	460.426	-10.4048	1.06759e-12	0.605231	0.0583526	398.572	10.372	0
Control - NaCl	9	0.0181756	0.0061485	384.857	2.9561	0.0942298	0.0192114	0.00989384	460.426	1.94175	0.640365	-0.349189	0.0583526	398.572	-5.98413	2.1677e-07
Control - NaCl + D	9	0.0192191	0.0061485	384.857	3.12582	0.0589564	0.0245997	0.00989384	460.426	2.48636	0.27856	-0.395969	0.0583526	398.572	-6.78579	1.8622e-09
Control - NaCl + H	9	-0.014581	0.0061485	384.857	-2.37148	0.346027	-0.0377489	0.00989384	460.426	-3.8154	0.0059409	-0.0903312	0.0583526	398.572	-1.54802	0.871712
Control - NaCl + O	9	0.00924871	0.0061485	384.857	1.50422	0.89004	0.0134908	0.00989384	460.426	1.36355	0.93755	-0.323033	0.0583526	398.572	-5.53587	2.49861e-06
Control - NaCl + P	9	-0.0145521	0.0061485	384.857	-2.36678	0.348928	-0.0380435	0.00989384	460.426	-3.84517	0.00531582	-0.0307986	0.0583526	398.572	-0.527802	0.999953
Control + D - Control + H	9	-0.056817	0.0061485	384.857	-9.24079	0	-0.0895613	0.00989384	460.426	-9.05223	1.06504e-12	0.566982	0.0583526	398.572	9.71647	0
Control + D - Control + O	9	-0.0131027	0.0061485	384.857	-2.13104	0.506685	-0.0155394	0.00989384	460.426	-1.57061	0.861695	0.0973511	0.0583526	398.572	1.66832	0.812638
Control + D - Control + P	9	-0.0720933	0.0061485	384.857	-11.7253	0	-0.0951476	0.00989384	460.426	-9.61685	1.0707e-12	0.702425	0.0583526	398.572	12.0376	0
Control + D - NaCl	9	0.0285492	0.0061485	384.857	4.64329	0.000201473	0.0270077	0.00989384	460.426	2.72975	0.164931	-0.251996	0.0583526	398.572	-4.3185	0.000823689
Control + D - NaCl + D	9	0.0295928	0.0061485	384.857	4.81301	9.25114e-05	0.032396	0.00989384	460.426	3.27436	0.0375261	-0.298775	0.0583526	398.572	-5.12016	2.08958e-05
Control + D - NaCl + H	9	-0.00420737	0.0061485	384.857	-0.684293	0.999589	-0.0299526	0.00989384	460.426	-3.0274	0.0772065	0.00686237	0.0583526	398.572	0.117602	1
Control + D - NaCl + O	9	0.0196224	0.0061485	384.857	3.1914	0.0486882	0.0212871	0.00989384	460.426	2.15155	0.492008	-0.225839	0.0583526	398.572	-3.87025	0.00492412
Control + D - NaCl + P	9	-0.00417848	0.0061485	384.857	-0.679592	0.999612	-0.0302472	0.00989384	460.426	-3.05717	0.0710778	0.066395	0.0583526	398.572	1.13782	0.980489
Control + H - Control + O	9	0.0437143	0.0061485	384.857	7.10976	2.41991e-10	0.074022	0.00989384	460.426	7.48162	1.79468e-11	-0.46963	0.0583526	398.572	-8.04814	0
Control + H - Control + P	9	-0.0152762	0.0061485	384.857	-2.48455	0.280115	-0.00558624	0.00989384	460.426	-0.564618	0.999917	0.135443	0.0583526	398.572	2.32112	0.377611
Control + H - NaCl	9	0.0853663	0.0061485	384.857	13.8841	0	0.116569	0.00989384	460.426	11.782	9.7844e-13	-0.818977	0.0583526	398.572	-14.035	0
Control + H - NaCl + D	9	0.0864098	0.0061485	384.857	14.0538	0	0.121957	0.00989384	460.426	12.3266	9.73444e-13	-0.865757	0.0583526	398.572	-14.8366	0
Control + H - NaCl + H	9	0.0526097	0.0061485	384.857	8.5565	0	0.0596087	0.00989384	460.426	6.02483	1.55404e-07	-0.560119	0.0583526	398.572	-9.59887	0
Control + H - NaCl + O	9	0.0764394	0.0061485	384.857	12.4322	0	0.110848	0.00989384	460.426	11.2038	1.01297e-12	-0.792821	0.0583526	398.572	-13.5867	0
Control + H - NaCl + P	9	0.0526386	0.0061485	384.857	8.5612	0	0.0593141	0.00989384	460.426	5.99506	1.84199e-07	-0.500587	0.0583526	398.572	-8.57864	0
Control + O - Control + P	9	-0.0589906	0.0061485	384.857	-9.5943	0	-0.0796082	0.00989384	460.426	-8.04624	1.4091e-12	0.605074	0.0583526	398.572	10.3693	0
Control + O - NaCl	9	0.0416519	0.0061485	384.857	6.77432	2.09592e-09	0.0425471	0.00989384	460.426	4.30036	0.000864535	-0.349347	0.0583526	398.572	-5.98682	2.13501e-07
Control + O - NaCl + D	9	0.0426955	0.0061485	384.857	6.94405	7.18521e-10	0.0479354	0.00989384	460.426	4.84497	7.5239e-05	-0.396126	0.0583526	398.572	-6.78849	1.83092e-09
Control + O - NaCl + H	9	0.00889532	0.0061485	384.857	1.44675	0.911517	-0.0144132	0.00989384	460.426	-1.45679	0.908124	-0.0904888	0.0583526	398.572	-1.55072	0.870524
Control + O - NaCl + O	9	0.032725	0.0061485	384.857	5.32244	7.70177e-06	0.0368265	0.00989384	460.426	3.72216	0.00836173	-0.32319	0.0583526	398.572	-5.53857	2.46325e-06
Control + O - NaCl + P	9	0.00892422	0.0061485	384.857	1.45145	0.909872	-0.0147078	0.00989384	460.426	-1.48656	0.897105	-0.0309562	0.0583526	398.572	-0.530502	0.999951
Control + P - NaCl	9	0.100643	0.0061485	384.857	16.3686	0	0.122155	0.00989384	460.426	12.3466	9.73444e-13	-0.954421	0.0583526	398.572	-16.3561	0
Control + P - NaCl + D	9	0.101686	0.0061485	384.857	16.5384	0	0.127544	0.00989384	460.426	12.8912	9.73333e-13	-1.0012	0.0583526	398.572	-17.1577	0
Control + P - NaCl + H	9	0.0678859	0.0061485	384.857	11.0411	0	0.065195	0.00989384	460.426	6.58945	5.44034e-09	-0.695562	0.0583526	398.572	-11.92	0
Control + P - NaCl + O	9	0.0917156	0.0061485	384.857	14.9167	0	0.116435	0.00989384	460.426	11.7684	9.7844e-13	-0.928264	0.0583526	398.572	-15.9078	0
Control + P - NaCl + P	9	0.0679148	0.0061485	384.857	11.0458	0	0.0649004	0.00989384	460.426	6.55968	6.53124e-09	-0.63603	0.0583526	398.572	-10.8998	0
NaCl - NaCl + D	9	0.00104354	0.0061485	384.857	0.169722	1	0.00538829	0.00989384	460.426	0.544611	0.999939	-0.0467791	0.0583526	398.572	-0.801662	0.998539
NaCl - NaCl + H	9	-0.0327566	0.0061485	384.857	-5.32758	7.50289e-06	-0.0569603	0.00989384	460.426	-5.75715	6.98672e-07	0.258858	0.0583526	398.572	4.4361	0.000498521
NaCl - NaCl + O	9	-0.00892689	0.0061485	384.857	-1.45188	0.909719	-0.00572061	0.00989384	460.426	-0.578199	0.999899	0.0261566	0.0583526	398.572	0.44825	0.999988
NaCl - NaCl + P	9	-0.0327277	0.0061485	384.857	-5.32288	7.68473e-06	-0.0572549	0.00989384	460.426	-5.78692	5.92766e-07	0.318391	0.0583526	398.572	5.45632	3.79264e-06
NaCl + D - NaCl + H	9	-0.0338002	0.0061485	384.857	-5.4973	3.1225e-06	-0.0623486	0.00989384	460.426	-6.30176	3.09417e-08	0.305637	0.0583526	398.572	5.23776	1.16253e-05
NaCl + D - NaCl + O	9	-0.00997043	0.0061485	384.857	-1.6216	0.837011	-0.0111089	0.00989384	460.426	-1.12281	0.98223	0.0729357	0.0583526	398.572	1.24991	0.963608
NaCl + D - NaCl + P	9	-0.0337713	0.0061485	384.857	-5.4926	3.20023e-06	-0.0626432	0.00989384	460.426	-6.33153	2.59218e-08	0.36517	0.0583526	398.572	6.25799	4.51317e-08
NaCl + H - NaCl + O	9	0.0238297	0.0061485	384.857	3.8757	0.00484799	0.0512397	0.00989384	460.426	5.17895	1.47262e-05	-0.232702	0.0583526	398.572	-3.98785	0.00314228
NaCl + H - NaCl + P	9	2.88992e-05	0.0061485	384.857	0.00470021	1	-0.000294582	0.00989384	460.426	-0.0297743	1	0.0595326	0.0583526	398.572	1.02022	0.990939
NaCl + O - NaCl + P	9	-0.0238008	0.0061485	384.857	-3.871	0.00493432	-0.0515343	0.00989384	460.426	-5.20872	1.26733e-05	0.292234	0.0583526	398.572	5.00807	3.61457e-05
Control - Control + D	12	-0.0371351	0.0060922	420.189	-6.09551	1.10703e-07	-0.0751231	0.00993181	477.094	-7.56389	5.1286e-11	0.0794962	0.0588149	407.139	1.35163	0.940691
Control - Control + H	12	-0.0934548	0.0060922	420.189	-15.3401	0	-0.171351	0.00993181	477.094	-17.2527	4.20896e-11	0.684249	0.0588149	407.139	11.6339	0
Control - Control + O	12	-0.0426025	0.0060922	420.189	-6.99296	4.52874e-10	-0.0869135	0.00993181	477.094	-8.75102	4.21781e-11	0.129801	0.0588149	407.139	2.20694	0.45367
Control - Control + P	12	-0.107321	0.0060922	420.189	-17.6161	0	-0.180528	0.00993181	477.094	-18.1767	4.20896e-11	0.812574	0.0588149	407.139	13.8158	0
Control - NaCl	12	-0.0115083	0.0060922	420.189	-1.88903	0.676571	-0.022454	0.00993181	477.094	-2.26082	0.416791	-0.158277	0.0588149	407.139	-2.69111	0.180736
Control - NaCl + D	12	-0.00992181	0.0060922	420.189	-1.62861	0.833542	-0.0313506	0.00993181	477.094	-3.15658	0.0533808	-0.16712	0.0588149	407.139	-2.84147	0.126297
Control - NaCl + H	12	-0.034347	0.0060922	420.189	-5.63787	1.40921e-06	-0.112346	0.00993181	477.094	-11.3117	4.21189e-11	0.0605594	0.0588149	407.139	1.02966	0.990322
Control - NaCl + O	12	-0.0182149	0.0060922	420.189	-2.98987	0.0858168	-0.0535984	0.00993181	477.094	-5.39664	4.75225e-06	-0.129781	0.0588149	407.139	-2.20659	0.453911
Control - NaCl + P	12	-0.0360399	0.0060922	420.189	-5.91575	3.06602e-07	-0.11247	0.00993181	477.094	-11.3242	4.21186e-11	0.120359	0.0588149	407.139	2.0464	0.56664
Control + D - Control + H	12	-0.0563197	0.0060922	420.189	-9.24457	0	-0.0962277	0.00993181	477.094	-9.68884	4.21839e-11	0.604753	0.0588149	407.139	10.2823	0
Control + D - Control + O	12	-0.00546742	0.0060922	420.189	-0.897447	0.996504	-0.0117903	0.00993181	477.094	-1.18713	0.974098	0.0503049	0.0588149	407.139	0.855309	0.99758
Control + D - Control + P	12	-0.0701856	0.0060922	420.189	-11.5206	0	-0.105404	0.00993181	477.094	-10.6128	4.21797e-11	0.733077	0.0588149	407.139	12.4642	0
Control + D - NaCl	12	0.0256267	0.0060922	420.189	4.20648	0.00129992	0.0526691	0.00993181	477.094	5.30307	7.71997e-06	-0.237774	0.0588149	407.139	-4.04275	0.00252727
Control + D - NaCl + D	12	0.0272133	0.0060922	420.189	4.4669	0.00043083	0.0437725	0.00993181	477.094	4.40731	0.000543364	-0.246617	0.0588149	407.139	-4.1931	0.00138127
Control + D - NaCl + H	12	0.00278803	0.0060922	420.189	0.45764	0.999986	-0.0372225	0.00993181	477.094	-3.74781	0.0075911	-0.0189368	0.0588149	407.139	-0.321974	0.999999
Control + D - NaCl + O	12	0.0189202	0.0060922	420.189	3.10565	0.0622078	0.0215247	0.00993181	477.094	2.16725	0.480955	-0.209277	0.0588149	407.139	-3.55823	0.0150483
Control + D - NaCl + P	12	0.00109514	0.0060922	420.189	0.179762	1	-0.0373469	0.00993181	477.094	-3.76033	0.00725155	0.0408623	0.0588149	407.139	0.694762	0.999536
Control + H - Control + O	12	0.0508523	0.0060922	420.189	8.34712	0	0.0844374	0.00993181	477.094	8.50171	4.21994e-11	-0.554448	0.0588149	407.139	-9.427	0
Control + H - Control + P	12	-0.0138658	0.0060922	420.189	-2.276	0.406932	-0.00917675	0.00993181	477.094	-0.923975	0.995655	0.128325	0.0588149	407.139	2.18184	0.471025
Control + H - NaCl	12	0.0819465	0.0060922	420.189	13.4511	0	0.148897	0.00993181	477.094	14.9919	4.20896e-11	-0.842526	0.0588149	407.139	-14.3251	0
Control + H - NaCl + D	12	0.083533	0.0060922	420.189	13.7115	0	0.14	0.00993181	477.094	14.0961	4.20896e-11	-0.851369	0.0588149	407.139	-14.4754	0
Control + H - NaCl + H	12	0.0591078	0.0060922	420.189	9.70221	0	0.0590052	0.00993181	477.094	5.94103	2.44647e-07	-0.62369	0.0588149	407.139	-10.6043	0
Control + H - NaCl + O	12	0.07524	0.0060922	420.189	12.3502	0	0.117752	0.00993181	477.094	11.8561	4.20929e-11	-0.814029	0.0588149	407.139	-13.8405	0
Control + H - NaCl + P	12	0.0574149	0.0060922	420.189	9.42433	0	0.0588808	0.00993181	477.094	5.92851	2.62629e-07	-0.56389	0.0588149	407.139	-9.58755	0
Control + O - Control + P	12	-0.0647182	0.0060922	420.189	-10.6231	0	-0.0936141	0.00993181	477.094	-9.42569	4.2187e-11	0.682773	0.0588149	407.139	11.6088	0
Control + O - NaCl	12	0.0310942	0.0060922	420.189	5.10393	2.21729e-05	0.0644594	0.00993181	477.094	6.4902	9.70542e-09	-0.288078	0.0588149	407.139	-4.89806	6.08261e-05
Control + O - NaCl + D	12	0.0326807	0.0060922	420.189	5.36435	5.9545e-06	0.0555629	0.00993181	477.094	5.59444	1.66326e-06	-0.296922	0.0588149	407.139	-5.04841	2.94826e-05
Control + O - NaCl + H	12	0.00825545	0.0060922	420.189	1.35509	0.939791	-0.0254322	0.00993181	477.094	-2.56068	0.239544	-0.0692417	0.0588149	407.139	-1.17728	0.975439
Control + O - NaCl + O	12	0.0243876	0.0060922	420.189	4.00309	0.0029385	0.0333151	0.00993181	477.094	3.35438	0.0291458	-0.259582	0.0588149	407.139	-4.41354	0.000546998
Control + O - NaCl + P	12	0.00656257	0.0060922	420.189	1.07721	0.986664	-0.0255566	0.00993181	477.094	-2.5732	0.233347	-0.00944258	0.0588149	407.139	-0.160548	1
Control + P - NaCl	12	0.0958123	0.0060922	420.189	15.7271	0	0.158074	0.00993181	477.094	15.9159	4.20896e-11	-0.970851	0.0588149	407.139	-16.5069	0
Control + P - NaCl + D	12	0.0973988	0.0060922	420.189	15.9875	0	0.149177	0.00993181	477.094	15.0201	4.20896e-11	-0.979694	0.0588149	407.139	-16.6573	0
Control + P - NaCl + H	12	0.0729736	0.0060922	420.189	11.9782	0	0.0681819	0.00993181	477.094	6.86501	9.76077e-10	-0.752014	0.0588149	407.139	-12.7861	0
Control + P - NaCl + O	12	0.0891058	0.0060922	420.189	14.6262	0	0.126929	0.00993181	477.094	12.7801	4.20896e-11	-0.942354	0.0588149	407.139	-16.0224	0
Control + P - NaCl + P	12	0.0712807	0.0060922	420.189	11.7003	0	0.0680576	0.00993181	477.094	6.85248	1.05361e-09	-0.692215	0.0588149	407.139	-11.7694	0
NaCl - NaCl + D	12	0.00158652	0.0060922	420.189	0.260419	1	-0.00889657	0.00993181	477.094	-0.895766	0.996563	-0.00884302	0.0588149	407.139	-0.150354	1
NaCl - NaCl + H	12	-0.0228387	0.0060922	420.189	-3.74885	0.00766378	-0.0898916	0.00993181	477.094	-9.05088	4.21815e-11	0.218837	0.0588149	407.139	3.72077	0.00851191
NaCl - NaCl + O	12	-0.00670652	0.0060922	420.189	-1.10084	0.984478	-0.0311444	0.00993181	477.094	-3.13582	0.0567161	0.0284969	0.0588149	407.139	0.484518	0.999977
NaCl - NaCl + P	12	-0.0245316	0.0060922	420.189	-4.02672	0.00267869	-0.090016	0.00993181	477.094	-9.0634	4.2183e-11	0.278636	0.0588149	407.139	4.73751	0.000128953
NaCl + D - NaCl + H	12	-0.0244252	0.0060922	420.189	-4.00926	0.00286848	-0.0809951	0.00993181	477.094	-8.15512	4.23405e-11	0.22768	0.0588149	407.139	3.87113	0.004895
NaCl + D - NaCl + O	12	-0.00829304	0.0060922	420.189	-1.36126	0.938119	-0.0222478	0.00993181	477.094	-2.24005	0.43078	0.0373399	0.0588149	407.139	0.634872	0.999779
NaCl + D - NaCl + P	12	-0.0261181	0.0060922	420.189	-4.28714	0.000929913	-0.0811194	0.00993181	477.094	-8.16764	4.23271e-11	0.287479	0.0588149	407.139	4.88786	6.38418e-05
NaCl + H - NaCl + O	12	0.0161322	0.0060922	420.189	2.64801	0.19896	0.0587473	0.00993181	477.094	5.91506	2.83371e-07	-0.19034	0.0588149	407.139	-3.23625	0.0424416
NaCl + H - NaCl + P	12	-0.00169289	0.0060922	420.189	-0.277878	1	-0.000124379	0.00993181	477.094	-0.0125233	1	0.0597992	0.0588149	407.139	1.01674	0.991165
NaCl + O - NaCl + P	12	-0.0178251	0.0060922	420.189	-2.92589	0.101717	-0.0588717	0.00993181	477.094	-5.92759	2.64003e-07	0.250139	0.0588149	407.139	4.25299	0.001079
Control - Control + D	14	0.0110878	0.0060735	425.934	1.8256	0.718637	0.0204927	0.0100978	448.891	2.02943	0.578624	-0.273259	0.0600732	375.587	-4.54877	0.000309305
Control - Control + H	14	-0.0602169	0.0060735	425.934	-9.91469	0	-0.0839125	0.0100978	448.891	-8.31	0	0.44825	0.0600732	375.587	7.46173	1.71524e-11
Control - Control + O	14	-0.00155405	0.0060735	425.934	-0.255874	1	0.00544097	0.0100978	448.891	0.538829	0.999944	-0.149593	0.0600732	375.587	-2.49017	0.277123
Control - Control + P	14	-0.089663	0.0060735	425.934	-14.763	0	-0.109437	0.0100978	448.891	-10.8377	0	0.703003	0.0600732	375.587	11.7025	0
Control - NaCl	14	0.044027	0.0060735	425.934	7.24903	6.29924e-11	0.0609313	0.0100978	448.891	6.03414	1.49817e-07	-0.577764	0.0600732	375.587	-9.61766	0
Control - NaCl + D	14	0.0524116	0.0060735	425.934	8.62955	0	0.081639	0.0100978	448.891	8.08485	0	-0.669659	0.0600732	375.587	-11.1474	0
Control - NaCl + H	14	0.0256073	0.0060735	425.934	4.21623	0.00124556	-0.0022123	0.0100978	448.891	-0.219088	1	-0.393502	0.0600732	375.587	-6.55038	8.47509e-09
Control - NaCl + O	14	0.0422912	0.0060735	425.934	6.96322	5.42543e-10	0.0469241	0.0100978	448.891	4.64697	0.000189926	-0.591188	0.0600732	375.587	-9.84114	0
Control - NaCl + P	14	0.00892905	0.0060735	425.934	1.47016	0.903212	-0.0137696	0.0100978	448.891	-1.36363	0.937512	-0.229616	0.0600732	375.587	-3.82227	0.00593548
Control + D - Control + H	14	-0.0713047	0.0060735	425.934	-11.7403	0	-0.104405	0.0100978	448.891	-10.3394	0	0.721509	0.0600732	375.587	12.0105	0
Control + D - Control + O	14	-0.0126418	0.0060735	425.934	-2.08147	0.541669	-0.0150518	0.0100978	448.891	-1.4906	0.89553	0.123666	0.0600732	375.587	2.05859	0.558043
Control + D - Control + P	14	-0.100751	0.0060735	425.934	-16.5886	0	-0.12993	0.0100978	448.891	-12.8672	0	0.976262	0.0600732	375.587	16.2512	0
Control + D - NaCl	14	0.0329392	0.0060735	425.934	5.42343	4.35358e-06	0.0404386	0.0100978	448.891	4.0047	0.00289225	-0.304505	0.0600732	375.587	-5.0689	2.75514e-05
Control + D - NaCl + D	14	0.0413238	0.0060735	425.934	6.80395	1.52998e-09	0.0611462	0.0100978	448.891	6.05542	1.32625e-07	-0.3964	0.0600732	375.587	-6.59861	6.33588e-09
Control + D - NaCl + H	14	0.0145195	0.0060735	425.934	2.39063	0.334041	-0.022705	0.0100978	448.891	-2.24852	0.425168	-0.120243	0.0600732	375.587	-2.00161	0.598438
Control + D - NaCl + O	14	0.0312034	0.0060735	425.934	5.13763	1.86583e-05	0.0264313	0.0100978	448.891	2.61754	0.212451	-0.31793	0.0600732	375.587	-5.29237	9.07884e-06
Control + D - NaCl + P	14	-0.00215872	0.0060735	425.934	-0.355432	0.999998	-0.0342624	0.0100978	448.891	-3.39306	0.0258442	0.0436431	0.0600732	375.587	0.726498	0.999332
Control + H - Control + O	14	0.0586629	0.0060735	425.934	9.65882	0	0.0893535	0.0100978	448.891	8.84883	0	-0.597843	0.0600732	375.587	-9.95191	0
Control + H - Control + P	14	-0.0294461	0.0060735	425.934	-4.84828	7.58369e-05	-0.0255246	0.0100978	448.891	-2.52774	0.25652	0.254753	0.0600732	375.587	4.24072	0.0011536
Control + H - NaCl	14	0.104244	0.0060735	425.934	17.1637	0	0.144844	0.0100978	448.891	14.3441	0	-1.02601	0.0600732	375.587	-17.0794	0
Control + H - NaCl + D	14	0.112628	0.0060735	425.934	18.5442	0	0.165551	0.0100978	448.891	16.3949	0	-1.11791	0.0600732	375.587	-18.6091	0
Control + H - NaCl + H	14	0.0858242	0.0060735	425.934	14.1309	0	0.0817002	0.0100978	448.891	8.09092	0	-0.841752	0.0600732	375.587	-14.0121	0
Control + H - NaCl + O	14	0.102508	0.0060735	425.934	16.8779	0	0.130837	0.0100978	448.891	12.957	0	-1.03944	0.0600732	375.587	-17.3029	0
Control + H - NaCl + P	14	0.069146	0.0060735	425.934	11.3849	0	0.0701429	0.0100978	448.891	6.94637	5.80063e-10	-0.677866	0.0600732	375.587	-11.284	0
Control + O - Control + P	14	-0.0881089	0.0060735	425.934	-14.5071	0	-0.114878	0.0100978	448.891	-11.3766	0	0.852596	0.0600732	375.587	14.1926	0
Control + O - NaCl	14	0.0455811	0.0060735	425.934	7.5049	0	0.0554903	0.0100978	448.891	5.49531	2.90928e-06	-0.428171	0.0600732	375.587	-7.12749	2.26785e-10
Control + O - NaCl + D	14	0.0539656	0.0060735	425.934	8.88542	0	0.076198	0.0100978	448.891	7.54602	0	-0.520066	0.0600732	375.587	-8.65721	0
Control + O - NaCl + H	14	0.0271613	0.0060735	425.934	4.4721	0.000419769	-0.00765327	0.0100978	448.891	-0.757917	0.999067	-0.24391	0.0600732	375.587	-4.06021	0.00239039
Control + O - NaCl + O	14	0.0438452	0.0060735	425.934	7.2191	8.24104e-11	0.0414831	0.0100978	448.891	4.10814	0.00191794	-0.441596	0.0600732	375.587	-7.35096	4.59842e-11
Control + O - NaCl + P	14	0.0104831	0.0060735	425.934	1.72604	0.780157	-0.0192106	0.0100978	448.891	-1.90246	0.667444	-0.0800231	0.0600732	375.587	-1.33209	0.94567
Control + P - NaCl	14	0.13369	0.0060735	425.934	22.012	0	0.170368	0.0100978	448.891	16.8719	0	-1.28077	0.0600732	375.587	-21.3201	0
Control + P - NaCl + D	14	0.142075	0.0060735	425.934	23.3925	0	0.191076	0.0100978	448.891	18.9226	0	-1.37266	0.0600732	375.587	-22.8498	0
Control + P - NaCl + H	14	0.11527	0.0060735	425.934	18.9792	0	0.107225	0.0100978	448.891	10.6187	0	-1.09651	0.0600732	375.587	-18.2528	0
Control + P - NaCl + O	14	0.131954	0.0060735	425.934	21.7262	0	0.156361	0.0100978	448.891	15.4847	0	-1.29419	0.0600732	375.587	-21.5436	0
Control + P - NaCl + P	14	0.098592	0.0060735	425.934	16.2331	0	0.0956675	0.0100978	448.891	9.47412	0	-0.932619	0.0600732	375.587	-15.5247	0
NaCl - NaCl + D	14	0.00838456	0.0060735	425.934	1.38051	0.932704	0.0207077	0.0100978	448.891	2.05072	0.563493	-0.0918951	0.0600732	375.587	-1.52972	0.879539
NaCl - NaCl + H	14	-0.0184197	0.0060735	425.934	-3.0328	0.0762829	-0.0631436	0.0100978	448.891	-6.25322	4.20133e-08	0.184261	0.0600732	375.587	3.06728	0.0696848
NaCl - NaCl + O	14	-0.00173586	0.0060735	425.934	-0.285808	1	-0.0140073	0.0100978	448.891	-1.38716	0.930795	-0.0134248	0.0600732	375.587	-0.223474	1
NaCl - NaCl + P	14	-0.035098	0.0060735	425.934	-5.77887	6.49093e-07	-0.0747009	0.0100978	448.891	-7.39777	1.63404e-11	0.348148	0.0600732	375.587	5.79539	6.44157e-07
NaCl + D - NaCl + H	14	-0.0268043	0.0060735	425.934	-4.41332	0.000541961	-0.0838513	0.0100978	448.891	-8.30394	0	0.276157	0.0600732	375.587	4.597	0.000249681
NaCl + D - NaCl + O	14	-0.0101204	0.0060735	425.934	-1.66632	0.813772	-0.0347149	0.0100978	448.891	-3.43788	0.0223376	0.0784703	0.0600732	375.587	1.30625	0.95186
NaCl + D - NaCl + P	14	-0.0434825	0.0060735	425.934	-7.15938	1.34341e-10	-0.0954086	0.0100978	448.891	-9.44848	0	0.440043	0.0600732	375.587	7.32511	5.62318e-11
NaCl + H - NaCl + O	14	0.0166839	0.0060735	425.934	2.74699	0.158641	0.0491364	0.0100978	448.891	4.86606	6.85774e-05	-0.197686	0.0600732	375.587	-3.29076	0.0361127
NaCl + H - NaCl + P	14	-0.0166782	0.0060735	425.934	-2.74607	0.158989	-0.0115573	0.0100978	448.891	-1.14454	0.97973	0.163886	0.0600732	375.587	2.72811	0.166286
NaCl + O - NaCl + P	14	-0.0333621	0.0060735	425.934	-5.49306	3.02294e-06	-0.0606937	0.0100978	448.891	-6.0106	1.71359e-07	0.361573	0.0600732	375.587	6.01887	1.86771e-07
Control - Control + D	16	0.0178488	0.0061052	397.125	2.92353	0.102535	0.0213652	0.0102783	398.788	2.07866	0.54373	-0.312346	0.0612707	331.977	-5.0978	2.53293e-05
Control - Control + H	16	-0.0356425	0.0061052	397.125	-5.83806	4.90795e-07	-0.0619737	0.0102783	398.788	-6.02955	1.67751e-07	0.259128	0.0612707	331.977	4.22924	0.00124287
Control - Control + O	16	0.0163922	0.0061052	397.125	2.68496	0.183368	0.0174466	0.0102783	398.788	1.69742	0.796557	-0.274037	0.0612707	331.977	-4.47256	0.000446976
Control - Control + P	16	-0.0551165	0.0061052	397.125	-9.02781	0	-0.0750756	0.0102783	398.788	-7.30425	4.9025e-11	0.432385	0.0612707	331.977	7.05697	4.49159e-10
Control - NaCl	16	0.0683932	0.0061052	397.125	11.2025	0	0.0729246	0.0102783	398.788	7.09498	2.47483e-10	-0.779606	0.0612707	331.977	-12.724	5.15699e-13
Control - NaCl + D	16	0.0749405	0.0061052	397.125	12.2749	0	0.089381	0.0102783	398.788	8.69605	0	-0.860063	0.0612707	331.977	-14.0371	5.15699e-13
Control - NaCl + H	16	0.0355488	0.0061052	397.125	5.82272	5.34055e-07	0.000150824	0.0102783	398.788	0.014674	1	-0.462116	0.0612707	331.977	-7.5422	2.06734e-11
Control - NaCl + O	16	0.0691982	0.0061052	397.125	11.3343	0	0.0603595	0.0102783	398.788	5.87249	4.04325e-07	-0.811396	0.0612707	331.977	-13.2428	5.15699e-13
Control - NaCl + P	16	0.0418098	0.0061052	397.125	6.84824	1.26425e-09	0.00725442	0.0102783	398.788	0.705797	0.999472	-0.472117	0.0612707	331.977	-7.70543	7.44949e-12
Control + D - Control + H	16	-0.0534912	0.0061052	397.125	-8.76159	0	-0.0833389	0.0102783	398.788	-8.10821	0	0.571474	0.0612707	331.977	9.32704	6.06071e-13
Control + D - Control + O	16	-0.00145653	0.0061052	397.125	-0.238572	1	-0.00391853	0.0102783	398.788	-0.381241	0.999997	0.0383091	0.0612707	331.977	0.625244	0.999804
Control + D - Control + P	16	-0.0729653	0.0061052	397.125	-11.9513	0	-0.0964408	0.0102783	398.788	-9.38291	0	0.744731	0.0612707	331.977	12.1548	5.17475e-13
Control + D - NaCl	16	0.0505445	0.0061052	397.125	8.27893	0	0.0515594	0.0102783	398.788	5.01632	3.47304e-05	-0.467261	0.0612707	331.977	-7.62617	1.21637e-11
Control + D - NaCl + D	16	0.0570918	0.0061052	397.125	9.35135	0	0.0680158	0.0102783	398.788	6.61739	5.28011e-09	-0.547717	0.0612707	331.977	-8.9393	6.09401e-13
Control + D - NaCl + H	16	0.0177001	0.0061052	397.125	2.89919	0.109207	-0.0212143	0.0102783	398.788	-2.06399	0.554157	-0.14977	0.0612707	331.977	-2.4444	0.303159
Control + D - NaCl + O	16	0.0513495	0.0061052	397.125	8.41079	0	0.0389943	0.0102783	398.788	3.79383	0.00654126	-0.49905	0.0612707	331.977	-8.14501	9.72666e-13
Control + D - NaCl + P	16	0.0239611	0.0061052	397.125	3.9247	0.00400962	-0.0141108	0.0102783	398.788	-1.37286	0.934849	-0.159771	0.0612707	331.977	-2.60763	0.218187
Control + H - Control + O	16	0.0520347	0.0061052	397.125	8.52302	0	0.0794204	0.0102783	398.788	7.72696	0	-0.533165	0.0612707	331.977	-8.70179	6.15841e-13
Control + H - Control + P	16	-0.019474	0.0061052	397.125	-3.18975	0.0488448	-0.0131019	0.0102783	398.788	-1.27471	0.958745	0.173257	0.0612707	331.977	2.82773	0.131485
Control + H - NaCl	16	0.104036	0.0061052	397.125	17.0405	0	0.134898	0.0102783	398.788	13.1245	0	-1.03873	0.0612707	331.977	-16.9532	5.15699e-13
Control + H - NaCl + D	16	0.110583	0.0061052	397.125	18.1129	0	0.151355	0.0102783	398.788	14.7256	0	-1.11919	0.0612707	331.977	-18.2663	5.15699e-13
Control + H - NaCl + H	16	0.0711913	0.0061052	397.125	11.6608	0	0.0621246	0.0102783	398.788	6.04422	1.54366e-07	-0.721244	0.0612707	331.977	-11.7714	5.23803e-13
Control + H - NaCl + O	16	0.104841	0.0061052	397.125	17.1724	0	0.122333	0.0102783	398.788	11.902	0	-1.07052	0.0612707	331.977	-17.472	5.15699e-13
Control + H - NaCl + P	16	0.0774523	0.0061052	397.125	12.6863	0	0.0692282	0.0102783	398.788	6.73534	2.5519e-09	-0.731245	0.0612707	331.977	-11.9347	5.1914e-13
Control + O - Control + P	16	-0.0715087	0.0061052	397.125	-11.7128	0	-0.0925222	0.0102783	398.788	-9.00167	0	0.706422	0.0612707	331.977	11.5295	5.34017e-13
Control + O - NaCl	16	0.052001	0.0061052	397.125	8.5175	0	0.055478	0.0102783	398.788	5.39756	5.1452e-06	-0.50557	0.0612707	331.977	-8.25142	7.92144e-13
Control + O - NaCl + D	16	0.0585483	0.0061052	397.125	9.58992	0	0.0719344	0.0102783	398.788	6.99863	4.74622e-10	-0.586026	0.0612707	331.977	-9.56455	6.10512e-13
Control + O - NaCl + H	16	0.0191566	0.0061052	397.125	3.13776	0.0568739	-0.0172958	0.0102783	398.788	-1.68274	0.80475	-0.188079	0.0612707	331.977	-3.06964	0.0696564
Control + O - NaCl + O	16	0.052806	0.0061052	397.125	8.64936	0	0.0429128	0.0102783	398.788	4.17507	0.00149224	-0.537359	0.0612707	331.977	-8.77025	6.08624e-13
Control + O - NaCl + P	16	0.0254176	0.0061052	397.125	4.16327	0.00156704	-0.0101922	0.0102783	398.788	-0.991621	0.992631	-0.19808	0.0612707	331.977	-3.23287	0.0434287
Control + P - NaCl	16	0.12351	0.0061052	397.125	20.2303	0	0.148	0.0102783	398.788	14.3992	0	-1.21199	0.0612707	331.977	-19.7809	5.15699e-13
Control + P - NaCl + D	16	0.130057	0.0061052	397.125	21.3027	0	0.164457	0.0102783	398.788	16.0003	0	-1.29245	0.0612707	331.977	-21.0941	5.15699e-13
Control + P - NaCl + H	16	0.0906654	0.0061052	397.125	14.8505	0	0.0752264	0.0102783	398.788	7.31893	4.27161e-11	-0.894501	0.0612707	331.977	-14.5992	5.15699e-13
Control + P - NaCl + O	16	0.124315	0.0061052	397.125	20.3621	0	0.135435	0.0102783	398.788	13.1767	0	-1.24378	0.0612707	331.977	-20.2998	5.15699e-13
Control + P - NaCl + P	16	0.0969263	0.0061052	397.125	15.876	0	0.08233	0.0102783	398.788	8.01005	0	-0.904502	0.0612707	331.977	-14.7624	5.15699e-13
NaCl - NaCl + D	16	0.0065473	0.0061052	397.125	1.07242	0.987062	0.0164564	0.0102783	398.788	1.60108	0.847188	-0.0804564	0.0612707	331.977	-1.31313	0.950171
NaCl - NaCl + H	16	-0.0328444	0.0061052	397.125	-5.37975	5.65485e-06	-0.0727738	0.0102783	398.788	-7.0803	2.7385e-10	0.317491	0.0612707	331.977	5.18177	1.67995e-05
NaCl - NaCl + O	16	0.00080501	0.0061052	397.125	0.131857	1	-0.0125651	0.0102783	398.788	-1.22249	0.968482	-0.0317894	0.0612707	331.977	-0.518836	0.999959
NaCl - NaCl + P	16	-0.0265834	0.0061052	397.125	-4.35423	0.000708921	-0.0656702	0.0102783	398.788	-6.38918	2.08605e-08	0.30749	0.0612707	331.977	5.01854	3.71232e-05
NaCl + D - NaCl + H	16	-0.0393917	0.0061052	397.125	-6.45216	1.44086e-08	-0.0892302	0.0102783	398.788	-8.68138	0	0.397947	0.0612707	331.977	6.4949	1.36196e-08
NaCl + D - NaCl + O	16	-0.00574229	0.0061052	397.125	-0.940559	0.995015	-0.0290215	0.0102783	398.788	-2.82356	0.132102	0.048667	0.0612707	331.977	0.794294	0.998634
NaCl + D - NaCl + P	16	-0.0331307	0.0061052	397.125	-5.42665	4.43744e-06	-0.0821266	0.0102783	398.788	-7.99026	0	0.387946	0.0612707	331.977	6.33167	3.52888e-08
NaCl + H - NaCl + O	16	0.0336494	0.0061052	397.125	5.5116	2.84738e-06	0.0602087	0.0102783	398.788	5.85782	4.3854e-07	-0.34928	0.0612707	331.977	-5.70061	1.17478e-06
NaCl + H - NaCl + P	16	0.00626097	0.0061052	397.125	1.02552	0.990594	0.0071036	0.0102783	398.788	0.691123	0.999555	-0.0100012	0.0612707	331.977	-0.16323	1
NaCl + O - NaCl + P	16	-0.0273884	0.0061052	397.125	-4.48609	0.000401611	-0.0531051	0.0102783	398.788	-5.16669	1.65921e-05	0.339279	0.0612707	331.977	5.53738	2.77428e-06
Control - Control + D	19	0.0142284	0.00617167	347.203	2.30545	0.388098	0.0242769	0.0105116	333.737	2.30953	0.385565	-0.308183	0.0627365	280.226	-4.91234	6.64078e-05
Control - Control + H	19	-0.0518696	0.00617167	347.203	-8.40447	0	-0.0686646	0.0105116	333.737	-6.53225	1.08466e-08	0.365161	0.0627365	280.226	5.82056	7.14417e-07
Control - Control + O	19	0.00650306	0.00617167	347.203	1.0537	0.988545	0.0189457	0.0105116	333.737	1.80236	0.733419	-0.257559	0.0627365	280.226	-4.10542	0.00212521
Control - Control + P	19	-0.0609275	0.00617167	347.203	-9.87213	0	-0.0756244	0.0105116	333.737	-7.19435	1.8727e-10	0.454959	0.0627365	280.226	7.25192	1.81624e-10
Control - NaCl	19	0.0523087	0.00617167	347.203	8.47562	0	0.0895313	0.0105116	333.737	8.51735	3.79585e-13	-0.663769	0.0627365	280.226	-10.5803	4.09561e-13
Control - NaCl + D	19	0.0602494	0.00617167	347.203	9.76225	0	0.111727	0.0105116	333.737	10.6289	3.38951e-13	-0.766068	0.0627365	280.226	-12.2109	3.29181e-13
Control - NaCl + H	19	0.0406841	0.00617167	347.203	6.59207	7.25229e-09	0.0327043	0.0105116	333.737	3.11125	0.0619332	-0.593792	0.0627365	280.226	-9.46486	4.21219e-13
Control - NaCl + O	19	0.0513137	0.00617167	347.203	8.31441	0	0.0776598	0.0105116	333.737	7.38798	5.44421e-11	-0.738732	0.0627365	280.226	-11.7752	3.37619e-13
Control - NaCl + P	19	0.0379261	0.00617167	347.203	6.1452	9.81476e-08	0.0275936	0.0105116	333.737	2.62505	0.21013	-0.505566	0.0627365	280.226	-8.05857	1.4394e-12
Control + D - Control + H	19	-0.066098	0.00617167	347.203	-10.7099	0	-0.0929415	0.0105116	333.737	-8.84178	3.49165e-13	0.673344	0.0627365	280.226	10.7329	3.99347e-13
Control + D - Control + O	19	-0.00772539	0.00617167	347.203	-1.25175	0.963181	-0.00533122	0.0105116	333.737	-0.507173	0.999966	0.0506235	0.0627365	280.226	0.806923	0.998444
Control + D - Control + P	19	-0.075156	0.00617167	347.203	-12.1776	0	-0.0999013	0.0105116	333.737	-9.50388	3.45168e-13	0.763142	0.0627365	280.226	12.1643	3.30069e-13
Control + D - NaCl	19	0.0380802	0.00617167	347.203	6.17017	8.51637e-08	0.0652543	0.0105116	333.737	6.20782	7.13574e-08	-0.355586	0.0627365	280.226	-5.66794	1.59635e-06
Control + D - NaCl + D	19	0.0460209	0.00617167	347.203	7.4568	3.08318e-11	0.0874497	0.0105116	333.737	8.31933	4.61742e-13	-0.457885	0.0627365	280.226	-7.29854	1.35949e-10
Control + D - NaCl + H	19	0.0264556	0.00617167	347.203	4.28662	0.000971076	0.0084274	0.0105116	333.737	0.801721	0.99853	-0.285609	0.0627365	280.226	-4.55252	0.000334287
Control + D - NaCl + O	19	0.0370853	0.00617167	347.203	6.00896	2.11176e-07	0.0533828	0.0105116	333.737	5.07845	2.77403e-05	-0.430549	0.0627365	280.226	-6.86282	1.94892e-09
Control + D - NaCl + P	19	0.0236977	0.00617167	347.203	3.83975	0.00562696	0.00331666	0.0105116	333.737	0.315523	0.999999	-0.197383	0.0627365	280.226	-3.14623	0.0566699
Control + H - Control + O	19	0.0583727	0.00617167	347.203	9.45817	0	0.0876103	0.0105116	333.737	8.3346	4.51306e-13	-0.62272	0.0627365	280.226	-9.92597	4.19109e-13
Control + H - Control + P	19	-0.00905791	0.00617167	347.203	-1.46766	0.903946	-0.00695982	0.0105116	333.737	-0.662107	0.999685	0.0897985	0.0627365	280.226	1.43136	0.916441
Control + H - NaCl	19	0.104178	0.00617167	347.203	16.8801	0	0.158196	0.0105116	333.737	15.0496	2.5524e-13	-1.02893	0.0627365	280.226	-16.4008	3.27627e-13
Control + H - NaCl + D	19	0.112119	0.00617167	347.203	18.1667	0	0.180391	0.0105116	333.737	17.1611	2.5524e-13	-1.13123	0.0627365	280.226	-18.0314	3.27627e-13
Control + H - NaCl + H	19	0.0925536	0.00617167	347.203	14.9965	0	0.101369	0.0105116	333.737	9.6435	3.50719e-13	-0.958953	0.0627365	280.226	-15.2854	3.27627e-13
Control + H - NaCl + O	19	0.103183	0.00617167	347.203	16.7189	0	0.146324	0.0105116	333.737	13.9202	2.5524e-13	-1.10389	0.0627365	280.226	-17.5957	3.27627e-13
Control + H - NaCl + P	19	0.0897957	0.00617167	347.203	14.5497	0	0.0962581	0.0105116	333.737	9.1573	3.48499e-13	-0.870727	0.0627365	280.226	-13.8791	3.27627e-13
Control + O - Control + P	19	-0.0674306	0.00617167	347.203	-10.9258	0	-0.0945701	0.0105116	333.737	-8.99671	3.49831e-13	0.712519	0.0627365	280.226	11.3573	3.57603e-13
Control + O - NaCl	19	0.0458056	0.00617167	347.203	7.42192	3.90628e-11	0.0705856	0.0105116	333.737	6.715	3.63807e-09	-0.40621	0.0627365	280.226	-6.47486	1.90253e-08
Control + O - NaCl + D	19	0.0537463	0.00617167	347.203	8.70856	0	0.0927809	0.0105116	333.737	8.8265	3.50275e-13	-0.508508	0.0627365	280.226	-8.10547	1.17606e-12
Control + O - NaCl + H	19	0.034181	0.00617167	347.203	5.53837	2.68163e-06	0.0137586	0.0105116	333.737	1.30889	0.951163	-0.336233	0.0627365	280.226	-5.35944	7.70519e-06
Control + O - NaCl + O	19	0.0448107	0.00617167	347.203	7.26071	1.13284e-10	0.0587141	0.0105116	333.737	5.58563	2.14767e-06	-0.481172	0.0627365	280.226	-7.66974	1.3283e-11
Control + O - NaCl + P	19	0.031423	0.00617167	347.203	5.0915	2.55747e-05	0.00864788	0.0105116	333.737	0.822696	0.9982	-0.248007	0.0627365	280.226	-3.95315	0.0038216
Control + P - NaCl	19	0.113236	0.00617167	347.203	18.3478	0	0.165156	0.0105116	333.737	15.7117	2.5524e-13	-1.11873	0.0627365	280.226	-17.8322	3.27627e-13
Control + P - NaCl + D	19	0.121177	0.00617167	347.203	19.6344	0	0.187351	0.0105116	333.737	17.8232	2.5524e-13	-1.22103	0.0627365	280.226	-19.4628	3.27627e-13
Control + P - NaCl + H	19	0.101612	0.00617167	347.203	16.4642	0	0.108329	0.0105116	333.737	10.3056	3.4539e-13	-1.04875	0.0627365	280.226	-16.7168	3.27627e-13
Control + P - NaCl + O	19	0.112241	0.00617167	347.203	18.1865	0	0.153284	0.0105116	333.737	14.5823	2.5524e-13	-1.19369	0.0627365	280.226	-19.0271	3.27627e-13
Control + P - NaCl + P	19	0.0988536	0.00617167	347.203	16.0173	0	0.103218	0.0105116	333.737	9.81941	3.48721e-13	-0.960526	0.0627365	280.226	-15.3105	3.27627e-13
NaCl - NaCl + D	19	0.00794067	0.00617167	347.203	1.28663	0.956154	0.0221954	0.0105116	333.737	2.11151	0.520675	-0.102298	0.0627365	280.226	-1.6306	0.832111
NaCl - NaCl + H	19	-0.0116246	0.00617167	347.203	-1.88355	0.680252	-0.0568269	0.0105116	333.737	-5.4061	5.43647e-06	0.0699774	0.0627365	280.226	1.11542	0.982844
NaCl - NaCl + O	19	-0.000994948	0.00617167	347.203	-0.161212	1	-0.0118715	0.0105116	333.737	-1.12937	0.981393	-0.0749625	0.0627365	280.226	-1.19488	0.97269
NaCl - NaCl + P	19	-0.0143826	0.00617167	347.203	-2.33042	0.37205	-0.0619377	0.0105116	333.737	-5.8923	4.15446e-07	0.158203	0.0627365	280.226	2.52171	0.261512
NaCl + D - NaCl + H	19	-0.0195653	0.00617167	347.203	-3.17018	0.0521382	-0.0790223	0.0105116	333.737	-7.51761	2.3635e-11	0.172276	0.0627365	280.226	2.74602	0.160818
NaCl + D - NaCl + O	19	-0.00893562	0.00617167	347.203	-1.44785	0.911037	-0.0340669	0.0105116	333.737	-3.24087	0.0423799	0.0273358	0.0627365	280.226	0.435724	0.999991
NaCl + D - NaCl + P	19	-0.0223232	0.00617167	347.203	-3.61705	0.0124943	-0.084133	0.0105116	333.737	-8.0038	1.26621e-12	0.260501	0.0627365	280.226	4.15231	0.00176579
NaCl + H - NaCl + O	19	0.0106297	0.00617167	347.203	1.72234	0.782166	0.0449554	0.0105116	333.737	4.27673	0.00102094	-0.14494	0.0627365	280.226	-2.3103	0.385638
NaCl + H - NaCl + P	19	-0.00275795	0.00617167	347.203	-0.446872	0.999989	-0.00511074	0.0105116	333.737	-0.486199	0.999977	0.0882256	0.0627365	280.226	1.40629	0.924557
NaCl + O - NaCl + P	19	-0.0133876	0.00617167	347.203	-2.16921	0.480094	-0.0500662	0.0105116	333.737	-4.76293	0.000122624	0.233166	0.0627365	280.226	3.71659	0.00907767
Control - Control + D	21	0.0318266	0.00633403	255.987	5.0247	4.12286e-05	0.0434249	0.0109528	236.566	3.96472	0.00379669	-0.452277	0.0653978	206.022	-6.91578	2.57779e-09
Control - Control + H	21	-0.0480378	0.00633403	255.987	-7.58408	2.79438e-11	-0.0656151	0.0109528	236.566	-5.9907	3.43841e-07	0.324214	0.0653978	206.022	4.95757	6.43195e-05
Control - Control + O	21	0.0149685	0.0067567	294.636	2.21535	0.448606	0.0221933	0.0116572	274.174	1.90383	0.666499	-0.306934	0.069239	240.172	-4.43296	0.000589109
Control - Control + P	21	-0.0349678	0.00675846	293.897	-5.17393	1.86514e-05	-0.056869	0.0116609	273.543	-4.87689	7.90654e-05	0.22884	0.0692616	239.884	3.30399	0.0360136
Control - NaCl	21	0.0750509	0.00633403	255.987	11.8488	5.16254e-14	0.106022	0.0109528	236.566	9.67987	1.21569e-13	-0.837932	0.0653978	206.022	-12.8128	0
Control - NaCl + D	21	0.0833331	0.00633403	255.987	13.1564	4.30767e-14	0.133851	0.0109528	236.566	12.2207	3.06422e-14	-0.950676	0.0653978	206.022	-14.5368	0
Control - NaCl + H	21	0.0708391	0.00633403	255.987	11.1839	8.52651e-14	0.0506749	0.0109528	236.566	4.62665	0.000259259	-0.811839	0.0653978	206.022	-12.4138	0
Control - NaCl + O	21	0.0768617	0.00633403	255.987	12.1347	4.65183e-14	0.0971134	0.0109528	236.566	8.86652	1.27787e-13	-0.95666	0.0653978	206.022	-14.6283	0
Control - NaCl + P	21	0.063263	0.00633403	255.987	9.98779	1.42997e-13	0.0529217	0.0109528	236.566	4.83179	0.000104551	-0.724473	0.0653978	206.022	-11.0779	0
Control + D - Control + H	21	-0.0798644	0.00633403	255.987	-12.6088	4.34097e-14	-0.10904	0.0109528	236.566	-9.95542	1.18017e-13	0.776492	0.0653978	206.022	11.8734	0
Control + D - Control + O	21	-0.0168581	0.0067567	294.636	-2.49502	0.275464	-0.0212316	0.0116572	274.174	-1.82133	0.721189	0.145343	0.069239	240.172	2.09916	0.529941
Control + D - Control + P	21	-0.0667944	0.00675846	293.897	-9.88308	7.93809e-13	-0.100294	0.0116609	273.543	-8.60086	3.63709e-13	0.681117	0.0692616	239.884	9.83397	7.84928e-14
Control + D - NaCl	21	0.0432244	0.00633403	255.987	6.82415	2.86062e-09	0.062597	0.0109528	236.566	5.71515	1.45628e-06	-0.385655	0.0653978	206.022	-5.89706	6.66571e-07
Control + D - NaCl + D	21	0.0515065	0.00633403	255.987	8.13171	9.71334e-13	0.0904263	0.0109528	236.566	8.25598	6.09846e-13	-0.498399	0.0653978	206.022	-7.62103	4.06362e-11
Control + D - NaCl + H	21	0.0390125	0.00633403	255.987	6.1592	1.25979e-07	0.00724998	0.0109528	236.566	0.661928	0.999681	-0.359562	0.0653978	206.022	-5.49807	4.9848e-06
Control + D - NaCl + O	21	0.0450351	0.00633403	255.987	7.11003	5.19335e-10	0.0536885	0.0109528	236.566	4.9018	7.61011e-05	-0.504382	0.0653978	206.022	-7.71253	2.33553e-11
Control + D - NaCl + P	21	0.0314364	0.00633403	255.987	4.96309	5.49705e-05	0.00949684	0.0109528	236.566	0.867068	0.997263	-0.272196	0.0653978	206.022	-4.16215	0.00185726
Control + H - Control + O	21	0.0630063	0.0067567	294.636	9.325	7.58726e-13	0.0878084	0.0116572	274.174	7.53255	3.29333e-11	-0.631148	0.069239	240.172	-9.1155	8.35998e-14
Control + H - Control + P	21	0.01307	0.00675846	293.897	1.93387	0.645902	0.00874611	0.0116609	273.543	0.750036	0.999127	-0.0953743	0.0692616	239.884	-1.37701	0.933164
Control + H - NaCl	21	0.123089	0.00633403	255.987	19.4329	4.30767e-14	0.171637	0.0109528	236.566	15.6706	2.84217e-14	-1.16215	0.0653978	206.022	-17.7704	0
Control + H - NaCl + D	21	0.131371	0.00633403	255.987	20.7405	4.30767e-14	0.199466	0.0109528	236.566	18.2114	2.84217e-14	-1.27489	0.0653978	206.022	-19.4944	0
Control + H - NaCl + H	21	0.118877	0.00633403	255.987	18.768	4.30767e-14	0.11629	0.0109528	236.566	10.6174	1.108e-13	-1.13605	0.0653978	206.022	-17.3714	0
Control + H - NaCl + O	21	0.1249	0.00633403	255.987	19.7188	4.30767e-14	0.162729	0.0109528	236.566	14.8572	2.84217e-14	-1.28087	0.0653978	206.022	-19.5859	0
Control + H - NaCl + P	21	0.111301	0.00633403	255.987	17.5719	4.30767e-14	0.118537	0.0109528	236.566	10.8225	9.76996e-14	-1.04869	0.0653978	206.022	-16.0355	0
Control + O - Control + P	21	-0.0499363	0.00715611	328.434	-6.97813	7.47577e-10	-0.0790623	0.0123249	307.934	-6.41484	2.37895e-08	0.535774	0.0728995	272.338	7.34948	1.05395e-10
Control + O - NaCl	21	0.0600825	0.0067567	294.636	8.89227	7.59393e-13	0.0838286	0.0116572	274.174	7.19115	2.76092e-10	-0.530999	0.069239	240.172	-7.66907	1.94496e-11
Control + O - NaCl + D	21	0.0683646	0.0067567	294.636	10.118	7.64167e-13	0.111658	0.0116572	274.174	9.57845	3.35176e-13	-0.643742	0.069239	240.172	-9.2974	7.92699e-14
Control + O - NaCl + H	21	0.0558706	0.0067567	294.636	8.26892	9.84768e-13	0.0284816	0.0116572	274.174	2.44326	0.304607	-0.504905	0.069239	240.172	-7.29221	1.98193e-10
Control + O - NaCl + O	21	0.0618932	0.0067567	294.636	9.16027	7.60614e-13	0.0749201	0.0116572	274.174	6.42694	2.57848e-08	-0.649726	0.069239	240.172	-9.38382	7.87148e-14
Control + O - NaCl + P	21	0.0482945	0.0067567	294.636	7.14764	3.13621e-10	0.0307284	0.0116572	274.174	2.63601	0.206142	-0.417539	0.069239	240.172	-6.0304	2.73979e-07
Control + P - NaCl	21	0.110019	0.00675846	293.897	16.2787	6.96776e-13	0.162891	0.0116609	273.543	13.969	2.42362e-13	-1.06677	0.0692616	239.884	-15.4021	0
Control + P - NaCl + D	21	0.118301	0.00675846	293.897	17.5041	6.96776e-13	0.19072	0.0116609	273.543	16.3555	2.42362e-13	-1.17952	0.0692616	239.884	-17.0299	0
Control + P - NaCl + H	21	0.105807	0.00675846	293.897	15.6555	6.96776e-13	0.107544	0.0116609	273.543	9.22259	3.37064e-13	-1.04068	0.0692616	239.884	-15.0253	0
Control + P - NaCl + O	21	0.11183	0.00675846	293.897	16.5466	6.96776e-13	0.153982	0.0116609	273.543	13.205	2.42362e-13	-1.1855	0.0692616	239.884	-17.1163	0
Control + P - NaCl + P	21	0.0982308	0.00675846	293.897	14.5345	6.96776e-13	0.109791	0.0116609	273.543	9.41527	3.37619e-13	-0.953313	0.0692616	239.884	-13.7639	0
NaCl - NaCl + D	21	0.00828211	0.00633403	255.987	1.30756	0.951238	0.0278292	0.0109528	236.566	2.54083	0.25252	-0.112744	0.0653978	206.022	-1.72397	0.780661
NaCl - NaCl + H	21	-0.00421182	0.00633403	255.987	-0.664951	0.99967	-0.0553471	0.0109528	236.566	-5.05322	3.77919e-05	0.0260935	0.0653978	206.022	0.398997	0.999996
NaCl - NaCl + O	21	0.00181079	0.00633403	255.987	0.285883	1	-0.00890853	0.0109528	236.566	-0.813354	0.998333	-0.118727	0.0653978	206.022	-1.81546	0.724755
NaCl - NaCl + P	21	-0.011788	0.00633403	255.987	-1.86106	0.695211	-0.0531002	0.0109528	236.566	-4.84808	9.71342e-05	0.11346	0.0653978	206.022	1.73491	0.774257
NaCl + D - NaCl + H	21	-0.0124939	0.00633403	255.987	-1.97251	0.619106	-0.0831763	0.0109528	236.566	-7.59405	3.21289e-11	0.138837	0.0653978	206.022	2.12296	0.513546
NaCl + D - NaCl + O	21	-0.00647132	0.00633403	255.987	-1.02168	0.990737	-0.0367378	0.0109528	236.566	-3.35418	0.030911	-0.00598367	0.0653978	206.022	-0.0914965	1
NaCl + D - NaCl + P	21	-0.0200701	0.00633403	255.987	-3.16861	0.0534914	-0.0809294	0.0109528	236.566	-7.38891	1.13399e-10	0.226203	0.0653978	206.022	3.45888	0.0226431
NaCl + H - NaCl + O	21	0.00602261	0.00633403	255.987	0.950834	0.994524	0.0464385	0.0109528	236.566	4.23987	0.00130513	-0.144821	0.0653978	206.022	-2.21446	0.450315
NaCl + H - NaCl + P	21	-0.00757616	0.00633403	255.987	-1.1961	0.972445	0.00224686	0.0109528	236.566	0.20514	1	0.087366	0.0653978	206.022	1.33592	0.944105
NaCl + O - NaCl + P	21	-0.0135988	0.00633403	255.987	-2.14694	0.496258	-0.0441917	0.0109528	236.566	-4.03473	0.00291312	0.232187	0.0653978	206.022	3.55038	0.0168287
		0.0178433	0.0064816	200.419	2.75292	0.160346	0.0232799	0.0113023	184.493	2.05976	0.558194	-0.28274	0.0674521	165.803	-4.19171	0.00179537
		-0.0396052	0.0064816	200.419	-6.11041	2.27903e-07	-0.0596833	0.0113023	184.493	-5.28066	1.57795e-05	0.285474	0.0674521	165.803	4.23225	0.0015354
		0.0127918	0.0064816	200.419	1.97356	0.618532	0.016841	0.0113023	184.493	1.49006	0.894609	-0.240263	0.0674521	165.803	-3.56198	0.0168679
		-0.0672461	0.00691783	230.644	-9.7207	9.49241e-14	-0.0754098	0.012027	213.779	-6.27003	8.78836e-08	0.536087	0.0714052	192.801	7.50767	9.74134e-11
		0.072872	0.00667122	213.927	10.9233	1.29896e-14	0.0743824	0.0116167	197.441	6.40305		-0.755653	0.0691634	177.567	-10.9256	6.15064e-14
		0.0911732	0.0064816	200.419	14.0665	6.31717e-14	0.123194	0.0113023	184.493	10.9	7.07212e-14	-0.989143	0.0674521	165.803	-14.6644	7.23865e-14
		0.0521739	0.0064816	200.419	8.04954	3.43447e-12	0.0235073	0.0113023	184.493	2.07988	0.544047	-0.606342	0.0674521	165.803	-8.98922	1.92291e-13
		0.0825221	0.0064816	200.419	12.7317	6.37268e-14	0.0884604	0.0113023	184.493	7.82679	1.72438e-11	-0.961476	0.0674521	165.803	-14.2542	7.23865e-14
		0.0557341	0.0064816	200.419	8.59882	2.62346e-13	0.0472787	0.0113023	184.493	4.18312	0.00178189	-0.601206	0.0674521	165.803	-8.91308	2.09277e-13
		-0.0574485	0.0064816	200.419	-8.86333	1.73972e-13	-0.0829632	0.0113023	184.493	-7.34041	2.98152e-10	0.568214	0.0674521	165.803	8.42396	9.16267e-13
		-0.00505152	0.0064816	200.419	-0.779363	0.998798	-0.00643889	0.0113023	184.493	-0.5697	0.999907	0.0424764	0.0674521	165.803	0.629726	0.999784
		-0.0850894	0.00691783	230.644	-12.3	6.99441e-15	-0.0986897	0.012027	213.779	-8.20567	1.01008e-12	0.818826	0.0714052	192.801	11.4673	0
		0.0550287	0.00667122	213.927	8.24867	7.88036e-13	0.0511025	0.0116167	197.441	4.39905	0.000734117	-0.472913	0.0691634	177.567	-6.83762	5.56774e-09
		0.0733299	0.0064816	200.419	11.3135	9.84768e-14	0.0999146	0.0113023	184.493	8.84023	1.37668e-13	-0.706404	0.0674521	165.803	-10.4727	1.55209e-13
		0.0343306	0.0064816	200.419	5.29662	1.35793e-05	0.000227423	0.0113023	184.493	0.0201219	1	-0.323603	0.0674521	165.803	-4.79752	0.000151353
		0.0646788	0.0064816	200.419	9.97883	1.55653e-13	0.0651805	0.0113023	184.493	5.76703	1.48839e-06	-0.678736	0.0674521	165.803	-10.0625	1.64757e-13
		0.0378908	0.0064816	200.419	5.8459	8.99619e-07	0.0239988	0.0113023	184.493	2.12337	0.513561	-0.318466	0.0674521	165.803	-4.72137	0.000209722
		0.052397	0.0064816	200.419	8.08397	2.81564e-12	0.0765244	0.0113023	184.493	6.77071	7.47202e-09	-0.525738	0.0674521	165.803	-7.79423	3.04831e-11
		-0.0276409	0.00691783	230.644	-3.9956	0.00340183	-0.0157265	0.012027	213.779	-1.3076	0.951033	0.250612	0.0714052	192.801	3.50972	0.0194292
		0.112477	0.00667122	213.927	16.8601	0	0.134066	0.0116167	197.441	11.5408	0	-1.04113	0.0691634	177.567	-15.0531	3.10862e-15
		0.130778	0.0064816	200.419	20.1769	6.31717e-14	0.182878	0.0113023	184.493	16.1806	9.21485e-15	-1.27462	0.0674521	165.803	-18.8966	7.23865e-14
		0.0917791	0.0064816	200.419	14.1599	6.31717e-14	0.0831907	0.0113023	184.493	7.36054	2.65428e-10	-0.891817	0.0674521	165.803	-13.2215	7.26086e-14
		0.122127	0.0064816	200.419	18.8422	6.31717e-14	0.148144	0.0113023	184.493	13.1074	9.4369e-15	-1.24695	0.0674521	165.803	-18.4864	7.23865e-14
		0.0953393	0.0064816	200.419	14.7092	6.31717e-14	0.106962	0.0113023	184.493	9.46378	1.03473e-13	-0.88668	0.0674521	165.803	-13.1453	7.26086e-14
		-0.0800379	0.00691783	230.644	-11.5698	2.43139e-14	-0.0922509	0.012027	213.779	-7.6703	2.68551e-11	0.77635	0.0714052	192.801	10.8725	0
		0.0600802	0.00667122	213.927	9.00588	5.25135e-14	0.0575414	0.0116167	197.441	4.95333	6.75723e-05	-0.515389	0.0691634	177.567	-7.45176	1.73176e-10
		0.0783814	0.0064816	200.419	12.0929	6.92779e-14	0.106353	0.0113023	184.493	9.40993	1.05249e-13	-0.74888	0.0674521	165.803	-11.1024	1.22569e-13
		0.0393821	0.0064816	200.419	6.07598	2.73126e-07	0.00666631	0.0113023	184.493	0.589821	0.999875	-0.366079	0.0674521	165.803	-5.42724	8.77454e-06
		0.0697303	0.0064816	200.419	10.7582	1.34448e-13	0.0716194	0.0113023	184.493	6.33673	7.86268e-08	-0.721212	0.0674521	165.803	-10.6922	1.44662e-13
		0.0429423	0.0064816	200.419	6.62527	1.40729e-08	0.0304377	0.0113023	184.493	2.69307	0.184314	-0.360943	0.0674521	165.803	-5.35109	1.25499e-05
		0.140118	0.0070958	243.016	19.7466	0	0.149792	0.012323	225.935	12.1555	1.55431e-15	-1.29174	0.0730239	204.173	-17.6893	0
		0.158419	0.00691783	230.644	22.9001	5.21805e-15	0.198604	0.012027	213.779	16.5132	0	-1.52523	0.0714052	192.801	-21.3602	0
		0.11942	0.00691783	230.644	17.2626	5.21805e-15	0.0989172	0.012027	213.779	8.22458	9.00835e-13	-1.14243	0.0714052	192.801	-15.9992	0
		0.149768	0.00691783	230.644	21.6496	5.21805e-15	0.16387	0.012027	213.779	13.6252	0	-1.49756	0.0714052	192.801	-20.9727	0
		0.12298	0.00691783	230.644	17.7773	5.21805e-15	0.122689	0.012027	213.779	10.2011	4.64073e-14	-1.13729	0.0714052	192.801	-15.9273	0
		0.0183012	0.00667122	213.927	2.74331	0.16346	0.0488121	0.0116167	197.441	4.20188	0.00161523	-0.233491	0.0691634	177.567	-3.37593	0.0300134
		-0.0206981	0.00667122	213.927	-3.1026	0.0654497	-0.0508751	0.0116167	197.441	-4.37947	0.000795082	0.14931	0.0691634	177.567	2.1588	0.489017
		0.00965007	0.00667122	213.927	1.44652	0.910893	0.014078	0.0116167	197.441	1.21187	0.969745	-0.205823	0.0691634	177.567	-2.97589	0.0934076
		-0.0171379	0.00667122	213.927	-2.56893	0.239082	-0.0271037	0.0116167	197.441	-2.33316	0.37257	0.154446	0.0691634	177.567	2.23307	0.438334
		-0.0389993	0.0064816	200.419	-6.01693	3.71978e-07	-0.0996871	0.0113023	184.493	-8.82011	1.43885e-13	0.382801	0.0674521	165.803	5.67515	2.67237e-06
		-0.00865112	0.0064816	200.419	-1.33472	0.944368	-0.0347341	0.0113023	184.493	-3.0732	0.0719141	0.0276677	0.0674521	165.803	0.410183	0.999994
		-0.0354391	0.0064816	200.419	-5.46765	5.95451e-06	-0.0759157	0.0113023	184.493	-6.71686	1.00559e-08	0.387937	0.0674521	165.803	5.7513	1.8417e-06
		0.0303482	0.0064816	200.419	4.68221	0.000221748	0.0649531	0.0113023	184.493	5.74691	1.6458e-06	-0.355133	0.0674521	165.803	-5.26496	1.87312e-05
		0.00356024	0.0064816	200.419	0.549284	0.999932	0.0237714	0.0113023	184.493	2.10324	0.527645	0.0051364	0.0674521	165.803	0.0761488	1
		-0.026788	0.0064816	200.419	-4.13293	0.00210061	-0.0411816	0.0113023	184.493	-3.64367	0.0126	0.360269	0.0674521	165.803	5.34111	1.31492e-05

## Sheet: Suppl.Table S2-C
		Fv'/Fm'					FPSII					NPQ
contrast	DAS	estimate	SE	df	t.ratio	p.value	estimate	SE	df	t.ratio	p.value	estimate	SE	df	t.ratio	p.value
Control - Control + B	0	-0.226283	0.123913	92.699	-1.82614	0.90035	0.00270394	0.00360935	207.125	0.749148	0.999995	-0.11333	0.0583281	116.232	-1.94297	0.850086
Control - Control + C	0	-0.198087	0.125884	97.4637	-1.57358	0.969374	0.00278928	0.00360935	207.125	0.772794	0.999992	-0.152165	0.0583281	116.232	-2.60878	0.403084
Control - Control + D	0	-0.0239507	0.123913	92.699	-0.193285	1	0.00544892	0.00360935	207.125	1.50967	0.980324	0.0240576	0.0583281	116.232	0.412452	1
Control - Control + F	0	0.0166162	0.123913	92.699	0.134095	1	0.00842333	0.00360935	207.125	2.33375	0.599218	-0.0925204	0.0583281	116.232	-1.58621	0.967805
Control - Control + H	0	0.137683	0.123913	92.699	1.11112	0.999099	0.00538969	0.00360935	207.125	1.49326	0.982232	-0.0900665	0.0583281	116.232	-1.54414	0.974578
Control - Control + O	0	-0.289504	0.123913	92.699	-2.33634	0.598543	0.0176123	0.00360935	207.125	4.87962	0.000236037	-0.126323	0.0583281	116.232	-2.16573	0.718482
Control - Control + P	0	0.0352498	0.123913	92.699	0.284471	1	0.0132222	0.00360935	207.125	3.66332	0.0270782	-0.119873	0.0583281	116.232	-2.05515	0.788648
Control - NaCl	0	-0.151724	0.123913	92.699	-1.22444	0.997346	0.00519014	0.00360935	207.125	1.43797	0.987609	-0.10968	0.0583281	116.232	-1.8804	0.879368
Control - NaCl + B	0	-0.24909	0.123913	92.699	-2.0102	0.813283	0.00726783	0.00360935	207.125	2.01361	0.814973	-0.193171	0.0583281	116.232	-3.3118	0.0853924
Control - NaCl + C	0	-0.0382566	0.123913	92.699	-0.308737	1	-0.00183906	0.00360935	207.125	-0.509527	1	0.0814917	0.0583281	116.232	1.39713	0.990055
Control - NaCl + D	0	0.0237429	0.129961	92.699	0.182692	1	0.00850107	0.00360935	207.125	2.35529	0.583196	-0.0501191	0.0583281	116.232	-0.859262	0.999963
Control - NaCl + F	0	0.030353	0.123913	92.699	0.244953	1	0.00952937	0.00360935	207.125	2.64019	0.377077	-0.133131	0.0583281	116.232	-2.28246	0.63712
Control - NaCl + H	0	-0.106459	0.123913	92.699	-0.859138	0.99996	0.00618664	0.00360935	207.125	1.71406	0.940953	0.0589795	0.0583281	116.232	1.01117	0.999719
Control - NaCl + O	0	-0.229044	0.123913	92.699	-1.84842	0.891498	0.0132375	0.00360935	207.125	3.66755	0.0267061	-0.114555	0.0583281	116.232	-1.96397	0.839428
Control - NaCl + P	0	-0.0547311	0.129961	92.699	-0.421133	1	0.0169376	0.00360935	207.125	4.6927	0.000534463	-0.194084	0.0583281	116.232	-3.32745	0.0818571
Control + B - Control + C	0	0.028196	0.125884	97.4637	0.223984	1	8.5348e-05	0.00360935	207.125	0.0236464	1	-0.0388357	0.0583281	116.232	-0.665815	0.999999
Control + B - Control + D	0	0.202333	0.123913	92.699	1.63286	0.957856	0.00274498	0.00360935	207.125	0.76052	0.999993	0.137387	0.0583281	116.232	2.35542	0.584167
Control + B - Control + F	0	0.2429	0.123913	92.699	1.96024	0.83998	0.00571939	0.00360935	207.125	1.5846	0.969499	0.0208093	0.0583281	116.232	0.356762	1
Control + B - Control + H	0	0.363967	0.123913	92.699	2.93727	0.217478	0.00268575	0.00360935	207.125	0.74411	0.999995	0.0232631	0.0583281	116.232	0.398833	1
Control + B - Control + O	0	-0.0632205	0.123913	92.699	-0.510199	1	0.0149083	0.00360935	207.125	4.13047	0.00519703	-0.0129931	0.0583281	116.232	-0.222759	1
Control + B - Control + P	0	0.261533	0.123913	92.699	2.11061	0.753528	0.0105183	0.00360935	207.125	2.91417	0.217276	-0.00654346	0.0583281	116.232	-0.112184	1
Control + B - NaCl	0	0.0745592	0.123913	92.699	0.601704	1	0.00248621	0.00360935	207.125	0.688825	0.999998	0.00364928	0.0583281	116.232	0.0625647	1
Control + B - NaCl + B	0	-0.0228069	0.123913	92.699	-0.184055	1	0.00456389	0.00360935	207.125	1.26446	0.996687	-0.0798413	0.0583281	116.232	-1.36883	0.991881
Control + B - NaCl + C	0	0.188027	0.123913	92.699	1.5174	0.977644	-0.004543	0.00360935	207.125	-1.25867	0.996847	0.194821	0.0583281	116.232	3.34009	0.0790903
Control + B - NaCl + D	0	0.250026	0.129961	92.699	1.92385	0.858026	0.00579713	0.00360935	207.125	1.60614	0.965677	0.0632105	0.0583281	116.232	1.08371	0.99936
Control + B - NaCl + F	0	0.256636	0.123913	92.699	2.07109	0.777945	0.00682544	0.00360935	207.125	1.89104	0.877164	-0.0198017	0.0583281	116.232	-0.339488	1
Control + B - NaCl + H	0	0.119825	0.123913	92.699	0.967003	0.999826	0.00348271	0.00360935	207.125	0.964914	0.999858	0.172309	0.0583281	116.232	2.95414	0.205672
Control + B - NaCl + O	0	-0.00276088	0.123913	92.699	-0.0222807	1	0.0105335	0.00360935	207.125	2.9184	0.215228	-0.00122528	0.0583281	116.232	-0.0210067	1
Control + B - NaCl + P	0	0.171552	0.129961	92.699	1.32002	0.994154	0.0142337	0.00360935	207.125	3.94356	0.010349	-0.0807541	0.0583281	116.232	-1.38448	0.990908
Control + C - Control + D	0	0.174137	0.125884	97.4637	1.38332	0.990731	0.00265964	0.00360935	207.125	0.736874	0.999996	0.176223	0.0583281	116.232	3.02124	0.176745
Control + C - Control + F	0	0.214704	0.125884	97.4637	1.70557	0.940406	0.00563404	0.00360935	207.125	1.56096	0.973314	0.059645	0.0583281	116.232	1.02258	0.999678
Control + C - Control + H	0	0.335771	0.125884	97.4637	2.66731	0.366682	0.00260041	0.00360935	207.125	0.720464	0.999997	0.0620989	0.0583281	116.232	1.06465	0.99948
Control + C - Control + O	0	-0.0914165	0.125884	97.4637	-0.726198	0.999996	0.014823	0.00360935	207.125	4.10683	0.00568145	0.0258426	0.0583281	116.232	0.443056	1
Control + C - Control + P	0	0.233337	0.125884	97.4637	1.8536	0.889708	0.0104329	0.00360935	207.125	2.89053	0.228976	0.0322923	0.0583281	116.232	0.553631	1
Control + C - NaCl	0	0.0463632	0.125884	97.4637	0.368302	1	0.00240086	0.00360935	207.125	0.665178	0.999999	0.042485	0.0583281	116.232	0.72838	0.999996
Control + C - NaCl + B	0	-0.0510028	0.125884	97.4637	-0.405159	1	0.00447854	0.00360935	207.125	1.24082	0.9973	-0.0410056	0.0583281	116.232	-0.703016	0.999997
Control + C - NaCl + C	0	0.159831	0.125884	97.4637	1.26967	0.996134	-0.00462834	0.00360935	207.125	-1.28232	0.99615	0.233657	0.0583281	116.232	4.00591	0.0100646
Control + C - NaCl + D	0	0.22183	0.131841	97.0295	1.68256	0.946463	0.00571178	0.00360935	207.125	1.5825	0.969855	0.102046	0.0583281	116.232	1.74952	0.928424
Control + C - NaCl + F	0	0.22844	0.125884	97.4637	1.8147	0.905035	0.00674009	0.00360935	207.125	1.8674	0.887475	0.019034	0.0583281	116.232	0.326327	1
Control + C - NaCl + H	0	0.0916287	0.125884	97.4637	0.727884	0.999996	0.00339736	0.00360935	207.125	0.941267	0.999895	0.211145	0.0583281	116.232	3.61995	0.0352142
Control + C - NaCl + O	0	-0.0309569	0.125884	97.4637	-0.245916	1	0.0104482	0.00360935	207.125	2.89475	0.226854	0.0376104	0.0583281	116.232	0.644808	0.999999
Control + C - NaCl + P	0	0.143356	0.131841	97.0295	1.08734	0.999306	0.0141483	0.00360935	207.125	3.91991	0.0112619	-0.0419184	0.0583281	116.232	-0.718666	0.999996
Control + D - Control + F	0	0.0405668	0.123913	92.699	0.327381	1	0.00297441	0.00360935	207.125	0.824084	0.999981	-0.116578	0.0583281	116.232	-1.99866	0.820955
Control + D - Control + H	0	0.161634	0.123913	92.699	1.30441	0.994826	-5.92293e-05	0.00360935	207.125	-0.01641	1	-0.114124	0.0583281	116.232	-1.95659	0.843222
Control + D - Control + O	0	-0.265553	0.123913	92.699	-2.14306	0.732708	0.0121633	0.00360935	207.125	3.36995	0.0670496	-0.15038	0.0583281	116.232	-2.57818	0.423964
Control + D - Control + P	0	0.0592005	0.123913	92.699	0.477757	1	0.00777328	0.00360935	207.125	2.15365	0.727911	-0.143931	0.0583281	116.232	-2.4676	0.502294
Control + D - NaCl	0	-0.127774	0.123913	92.699	-1.03115	0.999623	-0.000258774	0.00360935	207.125	-0.0716955	1	-0.133738	0.0583281	116.232	-2.29286	0.629636
Control + D - NaCl + B	0	-0.22514	0.123913	92.699	-1.81691	0.903878	0.00181891	0.00360935	207.125	0.503943	1	-0.217228	0.0583281	116.232	-3.72425	0.0254751
Control + D - NaCl + C	0	-0.014306	0.123913	92.699	-0.115451	1	-0.00728798	0.00360935	207.125	-2.01919	0.811806	0.0574341	0.0583281	116.232	0.984673	0.999796
Control + D - NaCl + D	0	0.0476936	0.129961	92.699	0.366982	1	0.00305215	0.00360935	207.125	0.845623	0.999973	-0.0741767	0.0583281	116.232	-1.27171	0.996194
Control + D - NaCl + F	0	0.0543037	0.123913	92.699	0.438239	1	0.00408045	0.00360935	207.125	1.13052	0.99905	-0.157189	0.0583281	116.232	-2.69491	0.346828
Control + D - NaCl + H	0	-0.0825081	0.123913	92.699	-0.665853	0.999999	0.000737727	0.00360935	207.125	0.204393	1	0.0349219	0.0583281	116.232	0.598715	1
Control + D - NaCl + O	0	-0.205094	0.123913	92.699	-1.65514	0.952895	0.00778854	0.00360935	207.125	2.15788	0.725065	-0.138612	0.0583281	116.232	-2.37643	0.568802
Control + D - NaCl + P	0	-0.0307804	0.129961	92.699	-0.236843	1	0.0114887	0.00360935	207.125	3.18304	0.11263	-0.218141	0.0583281	116.232	-3.7399	0.0242434
Control + F - Control + H	0	0.121067	0.123913	92.699	0.977028	0.999803	-0.00303364	0.00360935	207.125	-0.840494	0.999975	0.00245389	0.0583281	116.232	0.0420704	1
Control + F - Control + O	0	-0.30612	0.123913	92.699	-2.47044	0.501771	0.00918893	0.00360935	207.125	2.54587	0.442615	-0.0338024	0.0583281	116.232	-0.579521	1
Control + F - Control + P	0	0.0186336	0.123913	92.699	0.150376	1	0.00479888	0.00360935	207.125	1.32957	0.994366	-0.0273527	0.0583281	116.232	-0.468946	1
Control + F - NaCl	0	-0.16834	0.123913	92.699	-1.35853	0.992184	-0.00323318	0.00360935	207.125	-0.89578	0.999944	-0.01716	0.0583281	116.232	-0.294198	1
Control + F - NaCl + B	0	-0.265706	0.123913	92.699	-2.14429	0.731902	-0.0011555	0.00360935	207.125	-0.320141	1	-0.100651	0.0583281	116.232	-1.72559	0.935634
Control + F - NaCl + C	0	-0.0548728	0.123913	92.699	-0.442832	1	-0.0102624	0.00360935	207.125	-2.84328	0.253589	0.174012	0.0583281	116.232	2.98333	0.192698
Control + F - NaCl + D	0	0.0071267	0.129961	92.699	0.054837	1	7.77401e-05	0.00360935	207.125	0.0215385	1	0.0424013	0.0583281	116.232	0.726944	0.999996
Control + F - NaCl + F	0	0.0137368	0.123913	92.699	0.110858	1	0.00110605	0.00360935	207.125	0.30644	1	-0.0406109	0.0583281	116.232	-0.69625	0.999998
Control + F - NaCl + H	0	-0.123075	0.123913	92.699	-0.993234	0.999759	-0.00223668	0.00360935	207.125	-0.619691	1	0.1515	0.0583281	116.232	2.59737	0.410819
Control + F - NaCl + O	0	-0.245661	0.123913	92.699	-1.98252	0.828341	0.00481413	0.00360935	207.125	1.33379	0.994178	-0.0220345	0.0583281	116.232	-0.377769	1
Control + F - NaCl + P	0	-0.0713473	0.129961	92.699	-0.548988	1	0.00851428	0.00360935	207.125	2.35895	0.580468	-0.101563	0.0583281	116.232	-1.74124	0.930978
Control + H - Control + O	0	-0.427187	0.123913	92.699	-3.44746	0.0616808	0.0122226	0.00360935	207.125	3.38636	0.0639193	-0.0362562	0.0583281	116.232	-0.621591	1
Control + H - Control + P	0	-0.102433	0.123913	92.699	-0.826652	0.999976	0.00783251	0.00360935	207.125	2.17006	0.716798	-0.0298066	0.0583281	116.232	-0.511016	1
Control + H - NaCl	0	-0.289407	0.123913	92.699	-2.33556	0.599105	-0.000199545	0.00360935	207.125	-0.0552855	1	-0.0196139	0.0583281	116.232	-0.336268	1
Control + H - NaCl + B	0	-0.386773	0.123913	92.699	-3.12132	0.143362	0.00187814	0.00360935	207.125	0.520353	1	-0.103104	0.0583281	116.232	-1.76766	0.922604
Control + H - NaCl + C	0	-0.17594	0.123913	92.699	-1.41986	0.987954	-0.00722875	0.00360935	207.125	-2.00278	0.821035	0.171558	0.0583281	116.232	2.94126	0.211584
Control + H - NaCl + D	0	-0.11394	0.129961	92.699	-0.876723	0.999949	0.00311138	0.00360935	207.125	0.862033	0.999966	0.0399474	0.0583281	116.232	0.684874	0.999998
Control + H - NaCl + F	0	-0.10733	0.123913	92.699	-0.86617	0.999956	0.00413968	0.00360935	207.125	1.14693	0.998879	-0.0430648	0.0583281	116.232	-0.738321	0.999995
Control + H - NaCl + H	0	-0.244142	0.123913	92.699	-1.97026	0.834797	0.000796956	0.00360935	207.125	0.220803	1	0.149046	0.0583281	116.232	2.5553	0.439832
Control + H - NaCl + O	0	-0.366727	0.123913	92.699	-2.95955	0.207287	0.00784777	0.00360935	207.125	2.17429	0.713909	-0.0244884	0.0583281	116.232	-0.419839	1
Control + H - NaCl + P	0	-0.192414	0.129961	92.699	-1.48055	0.982133	0.0115479	0.00360935	207.125	3.19945	0.107827	-0.104017	0.0583281	116.232	-1.78331	0.917333
Control + O - Control + P	0	0.324754	0.123913	92.699	2.62081	0.397664	-0.00439006	0.00360935	207.125	-1.2163	0.997831	0.00644963	0.0583281	116.232	0.110575	1
Control + O - NaCl	0	0.13778	0.123913	92.699	1.1119	0.999091	-0.0124221	0.00360935	207.125	-3.44165	0.0542681	0.0166424	0.0583281	116.232	0.285323	1
Control + O - NaCl + B	0	0.0404137	0.123913	92.699	0.326144	1	-0.0103444	0.00360935	207.125	-2.86601	0.241542	-0.0668482	0.0583281	116.232	-1.14607	0.998783
Control + O - NaCl + C	0	0.251247	0.123913	92.699	2.0276	0.803483	-0.0194513	0.00360935	207.125	-5.38915	2.21747e-05	0.207814	0.0583281	116.232	3.56285	0.0418357
Control + O - NaCl + D	0	0.313247	0.129961	92.699	2.41031	0.545049	-0.00911119	0.00360935	207.125	-2.52433	0.458108	0.0762036	0.0583281	116.232	1.30646	0.994952
Control + O - NaCl + F	0	0.319857	0.123913	92.699	2.58129	0.424208	-0.00808288	0.00360935	207.125	-2.23943	0.668216	-0.0068086	0.0583281	116.232	-0.116729	1
Control + O - NaCl + H	0	0.183045	0.123913	92.699	1.4772	0.982503	-0.0114256	0.00360935	207.125	-3.16556	0.11793	0.185302	0.0583281	116.232	3.17689	0.121377
Control + O - NaCl + O	0	0.0604596	0.123913	92.699	0.487918	1	-0.0043748	0.00360935	207.125	-1.21208	0.997913	0.0117678	0.0583281	116.232	0.201752	1
Control + O - NaCl + P	0	0.234773	0.129961	92.699	1.80648	0.907767	-0.000674654	0.00360935	207.125	-0.186918	1	-0.067761	0.0583281	116.232	-1.16172	0.998582
Control + P - NaCl	0	-0.186974	0.123913	92.699	-1.50891	0.978749	-0.00803206	0.00360935	207.125	-2.22535	0.678265	0.0101927	0.0583281	116.232	0.174748	1
Control + P - NaCl + B	0	-0.28434	0.123913	92.699	-2.29467	0.628464	-0.00595437	0.00360935	207.125	-1.64971	0.956861	-0.0732978	0.0583281	116.232	-1.25665	0.996647
Control + P - NaCl + C	0	-0.0735064	0.123913	92.699	-0.593208	1	-0.0150613	0.00360935	207.125	-4.17285	0.00442377	0.201365	0.0583281	116.232	3.45228	0.0578059
Control + P - NaCl + D	0	-0.0115069	0.129961	92.699	-0.0885409	1	-0.00472114	0.00360935	207.125	-1.30803	0.99525	0.069754	0.0583281	116.232	1.19589	0.998042
Control + P - NaCl + F	0	-0.0048968	0.123913	92.699	-0.0395179	1	-0.00369283	0.00360935	207.125	-1.02313	0.999708	-0.0132582	0.0583281	116.232	-0.227304	1
Control + P - NaCl + H	0	-0.141709	0.123913	92.699	-1.14361	0.99875	-0.00703556	0.00360935	207.125	-1.94926	0.849419	0.178853	0.0583281	116.232	3.06632	0.15906
Control + P - NaCl + O	0	-0.264294	0.123913	92.699	-2.13289	0.7393	1.52535e-05	0.00360935	207.125	0.00422612	1	0.00531818	0.0583281	116.232	0.091177	1
Control + P - NaCl + P	0	-0.0899809	0.129961	92.699	-0.692366	0.999998	0.0037154	0.00360935	207.125	1.02938	0.999686	-0.0742107	0.0583281	116.232	-1.2723	0.996176
NaCl - NaCl + B	0	-0.097366	0.123913	92.699	-0.785758	0.999988	0.00207768	0.00360935	207.125	0.575639	1	-0.0834906	0.0583281	116.232	-1.4314	0.987413
NaCl - NaCl + C	0	0.113468	0.123913	92.699	0.915701	0.999911	-0.00702921	0.00360935	207.125	-1.9475	0.850306	0.191172	0.0583281	116.232	3.27753	0.0935767
NaCl - NaCl + D	0	0.175467	0.129961	92.699	1.35015	0.992653	0.00331092	0.00360935	207.125	0.917318	0.999924	0.0595612	0.0583281	116.232	1.02114	0.999683
NaCl - NaCl + F	0	0.182077	0.123913	92.699	1.46939	0.983342	0.00433923	0.00360935	207.125	1.20222	0.998093	-0.023451	0.0583281	116.232	-0.402053	1
NaCl - NaCl + H	0	0.0452655	0.123913	92.699	0.365299	1	0.000996501	0.00360935	207.125	0.276089	1	0.16866	0.0583281	116.232	2.89157	0.235502
NaCl - NaCl + O	0	-0.07732	0.123913	92.699	-0.623984	0.999999	0.00804731	0.00360935	207.125	2.22957	0.675258	-0.00487456	0.0583281	116.232	-0.0835714	1
NaCl - NaCl + P	0	0.0969932	0.129961	92.699	0.746323	0.999994	0.0117475	0.00360935	207.125	3.25473	0.0928414	-0.0844034	0.0583281	116.232	-1.44705	0.986033
NaCl + B - NaCl + C	0	0.210834	0.123913	92.699	1.70146	0.941257	-0.00910689	0.00360935	207.125	-2.52314	0.458971	0.274663	0.0583281	116.232	4.70892	0.000736688
NaCl + B - NaCl + D	0	0.272833	0.129961	92.699	2.09934	0.760605	0.00123324	0.00360935	207.125	0.341679	1	0.143052	0.0583281	116.232	2.45254	0.513219
NaCl + B - NaCl + F	0	0.279443	0.123913	92.699	2.25515	0.656482	0.00226155	0.00360935	207.125	0.62658	1	0.0600396	0.0583281	116.232	1.02934	0.999652
NaCl + B - NaCl + H	0	0.142632	0.123913	92.699	1.15106	0.998655	-0.00108118	0.00360935	207.125	-0.29955	1	0.25215	0.0583281	116.232	4.32297	0.00324757
NaCl + B - NaCl + O	0	0.020046	0.123913	92.699	0.161774	1	0.00596963	0.00360935	207.125	1.65393	0.955925	0.078616	0.0583281	116.232	1.34782	0.993051
NaCl + B - NaCl + P	0	0.194359	0.129961	92.699	1.49551	0.980404	0.00966978	0.00360935	207.125	2.67909	0.351378	-0.000912838	0.0583281	116.232	-0.0156501	1
NaCl + C - NaCl + D	0	0.0619995	0.129961	92.699	0.477061	1	0.0103401	0.00360935	207.125	2.86482	0.242165	-0.131611	0.0583281	116.232	-2.25639	0.655749
NaCl + C - NaCl + F	0	0.0686096	0.123913	92.699	0.55369	1	0.0113684	0.00360935	207.125	3.14972	0.122902	-0.214623	0.0583281	116.232	-3.67958	0.0293049
NaCl + C - NaCl + H	0	-0.0682022	0.123913	92.699	-0.550402	1	0.00802571	0.00360935	207.125	2.22359	0.679514	-0.0225122	0.0583281	116.232	-0.385959	1
NaCl + C - NaCl + O	0	-0.190788	0.123913	92.699	-1.53969	0.974535	0.0150765	0.00360935	207.125	4.17707	0.00435284	-0.196047	0.0583281	116.232	-3.3611	0.0746669
NaCl + C - NaCl + P	0	-0.0164745	0.129961	92.699	-0.126764	1	0.0187767	0.00360935	207.125	5.20223	5.39919e-05	-0.275575	0.0583281	116.232	-4.72457	0.000692132
NaCl + D - NaCl + F	0	0.00661011	0.129961	92.699	0.0508621	1	0.00102831	0.00360935	207.125	0.284901	1	-0.0830122	0.0583281	116.232	-1.42319	0.988091
NaCl + D - NaCl + H	0	-0.130202	0.129961	92.699	-1.00185	0.999733	-0.00231442	0.00360935	207.125	-0.641229	0.999999	0.109099	0.0583281	116.232	1.87043	0.883689
NaCl + D - NaCl + O	0	-0.252787	0.129961	92.699	-1.94509	0.847637	0.00473639	0.00360935	207.125	1.31226	0.995086	-0.0644358	0.0583281	116.232	-1.10471	0.9992
NaCl + D - NaCl + P	0	-0.078474	0.13574	92.699	-0.578118	1	0.00843654	0.00360935	207.125	2.33741	0.596499	-0.143965	0.0583281	116.232	-2.46819	0.501872
NaCl + F - NaCl + H	0	-0.136812	0.123913	92.699	-1.10409	0.999162	-0.00334273	0.00360935	207.125	-0.92613	0.999915	0.192111	0.0583281	116.232	3.29362	0.0896562
NaCl + F - NaCl + O	0	-0.259397	0.123913	92.699	-2.09338	0.764312	0.00370808	0.00360935	207.125	1.02735	0.999693	0.0185764	0.0583281	116.232	0.318481	1
NaCl + F - NaCl + P	0	-0.0850841	0.129961	92.699	-0.654687	0.999999	0.00740823	0.00360935	207.125	2.05251	0.792343	-0.0609524	0.0583281	116.232	-1.04499	0.999583
NaCl + H - NaCl + O	0	-0.122586	0.123913	92.699	-0.989284	0.999771	0.00705081	0.00360935	207.125	1.95348	0.847277	-0.173534	0.0583281	116.232	-2.97514	0.196276
NaCl + H - NaCl + P	0	0.0517277	0.129961	92.699	0.398023	1	0.010751	0.00360935	207.125	2.97864	0.187481	-0.253063	0.0583281	116.232	-4.33862	0.00306462
NaCl + O - NaCl + P	0	0.174313	0.129961	92.699	1.34127	0.993125	0.00370015	0.00360935	207.125	1.02516	0.999701	-0.0795288	0.0583281	116.232	-1.36347	0.992193
Control - Control + B	3	-0.191263	0.116813	98.1451	-1.63735	0.957149	0.00790723	0.00343929	289.389	2.29909	0.624743	-0.171711	0.0561984	128.949	-3.05544	0.161591
Control - Control + C	3	-0.221118	0.118567	103.196	-1.86492	0.885336	0.0101451	0.00343929	289.389	2.94978	0.197747	-0.215859	0.0561984	128.949	-3.84102	0.0168894
Control - Control + D	3	-0.0190349	0.116813	98.1451	-0.162952	1	0.00728152	0.00343929	289.389	2.11716	0.752653	-0.0692673	0.0561984	128.949	-1.23255	0.997325
Control - Control + F	3	0.00638563	0.116813	98.1451	0.0546656	1	0.00267572	0.00343929	289.389	0.777986	0.999991	-0.0763997	0.0561984	128.949	-1.35946	0.992533
Control - Control + H	3	0.0972258	0.116813	98.1451	0.832323	0.999974	-0.0052581	0.00343929	289.389	-1.52883	0.978315	0.0530535	0.0561984	128.949	0.944039	0.999882
Control - Control + O	3	-0.449581	0.116813	98.1451	-3.84873	0.0182009	-0.00281758	0.00343929	289.389	-0.819235	0.999983	0.0693553	0.0561984	128.949	1.23412	0.997288
Control - Control + P	3	0.0134034	0.116813	98.1451	0.114743	1	0.00484922	0.00343929	289.389	1.40995	0.990022	-0.0333675	0.0561984	128.949	-0.593745	1
Control - NaCl	3	-0.190108	0.116813	98.1451	-1.62746	0.959251	0.00112611	0.00343929	289.389	0.327426	1	-0.0852514	0.0561984	128.949	-1.51697	0.978577
Control - NaCl + B	3	-0.250452	0.116813	98.1451	-2.14405	0.732277	0.0116776	0.00343929	289.389	3.39536	0.0602128	-0.235484	0.0561984	128.949	-4.19023	0.00500079
Control - NaCl + C	3	-0.0253351	0.116813	98.1451	-0.216886	1	-0.000832574	0.00343929	289.389	-0.242077	1	-0.0409142	0.0561984	128.949	-0.728031	0.999996
Control - NaCl + D	3	-0.00278168	0.122514	98.1451	-0.022705	1	0.0103692	0.00343929	289.389	3.01493	0.169349	-0.128017	0.0561984	128.949	-2.27795	0.640348
Control - NaCl + F	3	-0.0748627	0.116813	98.1451	-0.640879	0.999999	0.00410314	0.00343929	289.389	1.19302	0.998305	-0.0848553	0.0561984	128.949	-1.50993	0.979469
Control - NaCl + H	3	-0.0985566	0.116813	98.1451	-0.843715	0.999969	0.000514433	0.00343929	289.389	0.149575	1	0.0448456	0.0561984	128.949	0.797987	0.999986
Control - NaCl + O	3	-0.389822	0.116813	98.1451	-3.33715	0.0822531	-0.000415452	0.00343929	289.389	-0.120796	1	0.0473808	0.0561984	128.949	0.843099	0.999972
Control - NaCl + P	3	-0.175624	0.122514	98.1451	-1.4335	0.98692	0.00703887	0.00343929	289.389	2.04661	0.796675	-0.0612747	0.0561984	128.949	-1.09033	0.999328
Control + B - Control + C	3	-0.0298553	0.118567	103.196	-0.251801	1	0.00223791	0.00343929	289.389	0.65069	0.999999	-0.044148	0.0561984	128.949	-0.785575	0.999989
Control + B - Control + D	3	0.172228	0.116813	98.1451	1.47439	0.982952	-0.000625708	0.00343929	289.389	-0.181929	1	0.102443	0.0561984	128.949	1.82289	0.903493
Control + B - Control + F	3	0.197648	0.116813	98.1451	1.69201	0.94408	-0.00523152	0.00343929	289.389	-1.5211	0.979308	0.0953111	0.0561984	128.949	1.69598	0.944273
Control + B - Control + H	3	0.288488	0.116813	98.1451	2.46967	0.501907	-0.0131653	0.00343929	289.389	-3.82792	0.0146198	0.224764	0.0561984	128.949	3.99948	0.00986036
Control + B - Control + O	3	-0.258318	0.116813	98.1451	-2.21139	0.687031	-0.0107248	0.00343929	289.389	-3.11832	0.130611	0.241066	0.0561984	128.949	4.28956	0.00346742
Control + B - Control + P	3	0.204666	0.116813	98.1451	1.75209	0.926719	-0.00305802	0.00343929	289.389	-0.889142	0.999951	0.138343	0.0561984	128.949	2.4617	0.505996
Control + B - NaCl	3	0.00115447	0.116813	98.1451	0.00988309	1	-0.00678112	0.00343929	289.389	-1.97166	0.838782	0.0864594	0.0561984	128.949	1.53847	0.975666
Control + B - NaCl + B	3	-0.0591897	0.116813	98.1451	-0.506706	1	0.00377038	0.00343929	289.389	1.09627	0.999359	-0.0637732	0.0561984	128.949	-1.13479	0.998934
Control + B - NaCl + C	3	0.165928	0.116813	98.1451	1.42046	0.988017	-0.00873981	0.00343929	289.389	-2.54117	0.444569	0.130797	0.0561984	128.949	2.32741	0.604448
Control + B - NaCl + D	3	0.188481	0.122514	98.1451	1.53844	0.974904	0.00246198	0.00343929	289.389	0.715839	0.999997	0.0436936	0.0561984	128.949	0.777488	0.99999
Control + B - NaCl + F	3	0.1164	0.116813	98.1451	0.996467	0.999754	-0.00380409	0.00343929	289.389	-1.10607	0.999289	0.0868555	0.0561984	128.949	1.54552	0.974649
Control + B - NaCl + H	3	0.0927061	0.116813	98.1451	0.793631	0.999986	-0.0073928	0.00343929	289.389	-2.14951	0.731226	0.216556	0.0561984	128.949	3.85343	0.0162067
Control + B - NaCl + O	3	-0.198559	0.116813	98.1451	-1.69981	0.942009	-0.00832268	0.00343929	289.389	-2.41989	0.534255	0.219092	0.0561984	128.949	3.89854	0.0139315
Control + B - NaCl + P	3	0.0156384	0.122514	98.1451	0.127646	1	-0.000868365	0.00343929	289.389	-0.252484	1	0.110436	0.0561984	128.949	1.96511	0.839381
Control + C - Control + D	3	0.202083	0.118567	103.196	1.70438	0.941027	-0.00286362	0.00343929	289.389	-0.832619	0.999979	0.146592	0.0561984	128.949	2.60847	0.402274
Control + C - Control + F	3	0.227504	0.118567	103.196	1.91878	0.861147	-0.00746943	0.00343929	289.389	-2.17179	0.716074	0.139459	0.0561984	128.949	2.48155	0.491581
Control + C - Control + H	3	0.318344	0.118567	103.196	2.68493	0.354684	-0.0154032	0.00343929	289.389	-4.47861	0.00116013	0.268912	0.0561984	128.949	4.78506	0.000496577
Control + C - Control + O	3	-0.228463	0.118567	103.196	-1.92687	0.857276	-0.0129627	0.00343929	289.389	-3.76901	0.0179718	0.285214	0.0561984	128.949	5.07513	0.00014684
Control + C - Control + P	3	0.234521	0.118567	103.196	1.97796	0.83143	-0.00529593	0.00343929	289.389	-1.53983	0.97684	0.182491	0.0561984	128.949	3.24727	0.0998589
Control + C - NaCl	3	0.0310098	0.118567	103.196	0.261538	1	-0.00901903	0.00343929	289.389	-2.62235	0.387326	0.130607	0.0561984	128.949	2.32404	0.606907
Control + C - NaCl + B	3	-0.0293344	0.118567	103.196	-0.247407	1	0.00153247	0.00343929	289.389	0.445577	1	-0.0196252	0.0561984	128.949	-0.349213	1
Control + C - NaCl + C	3	0.195783	0.118567	103.196	1.65124	0.954288	-0.0109777	0.00343929	289.389	-3.19186	0.107509	0.174945	0.0561984	128.949	3.11298	0.140608
Control + C - NaCl + D	3	0.218336	0.124188	102.735	1.75811	0.925058	0.000224067	0.00343929	289.389	0.0651492	1	0.0878416	0.0561984	128.949	1.56306	0.971974
Control + C - NaCl + F	3	0.146255	0.118567	103.196	1.23352	0.99719	-0.00604201	0.00343929	289.389	-1.75676	0.929161	0.131003	0.0561984	128.949	2.33109	0.601758
Control + C - NaCl + H	3	0.122561	0.118567	103.196	1.03369	0.999623	-0.00963071	0.00343929	289.389	-2.8002	0.274985	0.260704	0.0561984	128.949	4.639	0.000897525
Control + C - NaCl + O	3	-0.168704	0.118567	103.196	-1.42285	0.987915	-0.0105606	0.00343929	289.389	-3.07058	0.147559	0.26324	0.0561984	128.949	4.68412	0.000748771
Control + C - NaCl + P	3	0.0454938	0.124188	102.735	0.36633	1	-0.00310628	0.00343929	289.389	-0.903174	0.999941	0.154584	0.0561984	128.949	2.75069	0.311305
Control + D - Control + F	3	0.0254205	0.116813	98.1451	0.217618	1	-0.00460581	0.00343929	289.389	-1.33917	0.994088	-0.00713237	0.0561984	128.949	-0.126914	1
Control + D - Control + H	3	0.116261	0.116813	98.1451	0.995275	0.999757	-0.0125396	0.00343929	289.389	-3.64599	0.0272872	0.122321	0.0561984	128.949	2.17659	0.711426
Control + D - Control + O	3	-0.430546	0.116813	98.1451	-3.68578	0.0302986	-0.0100991	0.00343929	289.389	-2.93639	0.203974	0.138623	0.0561984	128.949	2.46667	0.50238
Control + D - Control + P	3	0.0324383	0.116813	98.1451	0.277695	1	-0.00243231	0.00343929	289.389	-0.707212	0.999998	0.0358998	0.0561984	128.949	0.638806	0.999999
Control + D - NaCl	3	-0.171073	0.116813	98.1451	-1.46451	0.983988	-0.00615541	0.00343929	289.389	-1.78973	0.918284	-0.015984	0.0561984	128.949	-0.284422	1
Control + D - NaCl + B	3	-0.231417	0.116813	98.1451	-1.9811	0.82946	0.00439609	0.00343929	289.389	1.2782	0.996386	-0.166217	0.0561984	128.949	-2.95768	0.202463
Control + D - NaCl + C	3	-0.00630019	0.116813	98.1451	-0.0539341	1	-0.0081141	0.00343929	289.389	-2.35924	0.579835	0.0283532	0.0561984	128.949	0.504519	1
Control + D - NaCl + D	3	0.0162532	0.122514	98.1451	0.132664	1	0.00308769	0.00343929	289.389	0.897769	0.999945	-0.0587499	0.0561984	128.949	-1.0454	0.99959
Control + D - NaCl + F	3	-0.0558279	0.116813	98.1451	-0.477927	1	-0.00317839	0.00343929	289.389	-0.924141	0.99992	-0.015588	0.0561984	128.949	-0.277375	1
Control + D - NaCl + H	3	-0.0795217	0.116813	98.1451	-0.680763	0.999998	-0.00676709	0.00343929	289.389	-1.96758	0.840924	0.114113	0.0561984	128.949	2.03054	0.803542
Control + D - NaCl + O	3	-0.370787	0.116813	98.1451	-3.1742	0.125066	-0.00769698	0.00343929	289.389	-2.23796	0.669459	0.116648	0.0561984	128.949	2.07565	0.776728
Control + D - NaCl + P	3	-0.156589	0.122514	98.1451	-1.27813	0.99586	-0.000242657	0.00343929	289.389	-0.0705545	1	0.00799263	0.0561984	128.949	0.142222	1
Control + F - Control + H	3	0.0908402	0.116813	98.1451	0.777658	0.999989	-0.00793382	0.00343929	289.389	-2.30682	0.61901	0.129453	0.0561984	128.949	2.3035	0.621868
Control + F - Control + O	3	-0.455966	0.116813	98.1451	-3.9034	0.0152554	-0.0054933	0.00343929	289.389	-1.59722	0.967843	0.145755	0.0561984	128.949	2.59358	0.412422
Control + F - Control + P	3	0.00701775	0.116813	98.1451	0.060077	1	0.0021735	0.00343929	289.389	0.631962	0.999999	0.0430322	0.0561984	128.949	0.76572	0.999992
Control + F - NaCl	3	-0.196494	0.116813	98.1451	-1.68213	0.946629	-0.0015496	0.00343929	289.389	-0.450559	1	-0.00885168	0.0561984	128.949	-0.157508	1
Control + F - NaCl + B	3	-0.256838	0.116813	98.1451	-2.19872	0.695718	0.0090019	0.00343929	289.389	2.61737	0.390749	-0.159084	0.0561984	128.949	-2.83076	0.265646
Control + F - NaCl + C	3	-0.0317207	0.116813	98.1451	-0.271552	1	-0.00350829	0.00343929	289.389	-1.02006	0.999729	0.0354855	0.0561984	128.949	0.631433	0.999999
Control + F - NaCl + D	3	-0.00916732	0.122514	98.1451	-0.0748266	1	0.00769349	0.00343929	289.389	2.23694	0.670189	-0.0516176	0.0561984	128.949	-0.918489	0.999916
Control + F - NaCl + F	3	-0.0812484	0.116813	98.1451	-0.695544	0.999998	0.00142742	0.00343929	289.389	0.415034	1	-0.00845564	0.0561984	128.949	-0.150461	1
Control + F - NaCl + H	3	-0.104942	0.116813	98.1451	-0.898381	0.999931	-0.00216128	0.00343929	289.389	-0.62841	1	0.121245	0.0561984	128.949	2.15745	0.724301
Control + F - NaCl + O	3	-0.396207	0.116813	98.1451	-3.39182	0.0709579	-0.00309117	0.00343929	289.389	-0.898781	0.999944	0.12378	0.0561984	128.949	2.20256	0.693638
Control + F - NaCl + P	3	-0.18201	0.122514	98.1451	-1.48562	0.981712	0.00436315	0.00343929	289.389	1.26862	0.996667	0.015125	0.0561984	128.949	0.269136	1
Control + H - Control + O	3	-0.546807	0.116813	98.1451	-4.68106	0.00095425	0.00244051	0.00343929	289.389	0.709599	0.999998	0.0163018	0.0561984	128.949	0.290077	1
Control + H - Control + P	3	-0.0838225	0.116813	98.1451	-0.717581	0.999996	0.0101073	0.00343929	289.389	2.93878	0.202854	-0.086421	0.0561984	128.949	-1.53778	0.975764
Control + H - NaCl	3	-0.287334	0.116813	98.1451	-2.45979	0.509006	0.00638421	0.00343929	289.389	1.85626	0.893063	-0.138305	0.0561984	128.949	-2.46101	0.506495
Control + H - NaCl + B	3	-0.347678	0.116813	98.1451	-2.97638	0.198705	0.0169357	0.00343929	289.389	4.92419	0.000161012	-0.288538	0.0561984	128.949	-5.13427	0.000113793
Control + H - NaCl + C	3	-0.122561	0.116813	98.1451	-1.04921	0.999544	0.00442553	0.00343929	289.389	1.28676	0.996118	-0.0939676	0.0561984	128.949	-1.67207	0.950309
Control + H - NaCl + D	3	-0.100008	0.122514	98.1451	-0.816294	0.99998	0.0156273	0.00343929	289.389	4.54376	0.000879114	-0.181071	0.0561984	128.949	-3.22199	0.1067
Control + H - NaCl + F	3	-0.172089	0.116813	98.1451	-1.4732	0.98308	0.00936124	0.00343929	289.389	2.72185	0.321951	-0.137909	0.0561984	128.949	-2.45396	0.51163
Control + H - NaCl + H	3	-0.195782	0.116813	98.1451	-1.67604	0.948158	0.00577253	0.00343929	289.389	1.67841	0.950899	-0.00820788	0.0561984	128.949	-0.146052	1
Control + H - NaCl + O	3	-0.487047	0.116813	98.1451	-4.16948	0.00622523	0.00484265	0.00343929	289.389	1.40804	0.990156	-0.00567268	0.0561984	128.949	-0.10094	1
Control + H - NaCl + P	3	-0.27285	0.122514	98.1451	-2.22709	0.676169	0.012297	0.00343929	289.389	3.57544	0.0343795	-0.114328	0.0561984	128.949	-2.03437	0.801329
Control + O - Control + P	3	0.462984	0.116813	98.1451	3.96348	0.0125262	0.0076668	0.00343929	289.389	2.22918	0.675763	-0.102723	0.0561984	128.949	-1.82786	0.901584
Control + O - NaCl	3	0.259473	0.116813	98.1451	2.22127	0.680206	0.0039437	0.00343929	289.389	1.14666	0.99892	-0.154607	0.0561984	128.949	-2.75109	0.311066
Control + O - NaCl + B	3	0.199128	0.116813	98.1451	1.70468	0.940687	0.0144952	0.00343929	289.389	4.21459	0.00342181	-0.304839	0.0561984	128.949	-5.42435	3.16212e-05
Control + O - NaCl + C	3	0.424246	0.116813	98.1451	3.63185	0.0356609	0.00198501	0.00343929	289.389	0.577157	1	-0.110269	0.0561984	128.949	-1.96215	0.840914
Control + O - NaCl + D	3	0.446799	0.122514	98.1451	3.64692	0.0340836	0.0131868	0.00343929	289.389	3.83416	0.0143002	-0.197373	0.0561984	128.949	-3.51207	0.0475274
Control + O - NaCl + F	3	0.374718	0.116813	98.1451	3.20786	0.115006	0.00692072	0.00343929	289.389	2.01225	0.81661	-0.154211	0.0561984	128.949	-2.74404	0.315286
Control + O - NaCl + H	3	0.351024	0.116813	98.1451	3.00502	0.186429	0.00333202	0.00343929	289.389	0.96881	0.999856	-0.0245097	0.0561984	128.949	-0.436129	1
Control + O - NaCl + O	3	0.0597592	0.116813	98.1451	0.511582	1	0.00240213	0.00343929	289.389	0.698439	0.999998	-0.0219745	0.0561984	128.949	-0.391017	1
Control + O - NaCl + P	3	0.273956	0.122514	98.1451	2.23612	0.669876	0.00985645	0.00343929	289.389	2.86584	0.239032	-0.13063	0.0561984	128.949	-2.32444	0.606615
Control + P - NaCl	3	-0.203512	0.116813	98.1451	-1.74221	0.9298	-0.0037231	0.00343929	289.389	-1.08252	0.999448	-0.0518839	0.0561984	128.949	-0.923228	0.99991
Control + P - NaCl + B	3	-0.263856	0.116813	98.1451	-2.25879	0.653949	0.0068284	0.00343929	289.389	1.98541	0.831446	-0.202117	0.0561984	128.949	-3.59648	0.0368575
Control + P - NaCl + C	3	-0.0387384	0.116813	98.1451	-0.331629	1	-0.00568179	0.00343929	289.389	-1.65202	0.956992	-0.00754668	0.0561984	128.949	-0.134286	1
Control + P - NaCl + D	3	-0.0161851	0.122514	98.1451	-0.132108	1	0.00551999	0.00343929	289.389	1.60498	0.966447	-0.0946498	0.0561984	128.949	-1.68421	0.947306
Control + P - NaCl + F	3	-0.0882661	0.116813	98.1451	-0.755621	0.999993	-0.00074608	0.00343929	289.389	-0.216928	1	-0.0514878	0.0561984	128.949	-0.91618	0.999919
Control + P - NaCl + H	3	-0.11196	0.116813	98.1451	-0.958458	0.999847	-0.00433478	0.00343929	289.389	-1.26037	0.996894	0.0782131	0.0561984	128.949	1.39173	0.990561
Control + P - NaCl + O	3	-0.403225	0.116813	98.1451	-3.4519	0.0600871	-0.00526467	0.00343929	289.389	-1.53074	0.978065	0.0807483	0.0561984	128.949	1.43684	0.987116
Control + P - NaCl + P	3	-0.189028	0.122514	98.1451	-1.5429	0.974251	0.00218965	0.00343929	289.389	0.636658	0.999999	-0.0279072	0.0561984	128.949	-0.496584	1
NaCl - NaCl + B	3	-0.0603442	0.116813	98.1451	-0.51659	1	0.0105515	0.00343929	289.389	3.06793	0.148544	-0.150233	0.0561984	128.949	-2.67326	0.359398
NaCl - NaCl + C	3	0.164773	0.116813	98.1451	1.41058	0.988798	-0.00195869	0.00343929	289.389	-0.569504	1	0.0443372	0.0561984	128.949	0.788941	0.999988
NaCl - NaCl + D	3	0.187326	0.122514	98.1451	1.52902	0.976243	0.0092431	0.00343929	289.389	2.6875	0.343843	-0.0427659	0.0561984	128.949	-0.760981	0.999993
NaCl - NaCl + F	3	0.115245	0.116813	98.1451	0.986584	0.999782	0.00297702	0.00343929	289.389	0.865593	0.999966	0.000396035	0.0561984	128.949	0.00704709	1
NaCl - NaCl + H	3	0.0915516	0.116813	98.1451	0.783747	0.999988	-0.000611681	0.00343929	289.389	-0.177851	1	0.130097	0.0561984	128.949	2.31496	0.613533
NaCl - NaCl + O	3	-0.199713	0.116813	98.1451	-1.70969	0.939307	-0.00154157	0.00343929	289.389	-0.448222	1	0.132632	0.0561984	128.949	2.36007	0.580516
NaCl - NaCl + P	3	0.014484	0.122514	98.1451	0.118223	1	0.00591275	0.00343929	289.389	1.71918	0.94029	0.0239767	0.0561984	128.949	0.426644	1
NaCl + B - NaCl + C	3	0.225117	0.116813	98.1451	1.92717	0.856812	-0.0125102	0.00343929	289.389	-3.63743	0.0280722	0.19457	0.0561984	128.949	3.4622	0.0550174
NaCl + B - NaCl + D	3	0.247671	0.122514	98.1451	2.02157	0.807252	-0.0013084	0.00343929	289.389	-0.380428	1	0.107467	0.0561984	128.949	1.91228	0.865472
NaCl + B - NaCl + F	3	0.17559	0.116813	98.1451	1.50317	0.979633	-0.00757448	0.00343929	289.389	-2.20234	0.694831	0.150629	0.0561984	128.949	2.6803	0.354872
NaCl + B - NaCl + H	3	0.151896	0.116813	98.1451	1.30034	0.995046	-0.0111632	0.00343929	289.389	-3.24578	0.0927345	0.28033	0.0561984	128.949	4.98822	0.000212753
NaCl + B - NaCl + O	3	-0.139369	0.116813	98.1451	-1.1931	0.998024	-0.0120931	0.00343929	289.389	-3.51615	0.041541	0.282865	0.0561984	128.949	5.03333	0.000175612
NaCl + B - NaCl + P	3	0.0748281	0.122514	98.1451	0.610772	1	-0.00463875	0.00343929	289.389	-1.34875	0.993636	0.174209	0.0561984	128.949	3.0999	0.145185
NaCl + C - NaCl + D	3	0.0225534	0.122514	98.1451	0.184088	1	0.0112018	0.00343929	289.389	3.25701	0.0898764	-0.0871031	0.0561984	128.949	-1.54992	0.973996
NaCl + C - NaCl + F	3	-0.0495277	0.116813	98.1451	-0.423993	1	0.00493571	0.00343929	289.389	1.4351	0.98812	-0.0439412	0.0561984	128.949	-0.781894	0.999989
NaCl + C - NaCl + H	3	-0.0732215	0.116813	98.1451	-0.626829	0.999999	0.00134701	0.00343929	289.389	0.391653	1	0.0857598	0.0561984	128.949	1.52602	0.977387
NaCl + C - NaCl + O	3	-0.364486	0.116813	98.1451	-3.12027	0.142624	0.000417122	0.00343929	289.389	0.121281	1	0.088295	0.0561984	128.949	1.57113	0.970674
NaCl + C - NaCl + P	3	-0.150289	0.122514	98.1451	-1.22671	0.997326	0.00787144	0.00343929	289.389	2.28868	0.632439	-0.0203605	0.0561984	128.949	-0.362297	1
NaCl + D - NaCl + F	3	-0.072081	0.122514	98.1451	-0.588349	1	-0.00626607	0.00343929	289.389	-1.82191	0.906639	0.0431619	0.0561984	128.949	0.768028	0.999992
NaCl + D - NaCl + H	3	-0.0957749	0.122514	98.1451	-0.781746	0.999989	-0.00985478	0.00343929	289.389	-2.86535	0.239287	0.172863	0.0561984	128.949	3.07594	0.153861
NaCl + D - NaCl + O	3	-0.38704	0.122514	98.1451	-3.15915	0.129786	-0.0107847	0.00343929	289.389	-3.13572	0.124823	0.175398	0.0561984	128.949	3.12105	0.137842
NaCl + D - NaCl + P	3	-0.172843	0.127962	98.1451	-1.35074	0.992697	-0.00333034	0.00343929	289.389	-0.968323	0.999857	0.0667425	0.0561984	128.949	1.18762	0.998221
NaCl + F - NaCl + H	3	-0.0236938	0.116813	98.1451	-0.202836	1	-0.0035887	0.00343929	289.389	-1.04344	0.999644	0.129701	0.0561984	128.949	2.30791	0.618663
NaCl + F - NaCl + O	3	-0.314959	0.116813	98.1451	-2.69627	0.348264	-0.00451859	0.00343929	289.389	-1.31381	0.995159	0.132236	0.0561984	128.949	2.35302	0.585689
NaCl + F - NaCl + P	3	-0.100761	0.122514	98.1451	-0.822448	0.999978	0.00293573	0.00343929	289.389	0.853586	0.999971	0.0235806	0.0561984	128.949	0.419596	1
NaCl + H - NaCl + O	3	-0.291265	0.116813	98.1451	-2.49344	0.484918	-0.000929884	0.00343929	289.389	-0.270371	1	0.00253521	0.0561984	128.949	0.0451118	1
NaCl + H - NaCl + P	3	-0.0770676	0.122514	98.1451	-0.629051	0.999999	0.00652443	0.00343929	289.389	1.89703	0.875404	-0.10612	0.0561984	128.949	-1.88832	0.876427
NaCl + O - NaCl + P	3	0.214197	0.122514	98.1451	1.74835	0.927896	0.00745432	0.00343929	289.389	2.1674	0.719086	-0.108655	0.0561984	128.949	-1.93343	0.855344
Control - Control + B	5	-0.170531	0.112404	102.02	-1.51712	0.977966	0.00581177	0.00336148	351.295	1.72893	0.937876	-0.160748	0.0550166	137.173	-2.92182	0.218279
Control - Control + C	5	-0.240183	0.11403	107.257	-2.10631	0.756893	0.00249873	0.00336148	351.295	0.743343	0.999995	-0.171687	0.0550166	137.173	-3.12063	0.137113
Control - Control + D	5	-0.0534865	0.112404	102.02	-0.475841	1	0.00856816	0.00336148	351.295	2.54893	0.438319	-0.0310134	0.0550166	137.173	-0.56371	1
Control - Control + F	5	0.0111092	0.112404	102.02	0.0988322	1	0.0048105	0.00336148	351.295	1.43107	0.98856	-0.104282	0.0550166	137.173	-1.89547	0.873522
Control - Control + H	5	0.126015	0.112404	102.02	1.12108	0.999025	0.00999216	0.00336148	351.295	2.97255	0.186251	-0.108922	0.0550166	137.173	-1.9798	0.831962
Control - Control + O	5	-0.402618	0.112404	102.02	-3.58188	0.0409108	0.00985244	0.00336148	351.295	2.93099	0.205327	-0.0854769	0.0550166	137.173	-1.55366	0.973589
Control - Control + P	5	-0.179787	0.112404	102.02	-1.59946	0.964944	0.0143618	0.00336148	351.295	4.27247	0.00259191	-0.0797005	0.0550166	137.173	-1.44866	0.986163
Control - NaCl	5	-0.219847	0.112404	102.02	-1.95586	0.842833	0.00571003	0.00336148	351.295	1.69867	0.946137	-0.117872	0.0550166	137.173	-2.14248	0.734406
Control - NaCl + B	5	-0.232996	0.112404	102.02	-2.07284	0.777388	0.00740762	0.00336148	351.295	2.20368	0.694037	-0.220167	0.0550166	137.173	-4.00182	0.00955082
Control - NaCl + C	5	-0.0589502	0.112404	102.02	-0.524447	1	-0.00272473	0.00336148	351.295	-0.810576	0.999986	0.109112	0.0550166	137.173	1.98325	0.830121
Control - NaCl + D	5	-0.176479	0.117891	102.02	-1.49697	0.980491	0.0114092	0.00336148	351.295	3.3941	0.0595334	-0.0839191	0.0550166	137.173	-1.52534	0.977617
Control - NaCl + F	5	-0.0931701	0.112404	102.02	-0.828884	0.999976	0.011142	0.00336148	351.295	3.31461	0.0753203	-0.199051	0.0550166	137.173	-3.61802	0.0339954
Control - NaCl + H	5	-0.13008	0.112404	102.02	-1.15725	0.998604	-0.00178907	0.00336148	351.295	-0.532228	1	0.0732598	0.0550166	137.173	1.3316	0.994004
Control - NaCl + O	5	-0.235306	0.112404	102.02	-2.09339	0.764766	0.0150649	0.00448324	598.083	3.36028	0.0640459	-0.143746	0.0637283	231.61	-2.2556	0.656617
Control - NaCl + P	5	-0.312735	0.117891	102.02	-2.65275	0.375458	0.0147701	0.00336148	351.295	4.39392	0.00156889	-0.140587	0.0550166	137.173	-2.55536	0.438441
Control + B - Control + C	5	-0.0696521	0.11403	107.257	-0.610821	1	-0.00331303	0.00336148	351.295	-0.985589	0.999826	-0.0109383	0.0550166	137.173	-0.198819	1
Control + B - Control + D	5	0.117045	0.112404	102.02	1.04128	0.999587	0.0027564	0.00336148	351.295	0.819996	0.999983	0.129735	0.0550166	137.173	2.35811	0.581824
Control + B - Control + F	5	0.18164	0.112404	102.02	1.61595	0.96176	-0.00100126	0.00336148	351.295	-0.297863	1	0.0564661	0.0550166	137.173	1.02635	0.999675
Control + B - Control + H	5	0.296546	0.112404	102.02	2.63821	0.384964	0.00418039	0.00336148	351.295	1.24362	0.997351	0.0518266	0.0550166	137.173	0.942018	0.999886
Control + B - Control + O	5	-0.232087	0.112404	102.02	-2.06475	0.782269	0.00404068	0.00336148	351.295	1.20205	0.998182	0.0752715	0.0550166	137.173	1.36816	0.992103
Control + B - Control + P	5	-0.00925542	0.112404	102.02	-0.0823404	1	0.00855004	0.00336148	351.295	2.54354	0.442217	0.0810478	0.0550166	137.173	1.47315	0.983778
Control + B - NaCl	5	-0.0493157	0.112404	102.02	-0.438735	1	-0.000101735	0.00336148	351.295	-0.030265	1	0.0428765	0.0550166	137.173	0.779337	0.99999
Control + B - NaCl + B	5	-0.0624651	0.112404	102.02	-0.555718	1	0.00159586	0.00336148	351.295	0.474748	1	-0.0594184	0.0550166	137.173	-1.08001	0.999405
Control + B - NaCl + C	5	0.111581	0.112404	102.02	0.992675	0.999767	-0.0085365	0.00336148	351.295	-2.53951	0.445135	0.26986	0.0550166	137.173	4.90506	0.00028583
Control + B - NaCl + D	5	-0.0059475	0.117891	102.02	-0.0504493	1	0.00559742	0.00336148	351.295	1.66517	0.954328	0.0768293	0.0550166	137.173	1.39647	0.990314
Control + B - NaCl + F	5	0.077361	0.112404	102.02	0.688239	0.999998	0.00533022	0.00336148	351.295	1.58568	0.970068	-0.0383026	0.0550166	137.173	-0.696201	0.999998
Control + B - NaCl + H	5	0.0404509	0.112404	102.02	0.359869	1	-0.00760084	0.00336148	351.295	-2.26116	0.652674	0.234008	0.0550166	137.173	4.25341	0.00384445
Control + B - NaCl + O	5	-0.0647751	0.112404	102.02	-0.576269	1	0.00925317	0.00448324	598.083	2.06395	0.78726	0.0170027	0.0637283	231.61	0.266799	1
Control + B - NaCl + P	5	-0.142204	0.117891	102.02	-1.20624	0.997791	0.00895831	0.00336148	351.295	2.66499	0.357687	0.0201612	0.0550166	137.173	0.366456	1
Control + C - Control + D	5	0.186697	0.11403	107.257	1.63726	0.957547	0.00606943	0.00336148	351.295	1.80558	0.91307	0.140673	0.0550166	137.173	2.55693	0.437342
Control + C - Control + F	5	0.251292	0.11403	107.257	2.20374	0.692477	0.00231177	0.00336148	351.295	0.687726	0.999998	0.0674044	0.0550166	137.173	1.22517	0.997519
Control + C - Control + H	5	0.366198	0.11403	107.257	3.21141	0.112456	0.00749343	0.00336148	351.295	2.22921	0.675848	0.0627649	0.0550166	137.173	1.14084	0.99888
Control + C - Control + O	5	-0.162435	0.11403	107.257	-1.42449	0.98785	0.00735371	0.00336148	351.295	2.18764	0.705296	0.0862098	0.0550166	137.173	1.56698	0.971512
Control + C - Control + P	5	0.0603967	0.11403	107.257	0.529655	1	0.0118631	0.00336148	351.295	3.52912	0.0391325	0.0919862	0.0550166	137.173	1.67197	0.950559
Control + C - NaCl	5	0.0203364	0.11403	107.257	0.178342	1	0.0032113	0.00336148	351.295	0.955324	0.999882	0.0538148	0.0550166	137.173	0.978156	0.999819
Control + C - NaCl + B	5	0.00718701	0.11403	107.257	0.0630272	1	0.00490889	0.00336148	351.295	1.46034	0.986063	-0.04848	0.0550166	137.173	-0.88119	0.999951
Control + C - NaCl + C	5	0.181233	0.11403	107.257	1.58934	0.966978	-0.00522346	0.00336148	351.295	-1.55392	0.975044	0.280798	0.0550166	137.173	5.10388	0.000121731
Control + C - NaCl + D	5	0.0637046	0.119442	106.778	0.533352	1	0.00891045	0.00336148	351.295	2.65075	0.367197	0.0877676	0.0550166	137.173	1.59529	0.966686
Control + C - NaCl + F	5	0.147013	0.11403	107.257	1.28925	0.995542	0.00864325	0.00336148	351.295	2.57127	0.422297	-0.0273643	0.0550166	137.173	-0.497383	1
Control + C - NaCl + H	5	0.110103	0.11403	107.257	0.965559	0.999836	-0.0042878	0.00336148	351.295	-1.27557	0.99651	0.244946	0.0550166	137.173	4.45223	0.00180144
Control + C - NaCl + O	5	0.00487695	0.11403	107.257	0.0427689	1	0.0125662	0.00448324	598.083	2.80293	0.270158	0.027941	0.0637283	231.61	0.438439	1
Control + C - NaCl + P	5	-0.0725518	0.119442	106.778	-0.607423	1	0.0122713	0.00336148	351.295	3.65058	0.0262812	0.0310995	0.0550166	137.173	0.565275	1
Control + D - Control + F	5	0.0645957	0.112404	102.02	0.574673	1	-0.00375766	0.00336148	351.295	-1.11786	0.999208	-0.0732688	0.0550166	137.173	-1.33176	0.993996
Control + D - Control + H	5	0.179501	0.112404	102.02	1.59692	0.965416	0.001424	0.00336148	351.295	0.423622	1	-0.0779084	0.0550166	137.173	-1.41609	0.988892
Control + D - Control + O	5	-0.349132	0.112404	102.02	-3.10604	0.146845	0.00128428	0.00336148	351.295	0.382058	1	-0.0544635	0.0550166	137.173	-0.989947	0.99979
Control + D - Control + P	5	-0.1263	0.112404	102.02	-1.12362	0.999	0.00579364	0.00336148	351.295	1.72354	0.939409	-0.0486871	0.0550166	137.173	-0.884953	0.999948
Control + D - NaCl	5	-0.16636	0.112404	102.02	-1.48002	0.982435	-0.00285813	0.00336148	351.295	-0.850261	0.999973	-0.0868585	0.0550166	137.173	-1.57877	0.969571
Control + D - NaCl + B	5	-0.17951	0.112404	102.02	-1.597	0.965402	-0.00116054	0.00336148	351.295	-0.345248	1	-0.189153	0.0550166	137.173	-3.43811	0.0583247
Control + D - NaCl + C	5	-0.00546364	0.112404	102.02	-0.048607	1	-0.0112929	0.00336148	351.295	-3.3595	0.0660227	0.140125	0.0550166	137.173	2.54696	0.44436
Control + D - NaCl + D	5	-0.122992	0.117891	102.02	-1.04327	0.999578	0.00284102	0.00336148	351.295	0.845169	0.999975	-0.0529057	0.0550166	137.173	-0.961632	0.999853
Control + D - NaCl + F	5	-0.0396836	0.112404	102.02	-0.353043	1	0.00257382	0.00336148	351.295	0.765681	0.999993	-0.168038	0.0550166	137.173	-3.05431	0.16114
Control + D - NaCl + H	5	-0.0765937	0.112404	102.02	-0.681413	0.999998	-0.0103572	0.00336148	351.295	-3.08116	0.142474	0.104273	0.0550166	137.173	1.89531	0.873596
Control + D - NaCl + O	5	-0.18182	0.112404	102.02	-1.61755	0.961441	0.00649677	0.00448324	598.083	1.44912	0.987316	-0.112732	0.0637283	231.61	-1.76895	0.924737
Control + D - NaCl + P	5	-0.259248	0.117891	102.02	-2.19906	0.695575	0.00620191	0.00336148	351.295	1.845	0.898055	-0.109574	0.0550166	137.173	-1.99165	0.825591
Control + F - Control + H	5	0.114905	0.112404	102.02	1.02225	0.999669	0.00518165	0.00336148	351.295	1.54148	0.976808	-0.00463954	0.0550166	137.173	-0.0843298	1
Control + F - Control + O	5	-0.413728	0.112404	102.02	-3.68071	0.0303854	0.00504194	0.00336148	351.295	1.49992	0.98201	0.0188053	0.0550166	137.173	0.341812	1
Control + F - Control + P	5	-0.190896	0.112404	102.02	-1.6983	0.942612	0.0095513	0.00336148	351.295	2.8414	0.250901	0.0245817	0.0550166	137.173	0.446806	1
Control + F - NaCl	5	-0.230956	0.112404	102.02	-2.05469	0.788274	0.000899525	0.00336148	351.295	0.267598	1	-0.0135897	0.0550166	137.173	-0.24701	1
Control + F - NaCl + B	5	-0.244105	0.112404	102.02	-2.17167	0.714121	0.00259712	0.00336148	351.295	0.772611	0.999992	-0.115884	0.0550166	137.173	-2.10636	0.757801
Control + F - NaCl + C	5	-0.0700593	0.112404	102.02	-0.62328	0.999999	-0.00753524	0.00336148	351.295	-2.24164	0.666876	0.213394	0.0550166	137.173	3.87872	0.0145892
Control + F - NaCl + D	5	-0.187588	0.117891	102.02	-1.5912	0.966463	0.00659868	0.00336148	351.295	1.96303	0.843712	0.0203632	0.0550166	137.173	0.370128	1
Control + F - NaCl + F	5	-0.104279	0.112404	102.02	-0.927716	0.999899	0.00633148	0.00336148	351.295	1.88354	0.881853	-0.0947687	0.0550166	137.173	-1.72255	0.937227
Control + F - NaCl + H	5	-0.141189	0.112404	102.02	-1.25609	0.996581	-0.00659958	0.00336148	351.295	-1.9633	0.843573	0.177542	0.0550166	137.173	3.22706	0.104478
Control + F - NaCl + O	5	-0.246415	0.112404	102.02	-2.19222	0.700238	0.0102544	0.00448324	598.083	2.28728	0.633415	-0.0394635	0.0637283	231.61	-0.619246	1
Control + F - NaCl + P	5	-0.323844	0.117891	102.02	-2.74699	0.316761	0.00995957	0.00336148	351.295	2.96286	0.190583	-0.0363049	0.0550166	137.173	-0.659891	0.999999
Control + H - Control + O	5	-0.528633	0.112404	102.02	-4.70296	0.000845995	-0.000139715	0.00336148	351.295	-0.0415637	1	0.0234449	0.0550166	137.173	0.426142	1
Control + H - Control + P	5	-0.305801	0.112404	102.02	-2.72055	0.332702	0.00436964	0.00336148	351.295	1.29992	0.995728	0.0292213	0.0550166	137.173	0.531136	1
Control + H - NaCl	5	-0.345861	0.112404	102.02	-3.07694	0.157341	-0.00428213	0.00336148	351.295	-1.27388	0.99656	-0.00895012	0.0550166	137.173	-0.16268	1
Control + H - NaCl + B	5	-0.359011	0.112404	102.02	-3.19392	0.1184	-0.00258454	0.00336148	351.295	-0.76887	0.999993	-0.111245	0.0550166	137.173	-2.02203	0.808693
Control + H - NaCl + C	5	-0.184965	0.112404	102.02	-1.64553	0.955523	-0.0127169	0.00336148	351.295	-3.78313	0.0166608	0.218033	0.0550166	137.173	3.96305	0.0109317
Control + H - NaCl + D	5	-0.302493	0.117891	102.02	-2.56588	0.433725	0.00141702	0.00336148	351.295	0.421547	1	0.0250027	0.0550166	137.173	0.454457	1
Control + H - NaCl + F	5	-0.219185	0.112404	102.02	-1.94997	0.845816	0.00114982	0.00336148	351.295	0.342059	1	-0.0901292	0.0550166	137.173	-1.63822	0.958236
Control + H - NaCl + H	5	-0.256095	0.112404	102.02	-2.27834	0.640086	-0.0117812	0.00336148	351.295	-3.50478	0.0422848	0.182182	0.0550166	137.173	3.31139	0.0833341
Control + H - NaCl + O	5	-0.361321	0.112404	102.02	-3.21447	0.112425	0.00507277	0.00448324	598.083	1.1315	0.999115	-0.0348239	0.0637283	231.61	-0.546444	1
Control + H - NaCl + P	5	-0.43875	0.117891	102.02	-3.72167	0.0267834	0.00477792	0.00336148	351.295	1.42137	0.989303	-0.0316654	0.0550166	137.173	-0.575561	1
Control + O - Control + P	5	0.222832	0.112404	102.02	1.98241	0.828999	0.00450936	0.00336148	351.295	1.34148	0.994053	0.00577639	0.0550166	137.173	0.104994	1
Control + O - NaCl	5	0.182772	0.112404	102.02	1.62602	0.959715	-0.00414241	0.00336148	351.295	-1.23232	0.997604	-0.032395	0.0550166	137.173	-0.588822	1
Control + O - NaCl + B	5	0.169622	0.112404	102.02	1.50904	0.979008	-0.00244482	0.00336148	351.295	-0.727306	0.999997	-0.13469	0.0550166	137.173	-2.44817	0.515567
Control + O - NaCl + C	5	0.343668	0.112404	102.02	3.05743	0.164692	-0.0125772	0.00336148	351.295	-3.74156	0.0192657	0.194588	0.0550166	137.173	3.5369	0.0435658
Control + O - NaCl + D	5	0.22614	0.117891	102.02	1.91822	0.861341	0.00155674	0.00336148	351.295	0.463111	1	0.00155782	0.0550166	137.173	0.0283155	1
Control + O - NaCl + F	5	0.309448	0.112404	102.02	2.75299	0.313202	0.00128954	0.00336148	351.295	0.383622	1	-0.113574	0.0550166	137.173	-2.06436	0.78384
Control + O - NaCl + H	5	0.272538	0.112404	102.02	2.42462	0.534187	-0.0116415	0.00336148	351.295	-3.46321	0.0481758	0.158737	0.0550166	137.173	2.88525	0.236257
Control + O - NaCl + O	5	0.167312	0.112404	102.02	1.48848	0.981484	0.00521249	0.00448324	598.083	1.16266	0.998789	-0.0582688	0.0637283	231.61	-0.914332	0.999929
Control + O - NaCl + P	5	0.0898834	0.117891	102.02	0.76243	0.999992	0.00491763	0.00336148	351.295	1.46294	0.985821	-0.0551103	0.0550166	137.173	-1.0017	0.999758
Control + P - NaCl	5	-0.0400603	0.112404	102.02	-0.356394	1	-0.00865177	0.00336148	351.295	-2.5738	0.420493	-0.0381714	0.0550166	137.173	-0.693816	0.999998
Control + P - NaCl + B	5	-0.0532096	0.112404	102.02	-0.473377	1	-0.00695418	0.00336148	351.295	-2.06879	0.783609	-0.140466	0.0550166	137.173	-2.55316	0.439987
Control + P - NaCl + C	5	0.120836	0.112404	102.02	1.07502	0.999399	-0.0170865	0.00336148	351.295	-5.08304	6.94035e-05	0.188812	0.0550166	137.173	3.43191	0.05938
Control + P - NaCl + D	5	0.00330792	0.117891	102.02	0.0280592	1	-0.00295262	0.00336148	351.295	-0.87837	0.999959	-0.00421857	0.0550166	137.173	-0.0766782	1
Control + P - NaCl + F	5	0.0866165	0.112404	102.02	0.770579	0.999991	-0.00321982	0.00336148	351.295	-0.957859	0.999878	-0.11935	0.0550166	137.173	-2.16935	0.716468
Control + P - NaCl + H	5	0.0497063	0.112404	102.02	0.44221	1	-0.0161509	0.00336148	351.295	-4.8047	0.000257841	0.15296	0.0550166	137.173	2.78026	0.293158
Control + P - NaCl + O	5	-0.0555197	0.112404	102.02	-0.493929	1	0.000703132	0.00448324	598.083	0.156836	1	-0.0640452	0.0637283	231.61	-1.00497	0.999769
Control + P - NaCl + P	5	-0.132948	0.117891	102.02	-1.12773	0.998957	0.000408276	0.00336148	351.295	0.121457	1	-0.0608867	0.0550166	137.173	-1.1067	0.99921
NaCl - NaCl + B	5	-0.0131494	0.112404	102.02	-0.116983	1	0.00169759	0.00336148	351.295	0.505013	1	-0.102295	0.0550166	137.173	-1.85935	0.889231
NaCl - NaCl + C	5	0.160897	0.112404	102.02	1.43141	0.987177	-0.00843476	0.00336148	351.295	-2.50924	0.467249	0.226983	0.0550166	137.173	4.12573	0.00614502
NaCl - NaCl + D	5	0.0433682	0.117891	102.02	0.367868	1	0.00569915	0.00336148	351.295	1.69543	0.946971	0.0339528	0.0550166	137.173	0.617138	1
NaCl - NaCl + F	5	0.126677	0.112404	102.02	1.12697	0.998965	0.00543195	0.00336148	351.295	1.61594	0.964655	-0.0811791	0.0550166	137.173	-1.47554	0.98353
NaCl - NaCl + H	5	0.0897666	0.112404	102.02	0.798604	0.999985	-0.0074991	0.00336148	351.295	-2.23089	0.674634	0.191132	0.0550166	137.173	3.47407	0.0525187
NaCl - NaCl + O	5	-0.0154594	0.112404	102.02	-0.137534	1	0.0093549	0.00448324	598.083	2.08664	0.773142	-0.0258738	0.0637283	231.61	-0.406002	1
NaCl - NaCl + P	5	-0.0928882	0.117891	102.02	-0.787918	0.999987	0.00906005	0.00336148	351.295	2.69526	0.337879	-0.0227153	0.0550166	137.173	-0.412881	1
NaCl + B - NaCl + C	5	0.174046	0.112404	102.02	1.54839	0.973555	-0.0101324	0.00336148	351.295	-3.01426	0.168414	0.329278	0.0550166	137.173	5.98507	2.09355e-06
NaCl + B - NaCl + D	5	0.0565176	0.117891	102.02	0.479407	1	0.00400156	0.00336148	351.295	1.19042	0.99837	0.136248	0.0550166	137.173	2.47648	0.494908
NaCl + B - NaCl + F	5	0.139826	0.112404	102.02	1.24396	0.996917	0.00373436	0.00336148	351.295	1.11093	0.999263	0.0211157	0.0550166	137.173	0.383807	1
NaCl + B - NaCl + H	5	0.102916	0.112404	102.02	0.915587	0.999914	-0.00919669	0.00336148	351.295	-2.73591	0.312194	0.293427	0.0550166	137.173	5.33342	4.40504e-05
NaCl + B - NaCl + O	5	-0.00231006	0.112404	102.02	-0.0205513	1	0.00765731	0.00448324	598.083	1.70799	0.944324	0.076421	0.0637283	231.61	1.19917	0.998168
NaCl + B - NaCl + P	5	-0.0797388	0.117891	102.02	-0.676379	0.999998	0.00736246	0.00336148	351.295	2.19024	0.703479	0.0795795	0.0550166	137.173	1.44646	0.986363
NaCl + C - NaCl + D	5	-0.117528	0.117891	102.02	-0.996928	0.999755	0.0141339	0.00336148	351.295	4.20467	0.00340738	-0.193031	0.0550166	137.173	-3.50859	0.0474216
NaCl + C - NaCl + F	5	-0.0342199	0.112404	102.02	-0.304436	1	0.0138667	0.00336148	351.295	4.12518	0.00466664	-0.308162	0.0550166	137.173	-5.60127	1.29406e-05
NaCl + C - NaCl + H	5	-0.0711301	0.112404	102.02	-0.632806	0.999999	0.000935661	0.00336148	351.295	0.278348	1	-0.0358517	0.0550166	137.173	-0.651652	0.999999
NaCl + C - NaCl + O	5	-0.176356	0.112404	102.02	-1.56894	0.970309	0.0177897	0.00448324	598.083	3.96804	0.00797004	-0.252857	0.0637283	231.61	-3.96774	0.00923311
NaCl + C - NaCl + P	5	-0.253785	0.117891	102.02	-2.15271	0.726728	0.0174948	0.00336148	351.295	5.2045	3.83243e-05	-0.249699	0.0550166	137.173	-4.53861	0.00128309
NaCl + D - NaCl + F	5	0.0833085	0.117891	102.02	0.706659	0.999997	-0.0002672	0.00336148	351.295	-0.0794887	1	-0.115132	0.0550166	137.173	-2.09268	0.766426
NaCl + D - NaCl + H	5	0.0463984	0.117891	102.02	0.393571	1	-0.0131983	0.00336148	351.295	-3.92633	0.00994125	0.157179	0.0550166	137.173	2.85694	0.250838
NaCl + D - NaCl + O	5	-0.0588276	0.117891	102.02	-0.499002	1	0.00365575	0.00448324	598.083	0.815426	0.999985	-0.0598266	0.0637283	231.61	-0.938777	0.9999
NaCl + D - NaCl + P	5	-0.136256	0.123133	102.02	-1.10658	0.99916	0.0033609	0.00336148	351.295	0.999827	0.999792	-0.0566681	0.0550166	137.173	-1.03002	0.999661
NaCl + F - NaCl + H	5	-0.0369102	0.112404	102.02	-0.32837	1	-0.0129311	0.00336148	351.295	-3.84684	0.0132809	0.272311	0.0550166	137.173	4.94961	0.000236606
NaCl + F - NaCl + O	5	-0.142136	0.112404	102.02	-1.26451	0.99633	0.00392295	0.00448324	598.083	0.875026	0.999963	0.0553053	0.0637283	231.61	0.86783	0.999963
NaCl + F - NaCl + P	5	-0.219565	0.117891	102.02	-1.86245	0.886309	0.0036281	0.00336148	351.295	1.07932	0.999476	0.0584638	0.0550166	137.173	1.06266	0.999509
NaCl + H - NaCl + O	5	-0.105226	0.112404	102.02	-0.936138	0.999887	0.016854	0.00448324	598.083	3.75934	0.0172098	-0.217006	0.0637283	231.61	-3.40517	0.0597338
NaCl + H - NaCl + P	5	-0.182655	0.117891	102.02	-1.54936	0.973409	0.0165591	0.00336148	351.295	4.92615	0.000146664	-0.213847	0.0550166	137.173	-3.88696	0.014188
NaCl + O - NaCl + P	5	-0.0774287	0.117891	102.02	-0.656784	0.999999	-0.000294856	0.00448324	598.083	-0.0657685	1	0.00315851	0.0637283	231.61	0.0495621	1
Control - Control + B	7	-0.165102	0.108294	105.972	-1.52458	0.977079	0.00595115	0.00331456	405.042	1.79546	0.916919	-0.158884	0.0540401	144.5	-2.94011	0.208945
Control - Control + C	7	-0.201436	0.109806	111.382	-1.83447	0.898229	0.00352156	0.00331456	405.042	1.06245	0.99957	-0.177173	0.0540401	144.5	-3.27855	0.090482
Control - Control + D	7	0.00353879	0.108294	105.972	0.0326776	1	0.00527364	0.00331456	405.042	1.59105	0.969302	0.00212568	0.0540401	144.5	0.0393352	1
Control - Control + F	7	0.0742811	0.108294	105.972	0.685921	0.999998	0.000447352	0.00331456	405.042	0.134966	1	-0.0609017	0.0540401	144.5	-1.12697	0.999035
Control - Control + H	7	0.197787	0.108294	105.972	1.82639	0.901092	-0.00115493	0.00331456	405.042	-0.348442	1	-0.000322953	0.0540401	144.5	-0.00597617	1
Control - Control + O	7	-0.250509	0.108294	105.972	-2.31323	0.615005	0.00650929	0.00331456	405.042	1.96385	0.843544	-0.0170813	0.0540401	144.5	-0.316086	1
Control - Control + P	7	0.0400928	0.108294	105.972	0.370222	1	0.00983848	0.00331456	405.042	2.96826	0.187405	-0.098223	0.0540401	144.5	-1.81759	0.906028
Control - NaCl	7	-0.212659	0.108294	105.972	-1.96372	0.839034	0.00455869	0.00331456	405.042	1.37535	0.992368	-0.133925	0.0540401	144.5	-2.47825	0.493346
Control - NaCl + B	7	-0.211919	0.108294	105.972	-1.95689	0.84254	0.00538107	0.00331456	405.042	1.62346	0.963365	-0.203368	0.0540401	144.5	-3.76329	0.0211022
Control - NaCl + C	7	-0.0822412	0.108294	105.972	-0.759426	0.999992	-0.00241011	0.00331456	405.042	-0.727127	0.999997	0.000637198	0.0540401	144.5	0.0117912	1
Control - NaCl + D	7	-0.00411824	0.11358	105.972	-0.0362586	1	0.00278549	0.00331456	405.042	0.840379	0.999977	-0.0312315	0.0540401	144.5	-0.577931	1
Control - NaCl + F	7	-0.00442197	0.108294	105.972	-0.040833	1	0.00484768	0.00331456	405.042	1.46254	0.985944	-0.140331	0.0540401	144.5	-2.5968	0.40923
Control - NaCl + H	7	-0.0479884	0.108294	105.972	-0.443131	1	0.0059883	0.00331456	405.042	1.80666	0.912925	0.0798507	0.0540401	144.5	1.47762	0.9834
Control - NaCl + O	7	-0.243841	0.108294	105.972	-2.25166	0.659038	0.0133803	0.00331456	405.042	4.03682	0.00641855	-0.136662	0.0540401	144.5	-2.5289	0.456819
Control - NaCl + P	7	-0.0483607	0.11358	105.972	-0.425787	1	0.0113565	0.00331456	405.042	3.42624	0.0534597	-0.126859	0.0540401	144.5	-2.3475	0.58953
Control + B - Control + C	7	-0.0363336	0.109806	111.382	-0.330889	1	-0.00242959	0.00331456	405.042	-0.733005	0.999996	-0.0182894	0.0540401	144.5	-0.338441	1
Control + B - Control + D	7	0.168641	0.108294	105.972	1.55725	0.972314	-0.000677505	0.00331456	405.042	-0.204403	1	0.161009	0.0540401	144.5	2.97944	0.191188
Control + B - Control + F	7	0.239384	0.108294	105.972	2.2105	0.687794	-0.00550379	0.00331456	405.042	-1.66049	0.955577	0.0979819	0.0540401	144.5	1.81313	0.907697
Control + B - Control + H	7	0.362889	0.108294	105.972	3.35097	0.0780833	-0.00710608	0.00331456	405.042	-2.1439	0.735405	0.158561	0.0540401	144.5	2.93413	0.211741
Control + B - Control + O	7	-0.0854063	0.108294	105.972	-0.788653	0.999987	0.000558147	0.00331456	405.042	0.168392	1	0.141802	0.0540401	144.5	2.62402	0.390722
Control + B - Control + P	7	0.205195	0.108294	105.972	1.8948	0.872421	0.00388733	0.00331456	405.042	1.1728	0.998636	0.0606605	0.0540401	144.5	1.12251	0.999078
Control + B - NaCl	7	-0.0475562	0.108294	105.972	-0.43914	1	-0.00139246	0.00331456	405.042	-0.420104	1	0.0249587	0.0540401	144.5	0.461856	1
Control + B - NaCl + B	7	-0.0468166	0.108294	105.972	-0.432311	1	-0.000570076	0.00331456	405.042	-0.171992	1	-0.0444848	0.0540401	144.5	-0.823182	0.99998
Control + B - NaCl + C	7	0.0828612	0.108294	105.972	0.765151	0.999992	-0.00836125	0.00331456	405.042	-2.52258	0.457093	0.159521	0.0540401	144.5	2.9519	0.203505
Control + B - NaCl + D	7	0.160984	0.11358	105.972	1.41737	0.988403	-0.00316566	0.00331456	405.042	-0.955077	0.999883	0.127652	0.0540401	144.5	2.36217	0.578717
Control + B - NaCl + F	7	0.16068	0.108294	105.972	1.48374	0.982113	-0.00110347	0.00331456	405.042	-0.332915	1	0.018552	0.0540401	144.5	0.343302	1
Control + B - NaCl + H	7	0.117114	0.108294	105.972	1.08145	0.999362	3.71487e-05	0.00331456	405.042	0.0112077	1	0.238734	0.0540401	144.5	4.41773	0.00200023
Control + B - NaCl + O	7	-0.0787388	0.108294	105.972	-0.727084	0.999996	0.00742914	0.00331456	405.042	2.24137	0.667128	0.0222217	0.0540401	144.5	0.411208	1
Control + B - NaCl + P	7	0.116742	0.11358	105.972	1.02784	0.99965	0.00540532	0.00331456	405.042	1.63078	0.961914	0.0320244	0.0540401	144.5	0.592604	1
Control + C - Control + D	7	0.204975	0.109806	111.382	1.8667	0.885038	0.00175208	0.00331456	405.042	0.528602	1	0.179299	0.0540401	144.5	3.31788	0.0812633
Control + C - Control + F	7	0.275717	0.109806	111.382	2.51095	0.471462	-0.00307421	0.00331456	405.042	-0.927486	0.999919	0.116271	0.0540401	144.5	2.15157	0.72852
Control + C - Control + H	7	0.399223	0.109806	111.382	3.63572	0.0339549	-0.00467649	0.00331456	405.042	-1.41089	0.990127	0.17685	0.0540401	144.5	3.27257	0.091955
Control + C - Control + O	7	-0.0490728	0.109806	111.382	-0.446905	1	0.00298773	0.00331456	405.042	0.901397	0.999944	0.160092	0.0540401	144.5	2.96246	0.198716
Control + C - Control + P	7	0.241529	0.109806	111.382	2.1996	0.695397	0.00631692	0.00331456	405.042	1.90581	0.872069	0.0789499	0.0540401	144.5	1.46095	0.985088
Control + C - NaCl	7	-0.0112227	0.109806	111.382	-0.102205	1	0.00103713	0.00331456	405.042	0.3129	1	0.0432481	0.0540401	144.5	0.800297	0.999986
Control + C - NaCl + B	7	-0.010483	0.109806	111.382	-0.0954689	1	0.00185951	0.00331456	405.042	0.561013	1	-0.0261954	0.0540401	144.5	-0.484741	1
Control + C - NaCl + C	7	0.119195	0.109806	111.382	1.0855	0.999341	-0.00593167	0.00331456	405.042	-1.78958	0.918963	0.17781	0.0540401	144.5	3.29034	0.0876324
Control + C - NaCl + D	7	0.197318	0.115022	110.887	1.71548	0.938304	-0.000736071	0.00331456	405.042	-0.222072	1	0.145941	0.0540401	144.5	2.70062	0.340739
Control + C - NaCl + F	7	0.197014	0.109806	111.382	1.7942	0.913301	0.00132612	0.00331456	405.042	0.400089	1	0.0368414	0.0540401	144.5	0.681743	0.999998
Control + C - NaCl + H	7	0.153448	0.109806	111.382	1.39744	0.989971	0.00246674	0.00331456	405.042	0.744212	0.999995	0.257024	0.0540401	144.5	4.75617	0.00051179
Control + C - NaCl + O	7	-0.0424053	0.109806	111.382	-0.386184	1	0.00985873	0.00331456	405.042	2.97437	0.18469	0.0405111	0.0540401	144.5	0.74965	0.999994
Control + C - NaCl + P	7	0.153075	0.115022	110.887	1.33083	0.993846	0.00783491	0.00331456	405.042	2.36378	0.576096	0.0503138	0.0540401	144.5	0.931045	0.999903
Control + D - Control + F	7	0.0707423	0.108294	105.972	0.653244	0.999999	-0.00482629	0.00331456	405.042	-1.45609	0.986533	-0.0630273	0.0540401	144.5	-1.16631	0.998574
Control + D - Control + H	7	0.194248	0.108294	105.972	1.79371	0.913197	-0.00642857	0.00331456	405.042	-1.9395	0.855921	-0.00244863	0.0540401	144.5	-0.0453114	1
Control + D - Control + O	7	-0.254048	0.108294	105.972	-2.34591	0.591317	0.00123565	0.00331456	405.042	0.372795	1	-0.019207	0.0540401	144.5	-0.355421	1
Control + D - Control + P	7	0.036554	0.108294	105.972	0.337544	1	0.00456483	0.00331456	405.042	1.37721	0.992262	-0.100349	0.0540401	144.5	-1.85693	0.890477
Control + D - NaCl	7	-0.216197	0.108294	105.972	-1.99639	0.821686	-0.000714956	0.00331456	405.042	-0.215702	1	-0.13605	0.0540401	144.5	-2.51758	0.464913
Control + D - NaCl + B	7	-0.215458	0.108294	105.972	-1.98956	0.82539	0.000107429	0.00331456	405.042	0.0324111	1	-0.205494	0.0540401	144.5	-3.80262	0.0185325
Control + D - NaCl + C	7	-0.08578	0.108294	105.972	-0.792104	0.999987	-0.00768375	0.00331456	405.042	-2.31818	0.610411	-0.00148848	0.0540401	144.5	-0.027544	1
Control + D - NaCl + D	7	-0.00765703	0.11358	105.972	-0.0674155	1	-0.00248815	0.00331456	405.042	-0.750674	0.999995	-0.0333571	0.0540401	144.5	-0.617266	1
Control + D - NaCl + F	7	-0.00796076	0.108294	105.972	-0.0735106	1	-0.000425963	0.00331456	405.042	-0.128513	1	-0.142457	0.0540401	144.5	-2.63614	0.3826
Control + D - NaCl + H	7	-0.0515272	0.108294	105.972	-0.475809	1	0.000714654	0.00331456	405.042	0.21561	1	0.0777251	0.0540401	144.5	1.43829	0.98716
Control + D - NaCl + O	7	-0.24738	0.108294	105.972	-2.28434	0.63579	0.00810665	0.00331456	405.042	2.44577	0.514205	-0.138787	0.0540401	144.5	-2.56823	0.429026
Control + D - NaCl + P	7	-0.0518995	0.11358	105.972	-0.456944	1	0.00608282	0.00331456	405.042	1.83518	0.902194	-0.128985	0.0540401	144.5	-2.38684	0.560514
Control + F - Control + H	7	0.123506	0.108294	105.972	1.14047	0.998826	-0.00160228	0.00331456	405.042	-0.483408	1	0.0605787	0.0540401	144.5	1.121	0.999092
Control + F - Control + O	7	-0.32479	0.108294	105.972	-2.99915	0.187489	0.00606194	0.00331456	405.042	1.82888	0.904635	0.0438204	0.0540401	144.5	0.810886	0.999983
Control + F - Control + P	7	-0.0341883	0.108294	105.972	-0.315699	1	0.00939112	0.00331456	405.042	2.83329	0.254611	-0.0373213	0.0540401	144.5	-0.690623	0.999998
Control + F - NaCl	7	-0.28694	0.108294	105.972	-2.64964	0.377006	0.00411133	0.00331456	405.042	1.24039	0.997448	-0.0730231	0.0540401	144.5	-1.35128	0.993081
Control + F - NaCl + B	7	-0.2862	0.108294	105.972	-2.64281	0.381473	0.00493372	0.00331456	405.042	1.4885	0.983361	-0.142467	0.0540401	144.5	-2.63632	0.382482
Control + F - NaCl + C	7	-0.156522	0.108294	105.972	-1.44535	0.986013	-0.00285746	0.00331456	405.042	-0.862093	0.999968	0.0615388	0.0540401	144.5	1.13876	0.998913
Control + F - NaCl + D	7	-0.0783994	0.11358	105.972	-0.690259	0.999998	0.00233814	0.00331456	405.042	0.705414	0.999998	0.0296702	0.0540401	144.5	0.549041	1
Control + F - NaCl + F	7	-0.0787031	0.108294	105.972	-0.726754	0.999996	0.00440033	0.00331456	405.042	1.32757	0.994705	-0.0794298	0.0540401	144.5	-1.46983	0.984207
Control + F - NaCl + H	7	-0.12227	0.108294	105.972	-1.12905	0.998952	0.00554094	0.00331456	405.042	1.6717	0.952995	0.140752	0.0540401	144.5	2.60459	0.403897
Control + F - NaCl + O	7	-0.318122	0.108294	105.972	-2.93758	0.214845	0.0129329	0.00331456	405.042	3.90186	0.0106676	-0.0757601	0.0540401	144.5	-1.40192	0.989997
Control + F - NaCl + P	7	-0.122642	0.11358	105.972	-1.07979	0.999373	0.0109091	0.00331456	405.042	3.29127	0.0799313	-0.0659575	0.0540401	144.5	-1.22053	0.997639
Control + H - Control + O	7	-0.448296	0.108294	105.972	-4.13962	0.00661928	0.00766422	0.00331456	405.042	2.31229	0.614819	-0.0167583	0.0540401	144.5	-0.310109	1
Control + H - Control + P	7	-0.157694	0.108294	105.972	-1.45617	0.98499	0.0109934	0.00331456	405.042	3.3167	0.0742449	-0.0979	0.0540401	144.5	-1.81162	0.908258
Control + H - NaCl	7	-0.410446	0.108294	105.972	-3.79011	0.0213153	0.00571362	0.00331456	405.042	1.72379	0.939551	-0.133602	0.0540401	144.5	-2.47227	0.4977
Control + H - NaCl + B	7	-0.409706	0.108294	105.972	-3.78328	0.0217836	0.006536	0.00331456	405.042	1.97191	0.839322	-0.203045	0.0540401	144.5	-3.75731	0.0215196
Control + H - NaCl + C	7	-0.280028	0.108294	105.972	-2.58582	0.419645	-0.00125518	0.00331456	405.042	-0.378686	1	0.000960151	0.0540401	144.5	0.0177674	1
Control + H - NaCl + D	7	-0.201905	0.11358	105.972	-1.77765	0.918772	0.00394042	0.00331456	405.042	1.18882	0.998409	-0.0309085	0.0540401	144.5	-0.571955	1
Control + H - NaCl + F	7	-0.202209	0.108294	105.972	-1.86722	0.884521	0.00600261	0.00331456	405.042	1.81098	0.911353	-0.140009	0.0540401	144.5	-2.59083	0.413341
Control + H - NaCl + H	7	-0.245776	0.108294	105.972	-2.26952	0.64637	0.00714323	0.00331456	405.042	2.15511	0.727833	0.0801737	0.0540401	144.5	1.4836	0.98276
Control + H - NaCl + O	7	-0.441628	0.108294	105.972	-4.07805	0.00819722	0.0145352	0.00331456	405.042	4.38526	0.00157432	-0.136339	0.0540401	144.5	-2.52292	0.46109
Control + H - NaCl + P	7	-0.246148	0.11358	105.972	-2.16718	0.71724	0.0125114	0.00331456	405.042	3.77468	0.0168811	-0.126536	0.0540401	144.5	-2.34153	0.593929
Control + O - Control + P	7	0.290602	0.108294	105.972	2.68345	0.355259	0.00332918	0.00331456	405.042	1.00441	0.999782	-0.0811417	0.0540401	144.5	-1.50151	0.980724
Control + O - NaCl	7	0.0378501	0.108294	105.972	0.349513	1	-0.00195061	0.00331456	405.042	-0.588497	1	-0.116844	0.0540401	144.5	-2.16216	0.721435
Control + O - NaCl + B	7	0.0385897	0.108294	105.972	0.356342	1	-0.00112822	0.00331456	405.042	-0.340384	1	-0.186287	0.0540401	144.5	-3.4472	0.0562904
Control + O - NaCl + C	7	0.168267	0.108294	105.972	1.5538	0.97285	-0.0089194	0.00331456	405.042	-2.69098	0.340054	0.0177185	0.0540401	144.5	0.327877	1
Control + O - NaCl + D	7	0.24639	0.11358	105.972	2.16932	0.71581	-0.00372381	0.00331456	405.042	-1.12347	0.999168	-0.0141502	0.0540401	144.5	-0.261846	1
Control + O - NaCl + F	7	0.246087	0.108294	105.972	2.2724	0.644322	-0.00166161	0.00331456	405.042	-0.501308	1	-0.12325	0.0540401	144.5	-2.28072	0.638346
Control + O - NaCl + H	7	0.20252	0.108294	105.972	1.8701	0.883294	-0.000520998	0.00331456	405.042	-0.157185	1	0.096932	0.0540401	144.5	1.79371	0.914734
Control + O - NaCl + O	7	0.0066675	0.108294	105.972	0.0615685	1	0.00687099	0.00331456	405.042	2.07297	0.781241	-0.11958	0.0540401	144.5	-2.21281	0.686699
Control + O - NaCl + P	7	0.202148	0.11358	105.972	1.77979	0.918045	0.00484717	0.00331456	405.042	1.46239	0.985958	-0.109778	0.0540401	144.5	-2.03142	0.803526
Control + P - NaCl	7	-0.252751	0.108294	105.972	-2.33394	0.600009	-0.00527979	0.00331456	405.042	-1.59291	0.968983	-0.0357018	0.0540401	144.5	-0.660654	0.999999
Control + P - NaCl + B	7	-0.252012	0.108294	105.972	-2.32711	0.604962	-0.00445741	0.00331456	405.042	-1.3448	0.993943	-0.105145	0.0540401	144.5	-1.94569	0.849822
Control + P - NaCl + C	7	-0.122334	0.108294	105.972	-1.12965	0.998946	-0.0122486	0.00331456	405.042	-3.69539	0.0222494	0.0988602	0.0540401	144.5	1.82939	0.901526
Control + P - NaCl + D	7	-0.044211	0.11358	105.972	-0.389251	1	-0.00705299	0.00331456	405.042	-2.12788	0.746079	0.0669915	0.0540401	144.5	1.23966	0.997203
Control + P - NaCl + F	7	-0.0445148	0.108294	105.972	-0.411055	1	-0.0049908	0.00331456	405.042	-1.50572	0.98145	-0.0421085	0.0540401	144.5	-0.779209	0.99999
Control + P - NaCl + H	7	-0.0880812	0.108294	105.972	-0.813353	0.999981	-0.00385018	0.00331456	405.042	-1.1616	0.998777	0.178074	0.0540401	144.5	3.29522	0.0864754
Control + P - NaCl + O	7	-0.283934	0.108294	105.972	-2.62188	0.395308	0.00354181	0.00331456	405.042	1.06856	0.999539	-0.0384388	0.0540401	144.5	-0.711302	0.999997
Control + P - NaCl + P	7	-0.0884535	0.11358	105.972	-0.77878	0.999989	0.00151799	0.00331456	405.042	0.457976	1	-0.0286362	0.0540401	144.5	-0.529906	1
NaCl - NaCl + B	7	0.000739615	0.108294	105.972	0.0068297	1	0.000822385	0.00331456	405.042	0.248113	1	-0.0694436	0.0540401	144.5	-1.28504	0.995891
NaCl - NaCl + C	7	0.130417	0.108294	105.972	1.20429	0.997846	-0.00696879	0.00331456	405.042	-2.10248	0.762632	0.134562	0.0540401	144.5	2.49004	0.48478
NaCl - NaCl + D	7	0.20854	0.11358	105.972	1.83607	0.897309	-0.0017732	0.00331456	405.042	-0.534972	1	0.102693	0.0540401	144.5	1.90032	0.871561
NaCl - NaCl + F	7	0.208237	0.108294	105.972	1.92288	0.859352	0.000288993	0.00331456	405.042	0.0871889	1	-0.00640668	0.0540401	144.5	-0.118554	1
NaCl - NaCl + H	7	0.16467	0.108294	105.972	1.52059	0.977614	0.00142961	0.00331456	405.042	0.431312	1	0.213776	0.0540401	144.5	3.95587	0.0110054
NaCl - NaCl + O	7	-0.0311826	0.108294	105.972	-0.287944	1	0.0088216	0.00331456	405.042	2.66147	0.35947	-0.00273699	0.0540401	144.5	-0.0506474	1
NaCl - NaCl + P	7	0.164298	0.11358	105.972	1.44654	0.985903	0.00679778	0.00331456	405.042	2.05088	0.794709	0.00706563	0.0540401	144.5	0.130748	1
NaCl + B - NaCl + C	7	0.129678	0.108294	105.972	1.19746	0.997977	-0.00779118	0.00331456	405.042	-2.35059	0.58605	0.204006	0.0540401	144.5	3.77508	0.0203001
NaCl + B - NaCl + D	7	0.207801	0.11358	105.972	1.82956	0.899864	-0.00259558	0.00331456	405.042	-0.783085	0.999991	0.172137	0.0540401	144.5	3.18536	0.115764
NaCl + B - NaCl + F	7	0.207497	0.108294	105.972	1.91605	0.862599	-0.000533392	0.00331456	405.042	-0.160924	1	0.0630369	0.0540401	144.5	1.16648	0.998572
NaCl + B - NaCl + H	7	0.163931	0.108294	105.972	1.51376	0.978508	0.000607225	0.00331456	405.042	0.183199	1	0.283219	0.0540401	144.5	5.24091	6.29333e-05
NaCl + B - NaCl + O	7	-0.0319222	0.108294	105.972	-0.294774	1	0.00799922	0.00331456	405.042	2.41336	0.538634	0.0667066	0.0540401	144.5	1.23439	0.99733
NaCl + B - NaCl + P	7	0.163558	0.11358	105.972	1.44003	0.986495	0.00597539	0.00331456	405.042	1.80277	0.914326	0.0765092	0.0540401	144.5	1.41579	0.988982
NaCl + C - NaCl + D	7	0.078123	0.11358	105.972	0.687826	0.999998	0.0051956	0.00331456	405.042	1.56751	0.973134	-0.0318687	0.0540401	144.5	-0.589722	1
NaCl + C - NaCl + F	7	0.0778193	0.108294	105.972	0.718593	0.999996	0.00725779	0.00331456	405.042	2.18967	0.703992	-0.140969	0.0540401	144.5	-2.60859	0.401168
NaCl + C - NaCl + H	7	0.0342528	0.108294	105.972	0.316295	1	0.0083984	0.00331456	405.042	2.53379	0.448901	0.0792135	0.0540401	144.5	1.46583	0.984609
NaCl + C - NaCl + O	7	-0.1616	0.108294	105.972	-1.49224	0.981145	0.0157904	0.00331456	405.042	4.76395	0.000296547	-0.137299	0.0540401	144.5	-2.54069	0.448428
NaCl + C - NaCl + P	7	0.0338805	0.11358	105.972	0.298297	1	0.0137666	0.00331456	405.042	4.15336	0.00407079	-0.127496	0.0540401	144.5	-2.35929	0.580842
NaCl + D - NaCl + F	7	-0.000303724	0.11358	105.972	-0.0026741	1	0.00206219	0.00331456	405.042	0.622161	1	-0.1091	0.0540401	144.5	-2.01887	0.810707
NaCl + D - NaCl + H	7	-0.0438702	0.11358	105.972	-0.38625	1	0.00320281	0.00331456	405.042	0.966284	0.999865	0.111082	0.0540401	144.5	2.05555	0.789337
NaCl + D - NaCl + O	7	-0.239723	0.11358	105.972	-2.11062	0.75412	0.0105948	0.00331456	405.042	3.19644	0.104371	-0.10543	0.0540401	144.5	-1.95097	0.847168
NaCl + D - NaCl + P	7	-0.0442425	0.11863	105.972	-0.372945	1	0.00857098	0.00331456	405.042	2.58586	0.411487	-0.0956277	0.0540401	144.5	-1.76957	0.922969
NaCl + F - NaCl + H	7	-0.0435664	0.108294	105.972	-0.402298	1	0.00114062	0.00331456	405.042	0.344123	1	0.220182	0.0540401	144.5	4.07442	0.00723753
NaCl + F - NaCl + O	7	-0.239419	0.108294	105.972	-2.21083	0.687567	0.00853261	0.00331456	405.042	2.57428	0.419705	0.0036697	0.0540401	144.5	0.0679069	1
NaCl + F - NaCl + P	7	-0.0439388	0.11358	105.972	-0.386854	1	0.00650879	0.00331456	405.042	1.9637	0.843624	0.0134723	0.0540401	144.5	0.249302	1
NaCl + H - NaCl + O	7	-0.195853	0.108294	105.972	-1.80853	0.907836	0.00739199	0.00331456	405.042	2.23016	0.675227	-0.216513	0.0540401	144.5	-4.00652	0.00921653
NaCl + H - NaCl + P	7	-0.000372312	0.11358	105.972	-0.00327798	1	0.00536817	0.00331456	405.042	1.61957	0.964121	-0.20671	0.0540401	144.5	-3.82512	0.0171933
NaCl + O - NaCl + P	7	0.195481	0.11358	105.972	1.72109	0.936485	-0.00202382	0.00331456	405.042	-0.610585	1	0.00980262	0.0540401	144.5	0.181395	1
Control - Control + B	10	-0.196608	0.102764	111.658	-1.91319	0.864257	0.0308822	0.00330475	440.974	9.34479	0	-0.360062	0.0529844	152.302	-6.79561	2.72219e-08
Control - Control + C	10	-0.188601	0.104138	117.297	-1.81108	0.907456	0.0265302	0.00330475	440.974	8.0279	0	-0.34007	0.0529844	152.302	-6.4183	1.96093e-07
Control - Control + D	10	-0.0143628	0.102764	111.658	-0.139764	1	0.0103998	0.00330475	440.974	3.14693	0.118944	-0.131775	0.0529844	152.302	-2.48705	0.486668
Control - Control + F	10	0.0253584	0.102764	111.658	0.246762	1	0.0109804	0.00330475	440.974	3.32261	0.0726449	-0.210241	0.0529844	152.302	-3.96798	0.0103649
Control - Control + H	10	0.218017	0.102764	111.658	2.12152	0.747369	0.00190117	0.00330475	440.974	0.575284	1	-0.0382835	0.0529844	152.302	-0.722543	0.999996
Control - Control + O	10	-0.186674	0.102764	111.658	-1.81653	0.905152	0.00900912	0.00330475	440.974	2.72611	0.317322	-0.0957893	0.0529844	152.302	-1.80788	0.90986
Control - Control + P	10	0.110211	0.102764	111.658	1.07246	0.999428	0.0126586	0.00330475	440.974	3.83042	0.0137069	-0.183058	0.0529844	152.302	-3.45495	0.0545391
Control - NaCl	10	-0.233385	0.102764	111.658	-2.27107	0.645277	0.0222323	0.00330475	440.974	6.72735	6.4177e-09	-0.308412	0.0529844	152.302	-5.82081	3.91249e-06
Control - NaCl + B	10	-0.224252	0.102764	111.658	-2.18219	0.707277	0.0285493	0.00330475	440.974	8.63887	0	-0.3537	0.0529844	152.302	-6.67554	5.13618e-08
Control - NaCl + C	10	-0.0950975	0.102764	111.658	-0.925394	0.999904	0.00116259	0.00330475	440.974	0.351794	1	-0.04018	0.0529844	152.302	-0.758335	0.999993
Control - NaCl + D	10	-0.00203843	0.10778	111.658	-0.0189129	1	0.0143267	0.0034434	473.163	4.16062	0.00385812	-0.209323	0.0540582	163.636	-3.87219	0.0141466
Control - NaCl + F	10	0.00332772	0.102764	111.658	0.032382	1	0.0104028	0.00330475	440.974	3.14782	0.118662	-0.250693	0.0529844	152.302	-4.73144	0.000546281
Control - NaCl + H	10	-0.0380963	0.102764	111.658	-0.370715	1	0.00780965	0.00330475	440.974	2.36315	0.576506	-0.00469382	0.0529844	152.302	-0.0885887	1
Control - NaCl + O	10	-0.20077	0.102764	111.658	-1.9537	0.844468	0.0170447	0.00330475	440.974	5.15764	4.37574e-05	-0.244468	0.0529844	152.302	-4.61396	0.000886857
Control - NaCl + P	10	-0.0231133	0.109276	117.773	-0.211514	1	0.013823	0.00362173	521.928	3.81669	0.0141662	-0.208138	0.0553991	178.957	-3.75707	0.020439
Control + B - Control + C	10	0.00800691	0.104138	117.297	0.0768878	1	-0.004352	0.00330475	440.974	-1.31689	0.995156	0.0199914	0.0529844	152.302	0.377307	1
Control + B - Control + D	10	0.182245	0.102764	111.658	1.77343	0.92048	-0.0204824	0.00330475	440.974	-6.19786	1.56814e-07	0.228287	0.0529844	152.302	4.30856	0.0029679
Control + B - Control + F	10	0.221967	0.102764	111.658	2.15996	0.722219	-0.0199018	0.00330475	440.974	-6.02218	4.31623e-07	0.14982	0.0529844	152.302	2.82763	0.26524
Control + B - Control + H	10	0.414625	0.102764	111.658	4.03472	0.00928072	-0.0289811	0.00330475	440.974	-8.76951	0	0.321778	0.0529844	152.302	6.07307	1.12953e-06
Control + B - Control + O	10	0.00993389	0.102764	111.658	0.0966667	1	-0.0218731	0.00330475	440.974	-6.61868	1.25904e-08	0.264272	0.0529844	152.302	4.98774	0.000183214
Control + B - Control + P	10	0.306819	0.102764	111.658	2.98566	0.192356	-0.0182236	0.00330475	440.974	-5.51437	7.0164e-06	0.177003	0.0529844	152.302	3.34066	0.0757257
Control + B - NaCl	10	-0.0367766	0.102764	111.658	-0.357873	1	-0.00864998	0.00330475	440.974	-2.61744	0.389124	0.0516493	0.0529844	152.302	0.974801	0.99983
Control + B - NaCl + B	10	-0.0276435	0.102764	111.658	-0.268999	1	-0.00233289	0.00330475	440.974	-0.70592	0.999998	0.00636191	0.0529844	152.302	0.120071	1
Control + B - NaCl + C	10	0.101511	0.102764	111.658	0.987801	0.999786	-0.0297196	0.00330475	440.974	-8.993	0	0.319882	0.0529844	152.302	6.03728	1.34994e-06
Control + B - NaCl + D	10	0.19457	0.10778	111.658	1.80525	0.909336	-0.0165556	0.0034434	473.163	-4.80791	0.000231258	0.150738	0.0540582	163.636	2.78844	0.286425
Control + B - NaCl + F	10	0.199936	0.102764	111.658	1.94558	0.848558	-0.0204795	0.00330475	440.974	-6.19697	1.57626e-07	0.109369	0.0529844	152.302	2.06417	0.784349
Control + B - NaCl + H	10	0.158512	0.102764	111.658	1.54248	0.974707	-0.0230726	0.00330475	440.974	-6.98164	1.27041e-09	0.355368	0.0529844	152.302	6.70702	4.35105e-08
Control + B - NaCl + O	10	-0.00416216	0.102764	111.658	-0.040502	1	-0.0138375	0.00330475	440.974	-4.18715	0.00350649	0.115594	0.0529844	152.302	2.18166	0.708331
Control + B - NaCl + P	10	0.173495	0.109276	117.773	1.58768	0.967587	-0.0170592	0.00362173	521.928	-4.71025	0.000354828	0.151923	0.0553991	178.957	2.74235	0.312803
Control + C - Control + D	10	0.174239	0.104138	117.297	1.67316	0.949672	-0.0161304	0.00330475	440.974	-4.88097	0.00016748	0.208295	0.0529844	152.302	3.93125	0.0117831
Control + C - Control + F	10	0.21396	0.104138	117.297	2.05459	0.789027	-0.0155498	0.00330475	440.974	-4.70529	0.000378517	0.129829	0.0529844	152.302	2.45032	0.51352
Control + C - Control + H	10	0.406618	0.104138	117.297	3.90462	0.0141295	-0.0246291	0.00330475	440.974	-7.45262	3.6959e-11	0.301787	0.0529844	152.302	5.69576	7.15352e-06
Control + C - Control + O	10	0.00192698	0.104138	117.297	0.0185041	1	-0.0175211	0.00330475	440.974	-5.30179	2.11627e-05	0.244281	0.0529844	152.302	4.61043	0.000899704
Control + C - Control + P	10	0.298812	0.104138	117.297	2.8694	0.246598	-0.0138716	0.00330475	440.974	-4.19748	0.00336344	0.157012	0.0529844	152.302	2.96336	0.197634
Control + C - NaCl	10	-0.0447835	0.104138	117.297	-0.430042	1	-0.00429798	0.00330475	440.974	-1.30054	0.995757	0.0316579	0.0529844	152.302	0.597494	1
Control + C - NaCl + B	10	-0.0356504	0.104138	117.297	-0.34234	1	0.00201911	0.00330475	440.974	0.610971	1	-0.0136295	0.0529844	152.302	-0.257236	1
Control + C - NaCl + C	10	0.0935038	0.104138	117.297	0.897887	0.999935	-0.0253676	0.00330475	440.974	-7.67611	0	0.29989	0.0529844	152.302	5.65997	8.48875e-06
Control + C - NaCl + D	10	0.186563	0.10909	116.781	1.71017	0.940026	-0.0122036	0.0034434	473.163	-3.54404	0.0364404	0.130747	0.0540582	163.636	2.41863	0.536627
Control + C - NaCl + F	10	0.191929	0.104138	117.297	1.84303	0.895112	-0.0161275	0.00330475	440.974	-4.88008	0.000168182	0.0893775	0.0529844	152.302	1.68686	0.947232
Control + C - NaCl + H	10	0.150505	0.104138	117.297	1.44525	0.986213	-0.0187206	0.00330475	440.974	-5.66475	3.1405e-06	0.335376	0.0529844	152.302	6.32972	3.08958e-07
Control + C - NaCl + O	10	-0.0121691	0.104138	117.297	-0.116856	1	-0.00948549	0.00330475	440.974	-2.87026	0.234438	0.0956024	0.0529844	152.302	1.80435	0.911146
Control + C - NaCl + P	10	0.165488	0.110568	122.996	1.49671	0.980966	-0.0127072	0.00362173	521.928	-3.50861	0.0406115	0.131932	0.0553991	178.957	2.38148	0.563954
Control + D - Control + F	10	0.0397212	0.102764	111.658	0.386527	1	0.000580589	0.00330475	440.974	0.175683	1	-0.0784662	0.0529844	152.302	-1.48093	0.983136
Control + D - Control + H	10	0.23238	0.102764	111.658	2.26129	0.652248	-0.00849866	0.00330475	440.974	-2.57165	0.421348	0.0934915	0.0529844	152.302	1.76451	0.924835
Control + D - Control + O	10	-0.172312	0.102764	111.658	-1.67676	0.948576	-0.00139072	0.00330475	440.974	-0.420823	1	0.0359858	0.0529844	152.302	0.679176	0.999998
Control + D - Control + P	10	0.124574	0.102764	111.658	1.21223	0.99771	0.00225876	0.00330475	440.974	0.683487	0.999999	-0.0512834	0.0529844	152.302	-0.967896	0.999844
Control + D - NaCl	10	-0.219022	0.102764	111.658	-2.1313	0.741054	0.0118324	0.00330475	440.974	3.58042	0.032514	-0.176637	0.0529844	152.302	-3.33376	0.0772012
Control + D - NaCl + B	10	-0.209889	0.102764	111.658	-2.04243	0.795955	0.0181495	0.00330475	440.974	5.49194	7.89762e-06	-0.221925	0.0529844	152.302	-4.18849	0.00466915
Control + D - NaCl + C	10	-0.0807347	0.102764	111.658	-0.78563	0.999988	-0.00923724	0.00330475	440.974	-2.79514	0.275738	0.0915951	0.0529844	152.302	1.72872	0.935846
Control + D - NaCl + D	10	0.0123244	0.10778	111.658	0.114347	1	0.00392685	0.0034434	473.163	1.1404	0.99902	-0.0775484	0.0540582	163.636	-1.43453	0.98764
Control + D - NaCl + F	10	0.0176905	0.102764	111.658	0.172147	1	2.92724e-06	0.00330475	440.974	0.000885766	1	-0.118918	0.0529844	152.302	-2.24439	0.664465
Control + D - NaCl + H	10	-0.0237335	0.102764	111.658	-0.23095	1	-0.00259019	0.00330475	440.974	-0.783776	0.999991	0.127081	0.0529844	152.302	2.39846	0.551773
Control + D - NaCl + O	10	-0.186408	0.102764	111.658	-1.81393	0.906126	0.00664491	0.00330475	440.974	2.01071	0.818248	-0.112693	0.0529844	152.302	-2.1269	0.744908
Control + D - NaCl + P	10	-0.00875048	0.109276	117.773	-0.0800772	1	0.00342317	0.00362173	521.928	0.945176	0.999899	-0.0763632	0.0553991	178.957	-1.37842	0.991739
Control + F - Control + H	10	0.192658	0.102764	111.658	1.87476	0.881597	-0.00907925	0.00330475	440.974	-2.74733	0.304182	0.171958	0.0529844	152.302	3.24544	0.0982739
Control + F - Control + O	10	-0.212033	0.102764	111.658	-2.06329	0.783593	-0.00197131	0.00330475	440.974	-0.596506	1	0.114452	0.0529844	152.302	2.1601	0.722942
Control + F - Control + P	10	0.0848525	0.102764	111.658	0.825699	0.999978	0.00167817	0.00330475	440.974	0.507804	1	0.0271828	0.0529844	152.302	0.513033	1
Control + F - NaCl	10	-0.258743	0.102764	111.658	-2.51783	0.466553	0.0112518	0.00330475	440.974	3.40474	0.0568004	-0.0981712	0.0529844	152.302	-1.85283	0.892401
Control + F - NaCl + B	10	-0.24961	0.102764	111.658	-2.42896	0.530582	0.0175689	0.00330475	440.974	5.31626	1.96553e-05	-0.143459	0.0529844	152.302	-2.70756	0.335833
Control + F - NaCl + C	10	-0.120456	0.102764	111.658	-1.17216	0.99842	-0.00981783	0.00330475	440.974	-2.97082	0.185861	0.170061	0.0529844	152.302	3.20964	0.108051
Control + F - NaCl + D	10	-0.0273968	0.10778	111.658	-0.254191	1	0.00334626	0.0034434	473.163	0.971789	0.999857	0.000917843	0.0540582	163.636	0.0169788	1
Control + F - NaCl + F	10	-0.0220306	0.102764	111.658	-0.21438	1	-0.000577662	0.00330475	440.974	-0.174797	1	-0.0404515	0.0529844	152.302	-0.763461	0.999993
Control + F - NaCl + H	10	-0.0634546	0.102764	111.658	-0.617477	1	-0.00317078	0.00330475	440.974	-0.959459	0.999877	0.205547	0.0529844	152.302	3.87939	0.0140895
Control + F - NaCl + O	10	-0.226129	0.102764	111.658	-2.20046	0.694811	0.00606432	0.00330475	440.974	1.83503	0.902389	-0.0342267	0.0529844	152.302	-0.645975	0.999999
Control + F - NaCl + P	10	-0.0484716	0.109276	117.773	-0.443573	1	0.00284258	0.00362173	521.928	0.784868	0.999991	0.00210298	0.0553991	178.957	0.0379605	1
Control + H - Control + O	10	-0.404691	0.102764	111.658	-3.93805	0.0128833	0.00710794	0.00330475	440.974	2.15082	0.730816	-0.0575057	0.0529844	152.302	-1.08533	0.999382
Control + H - Control + P	10	-0.107806	0.102764	111.658	-1.04906	0.999559	0.0107574	0.00330475	440.974	3.25513	0.0882724	-0.144775	0.0529844	152.302	-2.7324	0.320444
Control + H - NaCl	10	-0.451402	0.102764	111.658	-4.39259	0.00257147	0.0203311	0.00330475	440.974	6.15207	2.04642e-07	-0.270129	0.0529844	152.302	-5.09827	0.000112763
Control + H - NaCl + B	10	-0.442268	0.102764	111.658	-4.30371	0.00357102	0.0266482	0.00330475	440.974	8.06359	0	-0.315416	0.0529844	152.302	-5.953	2.04876e-06
Control + H - NaCl + C	10	-0.313114	0.102764	111.658	-3.04691	0.167168	-0.000738581	0.00330475	440.974	-0.22349	1	-0.00189644	0.0529844	152.302	-0.0357925	1
Control + H - NaCl + D	10	-0.220055	0.10778	111.658	-2.0417	0.796379	0.0124255	0.0034434	473.163	3.6085	0.0294653	-0.17104	0.0540582	163.636	-3.16399	0.120795
Control + H - NaCl + F	10	-0.214689	0.102764	111.658	-2.08914	0.767812	0.00850159	0.00330475	440.974	2.57253	0.420715	-0.212409	0.0529844	152.302	-4.0089	0.00897083
Control + H - NaCl + H	10	-0.256113	0.102764	111.658	-2.49224	0.484812	0.00590847	0.00330475	440.974	1.78787	0.919679	0.0335897	0.0529844	152.302	0.633954	0.999999
Control + H - NaCl + O	10	-0.418787	0.102764	111.658	-4.07522	0.0080691	0.0151436	0.00330475	440.974	4.58236	0.000657932	-0.206184	0.0529844	152.302	-3.89141	0.0135209
Control + H - NaCl + P	10	-0.24113	0.109276	117.773	-2.20662	0.690668	0.0119218	0.00362173	521.928	3.29175	0.0788886	-0.169855	0.0553991	178.957	-3.06602	0.153414
Control + O - Control + P	10	0.296885	0.102764	111.658	2.88899	0.237435	0.00364947	0.00330475	440.974	1.10431	0.999323	-0.0872692	0.0529844	152.302	-1.64707	0.956642
Control + O - NaCl	10	-0.0467105	0.102764	111.658	-0.45454	1	0.0132231	0.00330475	440.974	4.00125	0.00726747	-0.212623	0.0529844	152.302	-4.01294	0.0088431
Control + O - NaCl + B	10	-0.0375774	0.102764	111.658	-0.365666	1	0.0195402	0.00330475	440.974	5.91276	8.01036e-07	-0.257911	0.0529844	152.302	-4.86766	0.00030746
Control + O - NaCl + C	10	0.0915768	0.102764	111.658	0.891134	0.99994	-0.00784652	0.00330475	440.974	-2.37431	0.568067	0.0556093	0.0529844	152.302	1.04954	0.999584
Control + O - NaCl + D	10	0.184636	0.10778	111.658	1.71308	0.93901	0.00531756	0.0034434	473.163	1.54428	0.976659	-0.113534	0.0540582	163.636	-2.10022	0.762255
Control + O - NaCl + F	10	0.190002	0.102764	111.658	1.84891	0.892458	0.00139364	0.00330475	440.974	0.421709	1	-0.154904	0.0529844	152.302	-2.92357	0.216073
Control + O - NaCl + H	10	0.148578	0.102764	111.658	1.44581	0.986071	-0.00119947	0.00330475	440.974	-0.362953	1	0.0910955	0.0529844	152.302	1.71929	0.938549
Control + O - NaCl + O	10	-0.0140961	0.102764	111.658	-0.137169	1	0.00803563	0.00330475	440.974	2.43154	0.524795	-0.148679	0.0529844	152.302	-2.80608	0.277189
Control + O - NaCl + P	10	0.163561	0.109276	117.773	1.49678	0.980862	0.00481389	0.00362173	521.928	1.32917	0.994697	-0.112349	0.0553991	178.957	-2.02799	0.806296
Control + P - NaCl	10	-0.343596	0.102764	111.658	-3.34353	0.0789107	0.00957367	0.00330475	440.974	2.89694	0.220796	-0.125354	0.0529844	152.302	-2.36586	0.575881
Control + P - NaCl + B	10	-0.334463	0.102764	111.658	-3.25466	0.099995	0.0158908	0.00330475	440.974	4.80845	0.000235329	-0.170641	0.0529844	152.302	-3.22059	0.104981
Control + P - NaCl + C	10	-0.205308	0.102764	111.658	-1.99786	0.82118	-0.011496	0.00330475	440.974	-3.47862	0.0451541	0.142878	0.0529844	152.302	2.69661	0.342736
Control + P - NaCl + D	10	-0.112249	0.10778	111.658	-1.04146	0.999596	0.00166809	0.0034434	473.163	0.484431	1	-0.0262649	0.0540582	163.636	-0.485864	1
Control + P - NaCl + F	10	-0.106883	0.102764	111.658	-1.04008	0.999602	-0.00225583	0.00330475	440.974	-0.682601	0.999999	-0.0676343	0.0529844	152.302	-1.27649	0.996199
Control + P - NaCl + H	10	-0.148307	0.102764	111.658	-1.44318	0.986311	-0.00484894	0.00330475	440.974	-1.46726	0.985546	0.178365	0.0529844	152.302	3.36636	0.0704404
Control + P - NaCl + O	10	-0.310981	0.102764	111.658	-3.02616	0.175413	0.00438616	0.00330475	440.974	1.32723	0.994741	-0.0614094	0.0529844	152.302	-1.15901	0.998683
Control + P - NaCl + P	10	-0.133324	0.109276	117.773	-1.22007	0.997567	0.00116441	0.00362173	521.928	0.321508	1	-0.0250798	0.0553991	178.957	-0.452712	1
NaCl - NaCl + B	10	0.00913308	0.102764	111.658	0.088874	1	0.00631709	0.00330475	440.974	1.91152	0.869554	-0.0452874	0.0529844	152.302	-0.854729	0.999968
NaCl - NaCl + C	10	0.138287	0.102764	111.658	1.34567	0.993119	-0.0210697	0.00330475	440.974	-6.37556	5.49635e-08	0.268232	0.0529844	152.302	5.06248	0.000132074
NaCl - NaCl + D	10	0.231346	0.10778	111.658	2.14647	0.731149	-0.00790558	0.0034434	473.163	-2.29586	0.627045	0.099089	0.0540582	163.636	1.83301	0.900639
NaCl - NaCl + F	10	0.236713	0.102764	111.658	2.30345	0.622017	-0.0118295	0.00330475	440.974	-3.57954	0.032609	0.0577196	0.0529844	152.302	1.08937	0.999354
NaCl - NaCl + H	10	0.195289	0.102764	111.658	1.90035	0.870208	-0.0144226	0.00330475	440.974	-4.3642	0.00169076	0.303719	0.0529844	152.302	5.73222	6.0047e-06
NaCl - NaCl + O	10	0.0326144	0.102764	111.658	0.317371	1	-0.00518751	0.00330475	440.974	-1.56971	0.972864	0.0639445	0.0529844	152.302	1.20685	0.99793
NaCl - NaCl + P	10	0.210272	0.109276	117.773	1.92423	0.859318	-0.00840926	0.00362173	521.928	-2.32189	0.607541	0.100274	0.0553991	178.957	1.81003	0.909687
NaCl + B - NaCl + C	10	0.129154	0.102764	111.658	1.2568	0.996619	-0.0273868	0.00330475	440.974	-8.28708	0	0.31352	0.0529844	152.302	5.9172	2.4432e-06
NaCl + B - NaCl + D	10	0.222213	0.10778	111.658	2.06173	0.784531	-0.0142227	0.0034434	473.163	-4.13041	0.00435226	0.144376	0.0540582	163.636	2.67076	0.358671
NaCl + B - NaCl + F	10	0.227579	0.102764	111.658	2.21458	0.685068	-0.0181466	0.00330475	440.974	-5.49105	7.93453e-06	0.103007	0.0529844	152.302	1.9441	0.850852
NaCl + B - NaCl + H	10	0.186155	0.102764	111.658	1.81148	0.90704	-0.0207397	0.00330475	440.974	-6.27572	9.9357e-08	0.349006	0.0529844	152.302	6.58695	8.17347e-08
NaCl + B - NaCl + O	10	0.0234814	0.102764	111.658	0.228497	1	-0.0115046	0.00330475	440.974	-3.48123	0.0447842	0.109232	0.0529844	152.302	2.06158	0.785911
NaCl + B - NaCl + P	10	0.201138	0.109276	117.773	1.84065	0.896087	-0.0147263	0.00362173	521.928	-4.06611	0.00553623	0.145562	0.0553991	178.957	2.62751	0.386642
NaCl + C - NaCl + D	10	0.0930591	0.10778	111.658	0.863416	0.99996	0.0131641	0.0034434	473.163	3.82299	0.0139769	-0.169143	0.0540582	163.636	-3.12891	0.132107
NaCl + C - NaCl + F	10	0.0984252	0.102764	111.658	0.957776	0.999853	0.00924017	0.00330475	440.974	2.79602	0.275227	-0.210513	0.0529844	152.302	-3.97311	0.01018
NaCl + C - NaCl + H	10	0.0570013	0.102764	111.658	0.554679	1	0.00664705	0.00330475	440.974	2.01136	0.817881	0.0354862	0.0529844	152.302	0.669747	0.999999
NaCl + C - NaCl + O	10	-0.105673	0.102764	111.658	-1.0283	0.999652	0.0158822	0.00330475	440.974	4.80585	0.000238198	-0.204288	0.0529844	152.302	-3.85562	0.0152785
NaCl + C - NaCl + P	10	0.0719842	0.109276	117.773	0.65874	0.999999	0.0126604	0.00362173	521.928	3.49568	0.0423301	-0.167958	0.0553991	178.957	-3.03179	0.166693
NaCl + D - NaCl + F	10	0.00536615	0.10778	111.658	0.0497879	1	-0.00392392	0.0034434	473.163	-1.13955	0.999028	-0.0413694	0.0540582	163.636	-0.765275	0.999992
NaCl + D - NaCl + H	10	-0.0360578	0.10778	111.658	-0.33455	1	-0.00651703	0.0034434	473.163	-1.89262	0.878329	0.20463	0.0540582	163.636	3.78536	0.0189915
NaCl + D - NaCl + O	10	-0.198732	0.10778	111.658	-1.84386	0.894503	0.00271807	0.0034434	473.163	0.789355	0.99999	-0.0351445	0.0540582	163.636	-0.650123	0.999999
NaCl + D - NaCl + P	10	-0.0210749	0.114005	117.259	-0.184859	1	-0.000503678	0.00374867	546.29	-0.134362	1	0.00118513	0.0564269	190.744	0.021003	1
NaCl + F - NaCl + H	10	-0.041424	0.102764	111.658	-0.403097	1	-0.00259311	0.00330475	440.974	-0.784662	0.999991	0.245999	0.0529844	152.302	4.64285	0.000787992
NaCl + F - NaCl + O	10	-0.204098	0.102764	111.658	-1.98608	0.827561	0.00664199	0.00330475	440.974	2.00983	0.818748	0.00622489	0.0529844	152.302	0.117485	1
NaCl + F - NaCl + P	10	-0.026441	0.109276	117.773	-0.241966	1	0.00342024	0.00362173	521.928	0.944367	0.9999	0.0425545	0.0553991	178.957	0.768145	0.999992
NaCl + H - NaCl + O	10	-0.162674	0.102764	111.658	-1.58298	0.968237	0.0092351	0.00330475	440.974	2.79449	0.276113	-0.239774	0.0529844	152.302	-4.52537	0.00126895
NaCl + H - NaCl + P	10	0.014983	0.109276	117.773	0.137112	1	0.00601336	0.00362173	521.928	1.66036	0.955874	-0.203444	0.0553991	178.957	-3.67234	0.0270175
NaCl + O - NaCl + P	10	0.177657	0.109276	117.773	1.62577	0.960322	-0.00322174	0.00362173	521.928	-0.88956	0.999953	0.0363296	0.0553991	178.957	0.65578	0.999999
Control - Control + B	12	-0.145828	0.099557	114.918	-1.46477	0.984304	0.0105833	0.00333887	426.685	3.16972	0.112011	-0.199943	0.0525662	154.485	-3.80364	0.0181324
Control - Control + C	12	-0.0674592	0.100861	120.676	-0.668835	0.999999	0.00949846	0.00347801	457.871	2.731	0.314123	-0.265885	0.0536386	166	-4.95697	0.000195381
Control - Control + D	12	0.0793479	0.099557	114.918	0.79701	0.999986	0.00324419	0.00333887	426.685	0.97164	0.999856	0.0746712	0.0525662	154.485	1.42052	0.9887
Control - Control + F	12	0.168351	0.10063	119.775	1.67297	0.949803	0.00488629	0.00346276	462.668	1.41109	0.990166	-0.0739653	0.0534891	164.741	-1.38281	0.991398
Control - Control + H	12	0.222877	0.099557	114.918	2.23869	0.66826	0.000802651	0.00333887	426.685	0.240396	1	0.047574	0.0525662	154.485	0.90503	0.999933
Control - Control + O	12	-0.18953	0.099557	114.918	-1.90374	0.86882	0.0077016	0.00333887	426.685	2.30665	0.619022	0.0177726	0.0525662	154.485	0.3381	1
Control - Control + P	12	0.0885553	0.099557	114.918	0.889494	0.999942	0.010551	0.00333887	426.685	3.16005	0.114972	-0.0798486	0.0525662	154.485	-1.51901	0.978687
Control - NaCl	12	-0.193555	0.099557	114.918	-1.94417	0.849425	0.00832402	0.00333887	426.685	2.49306	0.478757	-0.166189	0.0525662	154.485	-3.16151	0.12224
Control - NaCl + B	12	-0.169041	0.099557	114.918	-1.69793	0.943272	0.0085634	0.00333887	426.685	2.56476	0.426368	-0.224564	0.0525662	154.485	-4.27202	0.00338926
Control - NaCl + C	12	-0.07333	0.099557	114.918	-0.736563	0.999995	-0.00538262	0.00333887	426.685	-1.6121	0.965589	0.08474	0.0525662	154.485	1.61206	0.963888
Control - NaCl + D	12	0.0106877	0.104416	114.918	0.102357	1	0.00501652	0.00348308	454.067	1.44025	0.98795	-0.0224243	0.0537068	166.434	-0.417531	1
Control - NaCl + F	12	0.00661102	0.099557	114.918	0.0664044	1	0.00942997	0.00333887	426.685	2.8243	0.259347	-0.147757	0.0525662	154.485	-2.81088	0.274337
Control - NaCl + H	12	-0.0271927	0.099557	114.918	-0.273137	1	0.00708366	0.00333887	426.685	2.12157	0.750293	0.0977987	0.0525662	154.485	1.86048	0.889291
Control - NaCl + O	12	-0.201291	0.099557	114.918	-2.02187	0.807944	0.0142919	0.00333887	426.685	4.28045	0.00241191	-0.131763	0.0525662	154.485	-2.5066	0.472422
Control - NaCl + P	12	0.0481212	0.104416	114.918	0.460859	1	0.0117212	0.00348308	454.067	3.36518	0.0639227	-0.134511	0.0537068	166.434	-2.50453	0.473515
Control + B - Control + C	12	0.0783688	0.100861	120.676	0.777	0.99999	-0.00108483	0.00347801	457.871	-0.311912	1	-0.0659417	0.0536386	166	-1.22937	0.997495
Control + B - Control + D	12	0.225176	0.099557	114.918	2.26178	0.651909	-0.00733911	0.00333887	426.685	-2.19808	0.698119	0.274614	0.0525662	154.485	5.22416	6.33207e-05
Control + B - Control + F	12	0.314179	0.10063	119.775	3.12212	0.138587	-0.00569701	0.00346276	462.668	-1.64522	0.959066	0.125978	0.0534891	164.741	2.35521	0.583614
Control + B - Control + H	12	0.368705	0.099557	114.918	3.70346	0.0272911	-0.00978065	0.00333887	426.685	-2.92932	0.20512	0.247517	0.0525662	154.485	4.70867	0.000594791
Control + B - Control + O	12	-0.0437023	0.099557	114.918	-0.438968	1	-0.0028817	0.00333887	426.685	-0.863074	0.999968	0.217716	0.0525662	154.485	4.14174	0.00551899
Control + B - Control + P	12	0.234383	0.099557	114.918	2.35426	0.58504	-3.22823e-05	0.00333887	426.685	-0.00966861	1	0.120095	0.0525662	154.485	2.28463	0.635499
Control + B - NaCl	12	-0.0477274	0.099557	114.918	-0.479398	1	-0.00225928	0.00333887	426.685	-0.676658	0.999999	0.0337545	0.0525662	154.485	0.642133	0.999999
Control + B - NaCl + B	12	-0.0232127	0.099557	114.918	-0.23316	1	-0.00201989	0.00333887	426.685	-0.604963	1	-0.024621	0.0525662	154.485	-0.468381	1
Control + B - NaCl + C	12	0.072498	0.099557	114.918	0.728206	0.999996	-0.0159659	0.00333887	426.685	-4.78183	0.000268866	0.284683	0.0525662	154.485	5.41571	2.63296e-05
Control + B - NaCl + D	12	0.156516	0.104416	114.918	1.49896	0.980547	-0.00556678	0.00348308	454.067	-1.59823	0.968161	0.177519	0.0537068	166.434	3.30533	0.0826093
Control + B - NaCl + F	12	0.152439	0.099557	114.918	1.53117	0.976396	-0.00115333	0.00333887	426.685	-0.345423	1	0.0521859	0.0525662	154.485	0.992765	0.999788
Control + B - NaCl + H	12	0.118635	0.099557	114.918	1.19163	0.998113	-0.00349964	0.00333887	426.685	-1.04815	0.999636	0.297742	0.0525662	154.485	5.66413	8.16289e-06
Control + B - NaCl + O	12	-0.0554635	0.099557	114.918	-0.557103	1	0.00370858	0.00333887	426.685	1.11073	0.999274	0.0681807	0.0525662	154.485	1.29704	0.995508
Control + B - NaCl + P	12	0.193949	0.104416	114.918	1.85746	0.8891	0.00113792	0.00348308	454.067	0.326698	1	0.0654326	0.0537068	166.434	1.21833	0.997731
Control + C - Control + D	12	0.146807	0.100861	120.676	1.45554	0.985304	-0.00625428	0.00347801	457.871	-1.79823	0.916125	0.340556	0.0536386	166	6.34909	2.36171e-07
Control + C - Control + F	12	0.23581	0.10192	125.62	2.31368	0.614493	-0.00461218	0.00359711	490.934	-1.28219	0.996374	0.19192	0.0545433	176.454	3.51866	0.0439708
Control + C - Control + H	12	0.290336	0.100861	120.676	2.87859	0.241464	-0.00869581	0.00347801	457.871	-2.50022	0.473305	0.313459	0.0536386	166	5.84391	3.07958e-06
Control + C - Control + O	12	-0.122071	0.100861	120.676	-1.21029	0.997782	-0.00179686	0.00347801	457.871	-0.516634	1	0.283658	0.0536386	166	5.28831	4.39677e-05
Control + C - Control + P	12	0.156014	0.100861	120.676	1.54683	0.974282	0.00105255	0.00347801	457.871	0.30263	1	0.186036	0.0536386	166	3.46833	0.051692
Control + C - NaCl	12	-0.126096	0.100861	120.676	-1.2502	0.996847	-0.00117444	0.00347801	457.871	-0.337676	1	0.0996962	0.0536386	166	1.85867	0.890346
Control + C - NaCl + B	12	-0.101581	0.100861	120.676	-1.00715	0.999734	-0.00093506	0.00347801	457.871	-0.268849	1	0.0413207	0.0536386	166	0.770354	0.999992
Control + C - NaCl + C	12	-0.00587079	0.100861	120.676	-0.058207	1	-0.0148811	0.00347801	457.871	-4.27861	0.00239973	0.350625	0.0536386	166	6.5368	8.80347e-08
Control + C - NaCl + D	12	0.0781469	0.10566	120.148	0.739608	0.999995	-0.00448195	0.00361668	482.005	-1.23924	0.997496	0.243461	0.0547569	178.139	4.44621	0.00160547
Control + C - NaCl + F	12	0.0740702	0.100861	120.676	0.734382	0.999995	-6.84906e-05	0.00347801	457.871	-0.0196924	1	0.118128	0.0536386	166	2.20229	0.694236
Control + C - NaCl + H	12	0.0402665	0.100861	120.676	0.399229	1	-0.0024148	0.00347801	457.871	-0.694305	0.999998	0.363684	0.0536386	166	6.78026	2.38957e-08
Control + C - NaCl + O	12	-0.133832	0.100861	120.676	-1.3269	0.994109	0.00479342	0.00347801	457.871	1.37821	0.992246	0.134122	0.0536386	166	2.50048	0.476466
Control + C - NaCl + P	12	0.11558	0.10566	120.148	1.09389	0.999291	0.00222275	0.00361668	482.005	0.614584	1	0.131374	0.0547569	178.139	2.39923	0.550773
Control + D - Control + F	12	0.0890032	0.10063	119.775	0.884459	0.999947	0.0016421	0.00346276	462.668	0.474217	1	-0.148637	0.0534891	164.741	-2.77882	0.291921
Control + D - Control + H	12	0.143529	0.099557	114.918	1.44168	0.986499	-0.00244153	0.00333887	426.685	-0.731245	0.999996	-0.0270972	0.0525662	154.485	-0.515487	1
Control + D - Control + O	12	-0.268878	0.099557	114.918	-2.70075	0.343309	0.00445742	0.00333887	426.685	1.33501	0.994401	-0.0568986	0.0525662	154.485	-1.08242	0.999402
Control + D - Control + P	12	0.00920745	0.099557	114.918	0.0924843	1	0.00730683	0.00333887	426.685	2.18841	0.704909	-0.15452	0.0525662	154.485	-2.93953	0.208362
Control + D - NaCl	12	-0.272903	0.099557	114.918	-2.74118	0.318509	0.00507984	0.00333887	426.685	1.52142	0.979597	-0.24086	0.0525662	154.485	-4.58203	0.00100111
Control + D - NaCl + B	12	-0.248388	0.099557	114.918	-2.49494	0.482673	0.00531922	0.00333887	426.685	1.59312	0.968996	-0.299235	0.0525662	154.485	-5.69254	7.12345e-06
Control + D - NaCl + C	12	-0.152678	0.099557	114.918	-1.53357	0.976062	-0.0086268	0.00333887	426.685	-2.58375	0.412829	0.0100689	0.0525662	154.485	0.191546	1
Control + D - NaCl + D	12	-0.0686601	0.104416	114.918	-0.657562	0.999999	0.00177233	0.00348308	454.067	0.50884	1	-0.0970955	0.0537068	166.434	-1.80788	0.91021
Control + D - NaCl + F	12	-0.0727368	0.099557	114.918	-0.730605	0.999996	0.00618579	0.00333887	426.685	1.85266	0.895299	-0.222428	0.0525662	154.485	-4.2314	0.00395238
Control + D - NaCl + H	12	-0.106541	0.099557	114.918	-1.07015	0.999446	0.00383947	0.00333887	426.685	1.14993	0.998915	0.0231275	0.0525662	154.485	0.439968	1
Control + D - NaCl + O	12	-0.280639	0.099557	114.918	-2.81888	0.273791	0.0110477	0.00333887	426.685	3.30881	0.0757658	-0.206434	0.0525662	154.485	-3.92712	0.0119003
Control + D - NaCl + P	12	-0.0312267	0.104416	114.918	-0.29906	1	0.00847703	0.00348308	454.067	2.43377	0.523068	-0.209182	0.0537068	166.434	-3.89488	0.0130185
Control + F - Control + H	12	0.0545259	0.10063	119.775	0.541845	1	-0.00408364	0.00346276	462.668	-1.1793	0.998559	0.121539	0.0534891	164.741	2.27223	0.644494
Control + F - Control + O	12	-0.357881	0.10063	119.775	-3.55641	0.0423417	0.00281532	0.00346276	462.668	0.813026	0.999985	0.091738	0.0534891	164.741	1.71508	0.939997
Control + F - Control + P	12	-0.0797957	0.10063	119.775	-0.792961	0.999987	0.00566473	0.00346276	462.668	1.6359	0.961012	-0.00588327	0.0534891	164.741	-0.10999	1
Control + F - NaCl	12	-0.361906	0.10063	119.775	-3.5964	0.0375359	0.00343773	0.00346276	462.668	0.992772	0.999813	-0.0922234	0.0534891	164.741	-1.72415	0.937437
Control + F - NaCl + B	12	-0.337392	0.10063	119.775	-3.35279	0.0759915	0.00367712	0.00346276	462.668	1.0619	0.999576	-0.150599	0.0534891	164.741	-2.81551	0.271044
Control + F - NaCl + C	12	-0.241681	0.10063	119.775	-2.40168	0.550207	-0.0102689	0.00346276	462.668	-2.96552	0.188014	0.158705	0.0534891	164.741	2.96706	0.195021
Control + F - NaCl + D	12	-0.157663	0.10544	119.33	-1.49529	0.981066	0.000130231	0.00360201	487.138	0.0361549	1	0.0515411	0.0546104	176.89	0.943796	0.999889
Control + F - NaCl + F	12	-0.16174	0.10063	119.775	-1.60727	0.964044	0.00454369	0.00346276	462.668	1.31216	0.995347	-0.073792	0.0534891	164.741	-1.37957	0.991598
Control + F - NaCl + H	12	-0.195544	0.10063	119.775	-1.94319	0.850138	0.00219737	0.00346276	462.668	0.634572	0.999999	0.171764	0.0534891	164.741	3.2112	0.106723
Control + F - NaCl + O	12	-0.369642	0.10063	119.775	-3.67328	0.0296319	0.00940559	0.00346276	462.668	2.71621	0.323379	-0.0577972	0.0534891	164.741	-1.08054	0.999421
Control + F - NaCl + P	12	-0.12023	0.10544	119.33	-1.14027	0.998857	0.00683493	0.00360201	487.138	1.89753	0.876154	-0.0605452	0.0546104	176.89	-1.10868	0.999226
Control + H - Control + O	12	-0.412407	0.099557	114.918	-4.14242	0.00628493	0.00689895	0.00333887	426.685	2.06625	0.785456	-0.0298014	0.0525662	154.485	-0.56693	1
Control + H - Control + P	12	-0.134322	0.099557	114.918	-1.34919	0.992967	0.00974836	0.00333887	426.685	2.91966	0.20976	-0.127423	0.0525662	154.485	-2.42404	0.532825
Control + H - NaCl	12	-0.416432	0.099557	114.918	-4.18285	0.00544208	0.00752137	0.00333887	426.685	2.25267	0.658919	-0.213763	0.0525662	154.485	-4.06654	0.00726082
Control + H - NaCl + B	12	-0.391917	0.099557	114.918	-3.93662	0.0127951	0.00776075	0.00333887	426.685	2.32436	0.605757	-0.272138	0.0525662	154.485	-5.17705	7.82926e-05
Control + H - NaCl + C	12	-0.296207	0.099557	114.918	-2.97525	0.196415	-0.00618527	0.00333887	426.685	-1.8525	0.895362	0.0371661	0.0525662	154.485	0.707033	0.999997
Control + H - NaCl + D	12	-0.212189	0.104416	114.918	-2.03215	0.802066	0.00421387	0.00348308	454.067	1.20981	0.998076	-0.0699982	0.0537068	166.434	-1.30334	0.995317
Control + H - NaCl + F	12	-0.216266	0.099557	114.918	-2.17228	0.714048	0.00862732	0.00333887	426.685	2.5839	0.412718	-0.195331	0.0525662	154.485	-3.71591	0.0242188
Control + H - NaCl + H	12	-0.25007	0.099557	114.918	-2.51182	0.470603	0.00628101	0.00333887	426.685	1.88118	0.883239	0.0502247	0.0525662	154.485	0.955455	0.999868
Control + H - NaCl + O	12	-0.424168	0.099557	114.918	-4.26056	0.00411071	0.0134892	0.00333887	426.685	4.04005	0.00629117	-0.179337	0.0525662	154.485	-3.41163	0.0617471
Control + H - NaCl + P	12	-0.174756	0.104416	114.918	-1.67365	0.949467	0.0109186	0.00348308	454.067	3.13474	0.122744	-0.182085	0.0537068	166.434	-3.39034	0.0649519
Control + O - Control + P	12	0.278086	0.099557	114.918	2.79323	0.288109	0.00284941	0.00333887	426.685	0.853405	0.999972	-0.0976212	0.0525662	154.485	-1.85711	0.890696
Control + O - NaCl	12	-0.00402512	0.099557	114.918	-0.0404303	1	0.00062242	0.00333887	426.685	0.186416	1	-0.183961	0.0525662	154.485	-3.49961	0.0476425
Control + O - NaCl + B	12	0.0204896	0.099557	114.918	0.205808	1	0.000861801	0.00333887	426.685	0.258111	1	-0.242337	0.0525662	154.485	-4.61012	0.00089287
Control + O - NaCl + C	12	0.1162	0.099557	114.918	1.16717	0.998502	-0.0130842	0.00333887	426.685	-3.91875	0.00995586	0.0669674	0.0525662	154.485	1.27396	0.996285
Control + O - NaCl + D	12	0.200218	0.104416	114.918	1.9175	0.862392	-0.00268508	0.00348308	454.067	-0.770893	0.999993	-0.0401969	0.0537068	166.434	-0.74845	0.999994
Control + O - NaCl + F	12	0.196141	0.099557	114.918	1.97014	0.83616	0.00172837	0.00333887	426.685	0.517651	1	-0.16553	0.0525662	154.485	-3.14898	0.126215
Control + O - NaCl + H	12	0.162338	0.099557	114.918	1.6306	0.95923	-0.000617942	0.00333887	426.685	-0.185075	1	0.080026	0.0525662	154.485	1.52239	0.97825
Control + O - NaCl + O	12	-0.0117612	0.099557	114.918	-0.118135	1	0.00659028	0.00333887	426.685	1.9738	0.838404	-0.149535	0.0525662	154.485	-2.8447	0.25584
Control + O - NaCl + P	12	0.237651	0.104416	114.918	2.276	0.641752	0.00401961	0.00348308	454.067	1.15404	0.998873	-0.152283	0.0537068	166.434	-2.83545	0.259977
Control + P - NaCl	12	-0.282111	0.099557	114.918	-2.83366	0.265745	-0.00222699	0.00333887	426.685	-0.666989	0.999999	-0.0863401	0.0525662	154.485	-1.6425	0.95768
Control + P - NaCl + B	12	-0.257596	0.099557	114.918	-2.58742	0.417725	-0.00198761	0.00333887	426.685	-0.595294	1	-0.144716	0.0525662	154.485	-2.75301	0.307825
Control + P - NaCl + C	12	-0.161885	0.099557	114.918	-1.62606	0.960173	-0.0159336	0.00333887	426.685	-4.77216	0.000281143	0.164589	0.0525662	154.485	3.13107	0.132068
Control + P - NaCl + D	12	-0.0778676	0.104416	114.918	-0.745742	0.999994	-0.0055345	0.00348308	454.067	-1.58897	0.96976	0.0574243	0.0537068	166.434	1.06922	0.999489
Control + P - NaCl + F	12	-0.0819443	0.099557	114.918	-0.823089	0.999979	-0.00112104	0.00333887	426.685	-0.335755	1	-0.0679087	0.0525662	154.485	-1.29187	0.995693
Control + P - NaCl + H	12	-0.115748	0.099557	114.918	-1.16263	0.998566	-0.00346736	0.00333887	426.685	-1.03848	0.999674	0.177647	0.0525662	154.485	3.37949	0.067719
Control + P - NaCl + O	12	-0.289847	0.099557	114.918	-2.91137	0.225946	0.00374086	0.00333887	426.685	1.1204	0.999197	-0.0519139	0.0525662	154.485	-0.987591	0.999801
Control + P - NaCl + P	12	-0.0404341	0.104416	114.918	-0.38724	1	0.0011702	0.00348308	454.067	0.335967	1	-0.054662	0.0537068	166.434	-1.01778	0.999717
NaCl - NaCl + B	12	0.0245147	0.099557	114.918	0.246238	1	0.000239381	0.00333887	426.685	0.0716952	1	-0.0583755	0.0525662	154.485	-1.11051	0.999194
NaCl - NaCl + C	12	0.120225	0.099557	114.918	1.2076	0.997816	-0.0137066	0.00333887	426.685	-4.10517	0.00488313	0.250929	0.0525662	154.485	4.77357	0.000453336
NaCl - NaCl + D	12	0.204243	0.104416	114.918	1.95605	0.843435	-0.0033075	0.00348308	454.067	-0.949591	0.999892	0.143764	0.0537068	166.434	2.67684	0.354578
NaCl - NaCl + F	12	0.200166	0.099557	114.918	2.01057	0.814306	0.00110595	0.00333887	426.685	0.331235	1	0.0184314	0.0525662	154.485	0.350632	1
NaCl - NaCl + H	12	0.166363	0.099557	114.918	1.67103	0.950104	-0.00124036	0.00333887	426.685	-0.371491	1	0.263987	0.0525662	154.485	5.022	0.000155822
NaCl - NaCl + O	12	-0.00773609	0.099557	114.918	-0.0777052	1	0.00596786	0.00333887	426.685	1.78739	0.919796	0.0344262	0.0525662	154.485	0.654911	0.999999
NaCl - NaCl + P	12	0.241677	0.104416	114.918	2.31455	0.613956	0.00339719	0.00348308	454.067	0.975341	0.99985	0.0316781	0.0537068	166.434	0.589834	1
NaCl + B - NaCl + C	12	0.0957107	0.099557	114.918	0.961366	0.999847	-0.013946	0.00333887	426.685	-4.17686	0.00367419	0.309304	0.0525662	154.485	5.88409	2.81102e-06
NaCl + B - NaCl + D	12	0.179728	0.104416	114.918	1.72127	0.936828	-0.00354689	0.00348308	454.067	-1.01832	0.999744	0.20214	0.0537068	166.434	3.76377	0.0203256
NaCl + B - NaCl + F	12	0.175652	0.099557	114.918	1.76433	0.923638	0.000866569	0.00333887	426.685	0.259539	1	0.0768069	0.0525662	154.485	1.46115	0.98517
NaCl + B - NaCl + H	12	0.141848	0.099557	114.918	1.42479	0.987943	-0.00147974	0.00333887	426.685	-0.443186	1	0.322363	0.0525662	154.485	6.13251	8.17806e-07
NaCl + B - NaCl + O	12	-0.0322508	0.099557	114.918	-0.323944	1	0.00572848	0.00333887	426.685	1.71569	0.941872	0.0928017	0.0525662	154.485	1.76542	0.924593
NaCl + B - NaCl + P	12	0.217162	0.104416	114.918	2.07977	0.773717	0.00315781	0.00348308	454.067	0.906614	0.99994	0.0900536	0.0537068	166.434	1.67676	0.950024
NaCl + C - NaCl + D	12	0.0840177	0.104416	114.918	0.804642	0.999984	0.0103991	0.00348308	454.067	2.98561	0.179235	-0.107164	0.0537068	166.434	-1.99536	0.824378
NaCl + C - NaCl + F	12	0.079941	0.099557	114.918	0.802967	0.999985	0.0148126	0.00333887	426.685	4.4364	0.00125259	-0.232497	0.0525662	154.485	-4.42294	0.00189082
NaCl + C - NaCl + H	12	0.0461373	0.099557	114.918	0.463426	1	0.0124663	0.00333887	426.685	3.73368	0.0193894	0.0130586	0.0525662	154.485	0.248422	1
NaCl + C - NaCl + O	12	-0.127961	0.099557	114.918	-1.28531	0.995735	0.0196745	0.00333887	426.685	5.89255	9.16674e-07	-0.216503	0.0525662	154.485	-4.11866	0.00600712
NaCl + C - NaCl + P	12	0.121451	0.104416	114.918	1.16314	0.998559	0.0171038	0.00348308	454.067	4.91054	0.000144247	-0.219251	0.0537068	166.434	-4.08236	0.00667532
NaCl + D - NaCl + F	12	-0.00407671	0.104416	114.918	-0.0390429	1	0.00441345	0.00348308	454.067	1.26711	0.996798	-0.125333	0.0537068	166.434	-2.33365	0.599533
NaCl + D - NaCl + H	12	-0.0378804	0.104416	114.918	-0.362783	1	0.00206714	0.00348308	454.067	0.593481	1	0.120223	0.0537068	166.434	2.2385	0.668726
NaCl + D - NaCl + O	12	-0.211979	0.104416	114.918	-2.03014	0.803223	0.00927536	0.00348308	454.067	2.66298	0.358069	-0.109338	0.0537068	166.434	-2.03584	0.801499
NaCl + D - NaCl + P	12	0.0374334	0.109059	114.918	0.34324	1	0.0067047	0.00362155	478.161	1.85133	0.896011	-0.112086	0.0548237	178.558	-2.04449	0.796664
NaCl + F - NaCl + H	12	-0.0338037	0.099557	114.918	-0.339541	1	-0.00234631	0.00333887	426.685	-0.702725	0.999998	0.245556	0.0525662	154.485	4.67136	0.000694287
NaCl + F - NaCl + O	12	-0.207902	0.099557	114.918	-2.08828	0.768471	0.00486191	0.00333887	426.685	1.45615	0.986555	0.0159948	0.0525662	154.485	0.304278	1
NaCl + F - NaCl + P	12	0.0415101	0.104416	114.918	0.397545	1	0.00229124	0.00348308	454.067	0.65782	0.999999	0.0132467	0.0537068	166.434	0.246648	1
NaCl + H - NaCl + O	12	-0.174099	0.099557	114.918	-1.74874	0.928614	0.00720822	0.00333887	426.685	2.15888	0.725315	-0.229561	0.0525662	154.485	-4.36709	0.00235207
NaCl + H - NaCl + P	12	0.0753139	0.104416	114.918	0.721285	0.999996	0.00463755	0.00348308	454.067	1.33145	0.99457	-0.232309	0.0537068	166.434	-4.32551	0.00266872
NaCl + O - NaCl + P	12	0.249413	0.104416	114.918	2.38864	0.559903	-0.00257066	0.00348308	454.067	-0.738043	0.999996	-0.00274806	0.0537068	166.434	-0.0511678	1
Control - Control + B	14	-0.111146	0.0967779	117.384	-1.14846	0.998756	0.01059	0.00340451	386.691	3.11058	0.13157	-0.206274	0.0523832	153.841	-3.93778	0.0114819
Control - Control + C	14	-0.0289525	0.0982084	123.878	-0.294807	1	0.00915034	0.00354936	412.746	2.57802	0.416986	-0.276949	0.0535246	165.7	-5.17423	7.42249e-05
Control - Control + D	14	0.0773786	0.0967779	117.384	0.799548	0.999985	0.010752	0.00340451	386.691	3.15817	0.116014	-0.0752458	0.0523832	153.841	-1.43645	0.987401
Control - Control + F	14	0.0866531	0.0967779	117.384	0.895382	0.999938	0.00724171	0.00340451	386.691	2.12709	0.746548	-0.138792	0.0523832	153.841	-2.64955	0.373126
Control - Control + H	14	0.234579	0.0967779	117.384	2.42389	0.534043	0.00370025	0.00340451	386.691	1.08686	0.999434	0.00385443	0.0523832	153.841	0.0735814	1
Control - Control + O	14	-0.0821681	0.0967779	117.384	-0.849038	0.999968	0.0122539	0.00340451	386.691	3.59932	0.0308836	-0.0730119	0.0523832	153.841	-1.3938	0.990623
Control - Control + P	14	0.168975	0.0967779	117.384	1.74601	0.929563	0.00669717	0.00340451	386.691	1.96714	0.841745	-0.108618	0.0523832	153.841	-2.07353	0.778688
Control - NaCl	14	-0.155849	0.0967779	117.384	-1.61038	0.963379	0.0090433	0.00340451	386.691	2.65627	0.36312	-0.190874	0.0523832	153.841	-3.6438	0.0305566
Control - NaCl + B	14	-0.121549	0.0967779	117.384	-1.25596	0.996672	0.0069842	0.00340451	386.691	2.05145	0.794297	-0.209791	0.0523832	153.841	-4.00494	0.00906648
Control - NaCl + C	14	-0.0248354	0.0967779	117.384	-0.256623	1	-8.33923e-05	0.00340451	386.691	-0.0244946	1	0.00240819	0.0523832	153.841	0.0459725	1
Control - NaCl + D	14	0.12008	0.101501	117.384	1.18304	0.998266	0.0063867	0.0035554	407.456	1.79634	0.916619	-0.108714	0.0536055	166.042	-2.02804	0.80601
Control - NaCl + F	14	0.0538051	0.0967779	117.384	0.555965	1	0.00936478	0.00340451	386.691	2.75069	0.302677	-0.200229	0.0523832	153.841	-3.82239	0.0170462
Control - NaCl + H	14	0.0857256	0.0967779	117.384	0.885797	0.999946	0.00760826	0.00340451	386.691	2.23476	0.671894	0.0294071	0.0523832	153.841	0.561385	1
Control - NaCl + O	14	-0.0885446	0.0967779	117.384	-0.914926	0.999918	0.0141499	0.00340451	386.691	4.15621	0.00405771	-0.169175	0.0523832	153.841	-3.22956	0.102404
Control - NaCl + P	14	0.141946	0.101501	117.384	1.39847	0.989975	0.010776	0.0035554	407.456	3.03089	0.160877	-0.189893	0.0536055	166.042	-3.54242	0.0413048
Control + B - Control + C	14	0.0821932	0.0982084	123.878	0.836926	0.999974	-0.00143966	0.00354936	412.746	-0.405611	1	-0.0706749	0.0535246	165.7	-1.32042	0.994633
Control + B - Control + D	14	0.188524	0.0967779	117.384	1.94801	0.847619	0.000162039	0.00340451	386.691	0.0475954	1	0.131028	0.0523832	153.841	2.50133	0.476253
Control + B - Control + F	14	0.197799	0.0967779	117.384	2.04384	0.795372	-0.00334829	0.00340451	386.691	-0.983486	0.999831	0.0674816	0.0523832	153.841	1.28823	0.995818
Control + B - Control + H	14	0.345724	0.0967779	117.384	3.57235	0.0405647	-0.00688975	0.00340451	386.691	-2.02371	0.810626	0.210128	0.0523832	153.841	4.01136	0.00886176
Control + B - Control + O	14	0.0289776	0.0967779	117.384	0.299424	1	0.00166394	0.00340451	386.691	0.488746	1	0.133262	0.0523832	153.841	2.54398	0.445673
Control + B - Control + P	14	0.280121	0.0967779	117.384	2.89447	0.233903	-0.00389283	0.00340451	386.691	-1.14343	0.998977	0.0976557	0.0523832	153.841	1.86426	0.88769
Control + B - NaCl	14	-0.044703	0.0967779	117.384	-0.461914	1	-0.0015467	0.00340451	386.691	-0.454308	1	0.0153999	0.0523832	153.841	0.293985	1
Control + B - NaCl + B	14	-0.0104038	0.0967779	117.384	-0.107502	1	-0.00360579	0.00340451	386.691	-1.05912	0.999584	-0.00351775	0.0523832	153.841	-0.0671541	1
Control + B - NaCl + C	14	0.0863103	0.0967779	117.384	0.891839	0.999941	-0.0106734	0.00340451	386.691	-3.13507	0.123373	0.208682	0.0523832	153.841	3.98375	0.00977243
Control + B - NaCl + D	14	0.231226	0.101501	117.384	2.27806	0.640278	-0.0042033	0.0035554	407.456	-1.18223	0.998507	0.0975599	0.0536055	166.042	1.81996	0.905708
Control + B - NaCl + F	14	0.164951	0.0967779	117.384	1.70443	0.941622	-0.00122522	0.00340451	386.691	-0.359881	1	0.00604444	0.0523832	153.841	0.115389	1
Control + B - NaCl + H	14	0.196871	0.0967779	117.384	2.03426	0.800952	-0.00298174	0.00340451	386.691	-0.87582	0.999961	0.235681	0.0523832	153.841	4.49917	0.00140109
Control + B - NaCl + O	14	0.0226011	0.0967779	117.384	0.233536	1	0.00355987	0.00340451	386.691	1.04563	0.999644	0.0370991	0.0523832	153.841	0.708226	0.999997
Control + B - NaCl + P	14	0.253092	0.101501	117.384	2.49348	0.483572	0.000186046	0.0035554	407.456	0.0523276	1	0.0163805	0.0536055	166.042	0.305575	1
Control + C - Control + D	14	0.106331	0.0982084	123.878	1.08271	0.999375	0.0016017	0.00354936	412.746	0.451264	1	0.201703	0.0535246	165.7	3.76841	0.0200349
Control + C - Control + F	14	0.115606	0.0982084	123.878	1.17715	0.998376	-0.00190863	0.00354936	412.746	-0.53774	1	0.138156	0.0535246	165.7	2.58118	0.419003
Control + C - Control + H	14	0.263531	0.0982084	123.878	2.68339	0.353358	-0.00545009	0.00354936	412.746	-1.53551	0.977752	0.280803	0.0535246	165.7	5.24624	5.34474e-05
Control + C - Control + O	14	-0.0532156	0.0982084	123.878	-0.541864	1	0.0031036	0.00354936	412.746	0.874412	0.999962	0.203937	0.0535246	165.7	3.81015	0.0174183
Control + C - Control + P	14	0.197928	0.0982084	123.878	2.01538	0.811986	-0.00245317	0.00354936	412.746	-0.691158	0.999998	0.168331	0.0535246	165.7	3.14492	0.126706
Control + C - NaCl	14	-0.126896	0.0982084	123.878	-1.29211	0.995547	-0.000107038	0.00354936	412.746	-0.030157	1	0.0860748	0.0535246	165.7	1.60813	0.964815
Control + C - NaCl + B	14	-0.092597	0.0982084	123.878	-0.942862	0.999882	-0.00216613	0.00354936	412.746	-0.610289	1	0.0671571	0.0535246	165.7	1.2547	0.996874
Control + C - NaCl + C	14	0.00411711	0.0982084	123.878	0.0419221	1	-0.00923373	0.00354936	412.746	-2.60152	0.400408	0.279357	0.0535246	165.7	5.21922	6.04807e-05
Control + C - NaCl + D	14	0.149033	0.102866	123.283	1.4488	0.985975	-0.00276364	0.00369434	430.669	-0.748075	0.999995	0.168235	0.0547214	178.035	3.07439	0.150348
Control + C - NaCl + F	14	0.0827576	0.0982084	123.878	0.842673	0.999972	0.00021444	0.00354936	412.746	0.0604166	1	0.0767193	0.0535246	165.7	1.43335	0.987754
Control + C - NaCl + H	14	0.114678	0.0982084	123.878	1.1677	0.998516	-0.00154208	0.00354936	412.746	-0.434468	1	0.306356	0.0535246	165.7	5.72364	5.57476e-06
Control + C - NaCl + O	14	-0.0595921	0.0982084	123.878	-0.606792	1	0.00499953	0.00354936	412.746	1.40857	0.990296	0.107774	0.0535246	165.7	2.01354	0.814262
Control + C - NaCl + P	14	0.170899	0.102866	123.283	1.66137	0.952685	0.00162571	0.00369434	430.669	0.440054	1	0.0870553	0.0547214	178.035	1.59088	0.968116
Control + D - Control + F	14	0.00927454	0.0967779	117.384	0.0958332	1	-0.00351033	0.00340451	386.691	-1.03108	0.999699	-0.0635464	0.0523832	153.841	-1.21311	0.997812
Control + D - Control + H	14	0.1572	0.0967779	117.384	1.62434	0.960603	-0.00705179	0.00340451	386.691	-2.07131	0.782205	0.0791002	0.0523832	153.841	1.51003	0.979809
Control + D - Control + O	14	-0.159547	0.0967779	117.384	-1.64859	0.955418	0.0015019	0.00340451	386.691	0.44115	1	0.00223386	0.0523832	153.841	0.0426446	1
Control + D - Control + P	14	0.0915965	0.0967779	117.384	0.946461	0.999875	-0.00405487	0.00340451	386.691	-1.19103	0.998371	-0.0333722	0.0523832	153.841	-0.637078	0.999999
Control + D - NaCl	14	-0.233227	0.0967779	117.384	-2.40992	0.54425	-0.00170874	0.00340451	386.691	-0.501904	1	-0.115628	0.0523832	153.841	-2.20735	0.690601
Control + D - NaCl + B	14	-0.198928	0.0967779	117.384	-2.05551	0.788479	-0.00376783	0.00340451	386.691	-1.10672	0.9993	-0.134546	0.0523832	153.841	-2.56849	0.428388
Control + D - NaCl + C	14	-0.102214	0.0967779	117.384	-1.05617	0.999528	-0.0108354	0.00340451	386.691	-3.18267	0.108592	0.077654	0.0523832	153.841	1.48242	0.982992
Control + D - NaCl + D	14	0.0427018	0.101501	117.384	0.420701	1	-0.00436534	0.0035554	407.456	-1.22781	0.99772	-0.033468	0.0536055	166.042	-0.62434	1
Control + D - NaCl + F	14	-0.0235735	0.0967779	117.384	-0.243584	1	-0.00138726	0.00340451	386.691	-0.407476	1	-0.124983	0.0523832	153.841	-2.38595	0.561005
Control + D - NaCl + H	14	0.00834697	0.0967779	117.384	0.0862488	1	-0.00314378	0.00340451	386.691	-0.923416	0.999923	0.104653	0.0523832	153.841	1.99783	0.822711
Control + D - NaCl + O	14	-0.165923	0.0967779	117.384	-1.71447	0.938851	0.00339783	0.00340451	386.691	0.998037	0.999798	-0.0939288	0.0523832	153.841	-1.79311	0.915204
Control + D - NaCl + P	14	0.0645678	0.101501	117.384	0.636127	0.999999	2.40065e-05	0.0035554	407.456	0.00675211	1	-0.114647	0.0536055	166.042	-2.13873	0.737385
Control + F - Control + H	14	0.147925	0.0967779	117.384	1.52851	0.97682	-0.00354146	0.00340451	386.691	-1.04022	0.999665	0.142647	0.0523832	153.841	2.72314	0.326036
Control + F - Control + O	14	-0.168821	0.0967779	117.384	-1.74442	0.930053	0.00501223	0.00340451	386.691	1.47223	0.984992	0.0657802	0.0523832	153.841	1.25575	0.996814
Control + F - Control + P	14	0.0823219	0.0967779	117.384	0.850628	0.999968	-0.000544538	0.00340451	386.691	-0.159946	1	0.0301742	0.0523832	153.841	0.576027	1
Control + F - NaCl	14	-0.242502	0.0967779	117.384	-2.50576	0.474777	0.00180159	0.00340451	386.691	0.529178	1	-0.0520817	0.0523832	153.841	-0.994243	0.999784
Control + F - NaCl + B	14	-0.208203	0.0967779	117.384	-2.15135	0.728088	-0.000257502	0.00340451	386.691	-0.0756354	1	-0.0709993	0.0523832	153.841	-1.35538	0.992918
Control + F - NaCl + C	14	-0.111489	0.0967779	117.384	-1.152	0.998712	-0.0073251	0.00340451	386.691	-2.15158	0.730175	0.1412	0.0523832	153.841	2.69553	0.343326
Control + F - NaCl + D	14	0.0334273	0.101501	117.384	0.329328	1	-0.000855009	0.0035554	407.456	-0.240482	1	0.0300783	0.0536055	166.042	0.561106	1
Control + F - NaCl + F	14	-0.0328481	0.0967779	117.384	-0.339417	1	0.00212307	0.00340451	386.691	0.623605	1	-0.0614371	0.0523832	153.841	-1.17284	0.998497
Control + F - NaCl + H	14	-0.000927563	0.0967779	117.384	-0.00958445	1	0.00036655	0.00340451	386.691	0.107666	1	0.168199	0.0523832	153.841	3.21094	0.107567
Control + F - NaCl + O	14	-0.175198	0.0967779	117.384	-1.81031	0.907745	0.00690816	0.00340451	386.691	2.02912	0.807497	-0.0303824	0.0523832	153.841	-0.580003	1
Control + F - NaCl + P	14	0.0552933	0.101501	117.384	0.544753	1	0.00353434	0.0035554	407.456	0.994076	0.999808	-0.0511011	0.0536055	166.042	-0.953281	0.999873
Control + H - Control + O	14	-0.316747	0.0967779	117.384	-3.27292	0.0945809	0.00855369	0.00340451	386.691	2.51246	0.464642	-0.0768663	0.0523832	153.841	-1.46738	0.984551
Control + H - Control + P	14	-0.0656035	0.0967779	117.384	-0.677878	0.999998	0.00299692	0.00340451	386.691	0.880279	0.999958	-0.112472	0.0523832	153.841	-2.14711	0.731648
Control + H - NaCl	14	-0.390427	0.0967779	117.384	-4.03426	0.00908883	0.00534305	0.00340451	386.691	1.5694	0.972798	-0.194728	0.0523832	153.841	-3.71738	0.0241275
Control + H - NaCl + B	14	-0.356128	0.0967779	117.384	-3.67985	0.0291975	0.00328396	0.00340451	386.691	0.964589	0.999868	-0.213646	0.0523832	153.841	-4.07852	0.00696373
Control + H - NaCl + C	14	-0.259414	0.0967779	117.384	-2.68051	0.355831	-0.00378364	0.00340451	386.691	-1.11136	0.999265	-0.00144624	0.0523832	153.841	-0.0276088	1
Control + H - NaCl + D	14	-0.114498	0.101501	117.384	-1.12804	0.998985	0.00268645	0.0035554	407.456	0.755597	0.999994	-0.112568	0.0536055	166.042	-2.09994	0.762476
Control + H - NaCl + F	14	-0.180774	0.0967779	117.384	-1.86792	0.884815	0.00566453	0.00340451	386.691	1.66383	0.954761	-0.204084	0.0523832	153.841	-3.89597	0.0132703
Control + H - NaCl + H	14	-0.148853	0.0967779	117.384	-1.53809	0.97548	0.00390801	0.00340451	386.691	1.14789	0.99893	0.0255527	0.0523832	153.841	0.487803	1
Control + H - NaCl + O	14	-0.323123	0.0967779	117.384	-3.33881	0.0792325	0.0104496	0.00340451	386.691	3.06934	0.146305	-0.173029	0.0523832	153.841	-3.30314	0.0839278
Control + H - NaCl + P	14	-0.0926322	0.101501	117.384	-0.912619	0.999921	0.0070758	0.0035554	407.456	1.99015	0.829537	-0.193748	0.0536055	166.042	-3.61433	0.0330167
Control + O - Control + P	14	0.251143	0.0967779	117.384	2.59505	0.412306	-0.00555677	0.00340451	386.691	-1.63218	0.96158	-0.0356061	0.0523832	153.841	-0.679723	0.999998
Control + O - NaCl	14	-0.0736806	0.0967779	117.384	-0.761338	0.999992	-0.00321064	0.00340451	386.691	-0.943054	0.9999	-0.117862	0.0523832	153.841	-2.24999	0.660471
Control + O - NaCl + B	14	-0.0393814	0.0967779	117.384	-0.406926	1	-0.00526974	0.00340451	386.691	-1.54787	0.976001	-0.13678	0.0523832	153.841	-2.61113	0.39892
Control + O - NaCl + C	14	0.0573327	0.0967779	117.384	0.592415	1	-0.0123373	0.00340451	386.691	-3.62382	0.0284721	0.0754201	0.0523832	153.841	1.43978	0.987117
Control + O - NaCl + D	14	0.202249	0.101501	117.384	1.99257	0.824329	-0.00586724	0.0035554	407.456	-1.65023	0.957853	-0.0357019	0.0536055	166.042	-0.666012	0.999999
Control + O - NaCl + F	14	0.135973	0.0967779	117.384	1.405	0.989506	-0.00288916	0.00340451	386.691	-0.848627	0.999974	-0.127217	0.0523832	153.841	-2.42859	0.529482
Control + O - NaCl + H	14	0.167894	0.0967779	117.384	1.73484	0.932959	-0.00464568	0.00340451	386.691	-1.36457	0.992943	0.102419	0.0523832	153.841	1.95519	0.845299
Control + O - NaCl + O	14	-0.00637652	0.0967779	117.384	-0.0658882	1	0.00189593	0.00340451	386.691	0.556887	1	-0.0961626	0.0523832	153.841	-1.83575	0.89931
Control + O - NaCl + P	14	0.224114	0.101501	117.384	2.20799	0.689715	-0.0014779	0.0035554	407.456	-0.415676	1	-0.116881	0.0536055	166.042	-2.1804	0.709352
Control + P - NaCl	14	-0.324824	0.0967779	117.384	-3.35638	0.0755093	0.00234613	0.00340451	386.691	0.689124	0.999998	-0.0822558	0.0523832	153.841	-1.57027	0.971261
Control + P - NaCl + B	14	-0.290525	0.0967779	117.384	-3.00197	0.184567	0.000287036	0.00340451	386.691	0.0843105	1	-0.101173	0.0523832	153.841	-1.93141	0.857156
Control + P - NaCl + C	14	-0.19381	0.0967779	117.384	-2.00263	0.818822	-0.00678056	0.00340451	386.691	-1.99164	0.828639	0.111026	0.0523832	153.841	2.1195	0.749739
Control + P - NaCl + D	14	-0.0488946	0.101501	117.384	-0.481714	1	-0.000310471	0.0035554	407.456	-0.0873239	1	-9.58096e-05	0.0536055	166.042	-0.00178731	1
Control + P - NaCl + F	14	-0.11517	0.0967779	117.384	-1.19004	0.998148	0.00266761	0.00340451	386.691	0.783551	0.999991	-0.0916113	0.0523832	153.841	-1.74887	0.929832
Control + P - NaCl + H	14	-0.0832495	0.0967779	117.384	-0.860212	0.999962	0.000911088	0.00340451	386.691	0.267612	1	0.138025	0.0523832	153.841	2.63491	0.382865
Control + P - NaCl + O	14	-0.25752	0.0967779	117.384	-2.66094	0.368427	0.0074527	0.00340451	386.691	2.18906	0.70438	-0.0605566	0.0523832	153.841	-1.15603	0.998723
Control + P - NaCl + P	14	-0.0270287	0.101501	117.384	-0.266288	1	0.00407888	0.0035554	407.456	1.14723	0.998941	-0.0812752	0.0536055	166.042	-1.51617	0.979179
NaCl - NaCl + B	14	0.0342992	0.0967779	117.384	0.354412	1	-0.0020591	0.00340451	386.691	-0.604813	1	-0.0189176	0.0523832	153.841	-0.361139	1
NaCl - NaCl + C	14	0.131013	0.0967779	117.384	1.35375	0.992747	-0.00912669	0.00340451	386.691	-2.68076	0.346895	0.193282	0.0523832	153.841	3.68977	0.0263824
NaCl - NaCl + D	14	0.275929	0.101501	117.384	2.71847	0.332034	-0.0026566	0.0035554	407.456	-0.747202	0.999995	0.08216	0.0536055	166.042	1.53268	0.977013
NaCl - NaCl + F	14	0.209654	0.0967779	117.384	2.16634	0.718098	0.000321478	0.00340451	386.691	0.0944271	1	-0.00935546	0.0523832	153.841	-0.178597	1
NaCl - NaCl + H	14	0.241574	0.0967779	117.384	2.49617	0.481641	-0.00143504	0.00340451	386.691	-0.421512	1	0.220281	0.0523832	153.841	4.20518	0.00436873
NaCl - NaCl + O	14	0.0673041	0.0967779	117.384	0.695449	0.999998	0.00510657	0.00340451	386.691	1.49994	0.982078	0.0216993	0.0523832	153.841	0.414241	1
NaCl - NaCl + P	14	0.297795	0.101501	117.384	2.9339	0.21486	0.00173274	0.0035554	407.456	0.487356	1	0.000980575	0.0536055	166.042	0.0182924	1
NaCl + B - NaCl + C	14	0.0967141	0.0967779	117.384	0.999341	0.999756	-0.0070676	0.00340451	386.691	-2.07595	0.779331	0.2122	0.0523832	153.841	4.05091	0.00769319
NaCl + B - NaCl + D	14	0.24163	0.101501	117.384	2.38056	0.565749	-0.000597508	0.0035554	407.456	-0.168056	1	0.101078	0.0536055	166.042	1.88558	0.878789
NaCl + B - NaCl + F	14	0.175355	0.0967779	117.384	1.81193	0.907144	0.00238057	0.00340451	386.691	0.69924	0.999998	0.00956218	0.0523832	153.841	0.182543	1
NaCl + B - NaCl + H	14	0.207275	0.0967779	117.384	2.14176	0.734404	0.000624051	0.00340451	386.691	0.183301	1	0.239199	0.0523832	153.841	4.56632	0.00106962
NaCl + B - NaCl + O	14	0.0330049	0.0967779	117.384	0.341037	1	0.00716567	0.00340451	386.691	2.10475	0.761109	0.0406169	0.0523832	153.841	0.77538	0.999991
NaCl + B - NaCl + P	14	0.263496	0.101501	117.384	2.59598	0.41167	0.00379184	0.0035554	407.456	1.0665	0.99955	0.0198982	0.0536055	166.042	0.371198	1
NaCl + C - NaCl + D	14	0.144916	0.101501	117.384	1.42772	0.987737	0.00647009	0.0035554	407.456	1.81979	0.908097	-0.111122	0.0536055	166.042	-2.07296	0.77929
NaCl + C - NaCl + F	14	0.0786405	0.0967779	117.384	0.812588	0.999982	0.00944817	0.00340451	386.691	2.77519	0.287975	-0.202637	0.0523832	153.841	-3.86837	0.0145871
NaCl + C - NaCl + H	14	0.110561	0.0967779	117.384	1.14242	0.998828	0.00769165	0.00340451	386.691	2.25925	0.654088	0.0269989	0.0523832	153.841	0.515412	1
NaCl + C - NaCl + O	14	-0.0637092	0.0967779	117.384	-0.658303	0.999999	0.0142333	0.00340451	386.691	4.1807	0.00368083	-0.171583	0.0523832	153.841	-3.27553	0.0905097
NaCl + C - NaCl + P	14	0.166782	0.101501	117.384	1.64315	0.956623	0.0108594	0.0035554	407.456	3.05435	0.151701	-0.192301	0.0536055	166.042	-3.58735	0.0359369
NaCl + D - NaCl + F	14	-0.0662753	0.101501	117.384	-0.652949	0.999999	0.00297808	0.0035554	407.456	0.837622	0.999978	-0.0915155	0.0536055	166.042	-1.7072	0.942183
NaCl + D - NaCl + H	14	-0.0343548	0.101501	117.384	-0.338466	1	0.00122156	0.0035554	407.456	0.343578	1	0.138121	0.0536055	166.042	2.57662	0.422167
NaCl + D - NaCl + O	14	-0.208625	0.101501	117.384	-2.05539	0.788553	0.00776317	0.0035554	407.456	2.18349	0.708312	-0.0604608	0.0536055	166.042	-1.12788	0.999047
NaCl + D - NaCl + P	14	0.021866	0.106015	117.384	0.206254	1	0.00438935	0.00370014	425.408	1.18627	0.998452	-0.0811794	0.0548004	178.336	-1.48136	0.983327
NaCl + F - NaCl + H	14	0.0319205	0.0967779	117.384	0.329833	1	-0.00175652	0.00340451	386.691	-0.515939	1	0.229636	0.0523832	153.841	4.38378	0.0022088
NaCl + F - NaCl + O	14	-0.14235	0.0967779	117.384	-1.47089	0.983721	0.00478509	0.00340451	386.691	1.40551	0.990477	0.0310547	0.0523832	153.841	0.592837	1
NaCl + F - NaCl + P	14	0.0881413	0.101501	117.384	0.868375	0.999958	0.00141127	0.0035554	407.456	0.396936	1	0.010336	0.0536055	166.042	0.192817	1
NaCl + H - NaCl + O	14	-0.17427	0.0967779	117.384	-1.80072	0.911247	0.00654161	0.00340451	386.691	1.92145	0.86463	-0.198582	0.0523832	153.841	-3.79094	0.018939
NaCl + H - NaCl + P	14	0.0562208	0.101501	117.384	0.553892	1	0.00316779	0.0035554	407.456	0.890979	0.999952	-0.2193	0.0536055	166.042	-4.09101	0.00647272
NaCl + O - NaCl + P	14	0.230491	0.101501	117.384	2.27081	0.645466	-0.00337383	0.0035554	407.456	-0.94893	0.999892	-0.0207187	0.0536055	166.042	-0.386503	1
Control - Control + B	17	-0.0646269	0.0934943	118.866	-0.691239	0.999998	0.0101464	0.00355803	303.859	2.8517	0.246198	-0.210861	0.0525543	147.741	-4.01224	0.00896031
Control - Control + C	17	-0.00691298	0.0951661	126.337	-0.0726412	1	0.00644128	0.00371319	320.933	1.7347	0.936049	-0.235454	0.0538235	159.358	-4.37455	0.00225005
Control - Control + D	17	0.112777	0.0934943	118.866	1.20625	0.997856	0.00417741	0.00355803	303.859	1.17408	0.998591	-0.0121391	0.0525543	147.741	-0.230983	1
Control - Control + F	17	0.110492	0.0934943	118.866	1.1818	0.99829	0.00610088	0.00355803	303.859	1.71468	0.941626	-0.132952	0.0525543	147.741	-2.5298	0.456029
Control - Control + H	17	0.242394	0.0934943	118.866	2.59261	0.413848	0.00307991	0.00355803	303.859	0.865622	0.999966	-0.0216132	0.0525543	147.741	-0.411255	1
Control - Control + O	17	-0.0656065	0.0934943	118.866	-0.701717	0.999997	0.00301172	0.00355803	303.859	0.846457	0.999974	-0.018146	0.0525543	147.741	-0.345282	1
Control - Control + P	17	0.228585	0.0934943	118.866	2.44491	0.518648	0.00649674	0.00355803	303.859	1.82594	0.905217	-0.106286	0.0525543	147.741	-2.0224	0.808789
Control - NaCl	17	-0.13285	0.0934943	118.866	-1.42094	0.988308	0.0117898	0.00355803	303.859	3.31356	0.0762808	-0.209871	0.0525543	147.741	-3.99342	0.00957637
Control - NaCl + B	17	-0.0809497	0.0934943	118.866	-0.865825	0.999959	0.00766269	0.00355803	303.859	2.15363	0.728514	-0.234154	0.0525543	147.741	-4.45547	0.00170436
Control - NaCl + C	17	0.00272584	0.0934943	118.866	0.0291552	1	-0.00348465	0.00355803	303.859	-0.979376	0.999836	0.0760654	0.0525543	147.741	1.44737	0.986391
Control - NaCl + D	17	0.128022	0.0980577	118.866	1.30558	0.995005	0.00190951	0.00372068	315.074	0.513215	1	-0.0339095	0.0539243	159.384	-0.628835	0.999999
Control - NaCl + F	17	0.0717094	0.0934943	118.866	0.766992	0.999992	0.0070479	0.00355803	303.859	1.98084	0.834013	-0.14059	0.0525543	147.741	-2.67513	0.356781
Control - NaCl + H	17	0.117399	0.0934943	118.866	1.25568	0.996687	0.00104789	0.00355803	303.859	0.294515	1	0.101475	0.0525543	147.741	1.93087	0.857242
Control - NaCl + O	17	-0.0547674	0.0934943	118.866	-0.585783	1	0.00915055	0.00355803	303.859	2.5718	0.422433	-0.0708491	0.0525543	147.741	-1.34811	0.993263
Control - NaCl + P	17	0.220489	0.0980577	118.866	2.24857	0.661314	0.00626725	0.00372068	315.074	1.68444	0.949568	-0.122637	0.0539243	159.384	-2.27424	0.64303
Control + B - Control + C	17	0.0577139	0.0951661	126.337	0.606455	1	-0.00370515	0.00371319	320.933	-0.997835	0.999795	-0.024593	0.0538235	159.358	-0.456919	1
Control + B - Control + D	17	0.177404	0.0934943	118.866	1.89748	0.871869	-0.00596902	0.00355803	303.859	-1.67762	0.951173	0.198721	0.0525543	147.741	3.78126	0.0197705
Control + B - Control + F	17	0.175119	0.0934943	118.866	1.87304	0.882691	-0.00404555	0.00355803	303.859	-1.13702	0.999024	0.0779087	0.0525543	147.741	1.48244	0.982923
Control + B - Control + H	17	0.307021	0.0934943	118.866	3.28385	0.0917011	-0.00706652	0.00355803	303.859	-1.98607	0.831196	0.189247	0.0525543	147.741	3.60099	0.0352565
Control + B - Control + O	17	-0.000979633	0.0934943	118.866	-0.010478	1	-0.00713471	0.00355803	303.859	-2.00524	0.820657	0.192715	0.0525543	147.741	3.66696	0.0286494
Control + B - Control + P	17	0.293212	0.0934943	118.866	3.13615	0.133999	-0.00364968	0.00355803	303.859	-1.02576	0.999712	0.104575	0.0525543	147.741	1.98984	0.826902
Control + B - NaCl	17	-0.0682226	0.0934943	118.866	-0.729698	0.999996	0.00164332	0.00355803	303.859	0.461863	1	0.000989278	0.0525543	147.741	0.0188239	1
Control + B - NaCl + B	17	-0.0163228	0.0934943	118.866	-0.174586	1	-0.00248374	0.00355803	303.859	-0.698066	0.999998	-0.0232935	0.0525543	147.741	-0.443228	1
Control + B - NaCl + C	17	0.0673527	0.0934943	118.866	0.720394	0.999996	-0.0136311	0.00355803	303.859	-3.83107	0.014348	0.286926	0.0525543	147.741	5.45961	2.26459e-05
Control + B - NaCl + D	17	0.192649	0.0980577	118.866	1.96465	0.839198	-0.00823692	0.00372068	315.074	-2.21382	0.686775	0.176951	0.0539243	159.384	3.28147	0.0886761
Control + B - NaCl + F	17	0.136336	0.0934943	118.866	1.45823	0.985017	-0.00309853	0.00355803	303.859	-0.870854	0.999963	0.0702708	0.0525543	147.741	1.33711	0.993804
Control + B - NaCl + H	17	0.182026	0.0934943	118.866	1.94692	0.848236	-0.00909854	0.00355803	303.859	-2.55718	0.432867	0.312336	0.0525543	147.741	5.94311	2.26053e-06
Control + B - NaCl + O	17	0.0098595	0.0934943	118.866	0.105456	1	-0.000995879	0.00355803	303.859	-0.279896	1	0.140012	0.0525543	147.741	2.66413	0.363924
Control + B - NaCl + P	17	0.285116	0.0980577	118.866	2.90764	0.227226	-0.00387918	0.00372068	315.074	-1.0426	0.99965	0.0882235	0.0539243	159.384	1.63606	0.959143
Control + C - Control + D	17	0.11969	0.0951661	126.337	1.2577	0.996664	-0.00226388	0.00371319	320.933	-0.609686	1	0.223314	0.0538235	159.358	4.14901	0.00530777
Control + C - Control + F	17	0.117405	0.0951661	126.337	1.23368	0.997289	-0.000340404	0.00371319	320.933	-0.0916742	1	0.102502	0.0538235	159.358	1.9044	0.870116
Control + C - Control + H	17	0.249307	0.0951661	126.337	2.61971	0.394881	-0.00336137	0.00371319	320.933	-0.905252	0.999939	0.21384	0.0538235	159.358	3.97299	0.0100347
Control + C - Control + O	17	-0.0586935	0.0951661	126.337	-0.616749	1	-0.00342956	0.00371319	320.933	-0.923616	0.999922	0.217308	0.0538235	159.358	4.03741	0.00797621
Control + C - Control + P	17	0.235498	0.0951661	126.337	2.4746	0.496735	5.54621e-05	0.00371319	320.933	0.0149365	1	0.129168	0.0538235	159.358	2.39983	0.550626
Control + C - NaCl	17	-0.125937	0.0951661	126.337	-1.32333	0.99431	0.00534847	0.00371319	320.933	1.4404	0.987752	0.0255822	0.0538235	159.358	0.475299	1
Control + C - NaCl + B	17	-0.0740367	0.0951661	126.337	-0.777974	0.99999	0.0012214	0.00371319	320.933	0.328937	1	0.00129942	0.0538235	159.358	0.0241423	1
Control + C - NaCl + C	17	0.00963882	0.0951661	126.337	0.101284	1	-0.00992593	0.00371319	320.933	-2.67316	0.352694	0.311519	0.0538235	159.358	5.78779	4.30089e-06
Control + C - NaCl + D	17	0.134935	0.0996529	125.654	1.35405	0.992802	-0.00453178	0.00386931	330.188	-1.17121	0.998638	0.201544	0.055162	170.945	3.65368	0.0289605
Control + C - NaCl + F	17	0.0786224	0.0951661	126.337	0.82616	0.999978	0.00060662	0.00371319	320.933	0.163369	1	0.0948638	0.0538235	159.358	1.7625	0.925657
Control + C - NaCl + H	17	0.124312	0.0951661	126.337	1.30626	0.995025	-0.00539339	0.00371319	320.933	-1.4525	0.986713	0.336929	0.0538235	159.358	6.25989	4.04575e-07
Control + C - NaCl + O	17	-0.0478544	0.0951661	126.337	-0.502852	1	0.00270927	0.00371319	320.933	0.729634	0.999996	0.164604	0.0538235	159.358	3.05823	0.157692
Control + C - NaCl + P	17	0.227402	0.0996529	125.654	2.28194	0.637478	-0.000174034	0.00386931	330.188	-0.0449779	1	0.112817	0.055162	170.945	2.04519	0.796106
Control + D - Control + F	17	-0.00228529	0.0934943	118.866	-0.0244431	1	0.00192347	0.00355803	303.859	0.5406	1	-0.120813	0.0525543	147.741	-2.29882	0.625194
Control + D - Control + H	17	0.129617	0.0934943	118.866	1.38636	0.990814	-0.00109749	0.00355803	303.859	-0.308455	1	-0.0094741	0.0525543	147.741	-0.180273	1
Control + D - Control + O	17	-0.178384	0.0934943	118.866	-1.90796	0.867054	-0.00116568	0.00355803	303.859	-0.32762	1	-0.00600689	0.0525543	147.741	-0.114299	1
Control + D - Control + P	17	0.115808	0.0934943	118.866	1.23866	0.997139	0.00231934	0.00355803	303.859	0.65186	0.999999	-0.0941469	0.0525543	147.741	-1.79142	0.915631
Control + D - NaCl	17	-0.245627	0.0934943	118.866	-2.62718	0.390499	0.00761234	0.00355803	303.859	2.13948	0.738016	-0.197732	0.0525543	147.741	-3.76244	0.0210364
Control + D - NaCl + B	17	-0.193727	0.0934943	118.866	-2.07207	0.77857	0.00348528	0.00355803	303.859	0.979552	0.999836	-0.222015	0.0525543	147.741	-4.22449	0.00413674
Control + D - NaCl + C	17	-0.110051	0.0934943	118.866	-1.17709	0.998364	-0.00766206	0.00355803	303.859	-2.15345	0.728634	0.0882045	0.0525543	147.741	1.67835	0.949258
Control + D - NaCl + D	17	0.0152453	0.0980577	118.866	0.155473	1	-0.0022679	0.00372068	315.074	-0.60954	1	-0.0217704	0.0539243	159.384	-0.403721	1
Control + D - NaCl + F	17	-0.0410677	0.0934943	118.866	-0.439253	1	0.0028705	0.00355803	303.859	0.806765	0.999986	-0.128451	0.0525543	147.741	-2.44415	0.518185
Control + D - NaCl + H	17	0.00462176	0.0934943	118.866	0.0494337	1	-0.00312951	0.00355803	303.859	-0.879563	0.999958	0.113615	0.0525543	147.741	2.16185	0.721697
Control + D - NaCl + O	17	-0.167544	0.0934943	118.866	-1.79203	0.914412	0.00497314	0.00355803	303.859	1.39772	0.99088	-0.0587099	0.0525543	147.741	-1.11713	0.999131
Control + D - NaCl + P	17	0.107712	0.0980577	118.866	1.09846	0.999255	0.00208984	0.00372068	315.074	0.561684	1	-0.110498	0.0539243	159.384	-2.04913	0.793526
Control + F - Control + H	17	0.131902	0.0934943	118.866	1.41081	0.989094	-0.00302097	0.00355803	303.859	-0.849055	0.999973	0.111339	0.0525543	147.741	2.11855	0.750234
Control + F - Control + O	17	-0.176098	0.0934943	118.866	-1.88352	0.878123	-0.00308916	0.00355803	303.859	-0.86822	0.999964	0.114806	0.0525543	147.741	2.18452	0.706311
Control + F - Control + P	17	0.118093	0.0934943	118.866	1.26311	0.996473	0.000395866	0.00355803	303.859	0.11126	1	0.0266659	0.0525543	147.741	0.507397	1
Control + F - NaCl	17	-0.243341	0.0934943	118.866	-2.60274	0.406948	0.00568887	0.00355803	303.859	1.59888	0.967613	-0.0769194	0.0525543	147.741	-1.46362	0.984862
Control + F - NaCl + B	17	-0.191441	0.0934943	118.866	-2.04763	0.793208	0.00156181	0.00355803	303.859	0.438952	1	-0.101202	0.0525543	147.741	-1.92567	0.85976
Control + F - NaCl + C	17	-0.107766	0.0934943	118.866	-1.15265	0.998707	-0.00958553	0.00355803	303.859	-2.69405	0.339353	0.209017	0.0525543	147.741	3.97717	0.0101393
Control + F - NaCl + D	17	0.0175306	0.0980577	118.866	0.178779	1	-0.00419137	0.00372068	315.074	-1.12651	0.999126	0.0990424	0.0539243	159.384	1.83669	0.899086
Control + F - NaCl + F	17	-0.0387824	0.0934943	118.866	-0.41481	1	0.000947024	0.00355803	303.859	0.266165	1	-0.00763781	0.0525543	147.741	-0.145332	1
Control + F - NaCl + H	17	0.00690705	0.0934943	118.866	0.0738767	1	-0.00505299	0.00355803	303.859	-1.42016	0.989312	0.234427	0.0525543	147.741	4.46067	0.00166981
Control + F - NaCl + O	17	-0.165259	0.0934943	118.866	-1.76759	0.922741	0.00304967	0.00355803	303.859	0.857123	0.99997	0.0621029	0.0525543	147.741	1.18169	0.998355
Control + F - NaCl + P	17	0.109997	0.0980577	118.866	1.12176	0.999051	0.00016637	0.00372068	315.074	0.044715	1	0.0103149	0.0539243	159.384	0.191284	1
Control + H - Control + O	17	-0.308001	0.0934943	118.866	-3.29433	0.0891712	-6.81885e-05	0.00355803	303.859	-0.0191647	1	0.0034672	0.0525543	147.741	0.0659738	1
Control + H - Control + P	17	-0.0138092	0.0934943	118.866	-0.147701	1	0.00341683	0.00355803	303.859	0.960315	0.999872	-0.0846728	0.0525543	147.741	-1.61115	0.963942
Control + H - NaCl	17	-0.375244	0.0934943	118.866	-4.01355	0.00971016	0.00870984	0.00355803	303.859	2.44794	0.513129	-0.188258	0.0525543	147.741	-3.58216	0.0373731
Control + H - NaCl + B	17	-0.323344	0.0934943	118.866	-3.45843	0.0565315	0.00458277	0.00355803	303.859	1.28801	0.996091	-0.212541	0.0525543	147.741	-4.04422	0.0079971
Control + H - NaCl + C	17	-0.239668	0.0934943	118.866	-2.56345	0.433954	-0.00656456	0.00355803	303.859	-1.845	0.897755	0.0976786	0.0525543	147.741	1.85862	0.889873
Control + H - NaCl + D	17	-0.114372	0.0980577	118.866	-1.16637	0.998523	-0.0011704	0.00372068	315.074	-0.314568	1	-0.0122963	0.0539243	159.384	-0.228028	1
Control + H - NaCl + F	17	-0.170685	0.0934943	118.866	-1.82562	0.902033	0.00396799	0.00355803	303.859	1.11522	0.99922	-0.118977	0.0525543	147.741	-2.26388	0.650496
Control + H - NaCl + H	17	-0.124995	0.0934943	118.866	-1.33693	0.993623	-0.00203202	0.00355803	303.859	-0.571107	1	0.123089	0.0525543	147.741	2.34212	0.593453
Control + H - NaCl + O	17	-0.297162	0.0934943	118.866	-3.17839	0.120574	0.00607064	0.00355803	303.859	1.70618	0.943924	-0.0492358	0.0525543	147.741	-0.936857	0.999895
Control + H - NaCl + P	17	-0.0219051	0.0980577	118.866	-0.22339	1	0.00318734	0.00372068	315.074	0.856656	0.99997	-0.101024	0.0539243	159.384	-1.87344	0.883926
Control + O - Control + P	17	0.294191	0.0934943	118.866	3.14662	0.130565	0.00348502	0.00355803	303.859	0.97948	0.999836	-0.08814	0.0525543	147.741	-1.67712	0.94956
Control + O - NaCl	17	-0.067243	0.0934943	118.866	-0.71922	0.999996	0.00877803	0.00355803	303.859	2.4671	0.498825	-0.191725	0.0525543	147.741	-3.64814	0.0304122
Control + O - NaCl + B	17	-0.0153432	0.0934943	118.866	-0.164108	1	0.00465096	0.00355803	303.859	1.30717	0.995426	-0.216008	0.0525543	147.741	-4.11019	0.00630496
Control + O - NaCl + C	17	0.0683324	0.0934943	118.866	0.730872	0.999996	-0.00649637	0.00355803	303.859	-1.82583	0.905257	0.0942114	0.0525543	147.741	1.79265	0.9152
Control + O - NaCl + D	17	0.193629	0.0980577	118.866	1.97464	0.83398	-0.00110222	0.00372068	315.074	-0.296241	1	-0.0157635	0.0539243	159.384	-0.292326	1
Control + O - NaCl + F	17	0.137316	0.0934943	118.866	1.46871	0.983971	0.00403618	0.00355803	303.859	1.13439	0.99905	-0.122444	0.0525543	147.741	-2.32985	0.60248
Control + O - NaCl + H	17	0.183005	0.0934943	118.866	1.9574	0.842931	-0.00196383	0.00355803	303.859	-0.551943	1	0.119622	0.0525543	147.741	2.27615	0.641648
Control + O - NaCl + O	17	0.0108391	0.0934943	118.866	0.115934	1	0.00613883	0.00355803	303.859	1.72534	0.938648	-0.0527031	0.0525543	147.741	-1.00283	0.999758
Control + O - NaCl + P	17	0.286096	0.0980577	118.866	2.91763	0.222389	0.00325553	0.00372068	315.074	0.874982	0.999961	-0.104491	0.0539243	159.384	-1.93774	0.854205
Control + P - NaCl	17	-0.361434	0.0934943	118.866	-3.86584	0.0159952	0.00529301	0.00355803	303.859	1.48762	0.983244	-0.103585	0.0525543	147.741	-1.97101	0.836938
Control + P - NaCl + B	17	-0.309535	0.0934943	118.866	-3.31073	0.0853257	0.00116594	0.00355803	303.859	0.327693	1	-0.127868	0.0525543	147.741	-2.43307	0.526337
Control + P - NaCl + C	17	-0.225859	0.0934943	118.866	-2.41575	0.539934	-0.0099814	0.00355803	303.859	-2.80531	0.271774	0.182351	0.0525543	147.741	3.46977	0.0524783
Control + P - NaCl + D	17	-0.100563	0.0980577	118.866	-1.02555	0.999668	-0.00458724	0.00372068	315.074	-1.2329	0.997573	0.0723766	0.0539243	159.384	1.34219	0.993618
Control + P - NaCl + F	17	-0.156876	0.0934943	118.866	-1.67792	0.948556	0.000551158	0.00355803	303.859	0.154905	1	-0.0343037	0.0525543	147.741	-0.652729	0.999999
Control + P - NaCl + H	17	-0.111186	0.0934943	118.866	-1.18923	0.998167	-0.00544885	0.00355803	303.859	-1.53142	0.978026	0.207762	0.0525543	147.741	3.95327	0.0110226
Control + P - NaCl + O	17	-0.283352	0.0934943	118.866	-3.03069	0.172559	0.0026538	0.00355803	303.859	0.745863	0.999995	0.035437	0.0525543	147.741	0.674293	0.999999
Control + P - NaCl + P	17	-0.00809591	0.0980577	118.866	-0.0825628	1	-0.000229496	0.00372068	315.074	-0.0616812	1	-0.016351	0.0539243	159.384	-0.303222	1
NaCl - NaCl + B	17	0.0518998	0.0934943	118.866	0.555112	1	-0.00412707	0.00355803	303.859	-1.15993	0.998773	-0.0242828	0.0525543	147.741	-0.462052	1
NaCl - NaCl + C	17	0.135575	0.0934943	118.866	1.45009	0.985791	-0.0152744	0.00355803	303.859	-4.29293	0.00246872	0.285937	0.0525543	147.741	5.44079	2.47063e-05
NaCl - NaCl + D	17	0.260872	0.0980577	118.866	2.66039	0.368634	-0.00988024	0.00372068	315.074	-2.6555	0.364491	0.175962	0.0539243	159.384	3.26313	0.0932129
NaCl - NaCl + F	17	0.204559	0.0934943	118.866	2.18793	0.703525	-0.00474185	0.00355803	303.859	-1.33272	0.994396	0.0692816	0.0525543	147.741	1.31829	0.994647
NaCl - NaCl + H	17	0.250248	0.0934943	118.866	2.67662	0.358169	-0.0107419	0.00355803	303.859	-3.01904	0.167334	0.311347	0.0525543	147.741	5.92429	2.47846e-06
NaCl - NaCl + O	17	0.0780821	0.0934943	118.866	0.835154	0.999974	-0.0026392	0.00355803	303.859	-0.741759	0.999996	0.139022	0.0525543	147.741	2.64531	0.376301
NaCl - NaCl + P	17	0.353339	0.0980577	118.866	3.60338	0.0368207	-0.0055225	0.00372068	315.074	-1.48427	0.983628	0.0872343	0.0539243	159.384	1.61772	0.962873
NaCl + B - NaCl + C	17	0.0836755	0.0934943	118.866	0.89498	0.999938	-0.0111473	0.00355803	303.859	-3.13301	0.1254	0.31022	0.0525543	147.741	5.90284	2.75191e-06
NaCl + B - NaCl + D	17	0.208972	0.0980577	118.866	2.13111	0.741397	-0.00575318	0.00372068	315.074	-1.54627	0.976033	0.200245	0.0539243	159.384	3.71344	0.024235
NaCl + B - NaCl + F	17	0.152659	0.0934943	118.866	1.63282	0.95889	-0.000614783	0.00355803	303.859	-0.172787	1	0.0935644	0.0525543	147.741	1.78034	0.919456
NaCl + B - NaCl + H	17	0.198349	0.0934943	118.866	2.1215	0.747611	-0.00661479	0.00355803	303.859	-1.85911	0.891992	0.33563	0.0525543	147.741	6.38634	2.46331e-07
NaCl + B - NaCl + O	17	0.0261823	0.0934943	118.866	0.280042	1	0.00148786	0.00355803	303.859	0.41817	1	0.163305	0.0525543	147.741	3.10736	0.140703
NaCl + B - NaCl + P	17	0.301439	0.0980577	118.866	3.0741	0.155789	-0.00139544	0.00372068	315.074	-0.375049	1	0.111517	0.0539243	159.384	2.06803	0.782166
NaCl + C - NaCl + D	17	0.125297	0.0980577	118.866	1.27778	0.996013	0.00539416	0.00372068	315.074	1.44978	0.98694	-0.109975	0.0539243	159.384	-2.03943	0.799243
NaCl + C - NaCl + F	17	0.0689836	0.0934943	118.866	0.737837	0.999995	0.0105326	0.00355803	303.859	2.96022	0.192658	-0.216655	0.0525543	147.741	-4.1225	0.00602861
NaCl + C - NaCl + H	17	0.114673	0.0934943	118.866	1.22652	0.997428	0.00453254	0.00355803	303.859	1.27389	0.996527	0.0254101	0.0525543	147.741	0.483502	1
NaCl + C - NaCl + O	17	-0.0574932	0.0934943	118.866	-0.614938	1	0.0126352	0.00355803	303.859	3.55118	0.0369752	-0.146914	0.0525543	147.741	-2.79548	0.283536
NaCl + C - NaCl + P	17	0.217763	0.0980577	118.866	2.22077	0.680862	0.0097519	0.00372068	315.074	2.621	0.387877	-0.198702	0.0539243	159.384	-3.68484	0.0265896
NaCl + D - NaCl + F	17	-0.056313	0.0980577	118.866	-0.574285	1	0.0051384	0.00372068	315.074	1.38104	0.991937	-0.10668	0.0539243	159.384	-1.97833	0.833392
NaCl + D - NaCl + H	17	-0.0106236	0.0980577	118.866	-0.10834	1	-0.000861614	0.00372068	315.074	-0.231575	1	0.135385	0.0539243	159.384	2.51065	0.469325
NaCl + D - NaCl + O	17	-0.18279	0.0980577	118.866	-1.86411	0.886502	0.00724104	0.00372068	315.074	1.94616	0.852104	-0.0369396	0.0539243	159.384	-0.685026	0.999998
NaCl + D - NaCl + P	17	0.0924666	0.102418	118.866	0.902837	0.999931	0.00435774	0.0038765	324.522	1.12414	0.999149	-0.0887276	0.0552604	170.878	-1.60563	0.965359
NaCl + F - NaCl + H	17	0.0456894	0.0934943	118.866	0.488687	1	-0.00600001	0.00355803	303.859	-1.68633	0.949039	0.242065	0.0525543	147.741	4.606	0.000933857
NaCl + F - NaCl + O	17	-0.126477	0.0934943	118.866	-1.35278	0.992813	0.00210265	0.00355803	303.859	0.590958	1	0.0697407	0.0525543	147.741	1.32702	0.994269
NaCl + F - NaCl + P	17	0.14878	0.0980577	118.866	1.51727	0.978348	-0.000780654	0.00372068	315.074	-0.209815	1	0.0179527	0.0539243	159.384	0.332924	1
NaCl + H - NaCl + O	17	-0.172166	0.0934943	118.866	-1.84146	0.895814	0.00810266	0.00355803	303.859	2.27729	0.640832	-0.172325	0.0525543	147.741	-3.27898	0.0901186
NaCl + H - NaCl + P	17	0.10309	0.0980577	118.866	1.05132	0.999554	0.00521936	0.00372068	315.074	1.4028	0.990562	-0.224113	0.0539243	159.384	-4.15606	0.00517067
NaCl + O - NaCl + P	17	0.275256	0.0980577	118.866	2.80709	0.279824	-0.0028833	0.00372068	315.074	-0.77494	0.999992	-0.051788	0.0539243	159.384	-0.960383	0.99986
Control - Control + B	19	-0.0893063	0.0919445	118	-0.971307	0.999828	0.00554649	0.00369353	250.133	1.50168	0.981497	-0.146258	0.0529632	140.899	-2.7615	0.303808
Control - Control + C	19	-0.0458664	0.0938091	125.851	-0.488933	1	7.02627e-05	0.00385652	262.332	0.0182192	1	-0.104758	0.054332	151.813	-1.92812	0.858698
Control - Control + D	19	0.064765	0.0919445	118	0.704392	0.999997	0.00250181	0.00369353	250.133	0.67735	0.999999	0.0967279	0.0529632	140.899	1.82632	0.902595
Control - Control + F	19	0.0957404	0.0919445	118	1.04129	0.999601	0.00264048	0.00369353	250.133	0.714895	0.999997	-0.0076855	0.0529632	140.899	-0.14511	1
Control - Control + H	19	0.163155	0.0919445	118	1.7745	0.920407	-0.00403282	0.00369353	250.133	-1.09186	0.99938	0.103771	0.0529632	140.899	1.9593	0.842803
Control - Control + O	19	-0.109322	0.0919445	118	-1.189	0.998168	-0.00216407	0.00369353	250.133	-0.585909	1	0.102085	0.0529632	140.899	1.92746	0.858676
Control - Control + P	19	0.149911	0.0919445	118	1.63045	0.959359	0.0011348	0.00369353	250.133	0.307239	1	-0.00355394	0.0529632	140.899	-0.067102	1
Control - NaCl	19	-0.163975	0.0919445	118	-1.78341	0.917376	0.00691478	0.00369353	250.133	1.87214	0.886016	-0.202522	0.0529632	140.899	-3.82384	0.017396
Control - NaCl + B	19	-0.0904956	0.0919445	118	-0.984242	0.999798	-0.0025693	0.00369353	250.133	-0.695621	0.999998	-0.0936	0.0529632	140.899	-1.76727	0.923621
Control - NaCl + C	19	-0.0553565	0.0919445	118	-0.602064	1	-0.0101821	0.00369353	250.133	-2.75673	0.301448	0.162619	0.0529632	140.899	3.07042	0.154664
Control - NaCl + D	19	0.0972425	0.0964322	118	1.0084	0.999729	-0.00415224	0.00386495	257.094	-1.07433	0.999489	0.0794338	0.0544465	151.551	1.45893	0.985354
Control - NaCl + F	19	0.0755206	0.0919445	118	0.821372	0.999979	0.000297266	0.00369353	250.133	0.080483	1	-0.0268401	0.0529632	140.899	-0.50677	1
Control - NaCl + H	19	0.0920145	0.0919445	118	1.00076	0.999753	-0.0013727	0.00369353	250.133	-0.371649	1	0.167865	0.0529632	140.899	3.16947	0.120914
Control - NaCl + O	19	-0.06804	0.0919445	118	-0.740011	0.999995	0.000645393	0.00369353	250.133	0.174736	1	-0.00813888	0.0529632	140.899	-0.15367	1
Control - NaCl + P	19	0.188915	0.0964322	118	1.95905	0.842046	-0.000873553	0.00386495	257.094	-0.226019	1	-0.0215801	0.0544465	151.551	-0.396353	1
Control + B - Control + C	19	0.0434399	0.0938091	125.851	0.463067	1	-0.00547623	0.00385652	262.332	-1.41999	0.989229	0.0414993	0.054332	151.813	0.76381	0.999993
Control + B - Control + D	19	0.154071	0.0919445	118	1.6757	0.949074	-0.00304468	0.00369353	250.133	-0.824329	0.999981	0.242986	0.0529632	140.899	4.58782	0.00103626
Control + B - Control + F	19	0.185047	0.0919445	118	2.01259	0.813312	-0.00290601	0.00369353	250.133	-0.786784	0.99999	0.138572	0.0529632	140.899	2.61639	0.396097
Control + B - Control + H	19	0.252462	0.0919445	118	2.7458	0.315375	-0.00957931	0.00369353	250.133	-2.59354	0.40796	0.250029	0.0529632	140.899	4.7208	0.000603499
Control + B - Control + O	19	-0.0200153	0.0919445	118	-0.217689	1	-0.00771056	0.00369353	250.133	-2.08759	0.771293	0.248342	0.0529632	140.899	4.68896	0.000687728
Control + B - Control + P	19	0.239217	0.0919445	118	2.60176	0.407688	-0.0044117	0.00369353	250.133	-1.19444	0.998261	0.142704	0.0529632	140.899	2.6944	0.344934
Control + B - NaCl	19	-0.0746686	0.0919445	118	-0.812105	0.999982	0.00136829	0.00369353	250.133	0.370456	1	-0.0562648	0.0529632	140.899	-1.06234	0.999513
Control + B - NaCl + B	19	-0.00118928	0.0919445	118	-0.0129348	1	-0.00811579	0.00369353	250.133	-2.1973	0.698226	0.0526577	0.0529632	140.899	0.994232	0.99978
Control + B - NaCl + C	19	0.0339498	0.0919445	118	0.369243	1	-0.0157285	0.00369353	250.133	-4.25841	0.00299156	0.308877	0.0529632	140.899	5.83192	4.18397e-06
Control + B - NaCl + D	19	0.186549	0.0964322	118	1.93451	0.854346	-0.00969874	0.00386495	257.094	-2.50941	0.468084	0.225692	0.0544465	151.551	4.1452	0.00549121
Control + B - NaCl + F	19	0.164827	0.0919445	118	1.79268	0.914146	-0.00524923	0.00369353	250.133	-1.4212	0.989104	0.119418	0.0529632	140.899	2.25473	0.657036
Control + B - NaCl + H	19	0.181321	0.0919445	118	1.97207	0.835295	-0.00691919	0.00369353	250.133	-1.87333	0.885504	0.314123	0.0529632	140.899	5.93097	2.59641e-06
Control + B - NaCl + O	19	0.0212663	0.0919445	118	0.231295	1	-0.0049011	0.00369353	250.133	-1.32694	0.994569	0.138119	0.0529632	140.899	2.60783	0.401906
Control + B - NaCl + P	19	0.278222	0.0964322	118	2.88515	0.238484	-0.00642004	0.00386495	257.094	-1.6611	0.954755	0.124678	0.0544465	151.551	2.28991	0.631669
Control + C - Control + D	19	0.110631	0.0938091	125.851	1.17932	0.998347	0.00243155	0.00385652	262.332	0.630503	1	0.201486	0.054332	151.813	3.70843	0.0249177
Control + C - Control + F	19	0.141607	0.0938091	125.851	1.50952	0.979466	0.00257022	0.00385652	262.332	0.666461	0.999999	0.0970729	0.054332	151.813	1.78666	0.917399
Control + C - Control + H	19	0.209022	0.0938091	125.851	2.22816	0.675765	-0.00410309	0.00385652	262.332	-1.06393	0.999546	0.208529	0.054332	151.813	3.83806	0.0162295
Control + C - Control + O	19	-0.0634552	0.0938091	125.851	-0.676429	0.999998	-0.00223433	0.00385652	262.332	-0.579365	1	0.206843	0.054332	151.813	3.80702	0.0180136
Control + C - Control + P	19	0.195777	0.0938091	125.851	2.08698	0.769651	0.00106453	0.00385652	262.332	0.276035	1	0.101204	0.054332	151.813	1.86271	0.888285
Control + C - NaCl	19	-0.118108	0.0938091	125.851	-1.25903	0.996624	0.00684452	0.00385652	262.332	1.77479	0.923124	-0.0977641	0.054332	151.813	-1.79938	0.912922
Control + C - NaCl + B	19	-0.0446292	0.0938091	125.851	-0.475745	1	-0.00263956	0.00385652	262.332	-0.68444	0.999998	0.0111584	0.054332	151.813	0.205374	1
Control + C - NaCl + C	19	-0.00949007	0.0938091	125.851	-0.101164	1	-0.0102523	0.00385652	262.332	-2.65844	0.363456	0.267377	0.054332	151.813	4.92118	0.000245052
Control + C - NaCl + D	19	0.143109	0.0982116	125.136	1.45715	0.985215	-0.00422251	0.004021	267.892	-1.05011	0.999613	0.184192	0.0557789	162.234	3.30218	0.0835913
Control + C - NaCl + F	19	0.121387	0.0938091	125.851	1.29398	0.99549	0.000227003	0.00385652	262.332	0.0588622	1	0.0779183	0.054332	151.813	1.43411	0.987581
Control + C - NaCl + H	19	0.137881	0.0938091	125.851	1.4698	0.983968	-0.00144296	0.00385652	262.332	-0.374161	1	0.272623	0.054332	151.813	5.01774	0.000161184
Control + C - NaCl + O	19	-0.0221736	0.0938091	125.851	-0.236369	1	0.00057513	0.00385652	262.332	0.149132	1	0.0966195	0.054332	151.813	1.77832	0.92025
Control + C - NaCl + P	19	0.234782	0.0982116	125.136	2.39057	0.558201	-0.000943816	0.004021	267.892	-0.234722	1	0.0831784	0.0557789	162.234	1.49121	0.982112
Control + D - Control + F	19	0.0309755	0.0919445	118	0.336893	1	0.000138672	0.00369353	250.133	0.0375447	1	-0.104413	0.0529632	140.899	-1.97143	0.836506
Control + D - Control + H	19	0.0983903	0.0919445	118	1.07011	0.99945	-0.00653463	0.00369353	250.133	-1.76921	0.924846	0.00704301	0.0529632	140.899	0.132979	1
Control + D - Control + O	19	-0.174087	0.0919445	118	-1.89339	0.873683	-0.00466588	0.00369353	250.133	-1.26326	0.996778	0.00535664	0.0529632	140.899	0.101139	1
Control + D - Control + P	19	0.085146	0.0919445	118	0.926059	0.999905	-0.00136702	0.00369353	250.133	-0.370111	1	-0.100282	0.0529632	140.899	-1.89343	0.874571
Control + D - NaCl	19	-0.22874	0.0919445	118	-2.4878	0.487619	0.00441297	0.00369353	250.133	1.19479	0.998255	-0.29925	0.0529632	140.899	-5.65016	9.91211e-06
Control + D - NaCl + B	19	-0.155261	0.0919445	118	-1.68863	0.945818	-0.00507111	0.00369353	250.133	-1.37297	0.992287	-0.190328	0.0529632	140.899	-3.59359	0.0364441
Control + D - NaCl + C	19	-0.120121	0.0919445	118	-1.30646	0.994964	-0.0126839	0.00369353	250.133	-3.43408	0.0543368	0.0658911	0.0529632	140.899	1.24409	0.997082
Control + D - NaCl + D	19	0.0324775	0.0964322	118	0.336792	1	-0.00665406	0.00386495	257.094	-1.72164	0.939359	-0.0172941	0.0544465	151.551	-0.317635	1
Control + D - NaCl + F	19	0.0107556	0.0919445	118	0.11698	1	-0.00220455	0.00369353	250.133	-0.596868	1	-0.123568	0.0529632	140.899	-2.33309	0.600162
Control + D - NaCl + H	19	0.0272496	0.0919445	118	0.29637	1	-0.00387451	0.00369353	250.133	-1.049	0.999615	0.0711371	0.0529632	140.899	1.34314	0.993473
Control + D - NaCl + O	19	-0.132805	0.0919445	118	-1.4444	0.986301	-0.00185642	0.00369353	250.133	-0.502614	1	-0.104867	0.0529632	140.899	-1.97999	0.83198
Control + D - NaCl + P	19	0.12415	0.0964322	118	1.28744	0.995679	-0.00337536	0.00386495	257.094	-0.873328	0.999961	-0.118308	0.0544465	151.551	-2.17292	0.714274
Control + F - Control + H	19	0.0674148	0.0919445	118	0.733212	0.999995	-0.00667331	0.00369353	250.133	-1.80676	0.911901	0.111456	0.0529632	140.899	2.10441	0.759124
Control + F - Control + O	19	-0.205062	0.0919445	118	-2.23028	0.674196	-0.00480456	0.00369353	250.133	-1.3008	0.995594	0.10977	0.0529632	140.899	2.07257	0.778953
Control + F - Control + P	19	0.0541705	0.0919445	118	0.589165	1	-0.00150569	0.00369353	250.133	-0.407656	1	0.00413157	0.0529632	140.899	0.0780083	1
Control + F - NaCl	19	-0.259715	0.0919445	118	-2.8247	0.270212	0.0042743	0.00369353	250.133	1.15724	0.998784	-0.194837	0.0529632	140.899	-3.67873	0.0279121
Control + F - NaCl + B	19	-0.186236	0.0919445	118	-2.02553	0.805996	-0.00520978	0.00369353	250.133	-1.41052	0.989888	-0.0859145	0.0529632	140.899	-1.62216	0.961646
Control + F - NaCl + C	19	-0.151097	0.0919445	118	-1.64335	0.956598	-0.0128225	0.00369353	250.133	-3.47163	0.0484647	0.170305	0.0529632	140.899	3.21553	0.107339
Control + F - NaCl + D	19	0.00150208	0.0964322	118	0.0155765	1	-0.00679273	0.00386495	257.094	-1.75752	0.928662	0.0871193	0.0544465	151.551	1.60009	0.966084
Control + F - NaCl + F	19	-0.0202198	0.0919445	118	-0.219913	1	-0.00234322	0.00369353	250.133	-0.634412	0.999999	-0.0191546	0.0529632	140.899	-0.361659	1
Control + F - NaCl + H	19	-0.00372591	0.0919445	118	-0.0405234	1	-0.00401318	0.00369353	250.133	-1.08654	0.999415	0.175551	0.0529632	140.899	3.31458	0.0822956
Control + F - NaCl + O	19	-0.16378	0.0919445	118	-1.7813	0.918102	-0.00199509	0.00369353	250.133	-0.540159	1	-0.000453371	0.0529632	140.899	-0.00856013	1
Control + F - NaCl + P	19	0.0931748	0.0964322	118	0.966221	0.999839	-0.00351404	0.00386495	257.094	-0.909207	0.999934	-0.0138945	0.0544465	151.551	-0.255196	1
Control + H - Control + O	19	-0.272477	0.0919445	118	-2.96349	0.201205	0.00186875	0.00369353	250.133	0.505953	1	-0.00168637	0.0529632	140.899	-0.0318405	1
Control + H - Control + P	19	-0.0132443	0.0919445	118	-0.144047	1	0.00516762	0.00369353	250.133	1.3991	0.990674	-0.107325	0.0529632	140.899	-2.02641	0.806305
Control + H - NaCl	19	-0.32713	0.0919445	118	-3.55791	0.0423024	0.0109476	0.00369353	250.133	2.964	0.19235	-0.306293	0.0529632	140.899	-5.78314	5.28251e-06
Control + H - NaCl + B	19	-0.253651	0.0919445	118	-2.75874	0.307689	0.00146353	0.00369353	250.133	0.396241	1	-0.197371	0.0529632	140.899	-3.72657	0.0239425
Control + H - NaCl + C	19	-0.218512	0.0919445	118	-2.37656	0.568658	-0.00614923	0.00369353	250.133	-1.66487	0.953836	0.0588481	0.0529632	140.899	1.11111	0.999177
Control + H - NaCl + D	19	-0.0659127	0.0964322	118	-0.683514	0.999998	-0.000119421	0.00386495	257.094	-0.0308986	1	-0.0243371	0.0544465	151.551	-0.446992	1
Control + H - NaCl + F	19	-0.0876346	0.0919445	118	-0.953125	0.999864	0.00433009	0.00369353	250.133	1.17235	0.99859	-0.130611	0.0529632	140.899	-2.46607	0.502349
Control + H - NaCl + H	19	-0.0711407	0.0919445	118	-0.773735	0.999991	0.00266013	0.00369353	250.133	0.720213	0.999997	0.0640941	0.0529632	140.899	1.21016	0.997842
Control + H - NaCl + O	19	-0.231195	0.0919445	118	-2.51451	0.468493	0.00467822	0.00369353	250.133	1.2666	0.996685	-0.11191	0.0529632	140.899	-2.11297	0.753667
Control + H - NaCl + P	19	0.0257601	0.0964322	118	0.267131	1	0.00315927	0.00386495	257.094	0.817416	0.999983	-0.125351	0.0544465	151.551	-2.30228	0.622657
Control + O - Control + P	19	0.259233	0.0919445	118	2.81945	0.273087	0.00329887	0.00369353	250.133	0.893148	0.999948	-0.105639	0.0529632	140.899	-1.99457	0.824125
Control + O - NaCl	19	-0.0546532	0.0919445	118	-0.594416	1	0.00907885	0.00369353	250.133	2.45804	0.506077	-0.304607	0.0529632	140.899	-5.7513	6.14682e-06
Control + O - NaCl + B	19	0.0188261	0.0919445	118	0.204755	1	-0.000405224	0.00369353	250.133	-0.109712	1	-0.195685	0.0529632	140.899	-3.69473	0.0265233
Control + O - NaCl + C	19	0.0539652	0.0919445	118	0.586932	1	-0.00801799	0.00369353	250.133	-2.17082	0.716558	0.0605344	0.0529632	140.899	1.14295	0.998861
Control + O - NaCl + D	19	0.206564	0.0964322	118	2.14207	0.734221	-0.00198817	0.00386495	257.094	-0.514412	1	-0.0226508	0.0544465	151.551	-0.416019	1
Control + O - NaCl + F	19	0.184842	0.0919445	118	2.01037	0.814556	0.00246134	0.00369353	250.133	0.666392	0.999999	-0.128925	0.0529632	140.899	-2.43423	0.52567
Control + O - NaCl + H	19	0.201336	0.0919445	118	2.18976	0.70226	0.000791374	0.00369353	250.133	0.21426	1	0.0657805	0.0529632	140.899	1.242	0.997135
Control + O - NaCl + O	19	0.0412817	0.0919445	118	0.448985	1	0.00280946	0.00369353	250.133	0.760645	0.999994	-0.110223	0.0529632	140.899	-2.08113	0.773696
Control + O - NaCl + P	19	0.298237	0.0964322	118	3.09271	0.149103	0.00129052	0.00386495	257.094	0.333903	1	-0.123665	0.0544465	151.551	-2.2713	0.645151
Control + P - NaCl	19	-0.313886	0.0919445	118	-3.41386	0.0642767	0.00577999	0.00369353	250.133	1.5649	0.972997	-0.198969	0.0529632	140.899	-3.75673	0.0217077
Control + P - NaCl + B	19	-0.240407	0.0919445	118	-2.61469	0.398944	-0.00370409	0.00369353	250.133	-1.00286	0.999777	-0.0900461	0.0529632	140.899	-1.70016	0.943506
Control + P - NaCl + C	19	-0.205267	0.0919445	118	-2.23251	0.672629	-0.0113169	0.00369353	250.133	-3.06397	0.151093	0.166173	0.0529632	140.899	3.13752	0.131103
Control + P - NaCl + D	19	-0.0526684	0.0964322	118	-0.546171	1	-0.00528704	0.00386495	257.094	-1.36795	0.992584	0.0829877	0.0544465	151.551	1.52421	0.977974
Control + P - NaCl + F	19	-0.0743903	0.0919445	118	-0.809079	0.999983	-0.00083753	0.00369353	250.133	-0.226756	1	-0.0232862	0.0529632	140.899	-0.439668	1
Control + P - NaCl + H	19	-0.0578964	0.0919445	118	-0.629689	0.999999	-0.00250749	0.00369353	250.133	-0.678889	0.999999	0.171419	0.0529632	140.899	3.23657	0.101559
Control + P - NaCl + O	19	-0.217951	0.0919445	118	-2.37046	0.573124	-0.000489403	0.00369353	250.133	-0.132503	1	-0.00458494	0.0529632	140.899	-0.0865685	1
Control + P - NaCl + P	19	0.0390043	0.0964322	118	0.404474	1	-0.00200835	0.00386495	257.094	-0.519632	1	-0.0180261	0.0544465	151.551	-0.331079	1
NaCl - NaCl + B	19	0.0734793	0.0919445	118	0.79917	0.999986	-0.00948408	0.00369353	250.133	-2.56776	0.426115	0.108922	0.0529632	140.899	2.05657	0.788629
NaCl - NaCl + C	19	0.108618	0.0919445	118	1.18135	0.998295	-0.0170968	0.00369353	250.133	-4.62887	0.000644103	0.365142	0.0529632	140.899	6.89425	1.9925e-08
NaCl - NaCl + D	19	0.261217	0.0964322	118	2.70882	0.337937	-0.011067	0.00386495	257.094	-2.86344	0.241118	0.281956	0.0544465	151.551	5.17859	7.9227e-05
NaCl - NaCl + F	19	0.239495	0.0919445	118	2.60478	0.405635	-0.00661752	0.00369353	250.133	-1.79165	0.917276	0.175682	0.0529632	140.899	3.31707	0.0817347
NaCl - NaCl + H	19	0.255989	0.0919445	118	2.78417	0.292892	-0.00828748	0.00369353	250.133	-2.24379	0.665189	0.370388	0.0529632	140.899	6.9933	1.18265e-08
NaCl - NaCl + O	19	0.0959349	0.0919445	118	1.0434	0.999592	-0.00626939	0.00369353	250.133	-1.6974	0.945856	0.194384	0.0529632	140.899	3.67017	0.0286812
NaCl - NaCl + P	19	0.35289	0.0964322	118	3.65946	0.0310603	-0.00778833	0.00386495	257.094	-2.01512	0.81471	0.180942	0.0544465	151.551	3.32331	0.0795334
NaCl + B - NaCl + C	19	0.0351391	0.0919445	118	0.382177	1	-0.00761276	0.00369353	250.133	-2.06111	0.787641	0.256219	0.0529632	140.899	4.83768	0.000371245
NaCl + B - NaCl + D	19	0.187738	0.0964322	118	1.94684	0.848235	-0.00158295	0.00386495	257.094	-0.409565	1	0.173034	0.0544465	151.551	3.17805	0.117375
NaCl + B - NaCl + F	19	0.166016	0.0919445	118	1.80561	0.909499	0.00286656	0.00369353	250.133	0.776104	0.999992	0.0667599	0.0529632	140.899	1.2605	0.996641
NaCl + B - NaCl + H	19	0.18251	0.0919445	118	1.985	0.828436	0.0011966	0.00369353	250.133	0.323972	1	0.261465	0.0529632	140.899	4.93673	0.000244099
NaCl + B - NaCl + O	19	0.0224556	0.0919445	118	0.24423	1	0.00321469	0.00369353	250.133	0.870357	0.999962	0.0854611	0.0529632	140.899	1.6136	0.963336
NaCl + B - NaCl + P	19	0.279411	0.0964322	118	2.89749	0.232327	0.00169574	0.00386495	257.094	0.438749	1	0.07202	0.0544465	151.551	1.32277	0.994474
NaCl + C - NaCl + D	19	0.152599	0.0964322	118	1.58245	0.968507	0.00602981	0.00386495	257.094	1.56013	0.973764	-0.0831852	0.0544465	151.551	-1.52783	0.977492
NaCl + C - NaCl + F	19	0.130877	0.0919445	118	1.42344	0.988096	0.0104793	0.00369353	250.133	2.83721	0.255332	-0.189459	0.0529632	140.899	-3.57719	0.03833
NaCl + C - NaCl + H	19	0.147371	0.0919445	118	1.60283	0.964835	0.00880936	0.00369353	250.133	2.38508	0.560636	0.00524603	0.0529632	140.899	0.0990506	1
NaCl + C - NaCl + O	19	-0.0126835	0.0919445	118	-0.137947	1	0.0108274	0.00369353	250.133	2.93147	0.207365	-0.170758	0.0529632	140.899	-3.22409	0.104957
NaCl + C - NaCl + P	19	0.244272	0.0964322	118	2.53309	0.455306	0.0093085	0.00386495	257.094	2.40844	0.543069	-0.184199	0.0544465	151.551	-3.38312	0.067212
NaCl + D - NaCl + F	19	-0.0217219	0.0964322	118	-0.225256	1	0.00444951	0.00386495	257.094	1.15125	0.998857	-0.106274	0.0544465	151.551	-1.9519	0.846908
NaCl + D - NaCl + H	19	-0.00522798	0.0964322	118	-0.0542141	1	0.00277955	0.00386495	257.094	0.719168	0.999997	0.0884312	0.0544465	151.551	1.62419	0.96145
NaCl + D - NaCl + O	19	-0.165282	0.0964322	118	-1.71398	0.939014	0.00479764	0.00386495	257.094	1.24132	0.997343	-0.0875727	0.0544465	151.551	-1.60842	0.964533
NaCl + D - NaCl + P	19	0.0916728	0.10072	118	0.910173	0.999923	0.00327869	0.00402908	262.903	0.813757	0.999984	-0.101014	0.0558905	161.85	-1.80735	0.910296
NaCl + F - NaCl + H	19	0.0164939	0.0919445	118	0.17939	1	-0.00166996	0.00369353	250.133	-0.452132	1	0.194705	0.0529632	140.899	3.67624	0.0281338
NaCl + F - NaCl + O	19	-0.143561	0.0919445	118	-1.56138	0.971992	0.000348127	0.00369353	250.133	0.0942532	1	0.0187013	0.0529632	140.899	0.353099	1
NaCl + F - NaCl + P	19	0.113395	0.0964322	118	1.1759	0.99838	-0.00117082	0.00386495	257.094	-0.302933	1	0.00526008	0.0544465	151.551	0.0966101	1
NaCl + H - NaCl + O	19	-0.160054	0.0919445	118	-1.74077	0.931194	0.00201809	0.00369353	250.133	0.546386	1	-0.176004	0.0529632	140.899	-3.32314	0.0803793
NaCl + H - NaCl + P	19	0.0969007	0.0964322	118	1.00486	0.99974	0.000499144	0.00386495	257.094	0.129146	1	-0.189445	0.0544465	151.551	-3.47947	0.0507661
NaCl + O - NaCl + P	19	0.256955	0.0964322	118	2.66462	0.365977	-0.00151895	0.00386495	257.094	-0.393006	1	-0.0134412	0.0544465	151.551	-0.246869	1
Control - Control + B	21	-0.0447611	0.0909378	115.543	-0.492217	1	0.0185219	0.00385235	204.959	4.80795	0.00032597	-0.304028	0.053602	132.618	-5.67194	9.78828e-06
Control - Control + C	21	-0.0133986	0.0930179	123.431	-0.144043	1	0.0116012	0.00402383	213.712	2.88313	0.232435	-0.280578	0.0550803	142.493	-5.09398	0.000122412
Control - Control + D	21	0.0783992	0.0909378	115.543	0.862119	0.999961	0.0234522	0.00385235	204.959	6.08775	6.575e-07	-0.190687	0.053602	132.618	-3.55746	0.0412391
Control - Control + F	21	0.0969633	0.0909378	115.543	1.06626	0.99947	0.0204865	0.00385235	204.959	5.31792	3.14992e-05	-0.246115	0.053602	132.618	-4.59152	0.0010634
Control - Control + H	21	0.134878	0.0909378	115.543	1.48319	0.98237	0.00823174	0.00385235	204.959	2.13681	0.739123	-0.132648	0.053602	132.618	-2.47468	0.496401
Control - Control + O	21	-0.0288348	0.0909378	115.543	-0.317082	1	0.0414862	0.00385235	204.959	10.7691	8.67084e-14	-0.348882	0.053602	132.618	-6.50874	1.69274e-07
Control - Control + P	21	0.219173	0.0909378	115.543	2.41014	0.544154	0.0183651	0.00385235	204.959	4.76724	0.00038942	-0.230676	0.053602	132.618	-4.30349	0.00324273
Control - NaCl	21	-0.111103	0.0909378	115.543	-1.22175	0.997522	0.0316434	0.00385235	204.959	8.21404	2.99039e-12	-0.393578	0.053602	132.618	-7.34259	2.26493e-09
Control - NaCl + B	21	-0.0994271	0.0909378	115.543	-1.09335	0.99929	0.0143094	0.00385235	204.959	3.71447	0.0229154	-0.317003	0.053602	132.618	-5.914	3.12748e-06
Control - NaCl + C	21	-0.00821941	0.0909378	115.543	-0.090385	1	0.0154831	0.00385235	204.959	4.01913	0.00788995	-0.0868849	0.053602	132.618	-1.62093	0.961706
Control - NaCl + D	21	0.104652	0.0953764	115.543	1.09725	0.99926	0.0358013	0.00403316	209.377	8.87675	1.60316e-13	-0.344427	0.0552087	141.938	-6.23863	5.63973e-07
Control - NaCl + F	21	0.0867121	0.0909378	115.543	0.953532	0.999862	0.0228462	0.00385235	204.959	5.93045	1.49448e-06	-0.283005	0.053602	132.618	-5.27975	5.82635e-05
Control - NaCl + H	21	0.139041	0.0909378	115.543	1.52896	0.976716	0.0400897	0.00385235	204.959	10.4065	1.19127e-13	-0.239461	0.053602	132.618	-4.46738	0.00173332
Control - NaCl + O	21	0.0819494	0.0909378	115.543	0.901159	0.999932	0.0335801	0.00385235	204.959	8.71677	2.44915e-13	-0.352532	0.053602	132.618	-6.57683	1.20104e-07
Control - NaCl + P	21	0.26218	0.0953764	115.543	2.7489	0.313811	0.0205385	0.00403316	209.377	5.09242	8.93042e-05	-0.308649	0.0552087	141.938	-5.59059	1.29689e-05
Control + B - Control + C	21	0.0313626	0.0930179	123.431	0.337167	1	-0.00692068	0.00402383	213.712	-1.71992	0.939404	0.0234499	0.0550803	142.493	0.42574	1
Control + B - Control + D	21	0.12316	0.0909378	115.543	1.35434	0.992697	0.00493025	0.00385235	204.959	1.2798	0.996226	0.11334	0.053602	132.618	2.11448	0.752506
Control + B - Control + F	21	0.141724	0.0909378	115.543	1.55848	0.972387	0.00196458	0.00385235	204.959	0.509967	1	0.0579125	0.053602	132.618	1.08042	0.999399
Control + B - Control + H	21	0.179639	0.0909378	115.543	1.97541	0.833424	-0.0102902	0.00385235	204.959	-2.67114	0.356636	0.17138	0.053602	132.618	3.19726	0.113368
Control + B - Control + O	21	0.0159264	0.0909378	115.543	0.175135	1	0.0229643	0.00385235	204.959	5.96111	1.27496e-06	-0.0448543	0.053602	132.618	-0.836802	0.999975
Control + B - Control + P	21	0.263934	0.0909378	115.543	2.90236	0.230254	-0.000156826	0.00385235	204.959	-0.0407092	1	0.073352	0.053602	132.618	1.36845	0.992051
Control + B - NaCl	21	-0.0663423	0.0909378	115.543	-0.729535	0.999996	0.0131215	0.00385235	204.959	3.40609	0.0603957	-0.0895504	0.053602	132.618	-1.67065	0.950755
Control + B - NaCl + B	21	-0.054666	0.0909378	115.543	-0.601136	1	-0.00421247	0.00385235	204.959	-1.09348	0.999354	-0.0129749	0.053602	132.618	-0.24206	1
Control + B - NaCl + C	21	0.0365417	0.0909378	115.543	0.401832	1	-0.00303879	0.00385235	204.959	-0.788814	0.999989	0.217143	0.053602	132.618	4.05101	0.00814019
Control + B - NaCl + D	21	0.149413	0.0953764	115.543	1.56657	0.9711	0.0172794	0.00403316	209.377	4.28434	0.00286011	-0.0403995	0.0552087	141.938	-0.73176	0.999996
Control + B - NaCl + F	21	0.131473	0.0909378	115.543	1.44575	0.986141	0.00432427	0.00385235	204.959	1.1225	0.999124	0.0210224	0.053602	132.618	0.392194	1
Control + B - NaCl + H	21	0.183802	0.0909378	115.543	2.02118	0.808364	0.0215678	0.00385235	204.959	5.5986	8.03468e-06	0.0645669	0.053602	132.618	1.20456	0.997929
Control + B - NaCl + O	21	0.126711	0.0909378	115.543	1.39338	0.990306	0.0150582	0.00385235	204.959	3.90882	0.0117442	-0.0485041	0.053602	132.618	-0.904892	0.999931
Control + B - NaCl + P	21	0.306942	0.0953764	115.543	3.21821	0.109345	0.00201663	0.00403316	209.377	0.500013	1	-0.00462159	0.0552087	141.938	-0.0837113	1
Control + C - Control + D	21	0.0917977	0.0930179	123.431	0.986883	0.999793	0.0118509	0.00402383	213.712	2.94519	0.202268	0.0898903	0.0550803	142.493	1.63199	0.95967
Control + C - Control + F	21	0.110362	0.0930179	123.431	1.18646	0.998226	0.00888526	0.00402383	213.712	2.20816	0.690443	0.0344626	0.0550803	142.493	0.625679	0.999999
Control + C - Control + H	21	0.148277	0.0930179	123.431	1.59407	0.966594	-0.00336949	0.00402383	213.712	-0.837385	0.999977	0.14793	0.0550803	142.493	2.68571	0.350347
Control + C - Control + O	21	-0.0154362	0.0930179	123.431	-0.165949	1	0.029885	0.00402383	213.712	7.427	3.13414e-10	-0.0683042	0.0550803	142.493	-1.24008	0.997187
Control + C - Control + P	21	0.232572	0.0930179	123.431	2.50029	0.478345	0.00676385	0.00402383	213.712	1.68095	0.949662	0.0499021	0.0550803	142.493	0.905988	0.999931
Control + C - NaCl	21	-0.0977049	0.0930179	123.431	-1.05039	0.999562	0.0200421	0.00402383	213.712	4.98087	0.000146823	-0.113	0.0550803	142.493	-2.05156	0.791664
Control + C - NaCl + B	21	-0.0860285	0.0930179	123.431	-0.92486	0.999907	0.00270821	0.00402383	213.712	0.673043	0.999999	-0.0364248	0.0550803	142.493	-0.661304	0.999999
Control + C - NaCl + C	21	0.00517915	0.0930179	123.431	0.055679	1	0.00388189	0.00402383	213.712	0.964726	0.999859	0.193693	0.0550803	142.493	3.51655	0.0459627
Control + C - NaCl + D	21	0.118051	0.0973617	122.717	1.2125	0.997744	0.0242001	0.00419725	217.151	5.7657	3.25577e-06	-0.0638494	0.0566451	151.411	-1.12718	0.99904
Control + C - NaCl + F	21	0.100111	0.0930179	123.431	1.07625	0.999417	0.011245	0.00402383	213.712	2.79459	0.28039	-0.00242749	0.0550803	142.493	-0.0440719	1
Control + C - NaCl + H	21	0.152439	0.0930179	123.431	1.63882	0.957749	0.0284885	0.00402383	213.712	7.07994	2.44719e-09	0.041117	0.0550803	142.493	0.746492	0.999994
Control + C - NaCl + O	21	0.0953479	0.0930179	123.431	1.02505	0.999673	0.0219788	0.00402383	213.712	5.46217	1.51148e-05	-0.0719539	0.0550803	142.493	-1.30635	0.995107
Control + C - NaCl + P	21	0.275579	0.0973617	122.717	2.83047	0.266502	0.00893731	0.00419725	217.151	2.12932	0.744174	-0.0280715	0.0566451	151.411	-0.495568	1
Control + D - Control + F	21	0.0185641	0.0909378	115.543	0.204141	1	-0.00296568	0.00385235	204.959	-0.769835	0.999992	-0.0554277	0.053602	132.618	-1.03406	0.999642
Control + D - Control + H	21	0.0564791	0.0909378	115.543	0.621074	1	-0.0152204	0.00385235	204.959	-3.95094	0.0101047	0.0580393	0.053602	132.618	1.08278	0.999383
Control + D - Control + O	21	-0.107234	0.0909378	115.543	-1.1792	0.998322	0.018034	0.00385235	204.959	4.68131	0.000564318	-0.158195	0.053602	132.618	-2.95128	0.204968
Control + D - Control + P	21	0.140774	0.0909378	115.543	1.54803	0.973985	-0.00508708	0.00385235	204.959	-1.32051	0.994748	-0.0399882	0.053602	132.618	-0.746021	0.999994
Control + D - NaCl	21	-0.189503	0.0909378	115.543	-2.08387	0.771218	0.00819122	0.00385235	204.959	2.12629	0.746044	-0.202891	0.053602	132.618	-3.78513	0.0201283
Control + D - NaCl + B	21	-0.177826	0.0909378	115.543	-1.95547	0.843758	-0.00914273	0.00385235	204.959	-2.37328	0.569798	-0.126315	0.053602	132.618	-2.35654	0.583051
Control + D - NaCl + C	21	-0.0866186	0.0909378	115.543	-0.952504	0.999864	-0.00796904	0.00385235	204.959	-2.06862	0.782572	0.103802	0.053602	132.618	1.93654	0.853958
Control + D - NaCl + D	21	0.026253	0.0953764	115.543	0.275257	1	0.0123492	0.00403316	209.377	3.06191	0.153389	-0.15374	0.0552087	141.938	-2.7847	0.290181
Control + D - NaCl + F	21	0.00831292	0.0909378	115.543	0.0914133	1	-0.00060598	0.00385235	204.959	-0.157301	1	-0.0923178	0.053602	132.618	-1.72228	0.937167
Control + D - NaCl + H	21	0.0606414	0.0909378	115.543	0.666845	0.999999	0.0166375	0.00385235	204.959	4.3188	0.00251584	-0.0487733	0.053602	132.618	-0.909915	0.999926
Control + D - NaCl + O	21	0.0035502	0.0909378	115.543	0.0390399	1	0.0101279	0.00385235	204.959	2.62902	0.384683	-0.161844	0.053602	132.618	-3.01937	0.175484
Control + D - NaCl + P	21	0.183781	0.0953764	115.543	1.92691	0.857925	-0.00291362	0.00403316	209.377	-0.722417	0.999997	-0.117962	0.0552087	141.938	-2.13665	0.738337
Control + F - Control + H	21	0.037915	0.0909378	115.543	0.416933	1	-0.0122547	0.00385235	204.959	-3.18111	0.113299	0.113467	0.053602	132.618	2.11684	0.750988
Control + F - Control + O	21	-0.125798	0.0909378	115.543	-1.38334	0.990974	0.0209997	0.00385235	204.959	5.45114	1.65802e-05	-0.102767	0.053602	132.618	-1.91722	0.863286
Control + F - Control + P	21	0.12221	0.0909378	115.543	1.34388	0.993248	-0.0021214	0.00385235	204.959	-0.550677	1	0.0154395	0.053602	132.618	0.288039	1
Control + F - NaCl	21	-0.208067	0.0909378	115.543	-2.28801	0.633127	0.0111569	0.00385235	204.959	2.89612	0.226266	-0.147463	0.053602	132.618	-2.75107	0.310731
Control + F - NaCl + B	21	-0.19639	0.0909378	115.543	-2.15961	0.72255	-0.00617705	0.00385235	204.959	-1.60345	0.966153	-0.0708874	0.053602	132.618	-1.32248	0.994387
Control + F - NaCl + C	21	-0.105183	0.0909378	115.543	-1.15664	0.998648	-0.00500337	0.00385235	204.959	-1.29878	0.995587	0.15923	0.053602	132.618	2.9706	0.196267
Control + F - NaCl + D	21	0.00768889	0.0953764	115.543	0.0806163	1	0.0153149	0.00403316	209.377	3.79724	0.0172517	-0.098312	0.0552087	141.938	-1.78073	0.919155
Control + F - NaCl + F	21	-0.0102512	0.0909378	115.543	-0.112727	1	0.0023597	0.00385235	204.959	0.612534	1	-0.0368901	0.053602	132.618	-0.688221	0.999998
Control + F - NaCl + H	21	0.0420773	0.0909378	115.543	0.462705	1	0.0196032	0.00385235	204.959	5.08863	9.22805e-05	0.00665443	0.053602	132.618	0.124145	1
Control + F - NaCl + O	21	-0.0150139	0.0909378	115.543	-0.165101	1	0.0130936	0.00385235	204.959	3.39885	0.0616964	-0.106417	0.053602	132.618	-1.98531	0.828858
Control + F - NaCl + P	21	0.165217	0.0953764	115.543	1.73226	0.933648	5.20548e-05	0.00403316	209.377	0.0129067	1	-0.0625341	0.0552087	141.938	-1.13268	0.998974
Control + H - Control + O	21	-0.163713	0.0909378	115.543	-1.80027	0.911326	0.0332545	0.00385235	204.959	8.63225	3.24518e-13	-0.216234	0.053602	132.618	-4.03406	0.00864148
Control + H - Control + P	21	0.084295	0.0909378	115.543	0.926952	0.999903	0.0101333	0.00385235	204.959	2.63043	0.383727	-0.0980275	0.053602	132.618	-1.8288	0.901356
Control + H - NaCl	21	-0.245982	0.0909378	115.543	-2.70494	0.340617	0.0234116	0.00385235	204.959	6.07723	6.94936e-07	-0.26093	0.053602	132.618	-4.86791	0.000344067
Control + H - NaCl + B	21	-0.234305	0.0909378	115.543	-2.57655	0.425146	0.0060777	0.00385235	204.959	1.57766	0.970641	-0.184354	0.053602	132.618	-3.43932	0.0584765
Control + H - NaCl + C	21	-0.143098	0.0909378	115.543	-1.57358	0.969948	0.00725138	0.00385235	204.959	1.88233	0.880996	0.0457631	0.053602	132.618	0.853757	0.999967
Control + H - NaCl + D	21	-0.0302261	0.0953764	115.543	-0.316914	1	0.0275696	0.00403316	209.377	6.83574	1.04677e-08	-0.211779	0.0552087	141.938	-3.83597	0.016668
Control + H - NaCl + F	21	-0.0481661	0.0909378	115.543	-0.52966	1	0.0146144	0.00385235	204.959	3.79364	0.0175424	-0.150357	0.053602	132.618	-2.80506	0.279456
Control + H - NaCl + H	21	0.00416238	0.0909378	115.543	0.0457717	1	0.031858	0.00385235	204.959	8.26974	2.15594e-12	-0.106813	0.053602	132.618	-1.9927	0.824865
Control + H - NaCl + O	21	-0.0529289	0.0909378	115.543	-0.582034	1	0.0253483	0.00385235	204.959	6.57996	4.59362e-08	-0.219884	0.053602	132.618	-4.10215	0.00678676
Control + H - NaCl + P	21	0.127302	0.0953764	115.543	1.33473	0.993701	0.0123068	0.00403316	209.377	3.05141	0.157403	-0.176001	0.0552087	141.938	-3.18792	0.115226
Control + O - Control + P	21	0.248008	0.0909378	115.543	2.72723	0.32688	-0.0231211	0.00385235	204.959	-6.00182	1.03158e-06	0.118206	0.053602	132.618	2.20526	0.691823
Control + O - NaCl	21	-0.0822687	0.0909378	115.543	-0.90467	0.999929	-0.00984283	0.00385235	204.959	-2.55502	0.436141	-0.0446961	0.053602	132.618	-0.83385	0.999976
Control + O - NaCl + B	21	-0.0705923	0.0909378	115.543	-0.776271	0.99999	-0.0271768	0.00385235	204.959	-7.05459	3.12513e-09	0.0318794	0.053602	132.618	0.594742	1
Control + O - NaCl + C	21	0.0206154	0.0909378	115.543	0.226697	1	-0.0260031	0.00385235	204.959	-6.74992	1.77758e-08	0.261997	0.053602	132.618	4.88782	0.000316557
Control + O - NaCl + D	21	0.133487	0.0953764	115.543	1.39958	0.989873	-0.00568487	0.00403316	209.377	-1.40953	0.989823	0.00445478	0.0552087	141.938	0.0806898	1
Control + O - NaCl + F	21	0.115547	0.0909378	115.543	1.27061	0.996225	-0.01864	0.00385235	204.959	-4.83861	0.000284853	0.0658767	0.053602	132.618	1.229	0.99742
Control + O - NaCl + H	21	0.167875	0.0909378	115.543	1.84605	0.893814	-0.00139651	0.00385235	204.959	-0.362507	1	0.109421	0.053602	132.618	2.04136	0.79738
Control + O - NaCl + O	21	0.110784	0.0909378	115.543	1.21824	0.997598	-0.00790614	0.00385235	204.959	-2.05229	0.792447	-0.00364973	0.053602	132.618	-0.0680894	1
Control + O - NaCl + P	21	0.291015	0.0953764	115.543	3.05123	0.164922	-0.0209477	0.00403316	209.377	-5.19386	5.56862e-05	0.0402327	0.0552087	141.938	0.728738	0.999996
Control + P - NaCl	21	-0.330277	0.0909378	115.543	-3.6319	0.0340069	0.0132783	0.00385235	204.959	3.4468	0.0535069	-0.162902	0.053602	132.618	-3.03911	0.167546
Control + P - NaCl + B	21	-0.3186	0.0909378	115.543	-3.5035	0.0499179	-0.00405565	0.00385235	204.959	-1.05277	0.999588	-0.0863269	0.053602	132.618	-1.61052	0.963749
Control + P - NaCl + C	21	-0.227393	0.0909378	115.543	-2.50053	0.478629	-0.00288196	0.00385235	204.959	-0.748105	0.999995	0.143791	0.053602	132.618	2.68256	0.35312
Control + P - NaCl + D	21	-0.114521	0.0953764	115.543	-1.20073	0.997951	0.0174363	0.00403316	209.377	4.32323	0.00245259	-0.113752	0.0552087	141.938	-2.06039	0.786367
Control + P - NaCl + F	21	-0.132461	0.0909378	115.543	-1.45661	0.98512	0.0044811	0.00385235	204.959	1.16321	0.998682	-0.0523296	0.053602	132.618	-0.976261	0.999822
Control + P - NaCl + H	21	-0.0801326	0.0909378	115.543	-0.88118	0.999949	0.0217246	0.00385235	204.959	5.63931	6.56154e-06	-0.00878508	0.053602	132.618	-0.163894	1
Control + P - NaCl + O	21	-0.137224	0.0909378	115.543	-1.50899	0.979335	0.015215	0.00385235	204.959	3.94953	0.0101561	-0.121856	0.053602	132.618	-2.27335	0.643665
Control + P - NaCl + P	21	0.0430072	0.0953764	115.543	0.450921	1	0.00217346	0.00403316	209.377	0.538897	1	-0.0779736	0.0552087	141.938	-1.41234	0.98922
NaCl - NaCl + B	21	0.0116764	0.0909378	115.543	0.1284	1	-0.0173339	0.00385235	204.959	-4.49957	0.0012114	0.0765754	0.053602	132.618	1.42859	0.987853
NaCl - NaCl + C	21	0.102884	0.0909378	115.543	1.13137	0.998947	-0.0161603	0.00385235	204.959	-4.1949	0.00407909	0.306693	0.053602	132.618	5.72167	7.76144e-06
NaCl - NaCl + D	21	0.215756	0.0953764	115.543	2.26215	0.651647	0.00415796	0.00403316	209.377	1.03094	0.99968	0.0491508	0.0552087	141.938	0.890273	0.999945
NaCl - NaCl + F	21	0.197816	0.0909378	115.543	2.17528	0.712038	-0.00879719	0.00385235	204.959	-2.28359	0.636223	0.110573	0.053602	132.618	2.06285	0.784618
NaCl - NaCl + H	21	0.250144	0.0909378	115.543	2.75072	0.312731	0.00844633	0.00385235	204.959	2.19251	0.701328	0.154117	0.053602	132.618	2.87521	0.241821
NaCl - NaCl + O	21	0.193053	0.0909378	115.543	2.12291	0.746602	0.00193669	0.00385235	204.959	0.502729	1	0.0410463	0.053602	132.618	0.76576	0.999992
NaCl - NaCl + P	21	0.373284	0.0953764	115.543	3.9138	0.0137825	-0.0111048	0.00403316	209.377	-2.75339	0.304779	0.0849288	0.0552087	141.938	1.53832	0.975911
NaCl + B - NaCl + C	21	0.0912077	0.0909378	115.543	1.00297	0.999745	0.00117368	0.00385235	204.959	0.304666	1	0.230118	0.053602	132.618	4.29307	0.00337185
NaCl + B - NaCl + D	21	0.204079	0.0953764	115.543	2.13973	0.735686	0.0214919	0.00403316	209.377	5.3288	2.93639e-05	-0.0274246	0.0552087	141.938	-0.496744	1
NaCl + B - NaCl + F	21	0.186139	0.0909378	115.543	2.04689	0.793511	0.00853675	0.00385235	204.959	2.21598	0.684889	0.0339973	0.053602	132.618	0.634254	0.999999
NaCl + B - NaCl + H	21	0.238468	0.0909378	115.543	2.62232	0.394052	0.0257803	0.00385235	204.959	6.69208	2.45968e-08	0.0775418	0.053602	132.618	1.44662	0.986296
NaCl + B - NaCl + O	21	0.181376	0.0909378	115.543	1.99451	0.823188	0.0192706	0.00385235	204.959	5.0023	0.000136932	-0.0355291	0.053602	132.618	-0.662831	0.999999
NaCl + B - NaCl + P	21	0.361607	0.0953764	115.543	3.79137	0.0206021	0.0062291	0.00403316	209.377	1.54447	0.975766	0.00835335	0.0552087	141.938	0.151305	1
NaCl + C - NaCl + D	21	0.112872	0.0953764	115.543	1.18343	0.998254	0.0203182	0.00403316	209.377	5.03779	0.000114802	-0.257542	0.0552087	141.938	-4.66488	0.000754899
NaCl + C - NaCl + F	21	0.0949315	0.0909378	115.543	1.04392	0.999587	0.00736306	0.00385235	204.959	1.91132	0.867846	-0.19612	0.053602	132.618	-3.65882	0.0301757
NaCl + C - NaCl + H	21	0.14726	0.0909378	115.543	1.61935	0.961556	0.0246066	0.00385235	204.959	6.38741	1.32199e-07	-0.152576	0.053602	132.618	-2.84645	0.256831
NaCl + C - NaCl + O	21	0.0901688	0.0909378	115.543	0.991544	0.999778	0.0180969	0.00385235	204.959	4.69763	0.000526159	-0.265647	0.053602	132.618	-4.95591	0.000237573
NaCl + C - NaCl + P	21	0.2704	0.0953764	115.543	2.83508	0.264897	0.00505542	0.00403316	209.377	1.25346	0.996989	-0.221764	0.0552087	141.938	-4.01683	0.00894544
NaCl + D - NaCl + F	21	-0.0179401	0.0953764	115.543	-0.188098	1	-0.0129552	0.00403316	209.377	-3.21216	0.104125	0.0614219	0.0552087	141.938	1.11254	0.999165
NaCl + D - NaCl + H	21	0.0343884	0.0953764	115.543	0.360555	1	0.00428837	0.00403316	209.377	1.06328	0.999537	0.104966	0.0552087	141.938	1.90126	0.871045
NaCl + D - NaCl + O	21	-0.0227028	0.0953764	115.543	-0.238034	1	-0.00222127	0.00403316	209.377	-0.550752	1	-0.00810451	0.0552087	141.938	-0.146798	1
NaCl + D - NaCl + P	21	0.157528	0.0996174	115.543	1.58133	0.968633	-0.0152628	0.0042062	213.064	-3.62865	0.03017	0.0357779	0.05677	150.721	0.630227	0.999999
NaCl + F - NaCl + H	21	0.0523285	0.0909378	115.543	0.575432	1	0.0172435	0.00385235	204.959	4.4761	0.00133421	0.0435445	0.053602	132.618	0.812366	0.999983
NaCl + F - NaCl + O	21	-0.00476272	0.0909378	115.543	-0.0523734	1	0.0107339	0.00385235	204.959	2.78632	0.285509	-0.0695264	0.053602	132.618	-1.29709	0.995412
NaCl + F - NaCl + P	21	0.175468	0.0953764	115.543	1.83975	0.896345	-0.00230764	0.00403316	209.377	-0.572168	1	-0.025644	0.0552087	141.938	-0.464491	1
NaCl + H - NaCl + O	21	-0.0570912	0.0909378	115.543	-0.627805	0.999999	-0.00650964	0.00385235	204.959	-1.68978	0.947353	-0.113071	0.053602	132.618	-2.10945	0.755715
NaCl + H - NaCl + P	21	0.12314	0.0953764	115.543	1.29109	0.995533	-0.0195512	0.00403316	209.377	-4.84761	0.000270316	-0.0691885	0.0552087	141.938	-1.25322	0.996847
NaCl + O - NaCl + P	21	0.180231	0.0953764	115.543	1.88968	0.875228	-0.0130415	0.00403316	209.377	-3.23358	0.0982699	0.0438825	0.0552087	141.938	0.794846	0.999987
Control - Control + B	24	-0.0550349	0.0904831	109.204	-0.608234	1	0.0144636	0.00412835	154.951	3.50348	0.0470672	-0.24858	0.0549733	119.032	-4.52182	0.00150718
Control - Control + C	24	-0.0608	0.0929207	116.464	-0.654321	0.999999	0.00817495	0.00431353	160.631	1.89519	0.874357	-0.239424	0.0566309	127.049	-4.22781	0.00439089
Control - Control + D	24	0.0784781	0.0904831	109.204	0.867323	0.999957	0.0194441	0.00412835	154.951	4.7099	0.000590572	-0.150386	0.0549733	119.032	-2.73562	0.321385
Control - Control + F	24	0.07019	0.0904831	109.204	0.775724	0.99999	0.0119647	0.00425285	170.11	2.81334	0.271912	-0.149496	0.0560489	127.526	-2.66725	0.363402
Control - Control + H	24	0.0952904	0.0904831	109.204	1.05313	0.999536	-0.00384063	0.00412835	154.951	-0.930306	0.999905	0.0661859	0.0549733	119.032	1.20396	0.997901
Control - Control + O	24	-0.0318304	0.0904831	109.204	-0.351783	1	0.0234537	0.00412835	154.951	5.68112	7.49398e-06	-0.22232	0.0549733	119.032	-4.04415	0.00872861
Control - Control + P	24	0.18436	0.0904831	109.204	2.0375	0.79871	0.00569277	0.00412835	154.951	1.37895	0.99158	-0.135321	0.0549733	119.032	-2.46157	0.506527
Control - NaCl	24	-0.0728748	0.0904831	109.204	-0.805396	0.999984	0.0256304	0.00412835	154.951	6.20838	5.54333e-07	-0.344296	0.0549733	119.032	-6.26297	7.30815e-07
Control - NaCl + B	24	-0.0676607	0.0904831	109.204	-0.747771	0.999994	0.0108096	0.00412835	154.951	2.61837	0.393945	-0.256331	0.0549733	119.032	-4.66282	0.000867725
Control - NaCl + C	24	-0.0405492	0.0904831	109.204	-0.448141	1	-0.000194211	0.00412835	154.951	-0.0470433	1	0.0151823	0.0549733	119.032	0.276176	1
Control - NaCl + D	24	0.123334	0.0948995	109.204	1.29963	0.995169	0.0235197	0.00432414	157.546	5.43916	2.30811e-05	-0.213333	0.0567801	126.137	-3.75718	0.022373
Control - NaCl + F	24	0.0744417	0.0904831	109.204	0.822713	0.999978	0.0153438	0.00412835	154.951	3.7167	0.0241393	-0.204068	0.0549733	119.032	-3.71213	0.0262801
Control - NaCl + H	24	0.119212	0.0904831	109.204	1.31751	0.994435	0.0283862	0.00412835	154.951	6.87592	1.69566e-08	-0.230084	0.0549733	119.032	-4.18539	0.00529558
Control - NaCl + O	24	0.0553011	0.0904831	109.204	0.611176	1	0.0177638	0.00412835	154.951	4.30287	0.0030088	-0.21216	0.0549733	119.032	-3.85932	0.0163358
Control - NaCl + P	24	0.254653	0.0948995	109.204	2.6834	0.354899	0.00802666	0.0045005	178.585	1.7835	0.919091	-0.183833	0.0583271	138.669	-3.15176	0.126694
Control + B - Control + C	24	-0.00576508	0.0929207	116.464	-0.062043	1	-0.00628864	0.00431353	160.631	-1.45789	0.985537	0.00915515	0.0566309	127.049	0.161664	1
Control + B - Control + D	24	0.133513	0.0904831	109.204	1.47556	0.983076	0.00498052	0.00412835	154.951	1.20642	0.997944	0.0981932	0.0549733	119.032	1.7862	0.916458
Control + B - Control + F	24	0.125225	0.0904831	109.204	1.38396	0.990858	-0.00249889	0.00425285	170.11	-0.58758	1	0.0990834	0.0560489	127.526	1.7678	0.923006
Control + B - Control + H	24	0.150325	0.0904831	109.204	1.66136	0.952196	-0.0183042	0.00412835	154.951	-4.43378	0.00180895	0.314765	0.0549733	119.032	5.72579	9.0791e-06
Control + B - Control + O	24	0.0232045	0.0904831	109.204	0.256451	1	0.00899007	0.00412835	154.951	2.17764	0.711106	0.0262591	0.0549733	119.032	0.47767	1
Control + B - Control + P	24	0.239395	0.0904831	109.204	2.64574	0.37919	-0.00877082	0.00412835	154.951	-2.12453	0.746498	0.113259	0.0549733	119.032	2.06025	0.785712
Control + B - NaCl	24	-0.0178399	0.0904831	109.204	-0.197162	1	0.0111668	0.00412835	154.951	2.70491	0.337328	-0.0957166	0.0549733	119.032	-1.74115	0.931121
Control + B - NaCl + B	24	-0.0126257	0.0904831	109.204	-0.139537	1	-0.00365404	0.00412835	154.951	-0.885108	0.999949	-0.00775128	0.0549733	119.032	-0.141001	1
Control + B - NaCl + C	24	0.0144857	0.0904831	109.204	0.160093	1	-0.0146578	0.00412835	154.951	-3.55052	0.0408048	0.263762	0.0549733	119.032	4.798	0.000504496
Control + B - NaCl + D	24	0.178369	0.0948995	109.204	1.87956	0.879379	0.0090561	0.00432414	157.546	2.09431	0.765866	0.0352465	0.0567801	126.137	0.620755	1
Control + B - NaCl + F	24	0.129477	0.0904831	109.204	1.43095	0.987342	0.00088025	0.00412835	154.951	0.213221	1	0.0445117	0.0549733	119.032	0.809696	0.999983
Control + B - NaCl + H	24	0.174247	0.0904831	109.204	1.92574	0.85816	0.0139226	0.00412835	154.951	3.37244	0.069063	0.018495	0.0549733	119.032	0.336437	1
Control + B - NaCl + O	24	0.110336	0.0904831	109.204	1.21941	0.997547	0.00330017	0.00412835	154.951	0.799391	0.999986	0.0364199	0.0549733	119.032	0.662501	0.999999
Control + B - NaCl + P	24	0.309688	0.0948995	109.204	3.26333	0.0980966	-0.00643694	0.0045005	178.585	-1.43027	0.988091	0.0647466	0.0583271	138.669	1.11006	0.999183
Control + C - Control + D	24	0.139278	0.0929207	116.464	1.49889	0.980586	0.0112692	0.00431353	160.631	2.61251	0.397636	0.0890381	0.0566309	127.049	1.57225	0.970448
Control + C - Control + F	24	0.13099	0.0929207	116.464	1.4097	0.989147	0.00378975	0.00443283	174.886	0.854927	0.999968	0.0899282	0.0576756	135.491	1.55921	0.972707
Control + C - Control + H	24	0.15609	0.0929207	116.464	1.67982	0.947996	-0.0120156	0.00431353	160.631	-2.78556	0.288286	0.30561	0.0566309	127.049	5.39653	3.65264e-05
Control + C - Control + O	24	0.0289696	0.0929207	116.464	0.311767	1	0.0152787	0.00431353	160.631	3.54204	0.0415994	0.017104	0.0566309	127.049	0.302025	1
Control + C - Control + P	24	0.24516	0.0929207	116.464	2.63837	0.383292	-0.00248218	0.00431353	160.631	-0.57544	1	0.104104	0.0566309	127.049	1.83829	0.897426
Control + C - NaCl	24	-0.0120748	0.0929207	116.464	-0.129947	1	0.0174554	0.00431353	160.631	4.04667	0.00769338	-0.104872	0.0566309	127.049	-1.85185	0.891954
Control + C - NaCl + B	24	-0.00686067	0.0929207	116.464	-0.0738335	1	0.0026346	0.00431353	160.631	0.610776	1	-0.0169064	0.0566309	127.049	-0.298537	1
Control + C - NaCl + C	24	0.0202508	0.0929207	116.464	0.217936	1	-0.00836916	0.00431353	160.631	-1.94021	0.853012	0.254607	0.0566309	127.049	4.4959	0.00159433
Control + C - NaCl + D	24	0.184134	0.0972265	115.815	1.89387	0.873361	0.0153447	0.00450127	162.624	3.40898	0.0617466	0.0260914	0.0583864	133.578	0.446874	1
Control + C - NaCl + F	24	0.135242	0.0929207	116.464	1.45545	0.985247	0.00716889	0.00431353	160.631	1.66195	0.953441	0.0353565	0.0566309	127.049	0.624333	0.999999
Control + C - NaCl + H	24	0.180012	0.0929207	116.464	1.93727	0.852919	0.0202113	0.00431353	160.631	4.68555	0.000638304	0.0093399	0.0566309	127.049	0.164926	1
Control + C - NaCl + O	24	0.116101	0.0929207	116.464	1.24946	0.996848	0.00958881	0.00431353	160.631	2.22296	0.679709	0.0272647	0.0566309	127.049	0.481446	1
Control + C - NaCl + P	24	0.315453	0.0972265	115.815	3.24452	0.102112	-0.000148297	0.00467095	182.485	-0.0317489	1	0.0555914	0.059892	145.982	0.928196	0.999907
Control + D - Control + F	24	-0.00828817	0.0904831	109.204	-0.0915991	1	-0.00747941	0.00425285	170.11	-1.75868	0.927114	0.000890124	0.0560489	127.526	0.0158812	1
Control + D - Control + H	24	0.0168123	0.0904831	109.204	0.185806	1	-0.0232847	0.00412835	154.951	-5.6402	9.11528e-06	0.216572	0.0549733	119.032	3.93959	0.0124923
Control + D - Control + O	24	-0.110309	0.0904831	109.204	-1.21911	0.997554	0.00400955	0.00412835	154.951	0.971223	0.999838	-0.0719341	0.0549733	119.032	-1.30853	0.994888
Control + D - Control + P	24	0.105882	0.0904831	109.204	1.17018	0.998442	-0.0137513	0.00412835	154.951	-3.33095	0.0776275	0.0150657	0.0549733	119.032	0.274054	1
Control + D - NaCl	24	-0.151353	0.0904831	109.204	-1.67272	0.949474	0.00618629	0.00412835	154.951	1.49849	0.981205	-0.19391	0.0549733	119.032	-3.52735	0.0462283
Control + D - NaCl + B	24	-0.146139	0.0904831	109.204	-1.61509	0.962196	-0.00863456	0.00412835	154.951	-2.09153	0.767561	-0.105945	0.0549733	119.032	-1.9272	0.857948
Control + D - NaCl + C	24	-0.119027	0.0904831	109.204	-1.31546	0.994524	-0.0196383	0.00412835	154.951	-4.75694	0.000485136	0.165569	0.0549733	119.032	3.0118	0.180239
Control + D - NaCl + D	24	0.0448562	0.0948995	109.204	0.47267	1	0.00407558	0.00432414	157.546	0.942518	0.999889	-0.0629467	0.0567801	126.137	-1.10861	0.999181
Control + D - NaCl + F	24	-0.00403648	0.0904831	109.204	-0.0446103	1	-0.00410027	0.00412835	154.951	-0.993198	0.999787	-0.0536816	0.0549733	119.032	-0.976503	0.999817
Control + D - NaCl + H	24	0.0407342	0.0904831	109.204	0.450185	1	0.00894211	0.00412835	154.951	2.16602	0.718993	-0.0796982	0.0549733	119.032	-1.44976	0.985825
Control + D - NaCl + O	24	-0.023177	0.0904831	109.204	-0.256147	1	-0.00168035	0.00412835	154.951	-0.407027	1	-0.0617734	0.0549733	119.032	-1.1237	0.999032
Control + D - NaCl + P	24	0.176175	0.0948995	109.204	1.85644	0.889234	-0.0114175	0.0045005	178.585	-2.53693	0.449795	-0.0334466	0.0583271	138.669	-0.573432	1
Control + F - Control + H	24	0.0251004	0.0904831	109.204	0.277405	1	-0.0158053	0.00425285	170.11	-3.71641	0.0236493	0.215682	0.0560489	127.526	3.8481	0.016557
Control + F - Control + O	24	-0.10202	0.0904831	109.204	-1.12751	0.998975	0.011489	0.00425285	170.11	2.70147	0.338615	-0.0728243	0.0560489	127.526	-1.2993	0.995302
Control + F - Control + P	24	0.11417	0.0904831	109.204	1.26178	0.996459	-0.00627193	0.00425285	170.11	-1.47476	0.983951	0.0141755	0.0560489	127.526	0.252914	1
Control + F - NaCl	24	-0.143065	0.0904831	109.204	-1.58112	0.968485	0.0136657	0.00425285	170.11	3.2133	0.105787	-0.1948	0.0560489	127.526	-3.47554	0.0530375
Control + F - NaCl + B	24	-0.137851	0.0904831	109.204	-1.5235	0.977308	-0.00115515	0.00425285	170.11	-0.271617	1	-0.106835	0.0560489	127.526	-1.9061	0.868294
Control + F - NaCl + C	24	-0.110739	0.0904831	109.204	-1.22387	0.997448	-0.0121589	0.00425285	170.11	-2.859	0.247168	0.164678	0.0560489	127.526	2.93812	0.211614
Control + F - NaCl + D	24	0.0531443	0.0948995	109.204	0.560006	1	0.011555	0.00444316	171.535	2.60063	0.405289	-0.0638369	0.0578221	134.478	-1.10402	0.999229
Control + F - NaCl + F	24	0.0042517	0.0904831	109.204	0.0469888	1	0.00337914	0.00425285	170.11	0.794559	0.999988	-0.0545717	0.0560489	127.526	-0.973644	0.999826
Control + F - NaCl + H	24	0.0490223	0.0904831	109.204	0.541784	1	0.0164215	0.00425285	170.11	3.8613	0.0145324	-0.0805883	0.0560489	127.526	-1.43782	0.987014
Control + F - NaCl + O	24	-0.0148889	0.0904831	109.204	-0.164548	1	0.00579906	0.00425285	170.11	1.36357	0.992556	-0.0626635	0.0560489	127.526	-1.11801	0.999099
Control + F - NaCl + P	24	0.184463	0.0948995	109.204	1.94377	0.849329	-0.00393805	0.00461497	192.689	-0.85332	0.99997	-0.0343368	0.059342	147.214	-0.578625	1
Control + H - Control + O	24	-0.127121	0.0904831	109.204	-1.40491	0.989403	0.0272943	0.00412835	154.951	6.61142	6.91003e-08	-0.288506	0.0549733	119.032	-5.24812	7.62586e-05
Control + H - Control + P	24	0.0890693	0.0904831	109.204	0.984374	0.999794	0.0095334	0.00412835	154.951	2.30925	0.617544	-0.201506	0.0549733	119.032	-3.66553	0.0304075
Control + H - NaCl	24	-0.168165	0.0904831	109.204	-1.85853	0.888365	0.029471	0.00412835	154.951	7.13869	4.08516e-09	-0.410482	0.0549733	119.032	-7.46693	1.78139e-09
Control + H - NaCl + B	24	-0.162951	0.0904831	109.204	-1.8009	0.910793	0.0146502	0.00412835	154.951	3.54868	0.0410361	-0.322517	0.0549733	119.032	-5.86679	4.74265e-06
Control + H - NaCl + C	24	-0.13584	0.0904831	109.204	-1.50127	0.980146	0.00364642	0.00412835	154.951	0.883262	0.999951	-0.0510035	0.0549733	119.032	-0.927788	0.999903
Control + H - NaCl + D	24	0.0280439	0.0948995	109.204	0.295511	1	0.0273603	0.00432414	157.546	6.32734	2.92434e-07	-0.279519	0.0567801	126.137	-4.92283	0.000286119
Control + H - NaCl + F	24	-0.0208487	0.0904831	109.204	-0.230416	1	0.0191845	0.00412835	154.951	4.647	0.000766147	-0.270254	0.0549733	119.032	-4.91609	0.00031103
Control + H - NaCl + H	24	0.0239219	0.0904831	109.204	0.26438	1	0.0322269	0.00412835	154.951	7.80623	9.85704e-11	-0.29627	0.0549733	119.032	-5.38935	4.11461e-05
Control + H - NaCl + O	24	-0.0399893	0.0904831	109.204	-0.441953	1	0.0216044	0.00412835	154.951	5.23317	6.06061e-05	-0.278346	0.0549733	119.032	-5.06329	0.000168133
Control + H - NaCl + P	24	0.159363	0.0948995	109.204	1.67928	0.947852	0.0118673	0.0045005	178.585	2.63688	0.380345	-0.250019	0.0583271	138.669	-4.28649	0.00337818
Control + O - Control + P	24	0.21619	0.0904831	109.204	2.38929	0.559612	-0.0177609	0.00412835	154.951	-4.30217	0.00301682	0.0869998	0.0549733	119.032	1.58258	0.968511
Control + O - NaCl	24	-0.0410444	0.0904831	109.204	-0.453614	1	0.00217674	0.00412835	154.951	0.527265	1	-0.121976	0.0549733	119.032	-2.21882	0.682223
Control + O - NaCl + B	24	-0.0358303	0.0904831	109.204	-0.395988	1	-0.0126441	0.00412835	154.951	-3.06275	0.156316	-0.0340104	0.0549733	119.032	-0.618671	1
Control + O - NaCl + C	24	-0.00871878	0.0904831	109.204	-0.0963581	1	-0.0236479	0.00412835	154.951	-5.72816	5.97609e-06	0.237503	0.0549733	119.032	4.32033	0.00323367
Control + O - NaCl + D	24	0.155165	0.0948995	109.204	1.63504	0.958094	6.60311e-05	0.00432414	157.546	0.0152703	1	0.00898739	0.0567801	126.137	0.158284	1
Control + O - NaCl + F	24	0.106272	0.0904831	109.204	1.1745	0.998377	-0.00810982	0.00412835	154.951	-1.96442	0.840581	0.0182526	0.0549733	119.032	0.332026	1
Control + O - NaCl + H	24	0.151043	0.0904831	109.204	1.66929	0.950307	0.00493256	0.00412835	154.951	1.1948	0.998153	-0.00776406	0.0549733	119.032	-0.141233	1
Control + O - NaCl + O	24	0.0871315	0.0904831	109.204	0.962959	0.999842	-0.0056899	0.00412835	154.951	-1.37825	0.991622	0.0101608	0.0549733	119.032	0.184831	1
Control + O - NaCl + P	24	0.286484	0.0948995	109.204	3.01881	0.178783	-0.015427	0.0045005	178.585	-3.42784	0.0576564	0.0384875	0.0583271	138.669	0.659856	0.999999
Control + P - NaCl	24	-0.257234	0.0904831	109.204	-2.8429	0.261594	0.0199376	0.00412835	154.951	4.82944	0.000357134	-0.208976	0.0549733	119.032	-3.8014	0.0197478
Control + P - NaCl + B	24	-0.25202	0.0904831	109.204	-2.78527	0.293398	0.00511678	0.00412835	154.951	1.23942	0.997237	-0.12101	0.0549733	119.032	-2.20125	0.694393
Control + P - NaCl + C	24	-0.224909	0.0904831	109.204	-2.48564	0.489695	-0.00588698	0.00412835	154.951	-1.42599	0.988272	0.150503	0.0549733	119.032	2.73775	0.320103
Control + P - NaCl + D	24	-0.0610254	0.0948995	109.204	-0.643053	0.999999	0.0178269	0.00432414	157.546	4.12265	0.00587553	-0.0780124	0.0567801	126.137	-1.37394	0.99167
Control + P - NaCl + F	24	-0.109918	0.0904831	109.204	-1.21479	0.997646	0.00965107	0.00412835	154.951	2.33775	0.596602	-0.0687472	0.0549733	119.032	-1.25056	0.99683
Control + P - NaCl + H	24	-0.0651474	0.0904831	109.204	-0.719995	0.999996	0.0226935	0.00412835	154.951	5.49697	1.79562e-05	-0.0947639	0.0549733	119.032	-1.72382	0.936258
Control + P - NaCl + O	24	-0.129059	0.0904831	109.204	-1.42633	0.98773	0.012071	0.00412835	154.951	2.92392	0.215689	-0.076839	0.0549733	119.032	-1.39775	0.990044
Control + P - NaCl + P	24	0.0702934	0.0948995	109.204	0.740714	0.999995	0.00233388	0.0045005	178.585	0.518583	1	-0.0485123	0.0583271	138.669	-0.831728	0.999977
NaCl - NaCl + B	24	0.00521412	0.0904831	109.204	0.0576254	1	-0.0148208	0.00412835	154.951	-3.59001	0.0361224	0.0879654	0.0549733	119.032	1.60015	0.965364
NaCl - NaCl + C	24	0.0323256	0.0904831	109.204	0.357256	1	-0.0258246	0.00412835	154.951	-6.25543	4.36417e-07	0.359478	0.0549733	119.032	6.53915	1.91428e-07
NaCl - NaCl + D	24	0.196209	0.0948995	109.204	2.06755	0.780924	-0.00211071	0.00432414	157.546	-0.488121	1	0.130963	0.0567801	126.137	2.3065	0.61971
NaCl - NaCl + F	24	0.147316	0.0904831	109.204	1.62811	0.959555	-0.0102866	0.00412835	154.951	-2.49169	0.48321	0.140228	0.0549733	119.032	2.55084	0.442745
NaCl - NaCl + H	24	0.192087	0.0904831	109.204	2.1229	0.746394	0.00275582	0.00412835	154.951	0.667535	0.999999	0.114212	0.0549733	119.032	2.07758	0.77521
NaCl - NaCl + O	24	0.128176	0.0904831	109.204	1.41657	0.988517	-0.00786664	0.00412835	154.951	-1.90552	0.869483	0.132137	0.0549733	119.032	2.40365	0.548787
NaCl - NaCl + P	24	0.327528	0.0948995	109.204	3.45131	0.05874	-0.0176037	0.0045005	178.585	-3.91151	0.0120484	0.160463	0.0583271	138.669	2.75109	0.310183
NaCl + B - NaCl + C	24	0.0271115	0.0904831	109.204	0.29963	1	-0.0110038	0.00412835	154.951	-2.66541	0.362643	0.271513	0.0549733	119.032	4.939	0.000282882
NaCl + B - NaCl + D	24	0.190995	0.0948995	109.204	2.0126	0.8129	0.0127101	0.00432414	157.546	2.93934	0.208207	0.0429978	0.0567801	126.137	0.757269	0.999993
NaCl + B - NaCl + F	24	0.142102	0.0904831	109.204	1.57048	0.970282	0.00453429	0.00412835	154.951	1.09833	0.999292	0.052263	0.0549733	119.032	0.950697	0.999868
NaCl + B - NaCl + H	24	0.186873	0.0904831	109.204	2.06528	0.78229	0.0175767	0.00412835	154.951	4.25755	0.00357584	0.0262463	0.0549733	119.032	0.477438	1
NaCl + B - NaCl + O	24	0.122962	0.0904831	109.204	1.35895	0.992377	0.00695421	0.00412835	154.951	1.6845	0.947885	0.0441712	0.0549733	119.032	0.803502	0.999985
NaCl + B - NaCl + P	24	0.322314	0.0948995	109.204	3.39637	0.0685362	-0.0027829	0.0045005	178.585	-0.618353	1	0.0724979	0.0583271	138.669	1.24295	0.997104
NaCl + C - NaCl + D	24	0.163883	0.0948995	109.204	1.72692	0.934948	0.0237139	0.00432414	157.546	5.48407	1.87025e-05	-0.228515	0.0567801	126.137	-4.02457	0.00911671
NaCl + C - NaCl + F	24	0.114991	0.0904831	109.204	1.27085	0.99618	0.0155381	0.00412835	154.951	3.76374	0.0206889	-0.21925	0.0549733	119.032	-3.9883	0.010584
NaCl + C - NaCl + H	24	0.159761	0.0904831	109.204	1.76565	0.922942	0.0285804	0.00412835	154.951	6.92296	1.31682e-08	-0.245267	0.0549733	119.032	-4.46156	0.00189988
NaCl + C - NaCl + O	24	0.0958503	0.0904831	109.204	1.05932	0.999503	0.017958	0.00412835	154.951	4.34991	0.0025103	-0.227342	0.0549733	119.032	-4.1355	0.00633047
NaCl + C - NaCl + P	24	0.295202	0.0948995	109.204	3.11068	0.144024	0.00822087	0.0045005	178.585	1.82666	0.903431	-0.199015	0.0583271	138.669	-3.41205	0.0627529
NaCl + D - NaCl + F	24	-0.0488926	0.0948995	109.204	-0.515204	1	-0.00817585	0.00432414	157.546	-1.89075	0.876274	0.00926517	0.0567801	126.137	0.163176	1
NaCl + D - NaCl + H	24	-0.00412201	0.0948995	109.204	-0.0434355	1	0.00486653	0.00432414	157.546	1.12543	0.999063	-0.0167514	0.0567801	126.137	-0.295023	1
NaCl + D - NaCl + O	24	-0.0680332	0.0948995	109.204	-0.716897	0.999997	-0.00575593	0.00432414	157.546	-1.33112	0.994131	0.00117338	0.0567801	126.137	0.0206654	1
NaCl + D - NaCl + P	24	0.131319	0.0991193	109.204	1.32486	0.994108	-0.015493	0.00468075	179.258	-3.30995	0.0808495	0.0295001	0.0600331	144.804	0.491397	1
NaCl + F - NaCl + H	24	0.0447706	0.0904831	109.204	0.494795	1	0.0130424	0.00412835	154.951	3.15922	0.122923	-0.0260166	0.0549733	119.032	-0.473259	1
NaCl + F - NaCl + O	24	-0.0191405	0.0904831	109.204	-0.211537	1	0.00241992	0.00412835	154.951	0.586171	1	-0.00809179	0.0549733	119.032	-0.147195	1
NaCl + F - NaCl + P	24	0.180211	0.0948995	109.204	1.89897	0.870708	-0.00731719	0.0045005	178.585	-1.62586	0.961539	0.0202349	0.0583271	138.669	0.346921	1
NaCl + H - NaCl + O	24	-0.0639112	0.0904831	109.204	-0.706333	0.999997	-0.0106225	0.00412835	154.951	-2.57305	0.425145	0.0179248	0.0549733	119.032	0.326064	1
NaCl + H - NaCl + P	24	0.135441	0.0948995	109.204	1.4272	0.987657	-0.0203596	0.0045005	178.585	-4.52385	0.00117072	0.0462515	0.0583271	138.669	0.792968	0.999988
NaCl + O - NaCl + P	24	0.199352	0.0948995	109.204	2.10066	0.760526	-0.00973711	0.0045005	178.585	-2.16356	0.720949	0.0283267	0.0583271	138.669	0.485652	1
