# Supplementary material for: Integration of Phenomics and Metabolomics Datasets Reveals Different Mode of Action of Biostimulants Based on Protein Hydrolysates in Lactuca sativa L. and Solanum lycopersicum L. Under Salinity
Source: Front Plant Sci. 2022 Feb 3;12:808711. doi: 10.3389/fpls.2021.808711 (PMC8851396; doi:10.3389/fpls.2021.808711)
Supplement: Supplementary Table 3 — Pairwise comparisons test using mixed models for determining the significant differences between the means of the difference between the canopy and air temperature in lettuce (1st round, A, 2nd round, B) and tomato (C) plants treated with 7 PHs grown under control or salt stress conditions at different time points. The p-values below 0.05 are highlighted in green. [file Table_3.XLSX]

## Sheet: Suppl.Table S3-A
		DT
contrast	DAS	estimate	SE	df	t.ratio	p.value
Control - Control + B	0	-0.0559089	0.0966622	154.158	-0.578395	0.999084
Control - Control + C	0	-0.509389	0.0966622	154.158	-5.26979	1.23864e-05
Control - Control + F	0	-0.29411	0.0966622	154.158	-3.04265	0.0543895
Control - NaCl	0	-0.199883	0.0966622	154.158	-2.06785	0.4404
Control - NaCl + B	0	0.0602071	0.0966622	154.158	0.622861	0.99852
Control - NaCl + C	0	-0.659554	0.0966622	154.158	-6.82328	5.33573e-09
Control - NaCl + F	0	0.0737464	0.0999238	130.06	0.738026	0.995645
Control + B - Control + C	0	-0.45348	0.0966622	154.158	-4.69139	0.000158044
Control + B - Control + F	0	-0.238201	0.0966622	154.158	-2.46426	0.21889
Control + B - NaCl	0	-0.143974	0.0966622	154.158	-1.48945	0.812022
Control + B - NaCl + B	0	0.116116	0.0966622	154.158	1.20126	0.930492
Control + B - NaCl + C	0	-0.603645	0.0966622	154.158	-6.24489	1.09415e-07
Control + B - NaCl + F	0	0.129655	0.0999238	130.06	1.29754	0.898292
Control + C - Control + F	0	0.21528	0.0966622	154.158	2.22713	0.34155
Control + C - NaCl	0	0.309507	0.0966622	154.158	3.20194	0.0345838
Control + C - NaCl + B	0	0.569597	0.0966622	154.158	5.89265	6.39332e-07
Control + C - NaCl + C	0	-0.150164	0.0966622	154.158	-1.5535	0.776869
Control + C - NaCl + F	0	0.583136	0.0999238	130.06	5.8358	1.11213e-06
Control + F - NaCl	0	0.0942268	0.0966622	154.158	0.974805	0.977339
Control + F - NaCl + B	0	0.354317	0.0966622	154.158	3.66551	0.00797063
Control + F - NaCl + C	0	-0.365444	0.0966622	154.158	-3.78063	0.00536186
Control + F - NaCl + F	0	0.367856	0.0999238	130.06	3.68136	0.00792926
NaCl - NaCl + B	0	0.26009	0.0966622	154.158	2.69071	0.133354
NaCl - NaCl + C	0	-0.459671	0.0966622	154.158	-4.75544	0.000120506
NaCl - NaCl + F	0	0.273629	0.0999238	130.06	2.73838	0.120591
NaCl + B - NaCl + C	0	-0.719761	0.0966622	154.158	-7.44614	1.78027e-10
NaCl + B - NaCl + F	0	0.0135392	0.0999238	130.06	0.135496	1
NaCl + C - NaCl + F	0	0.7333	0.0999238	130.06	7.33859	5.80803e-10
Control - Control + B	3	0.112794	0.092131	232.767	1.22428	0.924031
Control - Control + C	3	-0.210692	0.092131	232.767	-2.28688	0.305305
Control - Control + F	3	0.0829422	0.092131	232.767	0.900264	0.985816
Control - NaCl	3	-0.0718496	0.092131	232.767	-0.779863	0.994003
Control - NaCl + B	3	0.313566	0.092131	232.767	3.40348	0.0175745
Control - NaCl + C	3	-0.146634	0.092131	232.767	-1.59158	0.754999
Control - NaCl + F	3	0.337773	0.0945962	197.634	3.57068	0.0103927
Control + B - Control + C	3	-0.323487	0.092131	232.767	-3.51116	0.0123437
Control + B - Control + F	3	-0.0298519	0.092131	232.767	-0.324016	0.999981
Control + B - NaCl	3	-0.184644	0.092131	232.767	-2.00414	0.481324
Control + B - NaCl + B	3	0.200772	0.092131	232.767	2.1792	0.368199
Control + B - NaCl + C	3	-0.259429	0.092131	232.767	-2.81586	0.096054
Control + B - NaCl + F	3	0.224978	0.0945962	197.634	2.3783	0.257884
Control + C - Control + F	3	0.293635	0.092131	232.767	3.18714	0.0344073
Control + C - NaCl	3	0.138843	0.092131	232.767	1.50701	0.803114
Control + C - NaCl + B	3	0.524259	0.092131	232.767	5.69036	1.05112e-06
Control + C - NaCl + C	3	0.0640581	0.092131	232.767	0.695293	0.997062
Control + C - NaCl + F	3	0.548465	0.0945962	197.634	5.79796	7.27402e-07
Control + F - NaCl	3	-0.154792	0.092131	232.767	-1.68013	0.700122
Control + F - NaCl + B	3	0.230624	0.092131	232.767	2.50322	0.199261
Control + F - NaCl + C	3	-0.229577	0.092131	232.767	-2.49185	0.204113
Control + F - NaCl + F	3	0.25483	0.0945962	197.634	2.69387	0.130613
NaCl - NaCl + B	3	0.385416	0.092131	232.767	4.18334	0.00104804
NaCl - NaCl + C	3	-0.0747848	0.092131	232.767	-0.811722	0.992347
NaCl - NaCl + F	3	0.409622	0.0945962	197.634	4.33022	0.000616032
NaCl + B - NaCl + C	3	-0.460201	0.092131	232.767	-4.99507	3.14379e-05
NaCl + B - NaCl + F	3	0.0242064	0.0945962	197.634	0.255892	0.999996
NaCl + C - NaCl + F	3	0.484407	0.0945962	197.634	5.12079	1.96485e-05
Control - Control + B	5	0.0440824	0.0896932	297.853	0.49148	0.999693
Control - Control + C	5	-0.0479538	0.0896932	297.853	-0.534643	0.999464
Control - Control + F	5	0.268292	0.0896932	297.853	2.99122	0.0594451
Control - NaCl	5	-0.233516	0.0896932	297.853	-2.6035	0.158744
Control - NaCl + B	5	-0.0351183	0.0896932	297.853	-0.391539	0.999933
Control - NaCl + C	5	-0.349598	0.0896932	297.853	-3.89772	0.00299187
Control - NaCl + F	5	0.256427	0.0917025	258.442	2.79629	0.100418
Control + B - Control + C	5	-0.0920362	0.0896932	297.853	-1.02612	0.970202
Control + B - Control + F	5	0.22421	0.0896932	297.853	2.49974	0.199566
Control + B - NaCl	5	-0.277598	0.0896932	297.853	-3.09498	0.0442549
Control + B - NaCl + B	5	-0.0792007	0.0896932	297.853	-0.883019	0.987401
Control + B - NaCl + C	5	-0.393681	0.0896932	297.853	-4.3892	0.000417037
Control + B - NaCl + F	5	0.212344	0.0917025	258.442	2.31558	0.289144
Control + C - Control + F	5	0.316246	0.0896932	297.853	3.52587	0.0113621
Control + C - NaCl	5	-0.185562	0.0896932	297.853	-2.06885	0.437632
Control + C - NaCl + B	5	0.0128355	0.0896932	297.853	0.143105	1
Control + C - NaCl + C	5	-0.301645	0.0896932	297.853	-3.36307	0.0194643
Control + C - NaCl + F	5	0.30438	0.0917025	258.442	3.31922	0.0227062
Control + F - NaCl	5	-0.501808	0.0896932	297.853	-5.59472	1.38834e-06
Control + F - NaCl + B	5	-0.303411	0.0896932	297.853	-3.38276	0.0182657
Control + F - NaCl + C	5	-0.617891	0.0896932	297.853	-6.88894	9.36845e-10
Control + F - NaCl + F	5	-0.0118656	0.0917025	258.442	-0.129392	1
NaCl - NaCl + B	5	0.198397	0.0896932	297.853	2.21196	0.347545
NaCl - NaCl + C	5	-0.116083	0.0896932	297.853	-1.29422	0.90054
NaCl - NaCl + F	5	0.489942	0.0917025	258.442	5.34274	5.5377e-06
NaCl + B - NaCl + C	5	-0.31448	0.0896932	297.853	-3.50618	0.012145
NaCl + B - NaCl + F	5	0.291545	0.0917025	258.442	3.17925	0.0348926
NaCl + C - NaCl + F	5	0.606025	0.0917025	258.442	6.6086	6.16121e-09
Control - Control + B	7	-0.0313215	0.087768	360.244	-0.356867	0.999965
Control - Control + C	7	-0.0662282	0.087768	360.244	-0.754582	0.995149
Control - Control + F	7	0.303483	0.087768	360.244	3.45779	0.0140062
Control - NaCl	7	-0.284604	0.087768	360.244	-3.24268	0.0280284
Control - NaCl + B	7	-0.0924106	0.087768	360.244	-1.0529	0.965738
Control - NaCl + C	7	-0.361699	0.087768	360.244	-4.12107	0.00120615
Control - NaCl + F	7	0.20567	0.0893961	323.046	2.30067	0.296415
Control + B - Control + C	7	-0.0349066	0.087768	360.244	-0.397715	0.999926
Control + B - Control + F	7	0.334805	0.087768	360.244	3.81466	0.00396078
Control + B - NaCl	7	-0.253283	0.087768	360.244	-2.88582	0.0784985
Control + B - NaCl + B	7	-0.061089	0.087768	360.244	-0.696028	0.997071
Control + B - NaCl + C	7	-0.330377	0.087768	360.244	-3.76421	0.00477386
Control + B - NaCl + F	7	0.236992	0.0893961	323.046	2.65103	0.141908
Control + C - Control + F	7	0.369712	0.087768	360.244	4.21237	0.000831483
Control + C - NaCl	7	-0.218376	0.087768	360.244	-2.4881	0.20384
Control + C - NaCl + B	7	-0.0261824	0.087768	360.244	-0.298314	0.99999
Control + C - NaCl + C	7	-0.29547	0.087768	360.244	-3.36649	0.0189229
Control + C - NaCl + F	7	0.271899	0.0893961	323.046	3.04151	0.0513617
Control + F - NaCl	7	-0.588088	0.087768	360.244	-6.70048	2.23785e-09
Control + F - NaCl + B	7	-0.395894	0.087768	360.244	-4.51069	0.000233594
Control + F - NaCl + C	7	-0.665182	0.087768	360.244	-7.57887	4.04576e-12
Control + F - NaCl + F	7	-0.097813	0.0893961	323.046	-1.09415	0.957743
NaCl - NaCl + B	7	0.192194	0.087768	360.244	2.18979	0.360371
NaCl - NaCl + C	7	-0.0770946	0.087768	360.244	-0.87839	0.987823
NaCl - NaCl + F	7	0.490275	0.0893961	323.046	5.4843	2.32178e-06
NaCl + B - NaCl + C	7	-0.269288	0.087768	360.244	-3.06818	0.0472908
NaCl + B - NaCl + F	7	0.298081	0.0893961	323.046	3.33439	0.021179
NaCl + C - NaCl + F	7	0.567369	0.0893961	323.046	6.34669	2.07717e-08
Control - Control + B	10	0.0724089	0.0859147	419.001	0.8428	0.990502
Control - Control + C	10	0.120981	0.0859147	419.001	1.40815	0.853307
Control - Control + F	10	0.150702	0.0859147	419.001	1.75409	0.651517
Control - NaCl	10	-0.178078	0.0859147	419.001	-2.07273	0.434414
Control - NaCl + B	10	-0.214433	0.0859147	419.001	-2.49588	0.199999
Control - NaCl + C	10	-0.371472	0.0859147	419.001	-4.32373	0.000505333
Control - NaCl + F	10	0.164811	0.0871366	393.675	1.89141	0.557656
Control + B - Control + C	10	0.0485718	0.0859147	419.001	0.565349	0.999233
Control + B - Control + F	10	0.0782928	0.0859147	419.001	0.911286	0.984915
Control + B - NaCl	10	-0.250487	0.0859147	419.001	-2.91553	0.0720653
Control + B - NaCl + B	10	-0.286842	0.0859147	419.001	-3.33868	0.02047
Control + B - NaCl + C	10	-0.443881	0.0859147	419.001	-5.16653	1.01746e-05
Control + B - NaCl + F	10	0.0924019	0.0871366	393.675	1.06043	0.964409
Control + C - Control + F	10	0.029721	0.0859147	419.001	0.345936	0.999971
Control + C - NaCl	10	-0.299058	0.0859147	419.001	-3.48088	0.0127872
Control + C - NaCl + B	10	-0.335414	0.0859147	419.001	-3.90403	0.00276526
Control + C - NaCl + C	10	-0.492453	0.0859147	419.001	-5.73188	5.28859e-07
Control + C - NaCl + F	10	0.0438301	0.0871366	393.675	0.503004	0.999644
Control + F - NaCl	10	-0.328779	0.0859147	419.001	-3.82681	0.00370877
Control + F - NaCl + B	10	-0.365135	0.0859147	419.001	-4.24997	0.000689758
Control + F - NaCl + C	10	-0.522174	0.0859147	419.001	-6.07782	7.64513e-08
Control + F - NaCl + F	10	0.0141091	0.0871366	393.675	0.161919	1
NaCl - NaCl + B	10	-0.0363555	0.0859147	419.001	-0.423158	0.999888
NaCl - NaCl + C	10	-0.193394	0.0859147	419.001	-2.251	0.323651
NaCl - NaCl + F	10	0.342889	0.0871366	393.675	3.93507	0.00247562
NaCl + B - NaCl + C	10	-0.157039	0.0859147	419.001	-1.82785	0.601398
NaCl + B - NaCl + F	10	0.379244	0.0871366	393.675	4.35229	0.000453515
NaCl + C - NaCl + F	10	0.536283	0.0871366	393.675	6.15451	5.17788e-08
Control - Control + B	12	0.159133	0.0854037	427.348	1.8633	0.576987
Control - Control + C	12	0.582612	0.0854037	427.348	6.82187	8.36185e-10
Control - Control + F	12	0.639467	0.0854037	427.348	7.48759	0
Control - NaCl	12	-0.384969	0.0854037	427.348	-4.50764	0.000226436
Control - NaCl + B	12	-0.234827	0.0854037	427.348	-2.74961	0.110948
Control - NaCl + C	12	0.0704129	0.0854037	427.348	0.824471	0.991682
Control - NaCl + F	12	0.337149	0.0864792	408.014	3.89861	0.00283371
Control + B - Control + C	12	0.423479	0.0854037	427.348	4.95856	2.80626e-05
Control + B - Control + F	12	0.480334	0.0854037	427.348	5.62428	9.36422e-07
Control + B - NaCl	12	-0.544102	0.0854037	427.348	-6.37095	1.35682e-08
Control + B - NaCl + B	12	-0.39396	0.0854037	427.348	-4.61291	0.000141353
Control + B - NaCl + C	12	-0.0887201	0.0854037	427.348	-1.03883	0.968237
Control + B - NaCl + F	12	0.178016	0.0864792	408.014	2.05848	0.443867
Control + C - Control + F	12	0.056855	0.0854037	427.348	0.66572	0.997797
Control + C - NaCl	12	-0.967582	0.0854037	427.348	-11.3295	0
Control + C - NaCl + B	12	-0.817439	0.0854037	427.348	-9.57147	0
Control + C - NaCl + C	12	-0.512199	0.0854037	427.348	-5.99739	1.19138e-07
Control + C - NaCl + F	12	-0.245463	0.0864792	408.014	-2.83841	0.088562
Control + F - NaCl	12	-1.02444	0.0854037	427.348	-11.9952	0
Control + F - NaCl + B	12	-0.874294	0.0854037	427.348	-10.2372	0
Control + F - NaCl + C	12	-0.569054	0.0854037	427.348	-6.66311	2.28939e-09
Control + F - NaCl + F	12	-0.302318	0.0864792	408.014	-3.49585	0.0121808
NaCl - NaCl + B	12	0.150143	0.0854037	427.348	1.75804	0.648862
NaCl - NaCl + C	12	0.455382	0.0854037	427.348	5.33211	4.356e-06
NaCl - NaCl + F	12	0.722118	0.0864792	408.014	8.35019	0
NaCl + B - NaCl + C	12	0.305239	0.0854037	427.348	3.57408	0.00926172
NaCl + B - NaCl + F	12	0.571976	0.0864792	408.014	6.61402	3.26375e-09
NaCl + C - NaCl + F	12	0.266736	0.0864792	408.014	3.0844	0.0448278
Control - Control + B	14	0.0627079	0.085486	410.356	0.733545	0.995938
Control - Control + C	14	0.244556	0.085486	410.356	2.86078	0.0834957
Control - Control + F	14	0.403108	0.085486	410.356	4.71548	8.95117e-05
Control - NaCl	14	-0.485257	0.085486	410.356	-5.67645	7.23746e-07
Control - NaCl + B	14	-0.256194	0.085486	410.356	-2.99691	0.057599
Control - NaCl + C	14	-0.185871	0.085486	410.356	-2.17429	0.369569
Control - NaCl + F	14	0.0737703	0.0865214	392.933	0.852626	0.989811
Control + B - Control + C	14	0.181849	0.085486	410.356	2.12723	0.399105
Control + B - Control + F	14	0.3404	0.085486	410.356	3.98193	0.00205021
Control + B - NaCl	14	-0.547965	0.085486	410.356	-6.41	1.11606e-08
Control + B - NaCl + B	14	-0.318902	0.085486	410.356	-3.73046	0.00531584
Control + B - NaCl + C	14	-0.248579	0.085486	410.356	-2.90783	0.0736368
Control + B - NaCl + F	14	0.0110624	0.0865214	392.933	0.127858	1
Control + C - Control + F	14	0.158551	0.085486	410.356	1.8547	0.582941
Control + C - NaCl	14	-0.729814	0.085486	410.356	-8.53723	0
Control + C - NaCl + B	14	-0.500751	0.085486	410.356	-5.85769	2.68305e-07
Control + C - NaCl + C	14	-0.430428	0.085486	410.356	-5.03506	1.96448e-05
Control + C - NaCl + F	14	-0.170786	0.0865214	392.933	-1.97392	0.50092
Control + F - NaCl	14	-0.888365	0.085486	410.356	-10.3919	0
Control + F - NaCl + B	14	-0.659302	0.085486	410.356	-7.71239	0
Control + F - NaCl + C	14	-0.588979	0.085486	410.356	-6.88977	5.667e-10
Control + F - NaCl + F	14	-0.329337	0.0865214	392.933	-3.80643	0.00403613
NaCl - NaCl + B	14	0.229063	0.085486	410.356	2.67954	0.131828
NaCl - NaCl + C	14	0.299386	0.085486	410.356	3.50217	0.0119154
NaCl - NaCl + F	14	0.559028	0.0865214	392.933	6.46115	8.58487e-09
NaCl + B - NaCl + C	14	0.070323	0.085486	410.356	0.822625	0.991789
NaCl + B - NaCl + F	14	0.329964	0.0865214	392.933	3.81368	0.00392832
NaCl + C - NaCl + F	14	0.259641	0.0865214	392.933	3.00089	0.0570631
Control - Control + B	17	0.242658	0.0867153	336.409	2.79833	0.0988408
Control - Control + C	17	1.29233	0.0867153	336.409	14.9032	1.58984e-13
Control - Control + F	17	1.42428	0.0867153	336.409	16.4248	1.58984e-13
Control - NaCl	17	-0.684222	0.0867153	336.409	-7.89044	1.43641e-12
Control - NaCl + B	17	-0.368308	0.0867153	336.409	-4.24732	0.000731016
Control - NaCl + C	17	0.534218	0.0867153	336.409	6.16059	5.77185e-08
Control - NaCl + F	17	0.79769	0.0878894	318.255	9.07607	1.12665e-12
Control + B - Control + C	17	1.04967	0.0867153	336.409	12.1048	1.6076e-13
Control + B - Control + F	17	1.18162	0.0867153	336.409	13.6264	1.58984e-13
Control + B - NaCl	17	-0.926881	0.0867153	336.409	-10.6888	2.22489e-13
Control + B - NaCl + B	17	-0.610966	0.0867153	336.409	-7.04565	2.9362e-10
Control + B - NaCl + C	17	0.291559	0.0867153	336.409	3.36226	0.019296
Control + B - NaCl + F	17	0.555031	0.0878894	318.255	6.31511	2.53332e-08
Control + C - Control + F	17	0.131944	0.0867153	336.409	1.52158	0.795433
Control + C - NaCl	17	-1.97656	0.0867153	336.409	-22.7936	1.58984e-13
Control + C - NaCl + B	17	-1.66064	0.0867153	336.409	-19.1505	1.58984e-13
Control + C - NaCl + C	17	-0.758116	0.0867153	336.409	-8.74258	2.34812e-13
Control + C - NaCl + F	17	-0.494644	0.0878894	318.255	-5.62802	1.11017e-06
Control + F - NaCl	17	-2.1085	0.0867153	336.409	-24.3152	1.58984e-13
Control + F - NaCl + B	17	-1.79259	0.0867153	336.409	-20.6721	1.58984e-13
Control + F - NaCl + C	17	-0.89006	0.0867153	336.409	-10.2642	2.34812e-13
Control + F - NaCl + F	17	-0.626588	0.0878894	318.255	-7.12928	1.91676e-10
NaCl - NaCl + B	17	0.315915	0.0867153	336.409	3.64312	0.00745408
NaCl - NaCl + C	17	1.21844	0.0867153	336.409	14.051	1.58984e-13
NaCl - NaCl + F	17	1.48191	0.0878894	318.255	16.8611	1.05072e-12
NaCl + B - NaCl + C	17	0.902525	0.0867153	336.409	10.4079	2.32814e-13
NaCl + B - NaCl + F	17	1.166	0.0878894	318.255	13.2666	1.05072e-12
NaCl + C - NaCl + F	17	0.263472	0.0878894	318.255	2.99777	0.0581582
Control - Control + B	19	0.123354	0.088248	267.259	1.39781	0.857734
Control - Control + C	19	0.559308	0.088248	267.259	6.33791	2.75048e-08
Control - Control + F	19	1.04466	0.088248	267.259	11.8378	3.06977e-13
Control - NaCl	19	-0.595276	0.088248	267.259	-6.74549	2.62993e-09
Control - NaCl + B	19	-0.421327	0.088248	267.259	-4.77435	8.02998e-05
Control - NaCl + C	19	0.169653	0.088248	267.259	1.92245	0.536705
Control - NaCl + F	19	0.212965	0.088248	267.259	2.41326	0.239205
Control + B - Control + C	19	0.435954	0.088248	267.259	4.9401	3.75132e-05
Control + B - Control + F	19	0.921309	0.088248	267.259	10.44	3.72591e-13
Control + B - NaCl	19	-0.718629	0.088248	267.259	-8.1433	7.97362e-13
Control + B - NaCl + B	19	-0.54468	0.088248	267.259	-6.17216	6.93817e-08
Control + B - NaCl + C	19	0.046299	0.088248	267.259	0.524646	0.999526
Control + B - NaCl + F	19	0.0896113	0.088248	267.259	1.01545	0.971838
Control + C - Control + F	19	0.485355	0.088248	267.259	5.4999	2.45693e-06
Control + C - NaCl	19	-1.15458	0.088248	267.259	-13.0834	2.99871e-13
Control + C - NaCl + B	19	-0.980634	0.088248	267.259	-11.1123	3.38618e-13
Control + C - NaCl + C	19	-0.389655	0.088248	267.259	-4.41545	0.000386399
Control + C - NaCl + F	19	-0.346343	0.088248	267.259	-3.92465	0.00276129
Control + F - NaCl	19	-1.63994	0.088248	267.259	-18.5833	2.99871e-13
Control + F - NaCl + B	19	-1.46599	0.088248	267.259	-16.6122	2.99871e-13
Control + F - NaCl + C	19	-0.87501	0.088248	267.259	-9.91535	3.74145e-13
Control + F - NaCl + F	19	-0.831697	0.088248	267.259	-9.42455	3.77254e-13
NaCl - NaCl + B	19	0.173949	0.088248	267.259	1.97114	0.503397
NaCl - NaCl + C	19	0.764928	0.088248	267.259	8.66794	3.89688e-13
NaCl - NaCl + F	19	0.808241	0.088248	267.259	9.15875	3.74589e-13
NaCl + B - NaCl + C	19	0.590979	0.088248	267.259	6.6968	3.49941e-09
NaCl + B - NaCl + F	19	0.634292	0.088248	267.259	7.18761	1.84871e-10
NaCl + C - NaCl + F	19	0.0433123	0.088248	267.259	0.490802	0.999695
Control - Control + B	21	-0.127378	0.0903189	201.415	-1.41031	0.851676
Control - Control + C	21	-0.137928	0.0903189	201.415	-1.52713	0.791975
Control - Control + F	21	-0.675974	0.0903189	201.415	-7.48431	6.14651e-11
Control - NaCl	21	-0.68966	0.0903189	201.415	-7.63583	2.48783e-11
Control - NaCl + B	21	-0.602394	0.0903189	201.415	-6.66964	6.7547e-09
Control - NaCl + C	21	-0.831488	0.0903189	201.415	-9.20614	1.19793e-13
Control - NaCl + F	21	-0.783381	0.0903189	201.415	-8.67351	1.60094e-13
Control + B - Control + C	21	-0.0105505	0.0903189	201.415	-0.116814	1
Control + B - Control + F	21	-0.548596	0.0903189	201.415	-6.07399	1.7037e-07
Control + B - NaCl	21	-0.562282	0.0903189	201.415	-6.22552	7.63346e-08
Control + B - NaCl + B	21	-0.475016	0.0903189	201.415	-5.25933	1.00914e-05
Control + B - NaCl + C	21	-0.70411	0.0903189	201.415	-7.79582	9.52327e-12
Control + B - NaCl + F	21	-0.656003	0.0903189	201.415	-7.2632	2.26615e-10
Control + C - Control + F	21	-0.538045	0.0903189	201.415	-5.95718	3.13551e-07
Control + C - NaCl	21	-0.551731	0.0903189	201.415	-6.10871	1.41908e-07
Control + C - NaCl + B	21	-0.464466	0.0903189	201.415	-5.14251	1.74968e-05
Control + C - NaCl + C	21	-0.693559	0.0903189	201.415	-7.67901	1.92024e-11
Control + C - NaCl + F	21	-0.645453	0.0903189	201.415	-7.14638	4.4778e-10
Control + F - NaCl	21	-0.0136859	0.0903189	201.415	-0.151529	1
Control + F - NaCl + B	21	0.0735795	0.0903189	201.415	0.814664	0.992148
Control + F - NaCl + C	21	-0.155514	0.0903189	201.415	-1.72183	0.673037
Control + F - NaCl + F	21	-0.107408	0.0903189	201.415	-1.1892	0.934253
NaCl - NaCl + B	21	0.0872655	0.0903189	201.415	0.966194	0.978599
NaCl - NaCl + C	21	-0.141828	0.0903189	201.415	-1.5703	0.767434
NaCl - NaCl + F	21	-0.0937216	0.0903189	201.415	-1.03768	0.968088
NaCl + B - NaCl + C	21	-0.229094	0.0903189	201.415	-2.5365	0.186357
NaCl + B - NaCl + F	21	-0.180987	0.0903189	201.415	-2.00387	0.481873
NaCl + C - NaCl + F	21	0.0481064	0.0903189	201.415	0.532629	0.999471

## Sheet: Suppl.Table S3-B
		DT
contrast	DAS	estimate	SE	df	t.ratio	p.value
Control - Control + D	0	-0.0767281	0.0724777	145.394	-1.05864	0.987775
Control - Control + H	0	0.640957	0.0738691	149.487	8.67693	3.54161e-13
Control - Control + O	0	0.771293	0.0724777	145.394	10.6418	6.20615e-14
Control - Control + P	0	0.598409	0.0724777	145.394	8.25647	3.85403e-12
Control - NaCl	0	-0.0255294	0.0724777	145.394	-0.352238	0.999998
Control - NaCl + D	0	-0.13905	0.0724777	145.394	-1.91852	0.656546
Control - NaCl + H	0	0.66371	0.0724777	145.394	9.15744	1.01696e-13
Control - NaCl + O	0	0.650963	0.0724777	145.394	8.98157	1.41775e-13
Control - NaCl + P	0	0.488943	0.0763585	169.685	6.40326	6.4226e-08
Control + D - Control + H	0	0.717685	0.0738691	149.487	9.71563	5.79536e-14
Control + D - Control + O	0	0.848021	0.0724777	145.394	11.7004	6.77236e-15
Control + D - Control + P	0	0.675138	0.0724777	145.394	9.31511	8.85958e-14
Control + D - NaCl	0	0.0511987	0.0724777	145.394	0.706407	0.999441
Control + D - NaCl + D	0	-0.0623214	0.0724777	145.394	-0.859871	0.997363
Control + D - NaCl + H	0	0.740438	0.0724777	145.394	10.2161	7.84928e-14
Control + D - NaCl + O	0	0.727691	0.0724777	145.394	10.0402	8.11573e-14
Control + D - NaCl + P	0	0.565671	0.0763585	169.685	7.4081	2.58409e-10
Control + H - Control + O	0	0.130337	0.0738691	149.487	1.76443	0.756163
Control + H - Control + P	0	-0.0425471	0.0738691	149.487	-0.57598	0.999896
Control + H - NaCl	0	-0.666486	0.0738691	149.487	-9.02253	9.85878e-14
Control + H - NaCl + D	0	-0.780006	0.0738691	149.487	-10.5593	4.52971e-14
Control + H - NaCl + H	0	0.0227536	0.0738691	149.487	0.308026	1
Control + H - NaCl + O	0	0.0100065	0.0738691	149.487	0.135463	1
Control + H - NaCl + P	0	-0.152014	0.0776804	173.323	-1.95691	0.630175
Control + O - Control + P	0	-0.172884	0.0724777	145.394	-2.38534	0.342386
Control + O - NaCl	0	-0.796823	0.0724777	145.394	-10.994	4.05231e-14
Control + O - NaCl + D	0	-0.910343	0.0724777	145.394	-12.5603	0
Control + O - NaCl + H	0	-0.107583	0.0724777	145.394	-1.48436	0.896302
Control + O - NaCl + O	0	-0.12033	0.0724777	145.394	-1.66024	0.815554
Control + O - NaCl + P	0	-0.28235	0.0763585	169.685	-3.69769	0.0106885
Control + P - NaCl	0	-0.623939	0.0724777	145.394	-8.6087	5.80314e-13
Control + P - NaCl + D	0	-0.737459	0.0724777	145.394	-10.175	7.71605e-14
Control + P - NaCl + H	0	0.0653007	0.0724777	145.394	0.900977	0.996238
Control + P - NaCl + O	0	0.0525537	0.0724777	145.394	0.725101	0.99931
Control + P - NaCl + P	0	-0.109466	0.0763585	169.685	-1.43359	0.914928
NaCl - NaCl + D	0	-0.11352	0.0724777	145.394	-1.56628	0.861985
NaCl - NaCl + H	0	0.68924	0.0724777	145.394	9.50968	8.69305e-14
NaCl - NaCl + O	0	0.676492	0.0724777	145.394	9.3338	9.27036e-14
NaCl - NaCl + P	0	0.514472	0.0763585	169.685	6.7376	1.07542e-08
NaCl + D - NaCl + H	0	0.80276	0.0724777	145.394	11.076	3.9857e-14
NaCl + D - NaCl + O	0	0.790013	0.0724777	145.394	10.9001	4.82947e-14
NaCl + D - NaCl + P	0	0.627993	0.0763585	169.685	8.22427	2.27662e-12
NaCl + H - NaCl + O	0	-0.012747	0.0724777	145.394	-0.175876	1
NaCl + H - NaCl + P	0	-0.174767	0.0763585	169.685	-2.28877	0.401771
NaCl + O - NaCl + P	0	-0.16202	0.0763585	169.685	-2.12183	0.514863
Control - Control + D	2	0.00907111	0.0677661	188.351	0.133859	1
Control - Control + H	2	-0.120182	0.0677661	188.351	-1.77348	0.750952
Control - Control + O	2	0.038686	0.0677661	188.351	0.570876	0.999905
Control - Control + P	2	-0.324854	0.0677661	188.351	-4.79375	0.000141455
Control - NaCl	2	-0.00114369	0.0677661	188.351	-0.0168771	1
Control - NaCl + D	2	-0.00781417	0.0677661	188.351	-0.115311	1
Control - NaCl + H	2	-0.0767484	0.0677661	188.351	-1.13255	0.980714
Control - NaCl + O	2	-0.129312	0.0677661	188.351	-1.9082	0.663521
Control - NaCl + P	2	-0.487657	0.0677661	188.351	-7.19618	6.41227e-10
Control + D - Control + H	2	-0.129253	0.0677661	188.351	-1.90734	0.664106
Control + D - Control + O	2	0.0296149	0.0677661	188.351	0.437017	0.99999
Control + D - Control + P	2	-0.333925	0.0677661	188.351	-4.92761	7.82466e-05
Control + D - NaCl	2	-0.0102148	0.0677661	188.351	-0.150736	1
Control + D - NaCl + D	2	-0.0168853	0.0677661	188.351	-0.24917	1
Control + D - NaCl + H	2	-0.0858195	0.0677661	188.351	-1.26641	0.959785
Control + D - NaCl + O	2	-0.138383	0.0677661	188.351	-2.04206	0.570598
Control + D - NaCl + P	2	-0.496728	0.0677661	188.351	-7.33003	2.96049e-10
Control + H - Control + O	2	0.158868	0.0677661	188.351	2.34436	0.365785
Control + H - Control + P	2	-0.204672	0.0677661	188.351	-3.02027	0.0827525
Control + H - NaCl	2	0.119038	0.0677661	188.351	1.75661	0.761216
Control + H - NaCl + D	2	0.112368	0.0677661	188.351	1.65817	0.817162
Control + H - NaCl + H	2	0.0434337	0.0677661	188.351	0.640935	0.999752
Control + H - NaCl + O	2	-0.00912952	0.0677661	188.351	-0.134721	1
Control + H - NaCl + P	2	-0.367475	0.0677661	188.351	-5.42269	7.85381e-06
Control + O - Control + P	2	-0.36354	0.0677661	188.351	-5.36462	1.03721e-05
Control + O - NaCl	2	-0.0398297	0.0677661	188.351	-0.587753	0.999879
Control + O - NaCl + D	2	-0.0465002	0.0677661	188.351	-0.686187	0.999566
Control + O - NaCl + H	2	-0.115434	0.0677661	188.351	-1.70342	0.792316
Control + O - NaCl + O	2	-0.167998	0.0677661	188.351	-2.47908	0.286642
Control + O - NaCl + P	2	-0.526343	0.0677661	188.351	-7.76705	2.2622e-11
Control + P - NaCl	2	0.32371	0.0677661	188.351	4.77687	0.000152276
Control + P - NaCl + D	2	0.317039	0.0677661	188.351	4.67844	0.000233079
Control + P - NaCl + H	2	0.248105	0.0677661	188.351	3.6612	0.0118178
Control + P - NaCl + O	2	0.195542	0.0677661	188.351	2.88554	0.117029
Control + P - NaCl + P	2	-0.162803	0.0677661	188.351	-2.40243	0.330411
NaCl - NaCl + D	2	-0.00667048	0.0677661	188.351	-0.0984338	1
NaCl - NaCl + H	2	-0.0756047	0.0677661	188.351	-1.11567	0.982597
NaCl - NaCl + O	2	-0.128168	0.0677661	188.351	-1.89133	0.674919
NaCl - NaCl + P	2	-0.486513	0.0677661	188.351	-7.1793	7.06475e-10
NaCl + D - NaCl + H	2	-0.0689342	0.0677661	188.351	-1.01724	0.990916
NaCl + D - NaCl + O	2	-0.121497	0.0677661	188.351	-1.79289	0.738932
NaCl + D - NaCl + P	2	-0.479843	0.0677661	188.351	-7.08086	1.24019e-09
NaCl + H - NaCl + O	2	-0.0525632	0.0677661	188.351	-0.775656	0.998839
NaCl + H - NaCl + P	2	-0.410908	0.0677661	188.351	-6.06363	3.17885e-07
NaCl + O - NaCl + P	2	-0.358345	0.0677661	188.351	-5.28797	1.49227e-05
Control - Control + D	5	-0.0493472	0.0615347	298.492	-0.80194	0.998521
Control - Control + H	5	-0.198518	0.0615347	298.492	-3.22612	0.0446557
Control - Control + O	5	-0.193825	0.0615347	298.492	-3.14985	0.0558374
Control - Control + P	5	-0.323817	0.0615347	298.492	-5.26234	1.19797e-05
Control - NaCl	5	-0.118327	0.0615347	298.492	-1.92293	0.653433
Control - NaCl + D	5	-0.192468	0.0615347	298.492	-3.12779	0.0594844
Control - NaCl + H	5	-0.492177	0.0615347	298.492	-7.99835	2.43472e-12
Control - NaCl + O	5	-0.412698	0.0615347	298.492	-6.70674	4.47632e-09
Control - NaCl + P	5	-0.554551	0.0615347	298.492	-9.01199	1.16274e-12
Control + D - Control + H	5	-0.149171	0.0615347	298.492	-2.42418	0.315276
Control + D - Control + O	5	-0.144478	0.0615347	298.492	-2.34791	0.361494
Control + D - Control + P	5	-0.274469	0.0615347	298.492	-4.4604	0.000486422
Control + D - NaCl	5	-0.06898	0.0615347	298.492	-1.12099	0.982274
Control + D - NaCl + D	5	-0.143121	0.0615347	298.492	-2.32585	0.375444
Control + D - NaCl + H	5	-0.442829	0.0615347	298.492	-7.19641	2.27064e-10
Control + D - NaCl + O	5	-0.36335	0.0615347	298.492	-5.9048	4.28346e-07
Control + D - NaCl + P	5	-0.505203	0.0615347	298.492	-8.21005	1.4736e-12
Control + H - Control + O	5	0.00469303	0.0615347	298.492	0.0762664	1
Control + H - Control + P	5	-0.125298	0.0615347	298.492	-2.03622	0.574133
Control + H - NaCl	5	0.0801911	0.0615347	298.492	1.30318	0.952382
Control + H - NaCl + D	5	0.00605059	0.0615347	298.492	0.098328	1
Control + H - NaCl + H	5	-0.293658	0.0615347	298.492	-4.77224	0.000122826
Control + H - NaCl + O	5	-0.214179	0.0615347	298.492	-3.48062	0.0201241
Control + H - NaCl + P	5	-0.356032	0.0615347	298.492	-5.78588	8.1176e-07
Control + O - Control + P	5	-0.129991	0.0615347	298.492	-2.11249	0.520157
Control + O - NaCl	5	0.0754981	0.0615347	298.492	1.22692	0.96756
Control + O - NaCl + D	5	0.00135756	0.0615347	298.492	0.0220616	1
Control + O - NaCl + H	5	-0.298351	0.0615347	298.492	-4.8485	8.66136e-05
Control + O - NaCl + O	5	-0.218872	0.0615347	298.492	-3.55689	0.0156158
Control + O - NaCl + P	5	-0.360725	0.0615347	298.492	-5.86214	5.39363e-07
Control + P - NaCl	5	0.205489	0.0615347	298.492	3.3394	0.0316192
Control + P - NaCl + D	5	0.131349	0.0615347	298.492	2.13455	0.504626
Control + P - NaCl + H	5	-0.16836	0.0615347	298.492	-2.73602	0.164275
Control + P - NaCl + O	5	-0.088881	0.0615347	298.492	-1.4444	0.912075
Control + P - NaCl + P	5	-0.230734	0.0615347	298.492	-3.74966	0.00799097
NaCl - NaCl + D	5	-0.0741405	0.0615347	298.492	-1.20486	0.971191
NaCl - NaCl + H	5	-0.373849	0.0615347	298.492	-6.07542	1.6826e-07
NaCl - NaCl + O	5	-0.29437	0.0615347	298.492	-4.78381	0.000116522
NaCl - NaCl + P	5	-0.436224	0.0615347	298.492	-7.08906	4.41318e-10
NaCl + D - NaCl + H	5	-0.299709	0.0615347	298.492	-4.87056	7.82183e-05
NaCl + D - NaCl + O	5	-0.22023	0.0615347	298.492	-3.57895	0.0144933
NaCl + D - NaCl + P	5	-0.362083	0.0615347	298.492	-5.8842	4.78838e-07
NaCl + H - NaCl + O	5	0.079479	0.0615347	298.492	1.29161	0.954962
NaCl + H - NaCl + P	5	-0.0623741	0.0615347	298.492	-1.01364	0.991291
NaCl + O - NaCl + P	5	-0.141853	0.0615347	298.492	-2.30525	0.388682
Control - Control + D	7	-0.0848191	0.0580775	407.351	-1.46045	0.906716
Control - Control + H	7	-0.261884	0.0580775	407.351	-4.50922	0.000360543
Control - Control + O	7	-0.00655532	0.0580775	407.351	-0.112872	1
Control - Control + P	7	-0.432785	0.0580775	407.351	-7.45186	2.2562e-12
Control - NaCl	7	-0.17748	0.0580775	407.351	-3.05592	0.0716741
Control - NaCl + D	7	-0.305561	0.0580775	407.351	-5.26126	1.02282e-05
Control - NaCl + H	7	-0.483464	0.0580775	407.351	-8.32446	0
Control - NaCl + O	7	-0.493002	0.0580775	407.351	-8.48869	0
Control - NaCl + P	7	-0.813056	0.0580775	407.351	-13.9995	0
Control + D - Control + H	7	-0.177065	0.0580775	407.351	-3.04877	0.0731149
Control + D - Control + O	7	0.0782638	0.0580775	407.351	1.34757	0.941764
Control + D - Control + P	7	-0.347966	0.0580775	407.351	-5.99141	2.04847e-07
Control + D - NaCl	7	-0.0926614	0.0580775	407.351	-1.59548	0.84991
Control + D - NaCl + D	7	-0.220742	0.0580775	407.351	-3.80081	0.00635932
Control + D - NaCl + H	7	-0.398644	0.0580775	407.351	-6.86401	1.10355e-09
Control + D - NaCl + O	7	-0.408183	0.0580775	407.351	-7.02824	3.75357e-10
Control + D - NaCl + P	7	-0.728237	0.0580775	407.351	-12.5391	0
Control + H - Control + O	7	0.255329	0.0580775	407.351	4.39635	0.000588852
Control + H - Control + P	7	-0.170901	0.0580775	407.351	-2.94264	0.0974437
Control + H - NaCl	7	0.0844038	0.0580775	407.351	1.4533	0.909268
Control + H - NaCl + D	7	-0.0436764	0.0580775	407.351	-0.752036	0.999121
Control + H - NaCl + H	7	-0.221579	0.0580775	407.351	-3.81524	0.00602938
Control + H - NaCl + O	7	-0.231118	0.0580775	407.351	-3.97947	0.003236
Control + H - NaCl + P	7	-0.551172	0.0580775	407.351	-9.49029	0
Control + O - Control + P	7	-0.42623	0.0580775	407.351	-7.33899	3.01564e-11
Control + O - NaCl	7	-0.170925	0.0580775	407.351	-2.94305	0.0973374
Control + O - NaCl + D	7	-0.299005	0.0580775	407.351	-5.14838	1.80137e-05
Control + O - NaCl + H	7	-0.476908	0.0580775	407.351	-8.21158	0
Control + O - NaCl + O	7	-0.486447	0.0580775	407.351	-8.37582	0
Control + O - NaCl + P	7	-0.806501	0.0580775	407.351	-13.8866	0
Control + P - NaCl	7	0.255305	0.0580775	407.351	4.39593	0.000589901
Control + P - NaCl + D	7	0.127225	0.0580775	407.351	2.1906	0.464946
Control + P - NaCl + H	7	-0.0506783	0.0580775	407.351	-0.872597	0.997177
Control + P - NaCl + O	7	-0.0602167	0.0580775	407.351	-1.03683	0.989827
Control + P - NaCl + P	7	-0.380271	0.0580775	407.351	-6.54765	7.89485e-09
NaCl - NaCl + D	7	-0.12808	0.0580775	407.351	-2.20533	0.454778
NaCl - NaCl + H	7	-0.305983	0.0580775	407.351	-5.26853	9.85824e-06
NaCl - NaCl + O	7	-0.315521	0.0580775	407.351	-5.43277	4.24146e-06
NaCl - NaCl + P	7	-0.635576	0.0580775	407.351	-10.9436	0
NaCl + D - NaCl + H	7	-0.177903	0.0580775	407.351	-3.0632	0.0702328
NaCl + D - NaCl + O	7	-0.187441	0.0580775	407.351	-3.22744	0.0435837
NaCl + D - NaCl + P	7	-0.507496	0.0580775	407.351	-8.73825	0
NaCl + H - NaCl + O	7	-0.00953841	0.0580775	407.351	-0.164236	1
NaCl + H - NaCl + P	7	-0.329593	0.0580775	407.351	-5.67505	1.17446e-06
NaCl + O - NaCl + P	7	-0.320054	0.0580775	407.351	-5.51081	2.81904e-06
Control - Control + D	9	0.0194538	0.0553025	517.937	0.35177	0.999999
Control - Control + H	9	-0.017561	0.0553025	517.937	-0.317544	0.999999
Control - Control + O	9	0.0915489	0.0553025	517.937	1.65542	0.819751
Control - Control + P	9	-0.101481	0.0553025	517.937	-1.83503	0.712564
Control - NaCl	9	-0.126406	0.0553025	517.937	-2.28572	0.400091
Control - NaCl + D	9	-0.20994	0.0553025	517.937	-3.79622	0.00630212
Control - NaCl + H	9	-0.385754	0.0553025	517.937	-6.97535	6.50319e-10
Control - NaCl + O	9	-0.375046	0.0553025	517.937	-6.78172	1.69e-09
Control - NaCl + P	9	-0.121332	0.0553025	517.937	-2.19397	0.462244
Control + D - Control + H	9	-0.0370147	0.0553025	517.937	-0.669314	0.99966
Control + D - Control + O	9	0.0720952	0.0553025	517.937	1.30365	0.952638
Control + D - Control + P	9	-0.120935	0.0553025	517.937	-2.1868	0.467222
Control + D - NaCl	9	-0.145859	0.0553025	517.937	-2.63749	0.202964
Control + D - NaCl + D	9	-0.229394	0.0553025	517.937	-4.14799	0.00159764
Control + D - NaCl + H	9	-0.405208	0.0553025	517.937	-7.32712	2.70556e-10
Control + D - NaCl + O	9	-0.3945	0.0553025	517.937	-7.13349	3.78791e-10
Control + D - NaCl + P	9	-0.140786	0.0553025	517.937	-2.54574	0.246841
Control + H - Control + O	9	0.10911	0.0553025	517.937	1.97297	0.618507
Control + H - Control + P	9	-0.0839205	0.0553025	517.937	-1.51748	0.884905
Control + H - NaCl	9	-0.108845	0.0553025	517.937	-1.96817	0.621876
Control + H - NaCl + D	9	-0.192379	0.0553025	517.937	-3.47867	0.0193281
Control + H - NaCl + H	9	-0.368193	0.0553025	517.937	-6.6578	3.42118e-09
Control + H - NaCl + O	9	-0.357485	0.0553025	517.937	-6.46418	1.0807e-08
Control + H - NaCl + P	9	-0.103771	0.0553025	517.937	-1.87643	0.685101
Control + O - Control + P	9	-0.19303	0.0553025	517.937	-3.49045	0.0185806
Control + O - NaCl	9	-0.217955	0.0553025	517.937	-3.94114	0.00363858
Control + O - NaCl + D	9	-0.301489	0.0553025	517.937	-5.45164	3.43575e-06
Control + O - NaCl + H	9	-0.477303	0.0553025	517.937	-8.63077	2.29744e-10
Control + O - NaCl + O	9	-0.466595	0.0553025	517.937	-8.43714	2.29767e-10
Control + O - NaCl + P	9	-0.212881	0.0553025	517.937	-3.84939	0.00516557
Control + P - NaCl	9	-0.0249243	0.0553025	517.937	-0.45069	0.999988
Control + P - NaCl + D	9	-0.108459	0.0553025	517.937	-1.96119	0.626772
Control + P - NaCl + H	9	-0.284272	0.0553025	517.937	-5.14032	1.71406e-05
Control + P - NaCl + O	9	-0.273565	0.0553025	517.937	-4.9467	4.4624e-05
Control + P - NaCl + P	9	-0.0198505	0.0553025	517.937	-0.358944	0.999998
NaCl - NaCl + D	9	-0.0835345	0.0553025	517.937	-1.5105	0.887754
NaCl - NaCl + H	9	-0.259348	0.0553025	517.937	-4.68963	0.000150834
NaCl - NaCl + O	9	-0.24864	0.0553025	517.937	-4.49601	0.000362401
NaCl - NaCl + P	9	0.00507379	0.0553025	517.937	0.0917461	1
NaCl + D - NaCl + H	9	-0.175814	0.0553025	517.937	-3.17913	0.0497725
NaCl + D - NaCl + O	9	-0.165106	0.0553025	517.937	-2.98551	0.0862366
NaCl + D - NaCl + P	9	0.0886083	0.0553025	517.937	1.60225	0.846826
NaCl + H - NaCl + O	9	0.0107079	0.0553025	517.937	0.193623	1
NaCl + H - NaCl + P	9	0.264422	0.0553025	517.937	4.78138	9.83462e-05
NaCl + O - NaCl + P	9	0.253714	0.0553025	517.937	4.58775	0.00024029
Control - Control + D	12	0.0773959	0.0526483	600.405	1.47006	0.903491
Control - Control + H	12	-0.0110633	0.0526483	600.405	-0.210137	1
Control - Control + O	12	0.0953994	0.0526483	600.405	1.81201	0.727504
Control - Control + P	12	-0.0132358	0.0526483	600.405	-0.2514	1
Control - NaCl	12	-0.212737	0.0526483	600.405	-4.04072	0.00241965
Control - NaCl + D	12	-0.23633	0.0526483	600.405	-4.48883	0.000364176
Control - NaCl + H	12	-0.414307	0.0526483	600.405	-7.86934	4.46024e-10
Control - NaCl + O	12	-0.400113	0.0526483	600.405	-7.59974	4.504e-10
Control - NaCl + P	12	-0.476306	0.0526483	600.405	-9.04694	4.45267e-10
Control + D - Control + H	12	-0.0884593	0.0526483	600.405	-1.68019	0.806429
Control + D - Control + O	12	0.0180035	0.0526483	600.405	0.341957	0.999999
Control + D - Control + P	12	-0.0906317	0.0526483	600.405	-1.72146	0.783028
Control + D - NaCl	12	-0.290133	0.0526483	600.405	-5.51077	2.36201e-06
Control + D - NaCl + D	12	-0.313725	0.0526483	600.405	-5.95889	1.94304e-07
Control + D - NaCl + H	12	-0.491703	0.0526483	600.405	-9.33939	4.45274e-10
Control + D - NaCl + O	12	-0.477509	0.0526483	600.405	-9.06979	4.45268e-10
Control + D - NaCl + P	12	-0.553702	0.0526483	600.405	-10.517	4.45265e-10
Control + H - Control + O	12	0.106463	0.0526483	600.405	2.02215	0.583648
Control + H - Control + P	12	-0.00217247	0.0526483	600.405	-0.0412638	1
Control + H - NaCl	12	-0.201674	0.0526483	600.405	-3.83058	0.00546818
Control + H - NaCl + D	12	-0.225266	0.0526483	600.405	-4.2787	0.000907964
Control + H - NaCl + H	12	-0.403244	0.0526483	600.405	-7.6592	4.48639e-10
Control + H - NaCl + O	12	-0.38905	0.0526483	600.405	-7.3896	4.67553e-10
Control + H - NaCl + P	12	-0.465243	0.0526483	600.405	-8.83681	4.45263e-10
Control + O - Control + P	12	-0.108635	0.0526483	600.405	-2.06341	0.554255
Control + O - NaCl	12	-0.308136	0.0526483	600.405	-5.85273	3.56352e-07
Control + O - NaCl + D	12	-0.331729	0.0526483	600.405	-6.30085	2.61595e-08
Control + O - NaCl + H	12	-0.509707	0.0526483	600.405	-9.68135	4.45268e-10
Control + O - NaCl + O	12	-0.495513	0.0526483	600.405	-9.41175	4.45273e-10
Control + O - NaCl + P	12	-0.571706	0.0526483	600.405	-10.859	4.4525e-10
Control + P - NaCl	12	-0.199501	0.0526483	600.405	-3.78932	0.00638103
Control + P - NaCl + D	12	-0.223094	0.0526483	600.405	-4.23743	0.0010807
Control + P - NaCl + H	12	-0.401072	0.0526483	600.405	-7.61794	4.49788e-10
Control + P - NaCl + O	12	-0.386878	0.0526483	600.405	-7.34834	4.74873e-10
Control + P - NaCl + P	12	-0.46307	0.0526483	600.405	-8.79554	4.45266e-10
NaCl - NaCl + D	12	-0.0235927	0.0526483	600.405	-0.448119	0.999989
NaCl - NaCl + H	12	-0.201571	0.0526483	600.405	-3.82862	0.00550859
NaCl - NaCl + O	12	-0.187376	0.0526483	600.405	-3.55902	0.0145735
NaCl - NaCl + P	12	-0.263569	0.0526483	600.405	-5.00623	3.20131e-05
NaCl + D - NaCl + H	12	-0.177978	0.0526483	600.405	-3.3805	0.0264736
NaCl + D - NaCl + O	12	-0.163784	0.0526483	600.405	-3.1109	0.0604468
NaCl + D - NaCl + P	12	-0.239977	0.0526483	600.405	-4.55811	0.000266904
NaCl + H - NaCl + O	12	0.014194	0.0526483	600.405	0.269601	1
NaCl + H - NaCl + P	12	-0.0619988	0.0526483	600.405	-1.1776	0.975526
NaCl + O - NaCl + P	12	-0.0761929	0.0526483	600.405	-1.4472	0.911675
Control - Control + D	14	-0.0336215	0.0520043	600.422	-0.646514	0.999745
Control - Control + H	14	0.221234	0.0520043	600.422	4.25415	0.00100729
Control - Control + O	14	0.2252	0.0520043	600.422	4.3304	0.000728165
Control - Control + P	14	0.0814555	0.0520043	600.422	1.56632	0.863842
Control - NaCl	14	-0.487442	0.0520043	600.422	-9.37311	4.45019e-10
Control - NaCl + D	14	-0.462804	0.0520043	600.422	-8.89934	4.45016e-10
Control - NaCl + H	14	-0.0891345	0.0520043	600.422	-1.71398	0.787362
Control - NaCl + O	14	-0.374502	0.0520043	600.422	-7.20136	5.25565e-10
Control - NaCl + P	14	-0.465371	0.0520043	600.422	-8.94869	4.45013e-10
Control + D - Control + H	14	0.254856	0.0520043	600.422	4.90067	5.36569e-05
Control + D - Control + O	14	0.258821	0.0520043	600.422	4.97692	3.6987e-05
Control + D - Control + P	14	0.115077	0.0520043	600.422	2.21284	0.449023
Control + D - NaCl	14	-0.453821	0.0520043	600.422	-8.7266	4.45012e-10
Control + D - NaCl + D	14	-0.429183	0.0520043	600.422	-8.25283	4.4508e-10
Control + D - NaCl + H	14	-0.0555129	0.0520043	600.422	-1.06747	0.987563
Control + D - NaCl + O	14	-0.340881	0.0520043	600.422	-6.55485	5.83885e-09
Control + D - NaCl + P	14	-0.431749	0.0520043	600.422	-8.30217	4.45062e-10
Control + H - Control + O	14	0.00396538	0.0520043	600.422	0.0762509	1
Control + H - Control + P	14	-0.139779	0.0520043	600.422	-2.68783	0.18091
Control + H - NaCl	14	-0.708677	0.0520043	600.422	-13.6273	4.44923e-10
Control + H - NaCl + D	14	-0.684039	0.0520043	600.422	-13.1535	4.44923e-10
Control + H - NaCl + H	14	-0.310369	0.0520043	600.422	-5.96813	1.84232e-07
Control + H - NaCl + O	14	-0.595737	0.0520043	600.422	-11.4555	4.44939e-10
Control + H - NaCl + P	14	-0.686605	0.0520043	600.422	-13.2028	4.44923e-10
Control + O - Control + P	14	-0.143744	0.0520043	600.422	-2.76408	0.151329
Control + O - NaCl	14	-0.712642	0.0520043	600.422	-13.7035	4.44923e-10
Control + O - NaCl + D	14	-0.688004	0.0520043	600.422	-13.2297	4.44923e-10
Control + O - NaCl + H	14	-0.314334	0.0520043	600.422	-6.04438	1.18489e-07
Control + O - NaCl + O	14	-0.599702	0.0520043	600.422	-11.5318	4.44934e-10
Control + O - NaCl + P	14	-0.69057	0.0520043	600.422	-13.2791	4.44923e-10
Control + P - NaCl	14	-0.568898	0.0520043	600.422	-10.9394	4.44988e-10
Control + P - NaCl + D	14	-0.54426	0.0520043	600.422	-10.4657	4.45017e-10
Control + P - NaCl + H	14	-0.17059	0.0520043	600.422	-3.2803	0.0363767
Control + P - NaCl + O	14	-0.455958	0.0520043	600.422	-8.76769	4.45009e-10
Control + P - NaCl + P	14	-0.546826	0.0520043	600.422	-10.515	4.45013e-10
NaCl - NaCl + D	14	0.0246382	0.0520043	600.422	0.473772	0.999982
NaCl - NaCl + H	14	0.398308	0.0520043	600.422	7.65913	4.48389e-10
NaCl - NaCl + O	14	0.11294	0.0520043	600.422	2.17175	0.477533
NaCl - NaCl + P	14	0.0220718	0.0520043	600.422	0.424423	0.999993
NaCl + D - NaCl + H	14	0.37367	0.0520043	600.422	7.18536	5.34751e-10
NaCl + D - NaCl + O	14	0.0883021	0.0520043	600.422	1.69798	0.796502
NaCl + D - NaCl + P	14	-0.00256634	0.0520043	600.422	-0.0493485	1
NaCl + H - NaCl + O	14	-0.285368	0.0520043	600.422	-5.48738	2.67851e-06
NaCl + H - NaCl + P	14	-0.376236	0.0520043	600.422	-7.23471	5.09297e-10
NaCl + O - NaCl + P	14	-0.0908685	0.0520043	600.422	-1.74732	0.767719
Control - Control + D	16	0.0247777	0.0523063	555.42	0.473703	0.999982
Control - Control + H	16	0.139466	0.0523063	555.42	2.66633	0.190152
Control - Control + O	16	0.236661	0.0523063	555.42	4.52452	0.000314911
Control - Control + P	16	0.18616	0.0523063	555.42	3.55903	0.0146469
Control - NaCl	16	-0.512969	0.0523063	555.42	-9.80701	4.42003e-10
Control - NaCl + D	16	-0.46963	0.0523063	555.42	-8.97845	4.41997e-10
Control - NaCl + H	16	-0.47087	0.0523063	555.42	-9.00215	4.42002e-10
Control - NaCl + O	16	-0.557159	0.0523063	555.42	-10.6518	4.41997e-10
Control - NaCl + P	16	-0.67125	0.0523063	555.42	-12.8331	4.41909e-10
Control + D - Control + H	16	0.114688	0.0523063	555.42	2.19263	0.463081
Control + D - Control + O	16	0.211884	0.0523063	555.42	4.05082	0.00234472
Control + D - Control + P	16	0.161382	0.0523063	555.42	3.08532	0.0652115
Control + D - NaCl	16	-0.537746	0.0523063	555.42	-10.2807	4.42004e-10
Control + D - NaCl + D	16	-0.494407	0.0523063	555.42	-9.45215	4.42005e-10
Control + D - NaCl + H	16	-0.495647	0.0523063	555.42	-9.47586	4.42001e-10
Control + D - NaCl + O	16	-0.581936	0.0523063	555.42	-11.1255	4.41957e-10
Control + D - NaCl + P	16	-0.696028	0.0523063	555.42	-13.3068	4.41909e-10
Control + H - Control + O	16	0.0971951	0.0523063	555.42	1.85819	0.697309
Control + H - Control + P	16	0.0466936	0.0523063	555.42	0.892694	0.996662
Control + H - NaCl	16	-0.652435	0.0523063	555.42	-12.4733	4.41909e-10
Control + H - NaCl + D	16	-0.609096	0.0523063	555.42	-11.6448	4.41917e-10
Control + H - NaCl + H	16	-0.610336	0.0523063	555.42	-11.6685	4.41916e-10
Control + H - NaCl + O	16	-0.696625	0.0523063	555.42	-13.3182	4.41909e-10
Control + H - NaCl + P	16	-0.810716	0.0523063	555.42	-15.4994	4.41909e-10
Control + O - Control + P	16	-0.0505016	0.0523063	555.42	-0.965496	0.993984
Control + O - NaCl	16	-0.74963	0.0523063	555.42	-14.3315	4.41909e-10
Control + O - NaCl + D	16	-0.706291	0.0523063	555.42	-13.503	4.41909e-10
Control + O - NaCl + H	16	-0.707531	0.0523063	555.42	-13.5267	4.41909e-10
Control + O - NaCl + O	16	-0.79382	0.0523063	555.42	-15.1764	4.41909e-10
Control + O - NaCl + P	16	-0.907911	0.0523063	555.42	-17.3576	4.41909e-10
Control + P - NaCl	16	-0.699128	0.0523063	555.42	-13.366	4.41909e-10
Control + P - NaCl + D	16	-0.655789	0.0523063	555.42	-12.5375	4.41909e-10
Control + P - NaCl + H	16	-0.657029	0.0523063	555.42	-12.5612	4.41909e-10
Control + P - NaCl + O	16	-0.743318	0.0523063	555.42	-14.2109	4.41909e-10
Control + P - NaCl + P	16	-0.85741	0.0523063	555.42	-16.3921	4.41909e-10
NaCl - NaCl + D	16	0.043339	0.0523063	555.42	0.828561	0.998122
NaCl - NaCl + H	16	0.042099	0.0523063	555.42	0.804855	0.998504
NaCl - NaCl + O	16	-0.0441899	0.0523063	555.42	-0.844829	0.997815
NaCl - NaCl + P	16	-0.158281	0.0523063	555.42	-3.02604	0.0770187
NaCl + D - NaCl + H	16	-0.00124002	0.0523063	555.42	-0.0237068	1
NaCl + D - NaCl + O	16	-0.0875289	0.0523063	555.42	-1.67339	0.810116
NaCl + D - NaCl + P	16	-0.20162	0.0523063	555.42	-3.85461	0.00502987
NaCl + H - NaCl + O	16	-0.0862889	0.0523063	555.42	-1.64968	0.822831
NaCl + H - NaCl + P	16	-0.20038	0.0523063	555.42	-3.8309	0.0055001
NaCl + O - NaCl + P	16	-0.114091	0.0523063	555.42	-2.18122	0.471015
Control - Control + D	19	0.00506806	0.0544852	380.136	0.0930173	1
Control - Control + H	19	-0.0313978	0.0544852	380.136	-0.576263	0.999901
Control - Control + O	19	0.092458	0.0544852	380.136	1.69694	0.796789
Control - Control + P	19	-0.318446	0.0544852	380.136	-5.84463	4.88091e-07
Control - NaCl	19	-0.552157	0.0544852	380.136	-10.1341	0
Control - NaCl + D	19	-0.639689	0.0544852	380.136	-11.7406	0
Control - NaCl + H	19	-0.739515	0.0544852	380.136	-13.5728	0
Control - NaCl + O	19	-0.688555	0.0544852	380.136	-12.6375	0
Control - NaCl + P	19	-0.870172	0.0544852	380.136	-15.9708	0
Control + D - Control + H	19	-0.0364659	0.0544852	380.136	-0.669281	0.999657
Control + D - Control + O	19	0.0873899	0.0544852	380.136	1.60392	0.845759
Control + D - Control + P	19	-0.323514	0.0544852	380.136	-5.93764	2.91723e-07
Control + D - NaCl	19	-0.557225	0.0544852	380.136	-10.2271	0
Control + D - NaCl + D	19	-0.644758	0.0544852	380.136	-11.8336	0
Control + D - NaCl + H	19	-0.744583	0.0544852	380.136	-13.6658	0
Control + D - NaCl + O	19	-0.693623	0.0544852	380.136	-12.7305	0
Control + D - NaCl + P	19	-0.87524	0.0544852	380.136	-16.0638	0
Control + H - Control + O	19	0.123856	0.0544852	380.136	2.2732	0.409016
Control + H - Control + P	19	-0.287048	0.0544852	380.136	-5.26836	1.01941e-05
Control + H - NaCl	19	-0.520759	0.0544852	380.136	-9.55781	0
Control + H - NaCl + D	19	-0.608292	0.0544852	380.136	-11.1643	0
Control + H - NaCl + H	19	-0.708117	0.0544852	380.136	-12.9965	0
Control + H - NaCl + O	19	-0.657157	0.0544852	380.136	-12.0612	0
Control + H - NaCl + P	19	-0.838774	0.0544852	380.136	-15.3945	0
Control + O - Control + P	19	-0.410904	0.0544852	380.136	-7.54157	3.97804e-12
Control + O - NaCl	19	-0.644615	0.0544852	380.136	-11.831	0
Control + O - NaCl + D	19	-0.732147	0.0544852	380.136	-13.4375	0
Control + O - NaCl + H	19	-0.831973	0.0544852	380.136	-15.2697	0
Control + O - NaCl + O	19	-0.781013	0.0544852	380.136	-14.3344	0
Control + O - NaCl + P	19	-0.96263	0.0544852	380.136	-17.6677	0
Control + P - NaCl	19	-0.233711	0.0544852	380.136	-4.28945	0.000940158
Control + P - NaCl + D	19	-0.321244	0.0544852	380.136	-5.89598	3.67656e-07
Control + P - NaCl + H	19	-0.421069	0.0544852	380.136	-7.72814	0
Control + P - NaCl + O	19	-0.370109	0.0544852	380.136	-6.79283	1.90014e-09
Control + P - NaCl + P	19	-0.551727	0.0544852	380.136	-10.1262	0
NaCl - NaCl + D	19	-0.0875323	0.0544852	380.136	-1.60653	0.844481
NaCl - NaCl + H	19	-0.187358	0.0544852	380.136	-3.43869	0.0225616
NaCl - NaCl + O	19	-0.136397	0.0544852	380.136	-2.50338	0.269945
NaCl - NaCl + P	19	-0.318015	0.0544852	380.136	-5.83672	5.09754e-07
NaCl + D - NaCl + H	19	-0.0998254	0.0544852	380.136	-1.83216	0.714337
NaCl + D - NaCl + O	19	-0.0488651	0.0544852	380.136	-0.896851	0.996513
NaCl + D - NaCl + P	19	-0.230483	0.0544852	380.136	-4.23019	0.00120202
NaCl + H - NaCl + O	19	0.0509603	0.0544852	380.136	0.935305	0.995214
NaCl + H - NaCl + P	19	-0.130657	0.0544852	380.136	-2.39804	0.329907
NaCl + O - NaCl + P	19	-0.181618	0.0544852	380.136	-3.33334	0.0316093
Control - Control + D	21	-0.133613	0.0569858	259.872	-2.34468	0.36405
Control - Control + H	21	0.256731	0.0569858	259.872	4.50517	0.000421328
Control - Control + O	21	0.350838	0.0569858	259.872	6.15658	1.25487e-07
Control - Control + P	21	0.116693	0.0569858	259.872	2.04775	0.56613
Control - NaCl	21	-0.298824	0.0569858	259.872	-5.24384	1.43263e-05
Control - NaCl + D	21	-0.466422	0.0569858	259.872	-8.18489	7.92033e-13
Control - NaCl + H	21	-0.356065	0.0569858	259.872	-6.24832	7.55808e-08
Control - NaCl + O	21	-0.475506	0.0569858	259.872	-8.34429	4.31433e-13
Control - NaCl + P	21	-0.721	0.0569858	259.872	-12.6523	1.37446e-13
Control + D - Control + H	21	0.390344	0.0569858	259.872	6.84985	2.3937e-09
Control + D - Control + O	21	0.484451	0.0569858	259.872	8.50126	3.04867e-13
Control + D - Control + P	21	0.250306	0.0569858	259.872	4.39243	0.00067833
Control + D - NaCl	21	-0.165211	0.0569858	259.872	-2.89916	0.11108
Control + D - NaCl + D	21	-0.332809	0.0569858	259.872	-5.84021	6.91559e-07
Control + D - NaCl + H	21	-0.222452	0.0569858	259.872	-3.90364	0.00467139
Control + D - NaCl + O	21	-0.341892	0.0569858	259.872	-5.99961	2.95084e-07
Control + D - NaCl + P	21	-0.587387	0.0569858	259.872	-10.3076	2.25819e-13
Control + H - Control + O	21	0.0941069	0.0569858	259.872	1.65141	0.821226
Control + H - Control + P	21	-0.140038	0.0569858	259.872	-2.45742	0.296813
Control + H - NaCl	21	-0.555555	0.0569858	259.872	-9.74901	2.367e-13
Control + H - NaCl + D	21	-0.723153	0.0569858	259.872	-12.6901	1.37446e-13
Control + H - NaCl + H	21	-0.612796	0.0569858	259.872	-10.7535	2.11609e-13
Control + H - NaCl + O	21	-0.732236	0.0569858	259.872	-12.8495	1.37224e-13
Control + H - NaCl + P	21	-0.977731	0.0569858	259.872	-17.1575	1.37224e-13
Control + O - Control + P	21	-0.234145	0.0569858	259.872	-4.10884	0.00213613
Control + O - NaCl	21	-0.649662	0.0569858	259.872	-11.4004	1.63869e-13
Control + O - NaCl + D	21	-0.81726	0.0569858	259.872	-14.3415	1.37224e-13
Control + O - NaCl + H	21	-0.706903	0.0569858	259.872	-12.4049	1.38112e-13
Control + O - NaCl + O	21	-0.826343	0.0569858	259.872	-14.5009	1.37224e-13
Control + O - NaCl + P	21	-1.07184	0.0569858	259.872	-18.8089	1.37224e-13
Control + P - NaCl	21	-0.415517	0.0569858	259.872	-7.29159	1.66246e-10
Control + P - NaCl + D	21	-0.583115	0.0569858	259.872	-10.2326	2.29816e-13
Control + P - NaCl + H	21	-0.472758	0.0569858	259.872	-8.29607	5.05374e-13
Control + P - NaCl + O	21	-0.592198	0.0569858	259.872	-10.392	2.24931e-13
Control + P - NaCl + P	21	-0.837693	0.0569858	259.872	-14.7	1.37224e-13
NaCl - NaCl + D	21	-0.167598	0.0569858	259.872	-2.94105	0.0997565
NaCl - NaCl + H	21	-0.057241	0.0569858	259.872	-1.00448	0.99181
NaCl - NaCl + O	21	-0.176681	0.0569858	259.872	-3.10045	0.0648691
NaCl - NaCl + P	21	-0.422176	0.0569858	259.872	-7.40845	8.07436e-11
NaCl + D - NaCl + H	21	0.110357	0.0569858	259.872	1.93657	0.644063
NaCl + D - NaCl + O	21	-0.00908327	0.0569858	259.872	-0.159395	1
NaCl + D - NaCl + P	21	-0.254578	0.0569858	259.872	-4.4674	0.00049483
NaCl + H - NaCl + O	21	-0.11944	0.0569858	259.872	-2.09597	0.532046
NaCl + H - NaCl + P	21	-0.364935	0.0569858	259.872	-6.40397	3.15906e-08
NaCl + O - NaCl + P	21	-0.245495	0.0569858	259.872	-4.308	0.000961831

## Sheet: Suppl.Table S3-C
		DT
contrast	DAS	estimate	SE	df	t.ratio	p.value
Control - Control + B	0	-0.154033	0.151576	141.912	-1.01621	0.999714
Control - Control + C	0	-0.0795997	0.151576	141.912	-0.525149	1
Control - Control + D	0	-0.457316	0.151576	141.912	-3.01708	0.175466
Control - Control + F	0	-0.260365	0.151576	141.912	-1.71772	0.938731
Control - Control + H	0	-0.245399	0.151576	141.912	-1.61898	0.962302
Control - Control + O	0	-0.0729357	0.151576	141.912	-0.481184	1
Control - Control + P	0	-0.0760895	0.151576	141.912	-0.501991	1
Control - NaCl	0	0.0190407	0.151576	141.912	0.125619	1
Control - NaCl + B	0	-0.0385806	0.151576	141.912	-0.25453	1
Control - NaCl + C	0	-0.437063	0.151576	141.912	-2.88346	0.236703
Control - NaCl + D	0	-0.530693	0.151576	141.912	-3.50118	0.0481568
Control - NaCl + F	0	-0.358781	0.151576	141.912	-2.36701	0.575189
Control - NaCl + H	0	-0.307938	0.151576	141.912	-2.03158	0.803359
Control - NaCl + O	0	-0.0720962	0.151576	141.912	-0.475645	1
Control - NaCl + P	0	-0.0689004	0.151576	141.912	-0.454562	1
Control + B - Control + C	0	0.0744336	0.151576	141.912	0.491066	1
Control + B - Control + D	0	-0.303282	0.151576	141.912	-2.00087	0.820703
Control + B - Control + F	0	-0.106332	0.151576	141.912	-0.701508	0.999998
Control + B - Control + H	0	-0.0913652	0.151576	141.912	-0.60277	1
Control + B - Control + O	0	0.0810976	0.151576	141.912	0.535031	1
Control + B - Control + P	0	0.0779438	0.151576	141.912	0.514224	1
Control + B - NaCl	0	0.173074	0.151576	141.912	1.14183	0.998875
Control + B - NaCl + B	0	0.115453	0.151576	141.912	0.761685	0.999993
Control + B - NaCl + C	0	-0.283029	0.151576	141.912	-1.86725	0.886066
Control + B - NaCl + D	0	-0.376659	0.151576	141.912	-2.48496	0.488561
Control + B - NaCl + F	0	-0.204748	0.151576	141.912	-1.35079	0.993091
Control + B - NaCl + H	0	-0.153905	0.151576	141.912	-1.01537	0.999717
Control + B - NaCl + O	0	0.0819372	0.151576	141.912	0.54057	1
Control + B - NaCl + P	0	0.0851329	0.151576	141.912	0.561653	1
Control + C - Control + D	0	-0.377716	0.151576	141.912	-2.49193	0.483507
Control + C - Control + F	0	-0.180765	0.151576	141.912	-1.19257	0.998166
Control + C - Control + H	0	-0.165799	0.151576	141.912	-1.09384	0.999314
Control + C - Control + O	0	0.00666396	0.151576	141.912	0.0439646	1
Control + C - Control + P	0	0.00351016	0.151576	141.912	0.0231578	1
Control + C - NaCl	0	0.0986404	0.151576	141.912	0.650767	0.999999
Control + C - NaCl + B	0	0.0410191	0.151576	141.912	0.270618	1
Control + C - NaCl + C	0	-0.357463	0.151576	141.912	-2.35831	0.581598
Control + C - NaCl + D	0	-0.451093	0.151576	141.912	-2.97603	0.192918
Control + C - NaCl + F	0	-0.279181	0.151576	141.912	-1.84186	0.896535
Control + C - NaCl + H	0	-0.228338	0.151576	141.912	-1.50643	0.980099
Control + C - NaCl + O	0	0.00750351	0.151576	141.912	0.0495034	1
Control + C - NaCl + P	0	0.0106993	0.151576	141.912	0.070587	1
Control + D - Control + F	0	0.196951	0.151576	141.912	1.29936	0.995372
Control + D - Control + H	0	0.211917	0.151576	141.912	1.3981	0.990243
Control + D - Control + O	0	0.38438	0.151576	141.912	2.5359	0.45195
Control + D - Control + P	0	0.381226	0.151576	141.912	2.51509	0.466812
Control + D - NaCl	0	0.476357	0.151576	141.912	3.1427	0.129304
Control + D - NaCl + B	0	0.418735	0.151576	141.912	2.76255	0.303095
Control + D - NaCl + C	0	0.0202532	0.151576	141.912	0.133618	1
Control + D - NaCl + D	0	-0.073377	0.151576	141.912	-0.484095	1
Control + D - NaCl + F	0	0.0985349	0.151576	141.912	0.650071	0.999999
Control + D - NaCl + H	0	0.149378	0.151576	141.912	0.985501	0.999803
Control + D - NaCl + O	0	0.38522	0.151576	141.912	2.54144	0.448018
Control + D - NaCl + P	0	0.388415	0.151576	141.912	2.56252	0.433156
Control + F - Control + H	0	0.0149663	0.151576	141.912	0.0987384	1
Control + F - Control + O	0	0.187429	0.151576	141.912	1.23654	0.997272
Control + F - Control + P	0	0.184275	0.151576	141.912	1.21573	0.997733
Control + F - NaCl	0	0.279406	0.151576	141.912	1.84334	0.895942
Control + F - NaCl + B	0	0.221784	0.151576	141.912	1.46319	0.984841
Control + F - NaCl + C	0	-0.176698	0.151576	141.912	-1.16574	0.998578
Control + F - NaCl + D	0	-0.270328	0.151576	141.912	-1.78345	0.918227
Control + F - NaCl + F	0	-0.098416	0.151576	141.912	-0.649287	0.999999
Control + F - NaCl + H	0	-0.0475731	0.151576	141.912	-0.313857	1
Control + F - NaCl + O	0	0.188269	0.151576	141.912	1.24208	0.997136
Control + F - NaCl + P	0	0.191464	0.151576	141.912	1.26316	0.996568
Control + H - Control + O	0	0.172463	0.151576	141.912	1.1378	0.99892
Control + H - Control + P	0	0.169309	0.151576	141.912	1.11699	0.999126
Control + H - NaCl	0	0.264439	0.151576	141.912	1.7446	0.930834
Control + H - NaCl + B	0	0.206818	0.151576	141.912	1.36445	0.992349
Control + H - NaCl + C	0	-0.191664	0.151576	141.912	-1.26448	0.99653
Control + H - NaCl + D	0	-0.285294	0.151576	141.912	-1.88219	0.879608
Control + H - NaCl + F	0	-0.113382	0.151576	141.912	-0.748025	0.999994
Control + H - NaCl + H	0	-0.0625394	0.151576	141.912	-0.412596	1
Control + H - NaCl + O	0	0.173302	0.151576	141.912	1.14334	0.998858
Control + H - NaCl + P	0	0.176498	0.151576	141.912	1.16442	0.998596
Control + O - Control + P	0	-0.0031538	0.151576	141.912	-0.0208068	1
Control + O - NaCl	0	0.0919765	0.151576	141.912	0.606803	1
Control + O - NaCl + B	0	0.0343552	0.151576	141.912	0.226654	1
Control + O - NaCl + C	0	-0.364127	0.151576	141.912	-2.40228	0.54917
Control + O - NaCl + D	0	-0.457757	0.151576	141.912	-3.01999	0.174273
Control + O - NaCl + F	0	-0.285845	0.151576	141.912	-1.88583	0.878004
Control + O - NaCl + H	0	-0.235002	0.151576	141.912	-1.5504	0.974161
Control + O - NaCl + O	0	0.000839551	0.151576	141.912	0.00553883	1
Control + O - NaCl + P	0	0.00403531	0.151576	141.912	0.0266225	1
Control + P - NaCl	0	0.0951303	0.151576	141.912	0.62761	0.999999
Control + P - NaCl + B	0	0.037509	0.151576	141.912	0.24746	1
Control + P - NaCl + C	0	-0.360973	0.151576	141.912	-2.38147	0.564521
Control + P - NaCl + D	0	-0.454603	0.151576	141.912	-2.99919	0.182926
Control + P - NaCl + F	0	-0.282691	0.151576	141.912	-1.86502	0.88701
Control + P - NaCl + H	0	-0.231848	0.151576	141.912	-1.52959	0.977121
Control + P - NaCl + O	0	0.00399335	0.151576	141.912	0.0263456	1
Control + P - NaCl + P	0	0.00718911	0.151576	141.912	0.0474292	1
NaCl - NaCl + B	0	-0.0576213	0.151576	141.912	-0.380149	1
NaCl - NaCl + C	0	-0.456103	0.151576	141.912	-3.00908	0.178772
NaCl - NaCl + D	0	-0.549733	0.151576	141.912	-3.62679	0.0328169
NaCl - NaCl + F	0	-0.377822	0.151576	141.912	-2.49263	0.483003
NaCl - NaCl + H	0	-0.326979	0.151576	141.912	-2.1572	0.724722
NaCl - NaCl + O	0	-0.0911369	0.151576	141.912	-0.601264	1
NaCl - NaCl + P	0	-0.0879412	0.151576	141.912	-0.58018	1
NaCl + B - NaCl + C	0	-0.398482	0.151576	141.912	-2.62893	0.387578
NaCl + B - NaCl + D	0	-0.492112	0.151576	141.912	-3.24665	0.0987859
NaCl + B - NaCl + F	0	-0.3202	0.151576	141.912	-2.11248	0.754009
NaCl + B - NaCl + H	0	-0.269357	0.151576	141.912	-1.77705	0.920404
NaCl + B - NaCl + O	0	-0.0335156	0.151576	141.912	-0.221115	1
NaCl + B - NaCl + P	0	-0.0303198	0.151576	141.912	-0.200031	1
NaCl + C - NaCl + D	0	-0.0936302	0.151576	141.912	-0.617713	1
NaCl + C - NaCl + F	0	0.0782817	0.151576	141.912	0.516453	1
NaCl + C - NaCl + H	0	0.129125	0.151576	141.912	0.851883	0.999968
NaCl + C - NaCl + O	0	0.364966	0.151576	141.912	2.40782	0.545086
NaCl + C - NaCl + P	0	0.368162	0.151576	141.912	2.4289	0.529558
NaCl + D - NaCl + F	0	0.171912	0.151576	141.912	1.13417	0.998959
NaCl + D - NaCl + H	0	0.222755	0.151576	141.912	1.4696	0.984202
NaCl + D - NaCl + O	0	0.458597	0.151576	141.912	3.02553	0.172021
NaCl + D - NaCl + P	0	0.461792	0.151576	141.912	3.04661	0.163646
NaCl + F - NaCl + H	0	0.0508429	0.151576	141.912	0.33543	1
NaCl + F - NaCl + O	0	0.286685	0.151576	141.912	1.89136	0.875535
NaCl + F - NaCl + P	0	0.28988	0.151576	141.912	1.91245	0.865863
NaCl + H - NaCl + O	0	0.235842	0.151576	141.912	1.55594	0.973326
NaCl + H - NaCl + P	0	0.239038	0.151576	141.912	1.57702	0.969956
NaCl + O - NaCl + P	0	0.00319576	0.151576	141.912	0.0210836	1
Control - Control + B	3	-0.0711171	0.132477	252.918	-0.536826	1
Control - Control + C	3	-0.103191	0.132477	252.918	-0.778938	0.999991
Control - Control + D	3	-0.0528835	0.132477	252.918	-0.39919	1
Control - Control + F	3	0.0489086	0.132477	252.918	0.369185	1
Control - Control + H	3	0.0414597	0.132477	252.918	0.312958	1
Control - Control + O	3	-0.129583	0.132477	252.918	-0.978154	0.999836
Control - Control + P	3	#N/A	#N/A	#N/A	#N/A	#N/A
Control - NaCl	3	0.0977116	0.132477	252.918	0.737573	0.999996
Control - NaCl + B	3	-0.0331796	0.132477	252.918	-0.250455	1
Control - NaCl + C	3	0.151906	0.132477	252.918	1.14666	0.998906
Control - NaCl + D	3	-0.249013	0.132477	252.918	-1.87967	0.882788
Control - NaCl + F	3	0.340792	0.132477	252.918	2.57246	0.422729
Control - NaCl + H	3	-0.120157	0.132477	252.918	-0.907004	0.999936
Control - NaCl + O	3	#N/A	#N/A	#N/A	#N/A	#N/A
Control - NaCl + P	3	#N/A	#N/A	#N/A	#N/A	#N/A
Control + B - Control + C	3	-0.0320743	0.132477	252.918	-0.242112	1
Control + B - Control + D	3	0.0182336	0.132477	252.918	0.137636	1
Control + B - Control + F	3	0.120026	0.132477	252.918	0.906011	0.999937
Control + B - Control + H	3	0.112577	0.132477	252.918	0.849783	0.999972
Control + B - Control + O	3	-0.058466	0.132477	252.918	-0.441329	1
Control + B - Control + P	3	#N/A	#N/A	#N/A	#N/A	#N/A
Control + B - NaCl	3	0.168829	0.132477	252.918	1.2744	0.996462
Control + B - NaCl + B	3	0.0379375	0.132477	252.918	0.28637	1
Control + B - NaCl + C	3	0.223023	0.132477	252.918	1.68348	0.949405
Control + B - NaCl + D	3	-0.177896	0.132477	252.918	-1.34284	0.99386
Control + B - NaCl + F	3	0.411909	0.132477	252.918	3.10929	0.134657
Control + B - NaCl + H	3	-0.0490402	0.132477	252.918	-0.370178	1
Control + B - NaCl + O	3	#N/A	#N/A	#N/A	#N/A	#N/A
Control + B - NaCl + P	3	#N/A	#N/A	#N/A	#N/A	#N/A
Control + C - Control + D	3	0.0503079	0.132477	252.918	0.379748	1
Control + C - Control + F	3	0.1521	0.132477	252.918	1.14812	0.99889
Control + C - Control + H	3	0.144651	0.132477	252.918	1.0919	0.99938
Control + C - Control + O	3	-0.0263917	0.132477	252.918	-0.199217	1
Control + C - Control + P	3	#N/A	#N/A	#N/A	#N/A	#N/A
Control + C - NaCl	3	0.200903	0.132477	252.918	1.51651	0.979736
Control + C - NaCl + B	3	0.0700118	0.132477	252.918	0.528482	1
Control + C - NaCl + C	3	0.255097	0.132477	252.918	1.9256	0.861695
Control + C - NaCl + D	3	-0.145822	0.132477	252.918	-1.10073	0.999319
Control + C - NaCl + F	3	0.443983	0.132477	252.918	3.3514	0.069366
Control + C - NaCl + H	3	-0.0169659	0.132477	252.918	-0.128066	1
Control + C - NaCl + O	3	#N/A	#N/A	#N/A	#N/A	#N/A
Control + C - NaCl + P	3	#N/A	#N/A	#N/A	#N/A	#N/A
Control + D - Control + F	3	0.101792	0.132477	252.918	0.768375	0.999993
Control + D - Control + H	3	0.0943432	0.132477	252.918	0.712147	0.999997
Control + D - Control + O	3	-0.0766996	0.132477	252.918	-0.578965	1
Control + D - Control + P	3	#N/A	#N/A	#N/A	#N/A	#N/A
Control + D - NaCl	3	0.150595	0.132477	252.918	1.13676	0.99901
Control + D - NaCl + B	3	0.0197039	0.132477	252.918	0.148734	1
Control + D - NaCl + C	3	0.204789	0.132477	252.918	1.54585	0.975838
Control + D - NaCl + D	3	-0.19613	0.132477	252.918	-1.48048	0.98383
Control + D - NaCl + F	3	0.393675	0.132477	252.918	2.97165	0.188844
Control + D - NaCl + H	3	-0.0672738	0.132477	252.918	-0.507814	1
Control + D - NaCl + O	3	#N/A	#N/A	#N/A	#N/A	#N/A
Control + D - NaCl + P	3	#N/A	#N/A	#N/A	#N/A	#N/A
Control + F - Control + H	3	-0.00744883	0.132477	252.918	-0.0562273	1
Control + F - Control + O	3	-0.178492	0.132477	252.918	-1.34734	0.993645
Control + F - Control + P	3	#N/A	#N/A	#N/A	#N/A	#N/A
Control + F - NaCl	3	0.048803	0.132477	252.918	0.368388	1
Control + F - NaCl + B	3	-0.0820882	0.132477	252.918	-0.61964	1
Control + F - NaCl + C	3	0.102997	0.132477	252.918	0.777474	0.999991
Control + F - NaCl + D	3	-0.297922	0.132477	252.918	-2.24886	0.661533
Control + F - NaCl + F	3	0.291883	0.132477	252.918	2.20328	0.694048
Control + F - NaCl + H	3	-0.169066	0.132477	252.918	-1.27619	0.996409
Control + F - NaCl + O	3	#N/A	#N/A	#N/A	#N/A	#N/A
Control + F - NaCl + P	3	#N/A	#N/A	#N/A	#N/A	#N/A
Control + H - Control + O	3	-0.171043	0.132477	252.918	-1.29111	0.995934
Control + H - Control + P	3	#N/A	#N/A	#N/A	#N/A	#N/A
Control + H - NaCl	3	0.0562518	0.132477	252.918	0.424616	1
Control + H - NaCl + B	3	-0.0746393	0.132477	252.918	-0.563413	1
Control + H - NaCl + C	3	0.110446	0.132477	252.918	0.833701	0.999978
Control + H - NaCl + D	3	-0.290473	0.132477	252.918	-2.19263	0.701501
Control + H - NaCl + F	3	0.299332	0.132477	252.918	2.2595	0.653813
Control + H - NaCl + H	3	-0.161617	0.132477	252.918	-1.21996	0.997802
Control + H - NaCl + O	3	#N/A	#N/A	#N/A	#N/A	#N/A
Control + H - NaCl + P	3	#N/A	#N/A	#N/A	#N/A	#N/A
Control + O - Control + P	3	#N/A	#N/A	#N/A	#N/A	#N/A
Control + O - NaCl	3	0.227295	0.132477	252.918	1.71573	0.940973
Control + O - NaCl + B	3	0.0964034	0.132477	252.918	0.727699	0.999996
Control + O - NaCl + C	3	0.281489	0.132477	252.918	2.12481	0.747424
Control + O - NaCl + D	3	-0.11943	0.132477	252.918	-0.901516	0.999941
Control + O - NaCl + F	3	0.470375	0.132477	252.918	3.55061	0.0378192
Control + O - NaCl + H	3	0.0094258	0.132477	252.918	0.0711504	1
Control + O - NaCl + O	3	#N/A	#N/A	#N/A	#N/A	#N/A
Control + O - NaCl + P	3	#N/A	#N/A	#N/A	#N/A	#N/A
Control + P - NaCl	3	#N/A	#N/A	#N/A	#N/A	#N/A
Control + P - NaCl + B	3	#N/A	#N/A	#N/A	#N/A	#N/A
Control + P - NaCl + C	3	#N/A	#N/A	#N/A	#N/A	#N/A
Control + P - NaCl + D	3	#N/A	#N/A	#N/A	#N/A	#N/A
Control + P - NaCl + F	3	#N/A	#N/A	#N/A	#N/A	#N/A
Control + P - NaCl + H	3	#N/A	#N/A	#N/A	#N/A	#N/A
Control + P - NaCl + O	3	#N/A	#N/A	#N/A	#N/A	#N/A
Control + P - NaCl + P	3	#N/A	#N/A	#N/A	#N/A	#N/A
NaCl - NaCl + B	3	-0.130891	0.132477	252.918	-0.988029	0.999814
NaCl - NaCl + C	3	0.0541945	0.132477	252.918	0.409085	1
NaCl - NaCl + D	3	-0.346725	0.132477	252.918	-2.61724	0.39149
NaCl - NaCl + F	3	0.24308	0.132477	252.918	1.83489	0.901319
NaCl - NaCl + H	3	-0.217869	0.132477	252.918	-1.64458	0.958378
NaCl - NaCl + O	3	#N/A	#N/A	#N/A	#N/A	#N/A
NaCl - NaCl + P	3	#N/A	#N/A	#N/A	#N/A	#N/A
NaCl + B - NaCl + C	3	0.185086	0.132477	252.918	1.39711	0.990813
NaCl + B - NaCl + D	3	-0.215834	0.132477	252.918	-1.62922	0.961577
NaCl + B - NaCl + F	3	0.373972	0.132477	252.918	2.82292	0.263101
NaCl + B - NaCl + H	3	-0.0869776	0.132477	252.918	-0.656549	0.999999
NaCl + B - NaCl + O	3	#N/A	#N/A	#N/A	#N/A	#N/A
NaCl + B - NaCl + P	3	#N/A	#N/A	#N/A	#N/A	#N/A
NaCl + C - NaCl + D	3	-0.400919	0.132477	252.918	-3.02633	0.165684
NaCl + C - NaCl + F	3	0.188886	0.132477	252.918	1.4258	0.98876
NaCl + C - NaCl + H	3	-0.272063	0.132477	252.918	-2.05366	0.792162
NaCl + C - NaCl + O	3	#N/A	#N/A	#N/A	#N/A	#N/A
NaCl + C - NaCl + P	3	#N/A	#N/A	#N/A	#N/A	#N/A
NaCl + D - NaCl + F	3	0.589805	0.132477	252.918	4.45213	0.00135638
NaCl + D - NaCl + H	3	0.128856	0.132477	252.918	0.972666	0.999847
NaCl + D - NaCl + O	3	#N/A	#N/A	#N/A	#N/A	#N/A
NaCl + D - NaCl + P	3	#N/A	#N/A	#N/A	#N/A	#N/A
NaCl + F - NaCl + H	3	-0.460949	0.132477	252.918	-3.47946	0.0472503
NaCl + F - NaCl + O	3	#N/A	#N/A	#N/A	#N/A	#N/A
NaCl + F - NaCl + P	3	#N/A	#N/A	#N/A	#N/A	#N/A
NaCl + H - NaCl + O	3	#N/A	#N/A	#N/A	#N/A	#N/A
NaCl + H - NaCl + P	3	#N/A	#N/A	#N/A	#N/A	#N/A
NaCl + O - NaCl + P	3	#N/A	#N/A	#N/A	#N/A	#N/A
Control - Control + B	5	-0.10548	0.127646	314.969	-0.826349	0.999981
Control - Control + C	5	0.158945	0.127646	314.969	1.2452	0.997294
Control - Control + D	5	0.195022	0.127646	314.969	1.52783	0.978531
Control - Control + F	5	-0.158435	0.127646	314.969	-1.2412	0.997388
Control - Control + H	5	-0.104502	0.127646	314.969	-0.818683	0.999983
Control - Control + O	5	0.274089	0.127646	314.969	2.14726	0.732855
Control - Control + P	5	0.215998	0.127646	314.969	1.69216	0.947633
Control - NaCl	5	0.00866254	0.127646	314.969	0.0678637	1
Control - NaCl + B	5	0.146719	0.127646	314.969	1.14942	0.998897
Control - NaCl + C	5	0.0737832	0.127646	314.969	0.57803	1
Control - NaCl + D	5	0.0196422	0.127646	314.969	0.15388	1
Control - NaCl + F	5	-0.12294	0.127646	314.969	-0.963132	0.999868
Control - NaCl + H	5	0.175162	0.127646	314.969	1.37225	0.992443
Control - NaCl + O	5	0.128412	0.127646	314.969	1.006	0.999773
Control - NaCl + P	5	0.204694	0.127646	314.969	1.60361	0.966811
Control + B - Control + C	5	0.264425	0.127646	314.969	2.07155	0.781724
Control + B - Control + D	5	0.300502	0.127646	314.969	2.35418	0.583549
Control + B - Control + F	5	-0.0529547	0.127646	314.969	-0.414855	1
Control + B - Control + H	5	0.00097847	0.127646	314.969	0.00766549	1
Control + B - Control + O	5	0.37957	0.127646	314.969	2.97361	0.186435
Control + B - Control + P	5	0.321478	0.127646	314.969	2.51851	0.460761
Control + B - NaCl	5	0.114143	0.127646	314.969	0.894212	0.999948
Control + B - NaCl + B	5	0.252199	0.127646	314.969	1.97577	0.836797
Control + B - NaCl + C	5	0.179263	0.127646	314.969	1.40438	0.990455
Control + B - NaCl + D	5	0.125122	0.127646	314.969	0.980229	0.999835
Control + B - NaCl + F	5	-0.0174599	0.127646	314.969	-0.136783	1
Control + B - NaCl + H	5	0.280642	0.127646	314.969	2.1986	0.697535
Control + B - NaCl + O	5	0.233892	0.127646	314.969	1.83235	0.902827
Control + B - NaCl + P	5	0.310174	0.127646	314.969	2.42995	0.526533
Control + C - Control + D	5	0.0360772	0.127646	314.969	0.282634	1
Control + C - Control + F	5	-0.31738	0.127646	314.969	-2.4864	0.484399
Control + C - Control + H	5	-0.263446	0.127646	314.969	-2.06388	0.786426
Control + C - Control + O	5	0.115145	0.127646	314.969	0.902062	0.999942
Control + C - Control + P	5	0.0570529	0.127646	314.969	0.446962	1
Control + C - NaCl	5	-0.150282	0.127646	314.969	-1.17733	0.99855
Control + C - NaCl + B	5	-0.0122255	0.127646	314.969	-0.0957763	1
Control + C - NaCl + C	5	-0.0851615	0.127646	314.969	-0.667169	0.999999
Control + C - NaCl + D	5	-0.139303	0.127646	314.969	-1.09132	0.999397
Control + C - NaCl + F	5	-0.281885	0.127646	314.969	-2.20833	0.69067
Control + C - NaCl + H	5	0.0162172	0.127646	314.969	0.127048	1
Control + C - NaCl + O	5	-0.0305332	0.127646	314.969	-0.239202	1
Control + C - NaCl + P	5	0.0457493	0.127646	314.969	0.358408	1
Control + D - Control + F	5	-0.353457	0.127646	314.969	-2.76904	0.292663
Control + D - Control + H	5	-0.299524	0.127646	314.969	-2.34652	0.589306
Control + D - Control + O	5	0.0790675	0.127646	314.969	0.619428	1
Control + D - Control + P	5	0.0209757	0.127646	314.969	0.164327	1
Control + D - NaCl	5	-0.186359	0.127646	314.969	-1.45997	0.986023
Control + D - NaCl + B	5	-0.0483027	0.127646	314.969	-0.378411	1
Control + D - NaCl + C	5	-0.121239	0.127646	314.969	-0.949803	0.999889
Control + D - NaCl + D	5	-0.17538	0.127646	314.969	-1.37395	0.992347
Control + D - NaCl + F	5	-0.317962	0.127646	314.969	-2.49096	0.481022
Control + D - NaCl + H	5	-0.0198599	0.127646	314.969	-0.155586	1
Control + D - NaCl + O	5	-0.0666103	0.127646	314.969	-0.521836	1
Control + D - NaCl + P	5	0.00967216	0.127646	314.969	0.0757733	1
Control + F - Control + H	5	0.0539331	0.127646	314.969	0.422521	1
Control + F - Control + O	5	0.432524	0.127646	314.969	3.38846	0.0610436
Control + F - Control + P	5	0.374433	0.127646	314.969	2.93336	0.204849
Control + F - NaCl	5	0.167097	0.127646	314.969	1.30907	0.995367
Control + F - NaCl + B	5	0.305154	0.127646	314.969	2.39063	0.556121
Control + F - NaCl + C	5	0.232218	0.127646	314.969	1.81923	0.907831
Control + F - NaCl + D	5	0.178077	0.127646	314.969	1.39508	0.99107
Control + F - NaCl + F	5	0.0354948	0.127646	314.969	0.278072	1
Control + F - NaCl + H	5	0.333597	0.127646	314.969	2.61345	0.393084
Control + F - NaCl + O	5	0.286846	0.127646	314.969	2.2472	0.662812
Control + F - NaCl + P	5	0.363129	0.127646	314.969	2.84481	0.249675
Control + H - Control + O	5	0.378591	0.127646	314.969	2.96594	0.189848
Control + H - Control + P	5	0.320499	0.127646	314.969	2.51084	0.466377
Control + H - NaCl	5	0.113164	0.127646	314.969	0.886547	0.999954
Control + H - NaCl + B	5	0.251221	0.127646	314.969	1.96811	0.840841
Control + H - NaCl + C	5	0.178285	0.127646	314.969	1.39671	0.990965
Control + H - NaCl + D	5	0.124144	0.127646	314.969	0.972563	0.999851
Control + H - NaCl + F	5	-0.0184383	0.127646	314.969	-0.144449	1
Control + H - NaCl + H	5	0.279664	0.127646	314.969	2.19093	0.702905
Control + H - NaCl + O	5	0.232913	0.127646	314.969	1.82468	0.905773
Control + H - NaCl + P	5	0.309196	0.127646	314.969	2.42229	0.532292
Control + O - Control + P	5	-0.0580918	0.127646	314.969	-0.4551	1
Control + O - NaCl	5	-0.265427	0.127646	314.969	-2.0794	0.776859
Control + O - NaCl + B	5	-0.12737	0.127646	314.969	-0.997838	0.999795
Control + O - NaCl + C	5	-0.200306	0.127646	314.969	-1.56923	0.972614
Control + O - NaCl + D	5	-0.254447	0.127646	314.969	-1.99338	0.827295
Control + O - NaCl + F	5	-0.39703	0.127646	314.969	-3.11039	0.132774
Control + O - NaCl + H	5	-0.0989275	0.127646	314.969	-0.775014	0.999992
Control + O - NaCl + O	5	-0.145678	0.127646	314.969	-1.14126	0.998984
Control + O - NaCl + P	5	-0.0693954	0.127646	314.969	-0.543654	1
Control + P - NaCl	5	-0.207335	0.127646	314.969	-1.6243	0.962897
Control + P - NaCl + B	5	-0.0692784	0.127646	314.969	-0.542738	1
Control + P - NaCl + C	5	-0.142214	0.127646	314.969	-1.11413	0.999231
Control + P - NaCl + D	5	-0.196356	0.127646	314.969	-1.53828	0.977142
Control + P - NaCl + F	5	-0.338938	0.127646	314.969	-2.65529	0.364629
Control + P - NaCl + H	5	-0.0408357	0.127646	314.969	-0.319913	1
Control + P - NaCl + O	5	-0.0875861	0.127646	314.969	-0.686163	0.999998
Control + P - NaCl + P	5	-0.0113036	0.127646	314.969	-0.0885541	1
NaCl - NaCl + B	5	0.138057	0.127646	314.969	1.08156	0.999458
NaCl - NaCl + C	5	0.0651207	0.127646	314.969	0.510166	1
NaCl - NaCl + D	5	0.0109797	0.127646	314.969	0.0860163	1
NaCl - NaCl + F	5	-0.131603	0.127646	314.969	-1.031	0.999694
NaCl - NaCl + H	5	0.166499	0.127646	314.969	1.30438	0.995539
NaCl - NaCl + O	5	0.119749	0.127646	314.969	0.938133	0.999905
NaCl - NaCl + P	5	0.196032	0.127646	314.969	1.53574	0.977486
NaCl + B - NaCl + C	5	-0.0729361	0.127646	314.969	-0.571393	1
NaCl + B - NaCl + D	5	-0.127077	0.127646	314.969	-0.995542	0.999801
NaCl + B - NaCl + F	5	-0.269659	0.127646	314.969	-2.11255	0.755779
NaCl + B - NaCl + H	5	0.0284427	0.127646	314.969	0.222825	1
NaCl + B - NaCl + O	5	-0.0183077	0.127646	314.969	-0.143425	1
NaCl + B - NaCl + P	5	0.0579748	0.127646	314.969	0.454184	1
NaCl + C - NaCl + D	5	-0.054141	0.127646	314.969	-0.42415	1
NaCl + C - NaCl + F	5	-0.196723	0.127646	314.969	-1.54116	0.976747
NaCl + C - NaCl + H	5	0.101379	0.127646	314.969	0.794217	0.999989
NaCl + C - NaCl + O	5	0.0546284	0.127646	314.969	0.427967	1
NaCl + C - NaCl + P	5	0.130911	0.127646	314.969	1.02558	0.999713
NaCl + D - NaCl + F	5	-0.142582	0.127646	314.969	-1.11701	0.999208
NaCl + D - NaCl + H	5	0.15552	0.127646	314.969	1.21837	0.997871
NaCl + D - NaCl + O	5	0.108769	0.127646	314.969	0.852117	0.999972
NaCl + D - NaCl + P	5	0.185052	0.127646	314.969	1.44973	0.986944
NaCl + F - NaCl + H	5	0.298102	0.127646	314.969	2.33538	0.597657
NaCl + F - NaCl + O	5	0.251352	0.127646	314.969	1.96913	0.840304
NaCl + F - NaCl + P	5	0.327634	0.127646	314.969	2.56674	0.425903
NaCl + H - NaCl + O	5	-0.0467504	0.127646	314.969	-0.36625	1
NaCl + H - NaCl + P	5	0.0295321	0.127646	314.969	0.231359	1
NaCl + O - NaCl + P	5	0.0762825	0.127646	314.969	0.597609	1
Control - Control + B	7	0.0141786	0.124045	387.155	0.114302	1
Control - Control + C	7	0.0609064	0.124045	387.155	0.491003	1
Control - Control + D	7	0.848967	0.124045	387.155	6.84403	3.6099e-09
Control - Control + F	7	0.764038	0.124045	387.155	6.15937	2.18113e-07
Control - Control + H	7	0.404782	0.124045	387.155	3.26319	0.0868224
Control - Control + O	7	-0.0131311	0.124045	387.155	-0.105858	1
Control - Control + P	7	-0.0841465	0.124045	387.155	-0.678355	0.999999
Control - NaCl	7	0.0144911	0.124045	387.155	0.116821	1
Control - NaCl + B	7	0.00416692	0.124045	387.155	0.033592	1
Control - NaCl + C	7	0.570381	0.124045	387.155	4.59818	0.000634355
Control - NaCl + D	7	0.529383	0.129246	414.647	4.09592	0.00508516
Control - NaCl + F	7	0.645743	0.124045	387.155	5.20572	3.63872e-05
Control - NaCl + H	7	-0.0197004	0.124045	387.155	-0.158816	1
Control - NaCl + O	7	0.00115331	0.124045	387.155	0.00929752	1
Control - NaCl + P	7	-0.103516	0.129391	411.643	-0.800028	0.999988
Control + B - Control + C	7	0.0467278	0.124045	387.155	0.376701	1
Control + B - Control + D	7	0.834789	0.124045	387.155	6.72973	7.33625e-09
Control + B - Control + F	7	0.74986	0.124045	387.155	6.04507	4.18164e-07
Control + B - Control + H	7	0.390603	0.124045	387.155	3.14889	0.118925
Control + B - Control + O	7	-0.0273097	0.124045	387.155	-0.22016	1
Control + B - Control + P	7	-0.0983251	0.124045	387.155	-0.792657	0.999989
Control + B - NaCl	7	0.000312487	0.124045	387.155	0.00251915	1
Control + B - NaCl + B	7	-0.0100117	0.124045	387.155	-0.08071	1
Control + B - NaCl + C	7	0.556203	0.124045	387.155	4.48388	0.00104483
Control + B - NaCl + D	7	0.515205	0.129246	414.647	3.98622	0.00775809
Control + B - NaCl + F	7	0.631564	0.124045	387.155	5.09142	6.39037e-05
Control + B - NaCl + H	7	-0.033879	0.124045	387.155	-0.273118	1
Control + B - NaCl + O	7	-0.0130253	0.124045	387.155	-0.105005	1
Control + B - NaCl + P	7	-0.117695	0.129391	411.643	-0.909607	0.999937
Control + C - Control + D	7	0.788061	0.124045	387.155	6.35303	7.08147e-08
Control + C - Control + F	7	0.703132	0.124045	387.155	5.66836	3.32784e-06
Control + C - Control + H	7	0.343876	0.124045	387.155	2.77219	0.289752
Control + C - Control + O	7	-0.0740376	0.124045	387.155	-0.596861	1
Control + C - Control + P	7	-0.145053	0.124045	387.155	-1.16936	0.998677
Control + C - NaCl	7	-0.0464153	0.124045	387.155	-0.374182	1
Control + C - NaCl + B	7	-0.0567395	0.124045	387.155	-0.457411	1
Control + C - NaCl + C	7	0.509475	0.124045	387.155	4.10718	0.0049216
Control + C - NaCl + D	7	0.468477	0.129246	414.647	3.62468	0.0282108
Control + C - NaCl + F	7	0.584837	0.124045	387.155	4.71472	0.000376442
Control + C - NaCl + H	7	-0.0806068	0.124045	387.155	-0.649819	0.999999
Control + C - NaCl + O	7	-0.0597531	0.124045	387.155	-0.481705	1
Control + C - NaCl + P	7	-0.164423	0.129391	411.643	-1.27074	0.99668
Control + D - Control + F	7	-0.0849288	0.124045	387.155	-0.684662	0.999999
Control + D - Control + H	7	-0.444185	0.124045	387.155	-3.58084	0.032818
Control + D - Control + O	7	-0.862098	0.124045	387.155	-6.94989	1.8534e-09
Control + D - Control + P	7	-0.933114	0.124045	387.155	-7.52238	3.10422e-11
Control + D - NaCl	7	-0.834476	0.124045	387.155	-6.72721	7.45094e-09
Control + D - NaCl + B	7	-0.8448	0.124045	387.155	-6.81044	4.45124e-09
Control + D - NaCl + C	7	-0.278586	0.124045	387.155	-2.24585	0.66386
Control + D - NaCl + D	7	-0.319584	0.129246	414.647	-2.47267	0.493996
Control + D - NaCl + F	7	-0.203224	0.124045	387.155	-1.63831	0.960324
Control + D - NaCl + H	7	-0.868668	0.124045	387.155	-7.00285	1.32238e-09
Control + D - NaCl + O	7	-0.847814	0.124045	387.155	-6.83473	3.82577e-09
Control + D - NaCl + P	7	-0.952484	0.129391	411.643	-7.36129	9.49317e-11
Control + F - Control + H	7	-0.359256	0.124045	387.155	-2.89618	0.221797
Control + F - Control + O	7	-0.77717	0.124045	387.155	-6.26523	1.18336e-07
Control + F - Control + P	7	-0.848185	0.124045	387.155	-6.83772	3.75499e-09
Control + F - NaCl	7	-0.749547	0.124045	387.155	-6.04255	4.24158e-07
Control + F - NaCl + B	7	-0.759871	0.124045	387.155	-6.12578	2.6436e-07
Control + F - NaCl + C	7	-0.193657	0.124045	387.155	-1.56119	0.974057
Control + F - NaCl + D	7	-0.234655	0.129246	414.647	-1.81556	0.909703
Control + F - NaCl + F	7	-0.118295	0.124045	387.155	-0.953649	0.999885
Control + F - NaCl + H	7	-0.783739	0.124045	387.155	-6.31818	8.68781e-08
Control + F - NaCl + O	7	-0.762885	0.124045	387.155	-6.15007	2.30056e-07
Control + F - NaCl + P	7	-0.867555	0.129391	411.643	-6.70491	7.9435e-09
Control + H - Control + O	7	-0.417913	0.124045	387.155	-3.36905	0.0637721
Control + H - Control + P	7	-0.488928	0.124045	387.155	-3.94154	0.00926511
Control + H - NaCl	7	-0.390291	0.124045	387.155	-3.14637	0.119726
Control + H - NaCl + B	7	-0.400615	0.124045	387.155	-3.2296	0.095427
Control + H - NaCl + C	7	0.165599	0.124045	387.155	1.33499	0.994375
Control + H - NaCl + D	7	0.124601	0.129246	414.647	0.96406	0.999869
Control + H - NaCl + F	7	0.240961	0.124045	387.155	1.94253	0.854331
Control + H - NaCl + H	7	-0.424482	0.124045	387.155	-3.422	0.054324
Control + H - NaCl + O	7	-0.403629	0.124045	387.155	-3.25389	0.089138
Control + H - NaCl + P	7	-0.508298	0.129391	411.643	-3.92839	0.00964822
Control + O - Control + P	7	-0.0710154	0.124045	387.155	-0.572497	1
Control + O - NaCl	7	0.0276222	0.124045	387.155	0.222679	1
Control + O - NaCl + B	7	0.0172981	0.124045	387.155	0.13945	1
Control + O - NaCl + C	7	0.583512	0.124045	387.155	4.70404	0.00039509
Control + O - NaCl + D	7	0.542514	0.129246	414.647	4.19752	0.00339769
Control + O - NaCl + F	7	0.658874	0.124045	387.155	5.31158	2.13839e-05
Control + O - NaCl + H	7	-0.00656923	0.124045	387.155	-0.0529584	1
Control + O - NaCl + O	7	0.0142845	0.124045	387.155	0.115155	1
Control + O - NaCl + P	7	-0.0903852	0.129391	411.643	-0.698544	0.999998
Control + P - NaCl	7	0.0986376	0.124045	387.155	0.795176	0.999989
Control + P - NaCl + B	7	0.0883134	0.124045	387.155	0.711947	0.999997
Control + P - NaCl + C	7	0.654528	0.124045	387.155	5.27654	2.55248e-05
Control + P - NaCl + D	7	0.61353	0.129246	414.647	4.74698	0.000318232
Control + P - NaCl + F	7	0.72989	0.124045	387.155	5.88407	1.02843e-06
Control + P - NaCl + H	7	0.0644461	0.124045	387.155	0.519539	1
Control + P - NaCl + O	7	0.0852998	0.124045	387.155	0.687652	0.999998
Control + P - NaCl + P	7	-0.0193698	0.129391	411.643	-0.1497	1
NaCl - NaCl + B	7	-0.0103242	0.124045	387.155	-0.0832292	1
NaCl - NaCl + C	7	0.55589	0.124045	387.155	4.48136	0.00105623
NaCl - NaCl + D	7	0.514892	0.129246	414.647	3.9838	0.00782944
NaCl - NaCl + F	7	0.631252	0.124045	387.155	5.0889	6.46935e-05
NaCl - NaCl + H	7	-0.0341914	0.124045	387.155	-0.275638	1
NaCl - NaCl + O	7	-0.0133378	0.124045	387.155	-0.107524	1
NaCl - NaCl + P	7	-0.118007	0.129391	411.643	-0.912022	0.999935
NaCl + B - NaCl + C	7	0.566214	0.124045	387.155	4.56459	0.000735532
NaCl + B - NaCl + D	7	0.525216	0.129246	414.647	4.06368	0.00576546
NaCl + B - NaCl + F	7	0.641576	0.124045	387.155	5.17213	4.2987e-05
NaCl + B - NaCl + H	7	-0.0238673	0.124045	387.155	-0.192408	1
NaCl + B - NaCl + O	7	-0.00301361	0.124045	387.155	-0.0242945	1
NaCl + B - NaCl + P	7	-0.107683	0.129391	411.643	-0.832232	0.99998
NaCl + C - NaCl + D	7	-0.0409979	0.129246	414.647	-0.317207	1
NaCl + C - NaCl + F	7	0.0753619	0.124045	387.155	0.607537	1
NaCl + C - NaCl + H	7	-0.590082	0.124045	387.155	-4.757	0.000310512
NaCl + C - NaCl + O	7	-0.569228	0.124045	387.155	-4.58888	0.00066095
NaCl + C - NaCl + P	7	-0.673897	0.129391	411.643	-5.20823	3.49559e-05
NaCl + D - NaCl + F	7	0.11636	0.129246	414.647	0.900294	0.999945
NaCl + D - NaCl + H	7	-0.549084	0.129246	414.647	-4.24835	0.00276526
NaCl + D - NaCl + O	7	-0.52823	0.129246	414.647	-4.087	0.0052656
NaCl + D - NaCl + P	7	-0.6329	0.134386	436.155	-4.70958	0.000372321
NaCl + F - NaCl + H	7	-0.665443	0.124045	387.155	-5.36453	1.63323e-05
NaCl + F - NaCl + O	7	-0.64459	0.124045	387.155	-5.19642	3.81089e-05
NaCl + F - NaCl + P	7	-0.749259	0.129391	411.643	-5.79066	1.64786e-06
NaCl + H - NaCl + O	7	0.0208537	0.124045	387.155	0.168114	1
NaCl + H - NaCl + P	7	-0.083816	0.129391	411.643	-0.647773	0.999999
NaCl + O - NaCl + P	7	-0.10467	0.129391	411.643	-0.808941	0.999986
Control - Control + B	10	-0.213781	0.124239	396.229	-1.72072	0.940379
Control - Control + C	10	0.0145139	0.129494	422.501	0.112081	1
Control - Control + D	10	-1.11425	0.135467	469.535	-8.22527	2.28155e-11
Control - Control + F	10	#N/A	#N/A	#N/A	#N/A	#N/A
Control - Control + H	10	-1.14595	0.164618	596.158	-6.96128	1.53971e-09
Control - Control + O	10	-1.26516	0.124239	396.229	-10.1833	0
Control - Control + P	10	-1.06336	0.124239	396.229	-8.55896	0
Control - NaCl	10	-0.0254132	0.124239	396.229	-0.204551	1
Control - NaCl + B	10	-0.0608234	0.124239	396.229	-0.489569	1
Control - NaCl + C	10	-0.744775	0.124239	396.229	-5.99471	5.45557e-07
Control - NaCl + D	10	#N/A	#N/A	#N/A	#N/A	#N/A
Control - NaCl + F	10	#N/A	#N/A	#N/A	#N/A	#N/A
Control - NaCl + H	10	-1.3123	0.124239	396.229	-10.5628	0
Control - NaCl + O	10	-1.30092	0.124239	396.229	-10.4711	0
Control - NaCl + P	10	-1.21908	0.129826	414.965	-9.39014	0
Control + B - Control + C	10	0.228295	0.129494	422.501	1.76297	0.927856
Control + B - Control + D	10	-0.900471	0.135467	469.535	-6.64717	9.95923e-09
Control + B - Control + F	10	#N/A	#N/A	#N/A	#N/A	#N/A
Control + B - Control + H	10	-0.932174	0.164618	596.158	-5.66264	2.74346e-06
Control + B - Control + O	10	-1.05138	0.124239	396.229	-8.46253	0
Control + B - Control + P	10	-0.849575	0.124239	396.229	-6.83824	3.63238e-09
Control + B - NaCl	10	0.188368	0.124239	396.229	1.51617	0.980191
Control + B - NaCl + B	10	0.152957	0.124239	396.229	1.23116	0.997646
Control + B - NaCl + C	10	-0.530994	0.124239	396.229	-4.27398	0.00251243
Control + B - NaCl + D	10	#N/A	#N/A	#N/A	#N/A	#N/A
Control + B - NaCl + F	10	#N/A	#N/A	#N/A	#N/A	#N/A
Control + B - NaCl + H	10	-1.09852	0.124239	396.229	-8.84203	0
Control + B - NaCl + O	10	-1.08714	0.124239	396.229	-8.75037	0
Control + B - NaCl + P	10	-1.0053	0.129826	414.965	-7.74346	0
Control + C - Control + D	10	-1.12877	0.140302	488.909	-8.04524	8.57855e-11
Control + C - Control + F	10	#N/A	#N/A	#N/A	#N/A	#N/A
Control + C - Control + H	10	-1.16047	0.16862	603.087	-6.88215	2.2026e-09
Control + C - Control + O	10	-1.27967	0.129494	422.501	-9.88206	0
Control + C - Control + P	10	-1.07787	0.129494	422.501	-8.32369	0
Control + C - NaCl	10	-0.0399271	0.129494	422.501	-0.308331	1
Control + C - NaCl + B	10	-0.0753373	0.129494	422.501	-0.581781	1
Control + C - NaCl + C	10	-0.759289	0.129494	422.501	-5.8635	1.08378e-06
Control + C - NaCl + D	10	#N/A	#N/A	#N/A	#N/A	#N/A
Control + C - NaCl + F	10	#N/A	#N/A	#N/A	#N/A	#N/A
Control + C - NaCl + H	10	-1.32682	0.129494	422.501	-10.2462	0
Control + C - NaCl + O	10	-1.31543	0.129494	422.501	-10.1582	0
Control + C - NaCl + P	10	-1.23359	0.134863	438.305	-9.14698	0
Control + D - Control + F	10	#N/A	#N/A	#N/A	#N/A	#N/A
Control + D - Control + H	10	-0.0317032	0.173249	617.486	-0.182992	1
Control + D - Control + O	10	-0.150904	0.135467	469.535	-1.11396	0.999254
Control + D - Control + P	10	0.0508961	0.135467	469.535	0.375709	1
Control + D - NaCl	10	1.08884	0.135467	469.535	8.03767	2.3483e-11
Control + D - NaCl + B	10	1.05343	0.135467	469.535	7.77628	2.82671e-11
Control + D - NaCl + C	10	0.369476	0.135467	469.535	2.72743	0.316259
Control + D - NaCl + D	10	#N/A	#N/A	#N/A	#N/A	#N/A
Control + D - NaCl + F	10	#N/A	#N/A	#N/A	#N/A	#N/A
Control + D - NaCl + H	10	-0.198052	0.135467	469.535	-1.462	0.986071
Control + D - NaCl + O	10	-0.186665	0.135467	469.535	-1.37794	0.99227
Control + D - NaCl + P	10	-0.104828	0.140608	481.747	-0.745536	0.999995
Control + F - Control + H	10	#N/A	#N/A	#N/A	#N/A	#N/A
Control + F - Control + O	10	#N/A	#N/A	#N/A	#N/A	#N/A
Control + F - Control + P	10	#N/A	#N/A	#N/A	#N/A	#N/A
Control + F - NaCl	10	#N/A	#N/A	#N/A	#N/A	#N/A
Control + F - NaCl + B	10	#N/A	#N/A	#N/A	#N/A	#N/A
Control + F - NaCl + C	10	#N/A	#N/A	#N/A	#N/A	#N/A
Control + F - NaCl + D	10	#N/A	#N/A	#N/A	#N/A	#N/A
Control + F - NaCl + F	10	#N/A	#N/A	#N/A	#N/A	#N/A
Control + F - NaCl + H	10	#N/A	#N/A	#N/A	#N/A	#N/A
Control + F - NaCl + O	10	#N/A	#N/A	#N/A	#N/A	#N/A
Control + F - NaCl + P	10	#N/A	#N/A	#N/A	#N/A	#N/A
Control + H - Control + O	10	-0.119201	0.164618	596.158	-0.724105	0.999997
Control + H - Control + P	10	0.0825993	0.164618	596.158	0.501762	1
Control + H - NaCl	10	1.12054	0.164618	596.158	6.8069	3.38914e-09
Control + H - NaCl + B	10	1.08513	0.164618	596.158	6.5918	1.19324e-08
Control + H - NaCl + C	10	0.40118	0.164618	596.158	2.43703	0.520278
Control + H - NaCl + D	10	#N/A	#N/A	#N/A	#N/A	#N/A
Control + H - NaCl + F	10	#N/A	#N/A	#N/A	#N/A	#N/A
Control + H - NaCl + H	10	-0.166349	0.164618	596.158	-1.01051	0.999771
Control + H - NaCl + O	10	-0.154962	0.164618	596.158	-0.94134	0.999905
Control + H - NaCl + P	10	-0.0731252	0.168875	598.636	-0.433015	1
Control + O - Control + P	10	0.2018	0.124239	396.229	1.62429	0.963179
Control + O - NaCl	10	1.23974	0.124239	396.229	9.97871	0
Control + O - NaCl + B	10	1.20433	0.124239	396.229	9.69369	0
Control + O - NaCl + C	10	0.520381	0.124239	396.229	4.18855	0.00355169
Control + O - NaCl + D	10	#N/A	#N/A	#N/A	#N/A	#N/A
Control + O - NaCl + F	10	#N/A	#N/A	#N/A	#N/A	#N/A
Control + O - NaCl + H	10	-0.0471478	0.124239	396.229	-0.379493	1
Control + O - NaCl + O	10	-0.0357609	0.124239	396.229	-0.28784	1
Control + O - NaCl + P	10	0.0460758	0.129826	414.965	0.354906	1
Control + P - NaCl	10	1.03794	0.124239	396.229	8.35441	0
Control + P - NaCl + B	10	1.00253	0.124239	396.229	8.06939	0
Control + P - NaCl + C	10	0.31858	0.124239	396.229	2.56426	0.426934
Control + P - NaCl + D	10	#N/A	#N/A	#N/A	#N/A	#N/A
Control + P - NaCl + F	10	#N/A	#N/A	#N/A	#N/A	#N/A
Control + P - NaCl + H	10	-0.248948	0.124239	396.229	-2.00379	0.821968
Control + P - NaCl + O	10	-0.237561	0.124239	396.229	-1.91213	0.869084
Control + P - NaCl + P	10	-0.155725	0.129826	414.965	-1.19949	0.998244
NaCl - NaCl + B	10	-0.0354102	0.124239	396.229	-0.285018	1
NaCl - NaCl + C	10	-0.719362	0.124239	396.229	-5.79015	1.696e-06
NaCl - NaCl + D	10	#N/A	#N/A	#N/A	#N/A	#N/A
NaCl - NaCl + F	10	#N/A	#N/A	#N/A	#N/A	#N/A
NaCl - NaCl + H	10	-1.28689	0.124239	396.229	-10.3582	0
NaCl - NaCl + O	10	-1.2755	0.124239	396.229	-10.2665	0
NaCl - NaCl + P	10	-1.19367	0.129826	414.965	-9.19439	0
NaCl + B - NaCl + C	10	-0.683952	0.124239	396.229	-5.50514	7.79532e-06
NaCl + B - NaCl + D	10	#N/A	#N/A	#N/A	#N/A	#N/A
NaCl + B - NaCl + F	10	#N/A	#N/A	#N/A	#N/A	#N/A
NaCl + B - NaCl + H	10	-1.25148	0.124239	396.229	-10.0732	0
NaCl + B - NaCl + O	10	-1.24009	0.124239	396.229	-9.98153	0
NaCl + B - NaCl + P	10	-1.15826	0.129826	414.965	-8.92164	0
NaCl + C - NaCl + D	10	#N/A	#N/A	#N/A	#N/A	#N/A
NaCl + C - NaCl + F	10	#N/A	#N/A	#N/A	#N/A	#N/A
NaCl + C - NaCl + H	10	-0.567528	0.124239	396.229	-4.56804	0.000720061
NaCl + C - NaCl + O	10	-0.556142	0.124239	396.229	-4.47639	0.00107304
NaCl + C - NaCl + P	10	-0.474305	0.129826	414.965	-3.6534	0.025613
NaCl + D - NaCl + F	10	#N/A	#N/A	#N/A	#N/A	#N/A
NaCl + D - NaCl + H	10	#N/A	#N/A	#N/A	#N/A	#N/A
NaCl + D - NaCl + O	10	#N/A	#N/A	#N/A	#N/A	#N/A
NaCl + D - NaCl + P	10	#N/A	#N/A	#N/A	#N/A	#N/A
NaCl + F - NaCl + H	10	#N/A	#N/A	#N/A	#N/A	#N/A
NaCl + F - NaCl + O	10	#N/A	#N/A	#N/A	#N/A	#N/A
NaCl + F - NaCl + P	10	#N/A	#N/A	#N/A	#N/A	#N/A
NaCl + H - NaCl + O	10	0.0113869	0.124239	396.229	0.0916531	1
NaCl + H - NaCl + P	10	0.0932236	0.129826	414.965	0.718068	0.999997
NaCl + O - NaCl + P	10	0.0818367	0.129826	414.965	0.630359	1
Control - Control + B	12	-0.0856657	0.126512	369.261	-0.677134	0.999999
Control - Control + C	12	-0.018149	0.132041	390.172	-0.13745	1
Control - Control + D	12	-1.1761	0.126512	369.261	-9.29636	0
Control - Control + F	12	-1.24046	0.126512	369.261	-9.80509	0
Control - Control + H	12	-1.084	0.126512	369.261	-8.56835	0
Control - Control + O	12	-1.21617	0.126512	369.261	-9.61308	0
Control - Control + P	12	-0.839258	0.126512	369.261	-6.63381	1.39522e-08
Control - NaCl	12	0.0456597	0.126512	369.261	0.360912	1
Control - NaCl + B	12	-0.0685561	0.126512	369.261	-0.541894	1
Control - NaCl + C	12	-0.748972	0.126512	369.261	-5.92016	8.72968e-07
Control - NaCl + D	12	-1.19269	0.132294	384.155	-9.01547	0
Control - NaCl + F	12	-1.13763	0.126512	369.261	-8.99222	0
Control - NaCl + H	12	-1.44162	0.126512	369.261	-11.3951	0
Control - NaCl + O	12	-1.31083	0.126512	369.261	-10.3613	0
Control - NaCl + P	12	-0.894342	0.132383	381.369	-6.75574	6.3716e-09
Control + B - Control + C	12	0.0675167	0.132041	390.172	0.511332	1
Control + B - Control + D	12	-1.09044	0.126512	369.261	-8.61922	0
Control + B - Control + F	12	-1.1548	0.126512	369.261	-9.12795	0
Control + B - Control + H	12	-0.998335	0.126512	369.261	-7.89122	0
Control + B - Control + O	12	-1.13051	0.126512	369.261	-8.93594	0
Control + B - Control + P	12	-0.753592	0.126512	369.261	-5.95668	7.12882e-07
Control + B - NaCl	12	0.131325	0.126512	369.261	1.03805	0.999673
Control + B - NaCl + B	12	0.0171096	0.126512	369.261	0.13524	1
Control + B - NaCl + C	12	-0.663306	0.126512	369.261	-5.24302	3.08973e-05
Control + B - NaCl + D	12	-1.10702	0.132294	384.155	-8.36793	0
Control + B - NaCl + F	12	-1.05196	0.126512	369.261	-8.31509	0
Control + B - NaCl + H	12	-1.35595	0.126512	369.261	-10.7179	0
Control + B - NaCl + O	12	-1.22516	0.126512	369.261	-9.68416	0
Control + B - NaCl + P	12	-0.808676	0.132383	381.369	-6.10863	2.95381e-07
Control + C - Control + D	12	-1.15795	0.132041	390.172	-8.76965	0
Control + C - Control + F	12	-1.22231	0.132041	390.172	-9.25708	0
Control + C - Control + H	12	-1.06585	0.132041	390.172	-8.07213	0
Control + C - Control + O	12	-1.19802	0.132041	390.172	-9.07311	0
Control + C - Control + P	12	-0.821109	0.132041	390.172	-6.21859	1.54016e-07
Control + C - NaCl	12	0.0638087	0.132041	390.172	0.483249	1
Control + C - NaCl + B	12	-0.0504072	0.132041	390.172	-0.381754	1
Control + C - NaCl + C	12	-0.730823	0.132041	390.172	-5.53482	6.72882e-06
Control + C - NaCl + D	12	-1.17454	0.13759	402.583	-8.53651	0
Control + C - NaCl + F	12	-1.11948	0.132041	390.172	-8.47825	0
Control + C - NaCl + H	12	-1.42347	0.132041	390.172	-10.7805	0
Control + C - NaCl + O	12	-1.29268	0.132041	390.172	-9.79	0
Control + C - NaCl + P	12	-0.876193	0.137676	399.908	-6.36417	6.4249e-08
Control + D - Control + F	12	-0.0643609	0.126512	369.261	-0.508733	1
Control + D - Control + H	12	0.0921014	0.126512	369.261	0.728004	0.999997
Control + D - Control + O	12	-0.0400689	0.126512	369.261	-0.31672	1
Control + D - Control + P	12	0.336844	0.126512	369.261	2.66254	0.359112
Control + D - NaCl	12	1.22176	0.126512	369.261	9.65727	0
Control + D - NaCl + B	12	1.10755	0.126512	369.261	8.75446	0
Control + D - NaCl + C	12	0.42713	0.126512	369.261	3.3762	0.0626119
Control + D - NaCl + D	12	-0.0165869	0.132294	384.155	-0.12538	1
Control + D - NaCl + F	12	0.0384763	0.126512	369.261	0.304131	1
Control + D - NaCl + H	12	-0.265514	0.126512	369.261	-2.09873	0.764912
Control + D - NaCl + O	12	-0.134727	0.126512	369.261	-1.06493	0.999555
Control + D - NaCl + P	12	0.28176	0.132383	381.369	2.12838	0.745678
Control + F - Control + H	12	0.156462	0.126512	369.261	1.23674	0.997515
Control + F - Control + O	12	0.024292	0.126512	369.261	0.192013	1
Control + F - Control + P	12	0.401205	0.126512	369.261	3.17128	0.112227
Control + F - NaCl	12	1.28612	0.126512	369.261	10.166	0
Control + F - NaCl + B	12	1.17191	0.126512	369.261	9.26319	0
Control + F - NaCl + C	12	0.491491	0.126512	369.261	3.88493	0.0114911
Control + F - NaCl + D	12	0.047774	0.132294	384.155	0.361121	1
Control + F - NaCl + F	12	0.102837	0.126512	369.261	0.812865	0.999985
Control + F - NaCl + H	12	-0.201153	0.126512	369.261	-1.58999	0.96939
Control + F - NaCl + O	12	-0.0703662	0.126512	369.261	-0.556201	1
Control + F - NaCl + P	12	0.346121	0.132383	381.369	2.61455	0.391596
Control + H - Control + O	12	-0.13217	0.126512	369.261	-1.04472	0.999646
Control + H - Control + P	12	0.244743	0.126512	369.261	1.93454	0.8582
Control + H - NaCl	12	1.12966	0.126512	369.261	8.92926	0
Control + H - NaCl + B	12	1.01544	0.126512	369.261	8.02646	0
Control + H - NaCl + C	12	0.335029	0.126512	369.261	2.6482	0.368722
Control + H - NaCl + D	12	-0.108688	0.132294	384.155	-0.82157	0.999983
Control + H - NaCl + F	12	-0.0536251	0.126512	369.261	-0.423873	1
Control + H - NaCl + H	12	-0.357616	0.126512	369.261	-2.82673	0.258683
Control + H - NaCl + O	12	-0.226829	0.126512	369.261	-1.79294	0.917644
Control + H - NaCl + P	12	0.189659	0.132383	381.369	1.43266	0.988478
Control + O - Control + P	12	0.376913	0.126512	369.261	2.97926	0.183019
Control + O - NaCl	12	1.26183	0.126512	369.261	9.97399	0
Control + O - NaCl + B	12	1.14761	0.126512	369.261	9.07118	0
Control + O - NaCl + C	12	0.467199	0.126512	369.261	3.69292	0.0226527
Control + O - NaCl + D	12	0.023482	0.132294	384.155	0.177499	1
Control + O - NaCl + F	12	0.0785453	0.126512	369.261	0.620851	1
Control + O - NaCl + H	12	-0.225445	0.126512	369.261	-1.78201	0.921395
Control + O - NaCl + O	12	-0.0946582	0.126512	369.261	-0.748214	0.999995
Control + O - NaCl + P	12	0.321829	0.132383	381.369	2.43106	0.525375
Control + P - NaCl	12	0.884918	0.126512	369.261	6.99472	1.49738e-09
Control + P - NaCl + B	12	0.770702	0.126512	369.261	6.09192	3.33763e-07
Control + P - NaCl + C	12	0.0902863	0.126512	369.261	0.713657	0.999997
Control + P - NaCl + D	12	-0.353431	0.132294	384.155	-2.67157	0.35297
Control + P - NaCl + F	12	-0.298368	0.126512	369.261	-2.35841	0.580226
Control + P - NaCl + H	12	-0.602359	0.126512	369.261	-4.76127	0.000309244
Control + P - NaCl + O	12	-0.471571	0.126512	369.261	-3.72748	0.0201149
Control + P - NaCl + P	12	-0.0550838	0.132383	381.369	-0.416095	1
NaCl - NaCl + B	12	-0.114216	0.126512	369.261	-0.902805	0.999942
NaCl - NaCl + C	12	-0.794631	0.126512	369.261	-6.28107	1.12882e-07
NaCl - NaCl + D	12	-1.23835	0.132294	384.155	-9.36061	0
NaCl - NaCl + F	12	-1.18329	0.126512	369.261	-9.35314	0
NaCl - NaCl + H	12	-1.48728	0.126512	369.261	-11.756	0
NaCl - NaCl + O	12	-1.35649	0.126512	369.261	-10.7222	0
NaCl - NaCl + P	12	-0.940001	0.132383	381.369	-7.10064	7.21957e-10
NaCl + B - NaCl + C	12	-0.680415	0.126512	369.261	-5.37826	1.56106e-05
NaCl + B - NaCl + D	12	-1.12413	0.132294	384.155	-8.49726	0
NaCl + B - NaCl + F	12	-1.06907	0.126512	369.261	-8.45033	0
NaCl + B - NaCl + H	12	-1.37306	0.126512	369.261	-10.8532	0
NaCl + B - NaCl + O	12	-1.24227	0.126512	369.261	-9.8194	0
NaCl + B - NaCl + P	12	-0.825785	0.132383	381.369	-6.23787	1.40686e-07
NaCl + C - NaCl + D	12	-0.443717	0.132294	384.155	-3.35404	0.0667209
NaCl + C - NaCl + F	12	-0.388654	0.126512	369.261	-3.07207	0.145539
NaCl + C - NaCl + H	12	-0.692645	0.126512	369.261	-5.47493	9.49427e-06
NaCl + C - NaCl + O	12	-0.561858	0.126512	369.261	-4.44113	0.00126958
NaCl + C - NaCl + P	12	-0.14537	0.132383	381.369	-1.09811	0.999361
NaCl + D - NaCl + F	12	0.0550632	0.132294	384.155	0.41622	1
NaCl + D - NaCl + H	12	-0.248927	0.132294	384.155	-1.88163	0.882859
NaCl + D - NaCl + O	12	-0.11814	0.132294	384.155	-0.893016	0.99995
NaCl + D - NaCl + P	12	0.298347	0.137918	394.161	2.16322	0.722275
NaCl + F - NaCl + H	12	-0.303991	0.126512	369.261	-2.40286	0.546684
NaCl + F - NaCl + O	12	-0.173203	0.126512	369.261	-1.36907	0.992684
NaCl + F - NaCl + P	12	0.243284	0.132383	381.369	1.83773	0.901089
NaCl + H - NaCl + O	12	0.130787	0.126512	369.261	1.03379	0.999688
NaCl + H - NaCl + P	12	0.547275	0.132383	381.369	4.13404	0.00444098
NaCl + O - NaCl + P	12	0.416488	0.132383	381.369	3.14609	0.119892
Control - Control + B	14	-0.0464083	0.133563	288.347	-0.347465	1
Control - Control + C	14	0.0499137	0.13956	301.298	0.357651	1
Control - Control + D	14	-1.31724	0.133563	288.347	-9.86231	7.27751e-13
Control - Control + F	14	-1.25697	0.133563	288.347	-9.41106	7.29306e-13
Control - Control + H	14	-1.31368	0.133563	288.347	-9.83571	7.22755e-13
Control - Control + O	14	-1.53219	0.133563	288.347	-11.4717	6.1029e-13
Control - Control + P	14	-1.34805	0.133563	288.347	-10.093	7.19313e-13
Control - NaCl	14	-0.104196	0.133563	288.347	-0.780125	0.999991
Control - NaCl + B	14	-0.00758648	0.133563	288.347	-0.0568009	1
Control - NaCl + C	14	-0.913364	0.133563	288.347	-6.83847	5.73355e-09
Control - NaCl + D	14	-1.37449	0.139864	295.165	-9.82734	8.18345e-13
Control - NaCl + F	14	-1.11831	0.133563	288.347	-8.37296	1.03373e-12
Control - NaCl + H	14	-1.60637	0.133563	288.347	-12.0271	5.8098e-13
Control - NaCl + O	14	-1.6296	0.133563	288.347	-12.201	5.77427e-13
Control - NaCl + P	14	-1.33253	0.139917	293.856	-9.52372	8.55538e-13
Control + B - Control + C	14	0.096322	0.13956	301.298	0.690184	0.999998
Control + B - Control + D	14	-1.27083	0.133563	288.347	-9.51484	7.35745e-13
Control + B - Control + F	14	-1.21056	0.133563	288.347	-9.06359	7.26308e-13
Control + B - Control + H	14	-1.26728	0.133563	288.347	-9.48825	7.20202e-13
Control + B - Control + O	14	-1.48578	0.133563	288.347	-11.1242	6.53366e-13
Control + B - Control + P	14	-1.30164	0.133563	288.347	-9.74552	7.34524e-13
Control + B - NaCl	14	-0.0577873	0.133563	288.347	-0.43266	1
Control + B - NaCl + B	14	0.0388219	0.133563	288.347	0.290664	1
Control + B - NaCl + C	14	-0.866955	0.133563	288.347	-6.491	4.43937e-08
Control + B - NaCl + D	14	-1.32808	0.139864	295.165	-9.49553	8.12017e-13
Control + B - NaCl + F	14	-1.07191	0.133563	288.347	-8.02549	3.83726e-12
Control + B - NaCl + H	14	-1.55996	0.133563	288.347	-11.6796	5.93636e-13
Control + B - NaCl + O	14	-1.58319	0.133563	288.347	-11.8536	5.86753e-13
Control + B - NaCl + P	14	-1.28612	0.139917	293.856	-9.19203	8.40661e-13
Control + C - Control + D	14	-1.36715	0.13956	301.298	-9.79615	1.02718e-12
Control + C - Control + F	14	-1.30688	0.13956	301.298	-9.36429	1.02773e-12
Control + C - Control + H	14	-1.3636	0.13956	301.298	-9.7707	1.03229e-12
Control + C - Control + O	14	-1.5821	0.13956	301.298	-11.3364	9.25704e-13
Control + C - Control + P	14	-1.39796	0.13956	301.298	-10.0169	1.02984e-12
Control + C - NaCl	14	-0.154109	0.13956	301.298	-1.10425	0.999305
Control + C - NaCl + B	14	-0.0575001	0.13956	301.298	-0.412011	1
Control + C - NaCl + C	14	-0.963277	0.13956	301.298	-6.90226	3.63333e-09
Control + C - NaCl + D	14	-1.42441	0.145602	306.699	-9.78287	1.25311e-12
Control + C - NaCl + F	14	-1.16823	0.13956	301.298	-8.37081	1.29963e-12
Control + C - NaCl + H	14	-1.65628	0.13956	301.298	-11.8679	8.8618e-13
Control + C - NaCl + O	14	-1.67951	0.13956	301.298	-12.0344	8.80851e-13
Control + C - NaCl + P	14	-1.38244	0.145653	305.459	-9.49136	1.25377e-12
Control + D - Control + F	14	0.0602703	0.133563	288.347	0.451251	1
Control + D - Control + H	14	0.0035518	0.133563	288.347	0.0265928	1
Control + D - Control + O	14	-0.21495	0.133563	288.347	-1.60936	0.965633
Control + D - Control + P	14	-0.0308097	0.133563	288.347	-0.230676	1
Control + D - NaCl	14	1.21304	0.133563	288.347	9.08218	7.27529e-13
Control + D - NaCl + B	14	1.30965	0.133563	288.347	9.80551	7.28861e-13
Control + D - NaCl + C	14	0.403872	0.133563	288.347	3.02384	0.165742
Control + D - NaCl + D	14	-0.0572562	0.139864	295.165	-0.40937	1
Control + D - NaCl + F	14	0.198921	0.133563	288.347	1.48935	0.983013
Control + D - NaCl + H	14	-0.289132	0.133563	288.347	-2.16477	0.720879
Control + D - NaCl + O	14	-0.312365	0.133563	288.347	-2.33871	0.595227
Control + D - NaCl + P	14	-0.0152927	0.139917	293.856	-0.109299	1
Control + F - Control + H	14	-0.0567185	0.133563	288.347	-0.424659	1
Control + F - Control + O	14	-0.275221	0.133563	288.347	-2.06061	0.788246
Control + F - Control + P	14	-0.09108	0.133563	288.347	-0.681927	0.999999
Control + F - NaCl	14	1.15277	0.133563	288.347	8.63093	7.71605e-13
Control + F - NaCl + B	14	1.24938	0.133563	288.347	9.35425	7.29194e-13
Control + F - NaCl + C	14	0.343602	0.133563	288.347	2.57259	0.422084
Control + F - NaCl + D	14	-0.117527	0.139864	295.165	-0.840291	0.999977
Control + F - NaCl + F	14	0.138651	0.133563	288.347	1.0381	0.999665
Control + F - NaCl + H	14	-0.349402	0.133563	288.347	-2.61602	0.391702
Control + F - NaCl + O	14	-0.372635	0.133563	288.347	-2.78996	0.280908
Control + F - NaCl + P	14	-0.075563	0.139917	293.856	-0.540057	1
Control + H - Control + O	14	-0.218502	0.133563	288.347	-1.63595	0.960412
Control + H - Control + P	14	-0.0343615	0.133563	288.347	-0.257269	1
Control + H - NaCl	14	1.20949	0.133563	288.347	9.05559	7.26863e-13
Control + H - NaCl + B	14	1.3061	0.133563	288.347	9.77891	7.29083e-13
Control + H - NaCl + C	14	0.40032	0.133563	288.347	2.99725	0.176778
Control + H - NaCl + D	14	-0.060808	0.139864	295.165	-0.434765	1
Control + H - NaCl + F	14	0.195369	0.133563	288.347	1.46275	0.985696
Control + H - NaCl + H	14	-0.292684	0.133563	288.347	-2.19136	0.70252
Control + H - NaCl + O	14	-0.315916	0.133563	288.347	-2.36531	0.575284
Control + H - NaCl + P	14	-0.0188445	0.139917	293.856	-0.134684	1
Control + O - Control + P	14	0.184141	0.133563	288.347	1.37868	0.992032
Control + O - NaCl	14	1.42799	0.133563	288.347	10.6915	6.98552e-13
Control + O - NaCl + B	14	1.5246	0.133563	288.347	11.4149	6.16507e-13
Control + O - NaCl + C	14	0.618822	0.133563	288.347	4.6332	0.000597898
Control + O - NaCl + D	14	0.157694	0.139864	295.165	1.12748	0.999112
Control + O - NaCl + F	14	0.413871	0.133563	288.347	3.09871	0.137415
Control + O - NaCl + H	14	-0.0741819	0.133563	288.347	-0.555409	1
Control + O - NaCl + O	14	-0.0974143	0.133563	288.347	-0.729353	0.999996
Control + O - NaCl + P	14	0.199658	0.139917	293.856	1.42697	0.988774
Control + P - NaCl	14	1.24385	0.133563	288.347	9.31286	7.22422e-13
Control + P - NaCl + B	14	1.34046	0.133563	288.347	10.0362	7.28417e-13
Control + P - NaCl + C	14	0.434682	0.133563	288.347	3.25451	0.0905335
Control + P - NaCl + D	14	-0.0264465	0.139864	295.165	-0.189087	1
Control + P - NaCl + F	14	0.229731	0.133563	288.347	1.72002	0.940045
Control + P - NaCl + H	14	-0.258322	0.133563	288.347	-1.93409	0.857893
Control + P - NaCl + O	14	-0.281555	0.133563	288.347	-2.10804	0.758554
Control + P - NaCl + P	14	0.015517	0.139917	293.856	0.110902	1
NaCl - NaCl + B	14	0.0966091	0.133563	288.347	0.723324	0.999997
NaCl - NaCl + C	14	-0.809168	0.133563	288.347	-6.05834	5.0936e-07
NaCl - NaCl + D	14	-1.2703	0.139864	295.165	-9.08236	8.20122e-13
NaCl - NaCl + F	14	-1.01412	0.133563	288.347	-7.59283	5.33001e-11
NaCl - NaCl + H	14	-1.50217	0.133563	288.347	-11.2469	6.34715e-13
NaCl - NaCl + O	14	-1.5254	0.133563	288.347	-11.4209	6.15397e-13
NaCl - NaCl + P	14	-1.22833	0.139917	293.856	-8.77902	8.68083e-13
NaCl + B - NaCl + C	14	-0.905777	0.133563	288.347	-6.78167	8.05283e-09
NaCl + B - NaCl + D	14	-1.36691	0.139864	295.165	-9.77309	8.2423e-13
NaCl + B - NaCl + F	14	-1.11073	0.133563	288.347	-8.31616	1.17761e-12
NaCl + B - NaCl + H	14	-1.59878	0.133563	288.347	-11.9703	5.81646e-13
NaCl + B - NaCl + O	14	-1.62201	0.133563	288.347	-12.1442	5.78981e-13
NaCl + B - NaCl + P	14	-1.32494	0.139917	293.856	-9.46949	8.45102e-13
NaCl + C - NaCl + D	14	-0.461128	0.139864	295.165	-3.29697	0.0801684
NaCl + C - NaCl + F	14	-0.204951	0.133563	288.347	-1.53449	0.977561
NaCl + C - NaCl + H	14	-0.693004	0.133563	288.347	-5.18861	4.60917e-05
NaCl + C - NaCl + O	14	-0.716236	0.133563	288.347	-5.36255	1.95948e-05
NaCl + C - NaCl + P	14	-0.419165	0.139917	293.856	-2.99581	0.177247
NaCl + D - NaCl + F	14	0.256177	0.139864	295.165	1.83162	0.902966
NaCl + D - NaCl + H	14	-0.231876	0.139864	295.165	-1.65787	0.955725
NaCl + D - NaCl + O	14	-0.255108	0.139864	295.165	-1.82397	0.9059
NaCl + D - NaCl + P	14	0.0419635	0.145944	299.719	0.287531	1
NaCl + F - NaCl + H	14	-0.488053	0.133563	288.347	-3.65412	0.0265765
NaCl + F - NaCl + O	14	-0.511286	0.133563	288.347	-3.82806	0.0146239
NaCl + F - NaCl + P	14	-0.214214	0.139917	293.856	-1.53101	0.978046
NaCl + H - NaCl + O	14	-0.0232325	0.133563	288.347	-0.173944	1
NaCl + H - NaCl + P	14	0.273839	0.139917	293.856	1.95716	0.846364
NaCl + O - NaCl + P	14	0.297072	0.139917	293.856	2.1232	0.74873
Control - Control + B	17	-0.135366	0.140406	232.528	-0.964108	0.999861
Control - Control + C	17	-0.164254	0.146744	242.012	-1.11933	0.999168
Control - Control + D	17	-1.35923	0.140406	232.528	-9.68074	3.69482e-13
Control - Control + F	17	-1.42281	0.140406	232.528	-10.1335	3.68594e-13
Control - Control + H	17	-1.39311	0.140406	232.528	-9.92202	3.67595e-13
Control - Control + O	17	-1.452	0.140406	232.528	-10.3415	3.62821e-13
Control - Control + P	17	-1.20771	0.140406	232.528	-8.60155	5.11258e-13
Control - NaCl	17	0.078296	0.140406	232.528	0.557641	1
Control - NaCl + B	17	-0.109147	0.140406	232.528	-0.777366	0.999991
Control - NaCl + C	17	-1.03152	0.140406	232.528	-7.34673	4.0736e-10
Control - NaCl + D	17	-1.41073	0.147079	237.061	-9.59165	1.8241e-13
Control - NaCl + F	17	-1.23317	0.140406	232.528	-8.7829	4.18443e-13
Control - NaCl + H	17	-1.59312	0.140406	232.528	-11.3466	2.71561e-13
Control - NaCl + O	17	-1.5325	0.140406	232.528	-10.9148	3.19189e-13
Control - NaCl + P	17	-1.4045	0.147111	236.448	-9.5472	1.1513e-13
Control + B - Control + C	17	-0.0288875	0.146744	242.012	-0.196857	1
Control + B - Control + D	17	-1.22387	0.140406	232.528	-8.71663	4.36762e-13
Control + B - Control + F	17	-1.28744	0.140406	232.528	-9.16941	3.70481e-13
Control + B - Control + H	17	-1.25774	0.140406	232.528	-8.95791	3.81806e-13
Control + B - Control + O	17	-1.31664	0.140406	232.528	-9.37735	3.7037e-13
Control + B - Control + P	17	-1.07234	0.140406	232.528	-7.63745	6.86842e-11
Control + B - NaCl	17	0.213662	0.140406	232.528	1.52175	0.978978
Control + B - NaCl + B	17	0.0262197	0.140406	232.528	0.186742	1
Control + B - NaCl + C	17	-0.896157	0.140406	232.528	-6.38262	1.10833e-07
Control + B - NaCl + D	17	-1.27536	0.147079	237.061	-8.67129	2.67342e-13
Control + B - NaCl + F	17	-1.0978	0.140406	232.528	-7.81879	2.23674e-11
Control + B - NaCl + H	17	-1.45776	0.140406	232.528	-10.3824	3.60378e-13
Control + B - NaCl + O	17	-1.39713	0.140406	232.528	-9.95067	3.6493e-13
Control + B - NaCl + P	17	-1.26913	0.147111	236.448	-8.62704	2.20157e-13
Control + C - Control + D	17	-1.19498	0.146744	242.012	-8.1433	2.70672e-12
Control + C - Control + F	17	-1.25855	0.146744	242.012	-8.57653	3.8447e-13
Control + C - Control + H	17	-1.22886	0.146744	242.012	-8.37416	7.917e-13
Control + C - Control + O	17	-1.28775	0.146744	242.012	-8.77549	2.72449e-13
Control + C - Control + P	17	-1.04345	0.146744	242.012	-7.11073	1.54893e-09
Control + C - NaCl	17	0.24255	0.146744	242.012	1.65288	0.956486
Control + C - NaCl + B	17	0.0551072	0.146744	242.012	0.375533	1
Control + C - NaCl + C	17	-0.867269	0.146744	242.012	-5.91009	1.3646e-06
Control + C - NaCl + D	17	-1.24647	0.15314	245.579	-8.1394	2.61513e-12
Control + C - NaCl + F	17	-1.06892	0.146744	242.012	-7.28424	5.43759e-10
Control + C - NaCl + H	17	-1.42887	0.146744	242.012	-9.73717	2.3781e-13
Control + C - NaCl + O	17	-1.36825	0.146744	242.012	-9.32405	2.357e-13
Control + C - NaCl + P	17	-1.24025	0.153172	244.998	-8.09709	3.34222e-12
Control + D - Control + F	17	-0.0635732	0.140406	232.528	-0.452782	1
Control + D - Control + H	17	-0.0338771	0.140406	232.528	-0.24128	1
Control + D - Control + O	17	-0.0927693	0.140406	232.528	-0.660723	0.999999
Control + D - Control + P	17	0.151524	0.140406	232.528	1.07919	0.999455
Control + D - NaCl	17	1.43753	0.140406	232.528	10.2384	3.7037e-13
Control + D - NaCl + B	17	1.25009	0.140406	232.528	8.90337	3.92242e-13
Control + D - NaCl + C	17	0.327709	0.140406	232.528	2.33401	0.598913
Control + D - NaCl + D	17	-0.0514941	0.147079	237.061	-0.350113	1
Control + D - NaCl + F	17	0.126062	0.140406	232.528	0.897843	0.999943
Control + D - NaCl + H	17	-0.23389	0.140406	232.528	-1.66581	0.953474
Control + D - NaCl + O	17	-0.173267	0.140406	232.528	-1.23404	0.997486
Control + D - NaCl + P	17	-0.0452678	0.147111	236.448	-0.307712	1
Control + F - Control + H	17	0.0296961	0.140406	232.528	0.211502	1
Control + F - Control + O	17	-0.0291961	0.140406	232.528	-0.207941	1
Control + F - Control + P	17	0.215097	0.140406	232.528	1.53197	0.977644
Control + F - NaCl	17	1.5011	0.140406	232.528	10.6912	3.41727e-13
Control + F - NaCl + B	17	1.31366	0.140406	232.528	9.35615	3.74145e-13
Control + F - NaCl + C	17	0.391282	0.140406	232.528	2.7868	0.2842
Control + F - NaCl + D	17	0.0120791	0.147079	237.061	0.082127	1
Control + F - NaCl + F	17	0.189636	0.140406	232.528	1.35062	0.993441
Control + F - NaCl + H	17	-0.170317	0.140406	232.528	-1.21303	0.99792
Control + F - NaCl + O	17	-0.109694	0.140406	232.528	-0.78126	0.999991
Control + F - NaCl + P	17	0.0183054	0.147111	236.448	0.124432	1
Control + H - Control + O	17	-0.0588923	0.140406	232.528	-0.419443	1
Control + H - Control + P	17	0.185401	0.140406	232.528	1.32046	0.99481
Control + H - NaCl	17	1.47141	0.140406	232.528	10.4797	3.55938e-13
Control + H - NaCl + B	17	1.28396	0.140406	232.528	9.14465	3.74478e-13
Control + H - NaCl + C	17	0.361586	0.140406	232.528	2.57529	0.421118
Control + H - NaCl + D	17	-0.017617	0.147079	237.061	-0.11978	1
Control + H - NaCl + F	17	0.159939	0.140406	232.528	1.13912	0.998977
Control + H - NaCl + H	17	-0.200013	0.140406	232.528	-1.42453	0.988795
Control + H - NaCl + O	17	-0.13939	0.140406	232.528	-0.992763	0.999801
Control + H - NaCl + P	17	-0.0113908	0.147111	236.448	-0.0774297	1
Control + O - Control + P	17	0.244293	0.140406	232.528	1.73991	0.933832
Control + O - NaCl	17	1.5303	0.140406	232.528	10.8991	3.21521e-13
Control + O - NaCl + B	17	1.34285	0.140406	232.528	9.5641	3.72147e-13
Control + O - NaCl + C	17	0.420479	0.140406	232.528	2.99474	0.179467
Control + O - NaCl + D	17	0.0412752	0.147079	237.061	0.280634	1
Control + O - NaCl + F	17	0.218832	0.140406	232.528	1.55857	0.973862
Control + O - NaCl + H	17	-0.141121	0.140406	232.528	-1.00509	0.999768
Control + O - NaCl + O	17	-0.0804974	0.140406	232.528	-0.57332	1
Control + O - NaCl + P	17	0.0475015	0.147111	236.448	0.322895	1
Control + P - NaCl	17	1.286	0.140406	232.528	9.15919	3.71925e-13
Control + P - NaCl + B	17	1.09856	0.140406	232.528	7.82419	2.16358e-11
Control + P - NaCl + C	17	0.176185	0.140406	232.528	1.25483	0.996985
Control + P - NaCl + D	17	-0.203018	0.147079	237.061	-1.38034	0.991825
Control + P - NaCl + F	17	-0.0254615	0.140406	232.528	-0.181342	1
Control + P - NaCl + H	17	-0.385414	0.140406	232.528	-2.745	0.309043
Control + P - NaCl + O	17	-0.324791	0.140406	232.528	-2.31323	0.614354
Control + P - NaCl + P	17	-0.196792	0.147111	236.448	-1.33771	0.994066
NaCl - NaCl + B	17	-0.187443	0.140406	232.528	-1.33501	0.994183
NaCl - NaCl + C	17	-1.10982	0.140406	232.528	-7.90437	1.3199e-11
NaCl - NaCl + D	17	-1.48902	0.147079	237.061	-10.124	1.79301e-13
NaCl - NaCl + F	17	-1.31147	0.140406	232.528	-9.34054	3.76588e-13
NaCl - NaCl + H	17	-1.67142	0.140406	232.528	-11.9042	2.31815e-13
NaCl - NaCl + O	17	-1.6108	0.140406	232.528	-11.4724	2.58904e-13
NaCl - NaCl + P	17	-1.4828	0.147111	236.448	-10.0794	1.06026e-13
NaCl + B - NaCl + C	17	-0.922376	0.140406	232.528	-6.56936	3.89372e-08
NaCl + B - NaCl + D	17	-1.30158	0.147079	237.061	-8.84956	2.00617e-13
NaCl + B - NaCl + F	17	-1.12402	0.140406	232.528	-8.00553	7.12697e-12
NaCl + B - NaCl + H	17	-1.48398	0.140406	232.528	-10.5692	3.50053e-13
NaCl + B - NaCl + O	17	-1.42335	0.140406	232.528	-10.1374	3.67373e-13
NaCl + B - NaCl + P	17	-1.29535	0.147111	236.448	-8.80527	1.46994e-13
NaCl + C - NaCl + D	17	-0.379203	0.147079	237.061	-2.57824	0.418959
NaCl + C - NaCl + F	17	-0.201647	0.140406	232.528	-1.43617	0.987866
NaCl + C - NaCl + H	17	-0.561599	0.140406	232.528	-3.99983	0.00819787
NaCl + C - NaCl + O	17	-0.500976	0.140406	232.528	-3.56806	0.0361634
NaCl + C - NaCl + P	17	-0.372977	0.147111	236.448	-2.53534	0.449575
NaCl + D - NaCl + F	17	0.177556	0.147079	237.061	1.20722	0.998031
NaCl + D - NaCl + H	17	-0.182396	0.147079	237.061	-1.24013	0.997352
NaCl + D - NaCl + O	17	-0.121773	0.147079	237.061	-0.827943	0.99998
NaCl + D - NaCl + P	17	0.00622625	0.153493	240.366	0.0405638	1
NaCl + F - NaCl + H	17	-0.359952	0.140406	232.528	-2.56366	0.429357
NaCl + F - NaCl + O	17	-0.299329	0.140406	232.528	-2.13189	0.742625
NaCl + F - NaCl + P	17	-0.17133	0.147111	236.448	-1.16463	0.998684
NaCl + H - NaCl + O	17	0.0606232	0.140406	232.528	0.431771	1
NaCl + H - NaCl + P	17	0.188622	0.147111	236.448	1.28217	0.996202
NaCl + O - NaCl + P	17	0.127999	0.147111	236.448	0.870083	0.999962
Control - Control + B	19	0.359332	0.148696	186.989	2.41655	0.537765
Control - Control + C	19	0.74197	0.155392	194.351	4.77482	0.000388915
Control - Control + D	19	0.271239	0.148696	186.989	1.82412	0.904566
Control - Control + F	19	0.0810064	0.148696	186.989	0.544778	1
Control - Control + H	19	0.23038	0.148696	186.989	1.54934	0.974877
Control - Control + O	19	-0.0705201	0.148696	186.989	-0.474256	1
Control - Control + P	19	0.257935	0.148696	186.989	1.73465	0.934791
Control - NaCl	19	-0.0991027	0.148696	186.989	-0.666478	0.999999
Control - NaCl + B	19	0.453821	0.148696	186.989	3.052	0.158285
Control - NaCl + C	19	0.215522	0.148696	186.989	1.44941	0.986509
Control - NaCl + D	19	0.269126	0.155754	190.669	1.72789	0.936827
Control - NaCl + F	19	0.383845	0.148696	186.989	2.5814	0.41805
Control - NaCl + H	19	-0.214292	0.148696	186.989	-1.44114	0.987234
Control - NaCl + O	19	-0.245255	0.148696	186.989	-1.64937	0.956696
Control - NaCl + P	19	-0.00957192	0.155771	190.421	-0.0614489	1
Control + B - Control + C	19	0.382638	0.155392	194.351	2.4624	0.503669
Control + B - Control + D	19	-0.0880931	0.148696	186.989	-0.592437	1
Control + B - Control + F	19	-0.278326	0.148696	186.989	-1.87178	0.885259
Control + B - Control + H	19	-0.128952	0.148696	186.989	-0.867216	0.999962
Control + B - Control + O	19	-0.429852	0.148696	186.989	-2.89081	0.22982
Control + B - Control + P	19	-0.101397	0.148696	186.989	-0.681907	0.999998
Control + B - NaCl	19	-0.458435	0.148696	186.989	-3.08303	0.146656
Control + B - NaCl + B	19	0.0944891	0.148696	186.989	0.635451	0.999999
Control + B - NaCl + C	19	-0.14381	0.148696	186.989	-0.967142	0.999851
Control + B - NaCl + D	19	-0.0902059	0.155754	190.669	-0.579155	1
Control + B - NaCl + F	19	0.0245126	0.148696	186.989	0.16485	1
Control + B - NaCl + H	19	-0.573624	0.148696	186.989	-3.8577	0.0143642
Control + B - NaCl + O	19	-0.604587	0.148696	186.989	-4.06592	0.00682359
Control + B - NaCl + P	19	-0.368904	0.155771	190.421	-2.36825	0.57368
Control + C - Control + D	19	-0.470731	0.155392	194.351	-3.02931	0.166844
Control + C - Control + F	19	-0.660964	0.155392	194.351	-4.25352	0.00331596
Control + C - Control + H	19	-0.51159	0.155392	194.351	-3.29225	0.0842213
Control + C - Control + O	19	-0.81249	0.155392	194.351	-5.22864	5.03057e-05
Control + C - Control + P	19	-0.484035	0.155392	194.351	-3.11492	0.135024
Control + C - NaCl	19	-0.841073	0.155392	194.351	-5.41258	2.10433e-05
Control + C - NaCl + B	19	-0.288149	0.155392	194.351	-1.85433	0.892715
Control + C - NaCl + C	19	-0.526449	0.155392	194.351	-3.38787	0.0641308
Control + C - NaCl + D	19	-0.472844	0.162159	197.303	-2.91592	0.216905
Control + C - NaCl + F	19	-0.358126	0.155392	194.351	-2.30465	0.620782
Control + C - NaCl + H	19	-0.956263	0.155392	194.351	-6.15386	5.03122e-07
Control + C - NaCl + O	19	-0.987225	0.155392	194.351	-6.35311	1.74531e-07
Control + C - NaCl + P	19	-0.751542	0.162175	197.066	-4.63414	0.000703964
Control + D - Control + F	19	-0.190233	0.148696	186.989	-1.27934	0.996204
Control + D - Control + H	19	-0.0408586	0.148696	186.989	-0.274779	1
Control + D - Control + O	19	-0.341759	0.148696	186.989	-2.29837	0.625414
Control + D - Control + P	19	-0.0133038	0.148696	186.989	-0.0894694	1
Control + D - NaCl	19	-0.370342	0.148696	186.989	-2.49059	0.483104
Control + D - NaCl + B	19	0.182582	0.148696	186.989	1.22789	0.997564
Control + D - NaCl + C	19	-0.0557172	0.148696	186.989	-0.374705	1
Control + D - NaCl + D	19	-0.00211278	0.155754	190.669	-0.0135648	1
Control + D - NaCl + F	19	0.112606	0.148696	186.989	0.757288	0.999994
Control + D - NaCl + H	19	-0.485531	0.148696	186.989	-3.26526	0.091084
Control + D - NaCl + O	19	-0.516493	0.148696	186.989	-3.47348	0.0499941
Control + D - NaCl + P	19	-0.280811	0.155771	190.421	-1.80272	0.912555
Control + F - Control + H	19	0.149374	0.148696	186.989	1.00456	0.999763
Control + F - Control + O	19	-0.151526	0.148696	186.989	-1.01903	0.999718
Control + F - Control + P	19	0.176929	0.148696	186.989	1.18987	0.99828
Control + F - NaCl	19	-0.180109	0.148696	186.989	-1.21126	0.997904
Control + F - NaCl + B	19	0.372815	0.148696	186.989	2.50723	0.470984
Control + F - NaCl + C	19	0.134515	0.148696	186.989	0.904633	0.999936
Control + F - NaCl + D	19	0.18812	0.155754	190.669	1.2078	0.997974
Control + F - NaCl + F	19	0.302838	0.148696	186.989	2.03663	0.801431
Control + F - NaCl + H	19	-0.295299	0.148696	186.989	-1.98592	0.829929
Control + F - NaCl + O	19	-0.326261	0.148696	186.989	-2.19415	0.700067
Control + F - NaCl + P	19	-0.0905783	0.155771	190.421	-0.581485	1
Control + H - Control + O	19	-0.3009	0.148696	186.989	-2.02359	0.808972
Control + H - Control + P	19	0.0275548	0.148696	186.989	0.18531	1
Control + H - NaCl	19	-0.329483	0.148696	186.989	-2.21581	0.684912
Control + H - NaCl + B	19	0.223441	0.148696	186.989	1.50267	0.981015
Control + H - NaCl + C	19	-0.0148586	0.148696	186.989	-0.0999257	1
Control + H - NaCl + D	19	0.0387458	0.155754	190.669	0.248762	1
Control + H - NaCl + F	19	0.153464	0.148696	186.989	1.03207	0.999671
Control + H - NaCl + H	19	-0.444673	0.148696	186.989	-2.99048	0.183359
Control + H - NaCl + O	19	-0.475635	0.148696	186.989	-3.1987	0.108984
Control + H - NaCl + P	19	-0.239952	0.155771	190.421	-1.54042	0.976181
Control + O - Control + P	19	0.328455	0.148696	186.989	2.2089	0.689771
Control + O - NaCl	19	-0.0285826	0.148696	186.989	-0.192221	1
Control + O - NaCl + B	19	0.524341	0.148696	186.989	3.52626	0.0425633
Control + O - NaCl + C	19	0.286042	0.148696	186.989	1.92367	0.861673
Control + O - NaCl + D	19	0.339646	0.155754	190.669	2.18065	0.709416
Control + O - NaCl + F	19	0.454365	0.148696	186.989	3.05566	0.15688
Control + O - NaCl + H	19	-0.143772	0.148696	186.989	-0.966886	0.999852
Control + O - NaCl + O	19	-0.174734	0.148696	186.989	-1.17511	0.998505
Control + O - NaCl + P	19	0.0609482	0.155771	190.421	0.391269	1
Control + P - NaCl	19	-0.357038	0.148696	186.989	-2.40112	0.549242
Control + P - NaCl + B	19	0.195886	0.148696	186.989	1.31736	0.99483
Control + P - NaCl + C	19	-0.0424134	0.148696	186.989	-0.285235	1
Control + P - NaCl + D	19	0.011191	0.155754	190.669	0.0718502	1
Control + P - NaCl + F	19	0.125909	0.148696	186.989	0.846757	0.999972
Control + P - NaCl + H	19	-0.472227	0.148696	186.989	-3.17579	0.115763
Control + P - NaCl + O	19	-0.50319	0.148696	186.989	-3.38401	0.065146
Control + P - NaCl + P	19	-0.267507	0.155771	190.421	-1.71731	0.939814
NaCl - NaCl + B	19	0.552924	0.148696	186.989	3.71848	0.0230209
NaCl - NaCl + C	19	0.314624	0.148696	186.989	2.11589	0.752594
NaCl - NaCl + D	19	0.368229	0.155754	190.669	2.36416	0.576713
NaCl - NaCl + F	19	0.482947	0.148696	186.989	3.24788	0.095509
NaCl - NaCl + H	19	-0.11519	0.148696	186.989	-0.774664	0.999991
NaCl - NaCl + O	19	-0.146152	0.148696	186.989	-0.98289	0.999818
NaCl - NaCl + P	19	0.0895307	0.155771	190.421	0.57476	1
NaCl + B - NaCl + C	19	-0.238299	0.148696	186.989	-1.60259	0.966122
NaCl + B - NaCl + D	19	-0.184695	0.155754	190.669	-1.18581	0.998349
NaCl + B - NaCl + F	19	-0.0699765	0.148696	186.989	-0.470601	1
NaCl + B - NaCl + H	19	-0.668113	0.148696	186.989	-4.49315	0.0012973
NaCl + B - NaCl + O	19	-0.699076	0.148696	186.989	-4.70137	0.000544613
NaCl + B - NaCl + P	19	-0.463393	0.155771	190.421	-2.97484	0.190001
NaCl + C - NaCl + D	19	0.0536044	0.155754	190.669	0.34416	1
NaCl + C - NaCl + F	19	0.168323	0.148696	186.989	1.13199	0.999023
NaCl + C - NaCl + H	19	-0.429814	0.148696	186.989	-2.89055	0.229949
NaCl + C - NaCl + O	19	-0.460776	0.148696	186.989	-3.09878	0.141008
NaCl + C - NaCl + P	19	-0.225094	0.155771	190.421	-1.44503	0.986915
NaCl + D - NaCl + F	19	0.114719	0.155754	190.669	0.736535	0.999996
NaCl + D - NaCl + H	19	-0.483418	0.155754	190.669	-3.10372	0.139055
NaCl + D - NaCl + O	19	-0.514381	0.155754	190.669	-3.30251	0.0819753
NaCl + D - NaCl + P	19	-0.278698	0.162522	193.595	-1.71483	0.940562
NaCl + F - NaCl + H	19	-0.598137	0.148696	186.989	-4.02255	0.00799757
NaCl + F - NaCl + O	19	-0.629099	0.148696	186.989	-4.23077	0.00366955
NaCl + F - NaCl + P	19	-0.393417	0.155771	190.421	-2.52562	0.457597
NaCl + H - NaCl + O	19	-0.0309623	0.148696	186.989	-0.208225	1
NaCl + H - NaCl + P	19	0.20472	0.155771	190.421	1.31424	0.994965
NaCl + O - NaCl + P	19	0.235683	0.155771	190.421	1.51301	0.979792
Control - Control + B	21	-0.184561	0.163353	139.691	-1.12983	0.999001
Control - Control + C	21	0.127239	0.170615	145.275	0.745768	0.999995
Control - Control + D	21	-1.31255	0.163353	139.691	-8.03504	4.20117e-11
Control - Control + F	21	-1.36499	0.163353	139.691	-8.35608	7.06757e-12
Control - Control + H	21	-1.07781	0.163353	139.691	-6.59806	9.42454e-08
Control - Control + O	21	-1.42256	0.163353	139.691	-8.70851	1.09757e-12
Control - Control + P	21	-1.24076	0.163353	139.691	-7.59556	4.74126e-10
Control - NaCl	21	-0.0351521	0.163353	139.691	-0.215191	1
Control - NaCl + B	21	-0.103771	0.163353	139.691	-0.635255	0.999999
Control - NaCl + C	21	-0.931621	0.163353	139.691	-5.70311	7.7972e-06
Control - NaCl + D	21	-1.48154	0.171012	142.991	-8.66335	1.2168e-12
Control - NaCl + F	21	-1.24263	0.163353	139.691	-7.60701	4.45392e-10
Control - NaCl + H	21	-1.36459	0.163353	139.691	-8.35364	7.16338e-12
Control - NaCl + O	21	-1.35994	0.163353	139.691	-8.32519	8.38607e-12
Control - NaCl + P	21	-1.29534	0.177408	160.898	-7.30151	1.47954e-09
Control + B - Control + C	21	0.311801	0.170615	145.275	1.82751	0.902267
Control + B - Control + D	21	-1.12799	0.163353	139.691	-6.90521	1.91565e-08
Control + B - Control + F	21	-1.18043	0.163353	139.691	-7.22625	3.495e-09
Control + B - Control + H	21	-0.893252	0.163353	139.691	-5.46823	2.32782e-05
Control + B - Control + O	21	-1.238	0.163353	139.691	-7.57868	5.19908e-10
Control + B - Control + P	21	-1.0562	0.163353	139.691	-6.46573	1.85131e-07
Control + B - NaCl	21	0.149409	0.163353	139.691	0.91464	0.999922
Control + B - NaCl + B	21	0.0807905	0.163353	139.691	0.494576	1
Control + B - NaCl + C	21	-0.747059	0.163353	139.691	-4.57328	0.00110305
Control + B - NaCl + D	21	-1.29698	0.171012	142.991	-7.58413	4.65404e-10
Control + B - NaCl + F	21	-1.05807	0.163353	139.691	-6.47718	1.74678e-07
Control + B - NaCl + H	21	-1.18003	0.163353	139.691	-7.22381	3.54095e-09
Control + B - NaCl + O	21	-1.17538	0.163353	139.691	-7.19535	4.12288e-09
Control + B - NaCl + P	21	-1.11078	0.177408	160.898	-6.26119	3.94269e-07
Control + C - Control + D	21	-1.43979	0.170615	145.275	-8.43881	3.75e-12
Control + C - Control + F	21	-1.49223	0.170615	145.275	-8.74619	7.64944e-13
Control + C - Control + H	21	-1.20505	0.170615	145.275	-7.063	7.49735e-09
Control + C - Control + O	21	-1.5498	0.170615	145.275	-9.08362	2.41807e-13
Control + C - Control + P	21	-1.368	0.170615	145.275	-8.01804	3.94046e-11
Control + C - NaCl	21	-0.162391	0.170615	145.275	-0.9518	0.999872
Control + C - NaCl + B	21	-0.23101	0.170615	145.275	-1.35399	0.992942
Control + C - NaCl + C	21	-1.05886	0.170615	145.275	-6.20614	6.36019e-07
Control + C - NaCl + D	21	-1.60878	0.177962	148.015	-9.04002	2.69118e-13
Control + C - NaCl + F	21	-1.36987	0.170615	145.275	-8.029	3.70521e-11
Control + C - NaCl + H	21	-1.49183	0.170615	145.275	-8.74385	7.73825e-13
Control + C - NaCl + O	21	-1.48718	0.170615	145.275	-8.71661	8.80185e-13
Control + C - NaCl + P	21	-1.42258	0.184116	164.984	-7.72656	1.22274e-10
Control + D - Control + F	21	-0.0524432	0.163353	139.691	-0.321042	1
Control + D - Control + H	21	0.234735	0.163353	139.691	1.43698	0.987227
Control + D - Control + O	21	-0.110014	0.163353	139.691	-0.673476	0.999999
Control + D - Control + P	21	0.0717894	0.163353	139.691	0.439474	1
Control + D - NaCl	21	1.2774	0.163353	139.691	7.81985	1.38365e-10
Control + D - NaCl + B	21	1.20878	0.163353	139.691	7.39978	1.37404e-09
Control + D - NaCl + C	21	0.380927	0.163353	139.691	2.33193	0.601027
Control + D - NaCl + D	21	-0.168992	0.171012	142.991	-0.988185	0.999797
Control + D - NaCl + F	21	0.0699196	0.163353	139.691	0.428027	1
Control + D - NaCl + H	21	-0.0520446	0.163353	139.691	-0.318602	1
Control + D - NaCl + O	21	-0.0473963	0.163353	139.691	-0.290147	1
Control + D - NaCl + P	21	0.0172041	0.177408	160.898	0.0969751	1
Control + F - Control + H	21	0.287178	0.163353	139.691	1.75802	0.926584
Control + F - Control + O	21	-0.0575711	0.163353	139.691	-0.352434	1
Control + F - Control + P	21	0.124233	0.163353	139.691	0.760516	0.999993
Control + F - NaCl	21	1.32984	0.163353	139.691	8.14089	2.33241e-11
Control + F - NaCl + B	21	1.26122	0.163353	139.691	7.72083	2.38701e-10
Control + F - NaCl + C	21	0.433371	0.163353	139.691	2.65297	0.371752
Control + F - NaCl + D	21	-0.116549	0.171012	142.991	-0.681522	0.999998
Control + F - NaCl + F	21	0.122363	0.163353	139.691	0.749069	0.999994
Control + F - NaCl + H	21	0.000398636	0.163353	139.691	0.00244033	1
Control + F - NaCl + O	21	0.00504684	0.163353	139.691	0.0308953	1
Control + F - NaCl + P	21	0.0696473	0.177408	160.898	0.392583	1
Control + H - Control + O	21	-0.344749	0.163353	139.691	-2.11045	0.755259
Control + H - Control + P	21	-0.162945	0.163353	139.691	-0.997503	0.999771
Control + H - NaCl	21	1.04266	0.163353	139.691	6.38287	2.81515e-07
Control + H - NaCl + B	21	0.974043	0.163353	139.691	5.96281	2.24976e-06
Control + H - NaCl + C	21	0.146193	0.163353	139.691	0.89495	0.999941
Control + H - NaCl + D	21	-0.403726	0.171012	142.991	-2.3608	0.57975
Control + H - NaCl + F	21	-0.164815	0.163353	139.691	-1.00895	0.999737
Control + H - NaCl + H	21	-0.286779	0.163353	139.691	-1.75558	0.927359
Control + H - NaCl + O	21	-0.282131	0.163353	139.691	-1.72712	0.93599
Control + H - NaCl + P	21	-0.21753	0.177408	160.898	-1.22616	0.997555
Control + O - Control + P	21	0.181804	0.163353	139.691	1.11295	0.99916
Control + O - NaCl	21	1.38741	0.163353	139.691	8.49332	3.34488e-12
Control + O - NaCl + B	21	1.31879	0.163353	139.691	8.07326	3.39667e-11
Control + O - NaCl + C	21	0.490942	0.163353	139.691	3.0054	0.180502
Control + O - NaCl + D	21	-0.0589774	0.171012	142.991	-0.344873	1
Control + O - NaCl + F	21	0.179934	0.163353	139.691	1.1015	0.999254
Control + O - NaCl + H	21	0.0579697	0.163353	139.691	0.354874	1
Control + O - NaCl + O	21	0.0626179	0.163353	139.691	0.383329	1
Control + O - NaCl + P	21	0.127218	0.177408	160.898	0.717097	0.999997
Control + P - NaCl	21	1.20561	0.163353	139.691	7.38037	1.52598e-09
Control + P - NaCl + B	21	1.13699	0.163353	139.691	6.96031	1.43414e-08
Control + P - NaCl + C	21	0.309138	0.163353	139.691	1.89245	0.874979
Control + P - NaCl + D	21	-0.240781	0.171012	142.991	-1.40798	0.989551
Control + P - NaCl + F	21	-0.00186984	0.163353	139.691	-0.0114466	1
Control + P - NaCl + H	21	-0.123834	0.163353	139.691	-0.758076	0.999993
Control + P - NaCl + O	21	-0.119186	0.163353	139.691	-0.729621	0.999996
Control + P - NaCl + P	21	-0.0545853	0.177408	160.898	-0.307683	1
NaCl - NaCl + B	21	-0.0686188	0.163353	139.691	-0.420064	1
NaCl - NaCl + C	21	-0.896468	0.163353	139.691	-5.48792	2.12636e-05
NaCl - NaCl + D	21	-1.44639	0.171012	142.991	-8.4578	3.612e-12
NaCl - NaCl + F	21	-1.20748	0.163353	139.691	-7.39182	1.43447e-09
NaCl - NaCl + H	21	-1.32944	0.163353	139.691	-8.13845	2.36423e-11
NaCl - NaCl + O	21	-1.32479	0.163353	139.691	-8.10999	2.76998e-11
NaCl - NaCl + P	21	-1.26019	0.177408	160.898	-7.10337	4.43607e-09
NaCl + B - NaCl + C	21	-0.82785	0.163353	139.691	-5.06786	0.000139561
NaCl + B - NaCl + D	21	-1.37777	0.171012	142.991	-8.05655	3.37956e-11
NaCl + B - NaCl + F	21	-1.13886	0.163353	139.691	-6.97176	1.35025e-08
NaCl + B - NaCl + H	21	-1.26082	0.163353	139.691	-7.71838	2.41924e-10
NaCl + B - NaCl + O	21	-1.25617	0.163353	139.691	-7.68993	2.82826e-10
NaCl + B - NaCl + P	21	-1.19157	0.177408	160.898	-6.71658	3.61905e-08
NaCl + C - NaCl + D	21	-0.549919	0.171012	142.991	-3.21567	0.107113
NaCl + C - NaCl + F	21	-0.311008	0.163353	139.691	-1.9039	0.86977
NaCl + C - NaCl + H	21	-0.432972	0.163353	139.691	-2.65053	0.373358
NaCl + C - NaCl + O	21	-0.428324	0.163353	139.691	-2.62207	0.392316
NaCl + C - NaCl + P	21	-0.363723	0.177408	160.898	-2.05021	0.792919
NaCl + D - NaCl + F	21	0.238911	0.171012	142.991	1.39704	0.990324
NaCl + D - NaCl + H	21	0.116947	0.171012	142.991	0.683853	0.999998
NaCl + D - NaCl + O	21	0.121595	0.171012	142.991	0.711033	0.999997
NaCl + D - NaCl + P	21	0.186196	0.184484	162.548	1.00928	0.999743
NaCl + F - NaCl + H	21	-0.121964	0.163353	139.691	-0.746629	0.999994
NaCl + F - NaCl + O	21	-0.117316	0.163353	139.691	-0.718174	0.999997
NaCl + F - NaCl + P	21	-0.0527155	0.177408	160.898	-0.297143	1
NaCl + H - NaCl + O	21	0.00464821	0.163353	139.691	0.028455	1
NaCl + H - NaCl + P	21	0.0692487	0.177408	160.898	0.390336	1
NaCl + O - NaCl + P	21	0.0646005	0.177408	160.898	0.364136	1
Control - Control + B	24	-0.190455	0.13716	200.542	-1.38856	0.991202
Control - Control + C	24	-0.0870836	0.142153	216.511	-0.612606	1
Control - Control + D	24	-0.0403102	0.13716	200.542	-0.293891	1
Control - Control + F	24	-0.0613121	0.13716	200.542	-0.44701	1
Control - Control + H	24	0.183848	0.13716	200.542	1.34039	0.993855
Control - Control + O	24	-0.192906	0.13716	200.542	-1.40643	0.990007
Control - Control + P	24	0.155249	0.13716	200.542	1.13188	0.999033
Control - NaCl	24	-0.164489	0.13716	200.542	-1.19925	0.998138
Control - NaCl + B	24	-0.141848	0.13716	200.542	-1.03418	0.999666
Control - NaCl + C	24	-0.0682448	0.13716	200.542	-0.497555	1
Control - NaCl + D	24	0.0810015	0.143855	200.542	0.563077	1
Control - NaCl + F	24	0.0363109	0.13716	200.542	0.264733	1
Control - NaCl + H	24	0.200549	0.13716	200.542	1.46215	0.98541
Control - NaCl + O	24	-0.0789825	0.13716	200.542	-0.57584	1
Control - NaCl + P	24	0.35127	0.143855	200.542	2.44183	0.518779
Control + B - Control + C	24	0.103372	0.142153	216.511	0.727188	0.999996
Control + B - Control + D	24	0.150145	0.13716	200.542	1.09467	0.999344
Control + B - Control + F	24	0.129143	0.13716	200.542	0.941549	0.999895
Control + B - Control + H	24	0.374304	0.13716	200.542	2.72895	0.32003
Control + B - Control + O	24	-0.00245049	0.13716	200.542	-0.0178659	1
Control + B - Control + P	24	0.345704	0.13716	200.542	2.52043	0.461077
Control + B - NaCl	24	0.0259664	0.13716	200.542	0.189314	1
Control + B - NaCl + B	24	0.048607	0.13716	200.542	0.354381	1
Control + B - NaCl + C	24	0.122211	0.13716	200.542	0.891005	0.999947
Control + B - NaCl + D	24	0.271457	0.143855	200.542	1.88702	0.878852
Control + B - NaCl + F	24	0.226766	0.13716	200.542	1.65329	0.955994
Control + B - NaCl + H	24	0.391004	0.13716	200.542	2.8507	0.249906
Control + B - NaCl + O	24	0.111473	0.13716	200.542	0.812719	0.999984
Control + B - NaCl + P	24	0.541725	0.143855	200.542	3.76577	0.0193732
Control + C - Control + D	24	0.0467734	0.142153	216.511	0.329036	1
Control + C - Control + F	24	0.0257715	0.142153	216.511	0.181295	1
Control + C - Control + H	24	0.270932	0.142153	216.511	1.90592	0.870534
Control + C - Control + O	24	-0.105822	0.142153	216.511	-0.744427	0.999995
Control + C - Control + P	24	0.242332	0.142153	216.511	1.70473	0.943597
Control + C - NaCl	24	-0.0774054	0.142153	216.511	-0.544523	1
Control + C - NaCl + B	24	-0.0547648	0.142153	216.511	-0.385253	1
Control + C - NaCl + C	24	0.0188388	0.142153	216.511	0.132525	1
Control + C - NaCl + D	24	0.168085	0.148623	215.105	1.13095	0.99905
Control + C - NaCl + F	24	0.123395	0.142153	216.511	0.868042	0.999963
Control + C - NaCl + H	24	0.287632	0.142153	216.511	2.0234	0.80953
Control + C - NaCl + O	24	0.00810116	0.142153	216.511	0.0569891	1
Control + C - NaCl + P	24	0.438354	0.148623	215.105	2.94944	0.200247
Control + D - Control + F	24	-0.0210019	0.13716	200.542	-0.153119	1
Control + D - Control + H	24	0.224158	0.13716	200.542	1.63428	0.960085
Control + D - Control + O	24	-0.152596	0.13716	200.542	-1.11253	0.999208
Control + D - Control + P	24	0.195559	0.13716	200.542	1.42577	0.988568
Control + D - NaCl	24	-0.124179	0.13716	200.542	-0.905355	0.999936
Control + D - NaCl + B	24	-0.101538	0.13716	200.542	-0.740288	0.999995
Control + D - NaCl + C	24	-0.0279346	0.13716	200.542	-0.203664	1
Control + D - NaCl + D	24	0.121312	0.143855	200.542	0.843291	0.999974
Control + D - NaCl + F	24	0.0766211	0.13716	200.542	0.558624	1
Control + D - NaCl + H	24	0.240859	0.13716	200.542	1.75604	0.928478
Control + D - NaCl + O	24	-0.0386722	0.13716	200.542	-0.281949	1
Control + D - NaCl + P	24	0.39158	0.143855	200.542	2.72205	0.324308
Control + F - Control + H	24	0.24516	0.13716	200.542	1.7874	0.918132
Control + F - Control + O	24	-0.131594	0.13716	200.542	-0.959415	0.999867
Control + F - Control + P	24	0.216561	0.13716	200.542	1.57889	0.970399
Control + F - NaCl	24	-0.103177	0.13716	200.542	-0.752235	0.999994
Control + F - NaCl + B	24	-0.0805363	0.13716	200.542	-0.587169	1
Control + F - NaCl + C	24	-0.00693271	0.13716	200.542	-0.0505445	1
Control + F - NaCl + D	24	0.142314	0.143855	200.542	0.989285	0.999805
Control + F - NaCl + F	24	0.097623	0.13716	200.542	0.711743	0.999997
Control + F - NaCl + H	24	0.261861	0.13716	200.542	1.90916	0.868781
Control + F - NaCl + O	24	-0.0176704	0.13716	200.542	-0.12883	1
Control + F - NaCl + P	24	0.412582	0.143855	200.542	2.86804	0.240783
Control + H - Control + O	24	-0.376754	0.13716	200.542	-2.74681	0.3091
Control + H - Control + P	24	-0.0285996	0.13716	200.542	-0.208512	1
Control + H - NaCl	24	-0.348337	0.13716	200.542	-2.53963	0.447245
Control + H - NaCl + B	24	-0.325697	0.13716	200.542	-2.37457	0.56888
Control + H - NaCl + C	24	-0.252093	0.13716	200.542	-1.83794	0.899435
Control + H - NaCl + D	24	-0.102847	0.143855	200.542	-0.714932	0.999997
Control + H - NaCl + F	24	-0.147537	0.13716	200.542	-1.07565	0.999466
Control + H - NaCl + H	24	0.0167004	0.13716	200.542	0.121758	1
Control + H - NaCl + O	24	-0.262831	0.13716	200.542	-1.91623	0.865463
Control + H - NaCl + P	24	0.167422	0.143855	200.542	1.16382	0.998671
Control + O - Control + P	24	0.348154	0.13716	200.542	2.5383	0.4482
Control + O - NaCl	24	0.0284169	0.13716	200.542	0.20718	1
Control + O - NaCl + B	24	0.0510575	0.13716	200.542	0.372247	1
Control + O - NaCl + C	24	0.124661	0.13716	200.542	0.908871	0.999932
Control + O - NaCl + D	24	0.273907	0.143855	200.542	1.90405	0.871146
Control + O - NaCl + F	24	0.229217	0.13716	200.542	1.67116	0.951878
Control + O - NaCl + H	24	0.393454	0.13716	200.542	2.86857	0.240507
Control + O - NaCl + O	24	0.113923	0.13716	200.542	0.830585	0.999979
Control + O - NaCl + P	24	0.544176	0.143855	200.542	3.78281	0.0182855
Control + P - NaCl	24	-0.319738	0.13716	200.542	-2.33112	0.601202
Control + P - NaCl + B	24	-0.297097	0.13716	200.542	-2.16605	0.719472
Control + P - NaCl + C	24	-0.223493	0.13716	200.542	-1.62943	0.961082
Control + P - NaCl + D	24	-0.074247	0.143855	200.542	-0.516124	1
Control + P - NaCl + F	24	-0.118938	0.13716	200.542	-0.867142	0.999963
Control + P - NaCl + H	24	0.0453	0.13716	200.542	0.33027	1
Control + P - NaCl + O	24	-0.234231	0.13716	200.542	-1.70772	0.942599
Control + P - NaCl + P	24	0.196021	0.143855	200.542	1.36263	0.992727
NaCl - NaCl + B	24	0.0226406	0.13716	200.542	0.165067	1
NaCl - NaCl + C	24	0.0962442	0.13716	200.542	0.701691	0.999998
NaCl - NaCl + D	24	0.245491	0.143855	200.542	1.70651	0.942923
NaCl - NaCl + F	24	0.2008	0.13716	200.542	1.46398	0.985234
NaCl - NaCl + H	24	0.365038	0.13716	200.542	2.66139	0.363191
NaCl - NaCl + O	24	0.0855066	0.13716	200.542	0.623406	1
NaCl - NaCl + P	24	0.515759	0.143855	200.542	3.58527	0.0350058
NaCl + B - NaCl + C	24	0.0736036	0.13716	200.542	0.536624	1
NaCl + B - NaCl + D	24	0.22285	0.143855	200.542	1.54913	0.975027
NaCl + B - NaCl + F	24	0.178159	0.13716	200.542	1.29891	0.995573
NaCl + B - NaCl + H	24	0.342397	0.13716	200.542	2.49632	0.478615
NaCl + B - NaCl + O	24	0.0628659	0.13716	200.542	0.458339	1
NaCl + B - NaCl + P	24	0.493118	0.143855	200.542	3.42788	0.0567732
NaCl + C - NaCl + D	24	0.149246	0.143855	200.542	1.03748	0.999653
NaCl + C - NaCl + F	24	0.104556	0.13716	200.542	0.762288	0.999993
NaCl + C - NaCl + H	24	0.268793	0.13716	200.542	1.9597	0.843989
NaCl + C - NaCl + O	24	-0.0107376	0.13716	200.542	-0.0782853	1
NaCl + C - NaCl + P	24	0.419515	0.143855	200.542	2.91623	0.216582
NaCl + D - NaCl + F	24	-0.0446906	0.143855	200.542	-0.310664	1
NaCl + D - NaCl + H	24	0.119547	0.143855	200.542	0.831024	0.999979
NaCl + D - NaCl + O	24	-0.159984	0.143855	200.542	-1.11212	0.999211
NaCl + D - NaCl + P	24	0.270268	0.150252	200.542	1.79877	0.914145
NaCl + F - NaCl + H	24	0.164238	0.13716	200.542	1.19741	0.99817
NaCl + F - NaCl + O	24	-0.115293	0.13716	200.542	-0.840573	0.999975
NaCl + F - NaCl + P	24	0.314959	0.143855	200.542	2.18942	0.703442
NaCl + H - NaCl + O	24	-0.279531	0.13716	200.542	-2.03799	0.800851
NaCl + H - NaCl + P	24	0.150721	0.143855	200.542	1.04773	0.99961
NaCl + O - NaCl + P	24	0.430252	0.143855	200.542	2.99087	0.182484
