# Supplementary material for: Integration of Phenomics and Metabolomics Datasets Reveals Different Mode of Action of Biostimulants Based on Protein Hydrolysates in Lactuca sativa L. and Solanum lycopersicum L. Under Salinity
Source: Front Plant Sci. 2022 Feb 3;12:808711. doi: 10.3389/fpls.2021.808711 (PMC8851396; doi:10.3389/fpls.2021.808711)
Supplement: Supplementary Table 4 — Importance of variables for lettuce (A) and tomato (B) plants based on the random forest classifier used for treatment classification based on a mean decrease in classification accuracy measure. [file Table_4.XLSX]

## Sheet: Suppl. Table S4 A
	Mean decrease in accuracy	SD
Volume	3.79335	0.585303
WUE	3.63929	0.521755
Ft_Lss4	3.55407	0.574483
Fq_Lss4	3.33176	0.495937
qL_Lss3	3.30267	0.493289
qN_Lss4	3.27711	0.49655
QY_Lss3	3.22829	0.526576
NPQ_Lss4	3.21941	0.503106
qP_Lss4	3.21893	0.540118
ETR3	3.2172	0.505777
Fv_Lss3	3.20483	0.516344
qL_Lss4	3.19278	0.552826
NPQ_Lss3	3.17631	0.496659
Fv_Fm_Lss4	3.17573	0.518828
qP_Lss3	3.16962	0.522549
qP_Lss2	3.16471	0.523318
qN_Lss3	3.16382	0.525379
QY_Lss4	3.14327	0.538877
ETR4	3.14324	0.506033
Fq_Lss3	3.14322	0.522173
Ft_Lss3	3.12874	0.614576
Fm_Lss3	3.12774	0.525304
ETR2	3.11961	0.52756
Fq_Lss2	3.1164	0.527821
Fo_Lss3	3.11377	0.538506
Fo_Lss4	3.1121	0.556294
QY_Lss2	3.10729	0.535444
Fv_Fm_Lss3	3.09384	0.535805
qL_Lss2	3.08624	0.522457
Fv_Lss4	3.08623	0.529745
NPQ_Lss2	3.07814	0.522773
Fv_Lss2	3.07525	0.530462
Fm_Lss4	3.06487	0.541723
Fv_Fm_Lss2	3.04106	0.51768
Ft_Lss2	3.0172	0.692489
qN_Lss2	3.00847	0.532981
Fo_Lss2	2.93992	0.579866
Fm_Lss2	2.93021	0.539921
QY_max	2.88813	0.639109
AREA_MM1	2.78769	0.598649
Ft_Lss1	2.74789	0.623147
DT_avg	2.69851	0.681968
Fo_Lss1	2.67431	0.604176
PERIMETER_MM1	2.61483	0.671075
HEIGHT_MM1	2.59692	0.622573
qL_Lss1	2.53677	0.61581
ETR1	2.47675	0.619719
QY_Lss1	2.47223	0.609235
ROUNDNESS	2.47163	0.716407
qP_Lss1	2.45591	0.620623
Fq_Lss1	2.44298	0.624316
PERIMETER_MM	2.32718	0.777702
COMPACTNESS	2.32711	0.762683
RGR	2.28658	0.784581
AREA_MM	2.21529	0.745189
NPQ_Lss1	2.20217	0.688031
DT_min	2.17968	0.686769
Fv_Fm_Lss1	2.097	0.648454
Fm_Lss1	2.09386	0.656302
qN_Lss1	2.08285	0.647909
Fv_Lss1	2.03545	0.672194
DT_max	2.01653	0.691605
Fv	1.90828	0.771772
ROUNDNESS2	1.88944	0.796773
Fm	1.8571	0.828202
Fo	1.85057	0.814557
WIDTH_MM1	1.64086	0.780539
COMPACTNESS1	1.47742	0.914762
SOL	1.00029	1.15863
RMS	0.799903	1.12004
ISOTROPY	0.786276	1.09005
ECCENTRICITY	0.434087	1.0061

## Sheet: Suppl. Table S4 B
	Mean decrease in accuracy	SD
QY_Lss1	2.31495	0.515052
qP_Lss1	2.23331	0.535952
QY_max	2.22495	0.524786
Fv.Fm_Lss4	1.80212	0.648394
qL_Lss2	1.79783	0.613483
qP_Lss2	1.77967	0.658535
QY_Lss2	1.77149	0.634037
Fq_Lss1	1.76874	0.655457
Fq_Lss2	1.75431	0.610136
Fq_Lss4	1.74587	0.660021
Fv.Fm_Lss1	1.70606	0.726602
Ft_Lss1	1.64697	0.691685
qL_Lss3	1.64157	0.64287
Fv.Fm_Lss2	1.63816	0.663016
Fv.Fm_Lss3	1.62434	0.652387
qL_Lss4	1.61683	0.700373
Fv_Lss1	1.61554	0.71741
Fo	1.61152	0.718069
qP_Lss3	1.60256	0.686929
Fq_Lss3	1.55694	0.688146
QY_Lss3	1.54554	0.719307
qN_Lss2	1.54041	0.672647
NPQ_Lss2	1.51883	0.688277
qL_Lss1	1.46182	0.812204
QY_Lss4	1.41882	0.714632
Fv_Lss2	1.39922	0.740441
Fo_Lss1	1.38932	0.77332
qP_Lss4	1.38697	0.748638
Fv_Lss3	1.38545	0.725356
Fv	1.35792	0.738292
NPQ_Lss3	1.35331	0.778428
qN_Lss3	1.28783	0.742712
DT.avg	1.28199	0.7916
Fv_Lss4	1.25232	0.762442
NPQ_Lss1	1.22483	0.795817
Fm_Lss1	1.16114	0.851649
Ft_Lss4	1.06993	0.880755
Fo_Lss2	1.06882	0.806929
Ft_Lss3	1.05862	0.8589
Fm_Lss2	1.03978	0.899938
Fo_Lss4	1.03925	0.842407
Ft_Lss2	0.989679	0.855738
Fo_Lss3	0.967953	0.908721
Fm_Lss3	0.961451	0.873263
qN_Lss1	0.94988	0.879146
COMPACTNESS	0.888229	0.906941
Fm	0.869829	0.883924
NPQ_Lss4	0.867764	0.869417
qN_Lss4	0.835727	0.89726
DT.min	0.828899	0.848531
Fm_Lss4	0.73351	0.861976
AREA_MM_2	0.694133	0.926472
PERIMETER_MM	0.65272	0.92548
ECCENTRICITY	0.571835	0.912447
AREA_MM	0.558489	0.963429
HEIGHT_MM	0.484683	0.976226
Volume	0.457102	0.933634
ROUNDNESS2	0.431019	0.918896
DT.max	0.290588	0.972659
SOL	0.179836	0.916719
RGR	0.155979	0.909003
ISOTROPY	0.0729169	0.899927
COMPACTNESS_2	0.00205722	0.895789
RMS	-0.0371973	0.83815
PERIMETER_MM_2	-0.0425995	0.830813
ROUNDNESS	-0.0590049	0.882276
WIDTH_MM	-0.106494	0.824937
