# Supplementary material for: Integration of Phenomics and Metabolomics Datasets Reveals Different Mode of Action of Biostimulants Based on Protein Hydrolysates in Lactuca sativa L. and Solanum lycopersicum L. Under Salinity
Source: Front Plant Sci. 2022 Feb 3;12:808711. doi: 10.3389/fpls.2021.808711 (PMC8851396; doi:10.3389/fpls.2021.808711)
Supplement: Supplementary Table 5 — Whole dataset produced from untargeted metabolomics carried out in lettuce (A) and tomato (B) plants treated with 7 PHs grown under control or salt stress conditions. Compounds are presented with individual intensities and composite mass spectra. [file Table_5.XLSX]

## Sheet: Suppl. Table S5-A  
Compound	Control (round 1)-r001	Control (round 1)-r002	Control (round 1)-r003	Control (round 1)-r004	Control + B (round 1)-r001	Control + B (round 1)-r002	Control + B (round 1)-r003	Control + B (round 1)-r004	Control + C (round 1)-r001	Control + C (round 1)-r002	Control + C (round 1)-r003	Control + C (round 1)-r004	Control + F (round 1)-r001	Control + F (round 1)-r002	Control + F (round 1)-r003	Control + F (round 1)-r004	Control (round 2)-r001	Control (round 2)-r002	Control (round 2)-r003	Control (round 2)-r004	Control + D (round 2)-r001	Control + D (round 2)-r002	Control + D (round 2)-r003	Control + D (round 2)-r004	Control + H (round 2)-r001	Control + H (round 2)-r002	Control + H (round 2)-r003	Control + H (round 2)-r004	Control + O (round 2)-r001	Control + O (round 2)-r002	Control + O (round 2)-r003	Control + O (round 2)-r004	Control + P (round 2)-r001	Control + P (round 2)-r002	Control + P (round 2)-r003	Control + P (round 2)-r004	NaCl (round 1)-r001	NaCl (round 1)-r002	NaCl (round 1)-r003	NaCl (round 1)-r004	NaCl + B (round 1)-r001	NaCl + B (round 1)-r002	NaCl + B (round 1)-r003	NaCl + B (round 1)-r004	NaCl + C (round 1)-r001	NaCl + C (round 1)-r002	NaCl + C (round 1)-r003	NaCl + C (round 1)-r004	NaCl + F (round 1)-r001
CPDQT-516	196254	183461	188778	176143	1	1	1	1	1	1	1	1	1	1	1	1	1	1	1	1	1	1	1	1	1	1	1	1	1	1	1	1	1	1	1	1	1	1	1	1	1	1	1	1	1	1	1	1	1
CPD0-1336	1	92708	87009	1	1	82723	84278	1	76048	1	85502	80765	86801	86849	1	1	1	1	1	1	77430	1	77048	81859	74731	1	83611	1	1	1	79149	1	1	1	1	1	1	1	1	1	1	1	1	1	1	1	1	1	1
3-KETOBUTYRATE	95986	93273	87738	83648	79014	78064	79585	79014	79678	1	1	1	81009	82656	84499	82672	1	1	1	74866	77091	1	80093	80817	1	1	82047	1	78872	1	77541	79643	1	1	1	1	1	1	1	1	1	1	1	1	1	1	1	1	1
2-OXOBUTANOATE	95986	93273	87738	83648	79014	78064	79585	79014	79678	1	1	1	81009	82656	84499	82672	1	1	1	74866	77091	1	80093	80817	1	1	82047	1	78872	1	77541	79643	1	1	1	1	1	1	1	1	1	1	1	1	1	1	1	1	1
CPD-12177	95986	93273	87738	83648	79014	78064	79585	79014	79678	1	1	1	81009	82656	84499	82672	1	1	1	74866	77091	1	80093	80817	1	1	82047	1	78872	1	77541	79643	1	1	1	1	1	1	1	1	1	1	1	1	1	1	1	1	1
CH3-MALONATE-S-ALD	95986	93273	87738	83648	79014	78064	79585	79014	79678	1	1	1	81009	82656	84499	82672	1	1	1	74866	77091	1	80093	80817	1	1	82047	1	78872	1	77541	79643	1	1	1	1	1	1	1	1	1	1	1	1	1	1	1	1	1
SUCC-S-ALD	95986	93273	87738	83648	79014	78064	79585	79014	79678	1	1	1	81009	82656	84499	82672	1	1	1	74866	77091	1	80093	80817	1	1	82047	1	78872	1	77541	79643	1	1	1	1	1	1	1	1	1	1	1	1	1	1	1	1	1
CPD-16173	95986	93273	87738	83648	79014	78064	1	79014	1	1	1	1	81009	82656	84499	82672	1	1	1	74866	77091	1	80093	80817	1	81531	82047	1	78872	80330	77541	79643	1	1	1	1	1	1	1	1	1	1	1	1	1	1	1	1	1
L-ASPARTATE-SEMIALDEHYDE	120909	100021	1	1	1	1	1	1	1	1	1	1	1	1	1	1	122616	122875	123111	134252	117445	124977	123453	119000	139235	147353	142237	145937	113833	122112	120332	125354	124343	117187	117763	119583	1	1	1	1	1	1	1	1	1	1	1	1	1
CPD-14642	1	1	1	1	832685	1	1	1	816692	1	1	1	743646	813100	1	1	1	1	1	1	747924	1	775432	718411	743420	1	1	1	1	1	1	1	1	1	681073	1	1	1	1	1	1	1	1	1	1	1	1	1	517002
CPD-68	376698	333058	342465	314501	296820	298725	298076	301170	223506	220751	225859	194524	207902	198735	214466	214549	138684	140764	140103	150806	246495	246508	239770	224881	1	1	1	1	1	1	1	1	1	1	1	1	573013	1	1	563700	300535	294376	295338	297151	445029	387350	390677	403337	130327
CPD0-1104	376698	333058	342465	314501	296820	298725	298076	301170	223506	220751	225859	194524	207902	198735	214466	214549	138684	140764	140103	150806	246495	246508	239770	224881	1	1	1	1	1	1	1	1	1	1	1	1	573013	1	1	563700	300535	294376	295338	297151	445029	387350	390677	403337	130327
PHENYLACETALDEHYDE	2642746	2495106	2395723	2292443	1585621	1584284	1573025	1613335	1469012	1445783	1412469	1405900	1547752	1598743	1570593	1556411	662453	656112	674387	660502	1573305	1542080	1547287	1529720	1146747	1140192	1148594	1140210	952018	962609	956138	955854	1044083	1059582	1071348	1083886	3740436	3797886	3755474	3738945	1520765	1544305	1500213	1548183	2472796	2302596	2357975	2311735	914380
CPD-2483	2702558	2542945	2444656	2357993	1631190	1648288	1644325	1679599	1514585	1481695	1458512	1462177	1594250	1631973	1643900	1608734	483653	489304	498303	501508	1615808	1600789	1594305	1580209	449001	444366	450365	445324	439059	444184	446817	431582	554714	538938	549155	565367	3867576	3910673	3881746	3864346	1576509	1576456	1553506	1601257	2578555	2399383	2457144	2390002	937578
CPD-4482	313166	1	1	1	1	1	1	1	1	1	1	1	1	1	1	1	1	1	1	1	1	225441	1	1	1	1	1	1	1	1	1	1	1	1	1	1	455867	1	458008	456679	1	221054	1	215386	298856	254756	255959	268453	1
CPD-4483	313166	1	1	1	1	1	1	1	1	1	1	1	1	1	1	1	1	1	1	1	1	225441	1	1	1	1	1	1	1	1	1	1	1	1	1	1	455867	1	458008	456679	1	221054	1	215386	298856	254756	255959	268453	1
TRIS	200778	141602	196268	165789	172492	134397	215176	149150	1	1	1	1	144607	1	1	149196	1	1	1	1	124635	136975	1	1	1	1	1	1	1	1	1	1	1	1	1	1	199761	199505	194679	186730	1	165755	138198	181804	156409	1	116856	124705	1
CPD-19958	1	1	1	1	1	1	1	1	1	1	1	1	1	1	1	1	1	1	1	1	1	1	1	1	1	1	1	1	1	1	1	1	1	1	1	1	1	1	1	1	1	1	1	757927	1	1	1	1	1
CPD-18998	1	1	1	1	1	1	1	1	1	1	1	1	1	1	1	1	1	1	1	1	1	1	1	1	1	1	1	1	1	1	1	1	1	1	1	1	1	1	1	1	1	1	1	757927	1	1	1	1	1
CHOLINE	58516628	53987404	17493126	50771008	48416592	48272320	47855304	47801356	49593160	48570932	47877120	46825936	48449760	47865712	48083392	48781448	55292084	56197680	56083152	56382464	22899274	22745508	21667268	47102880	39033272	39243984	38365792	38200176	45890900	45418232	45188600	45511660	36196804	37221732	36753680	36954096	39203396	38836072	38595172	38458620	40025880	40942252	39850856	40329264	38063600	35809684	37822508	38489456	33289136
CPD-11520	4287777	4051931	3853667	3675484	3957220	3922714	3865972	3883040	3997702	3546180	3491478	3439306	3366379	3480575	3585224	139495	2900280	2936496	2918181	2891227	2668708	2616860	2666905	2637776	2384978	2361129	2320297	2324711	2403109	2416929	2380260	2445932	3145302	3198395	3129892	3255433	3542354	3613317	3606431	3574513	3424931	3535797	3468354	3482215	2270600	2475157	2388926	2611719	3074272
CPD-16560	5545244	5345439	5091992	4769337	5214464	5183471	5107223	5126163	5273095	4695021	4620790	4661200	4424486	4823207	4728262	4635332	3852539	3872751	3872903	3818462	3544860	3447276	3536680	3471007	3134072	3106326	3067901	3080892	3172786	3184731	3141066	3234650	4176242	4121759	4166287	4303542	269405	4769109	4776524	4736683	4725431	4726437	4592497	4616778	3003932	3265469	3159261	3443225	148631
CPD-14406	3628477	3426352	3340964	3136299	3356587	3329760	3278774	3295632	3444887	3021134	2969295	2910711	2855878	2950311	3047074	2980442	2487921	2502902	2498094	2467330	2274455	2237052	2285420	2263047	2038960	2018967	1996335	2005741	2065133	2061482	2039107	2106904	2689101	2745318	2661939	2779404	2995690	3069895	3074569	3042829	2908598	3007189	2943242	2974689	1944161	2127737	2061103	2233153	2618251
CPD-14420	3628477	3426352	3340964	3136299	3356587	3329760	3278774	3295632	3444887	3021134	2969295	2910711	2855878	2950311	3047074	2980442	2487921	2502902	2498094	2467330	2274455	2237052	2285420	2263047	2038960	2018967	1996335	2005741	2065133	2061482	2039107	2106904	2689101	2745318	2661939	2779404	2995690	3069895	3074569	3042829	2908598	3007189	2943242	2974689	1944161	2127737	2061103	2233153	2618251
CPD-14394	3628477	3426352	3340964	3136299	3356587	3329760	3278774	3295632	3444887	3021134	2969295	2910711	2855878	2950311	3047074	2980442	2487921	2502902	2498094	2467330	2274455	2237052	2285420	2263047	2038960	2018967	1996335	2005741	2065133	2061482	2039107	2106904	2689101	2745318	2661939	2779404	2995690	3069895	3074569	3042829	2908598	3007189	2943242	2974689	1944161	2127737	2061103	2233153	2618251
CPD-12649	3628477	3426352	3340964	3136299	3356587	3329760	3278774	3295632	3444887	3021134	2969295	2910711	2855878	2950311	3047074	2980442	2487921	2502902	2498094	2467330	2274455	2237052	2285420	2263047	2038960	2018967	1996335	2005741	2065133	2061482	2039107	2106904	2689101	2745318	2661939	2779404	2995690	3069895	3074569	3042829	2908598	3007189	2943242	2974689	1944161	2127737	2061103	2233153	2618251
CPD-11519	4622000	4450712	4247368	3962253	4339491	4314280	4234726	4273707	4389710	3911097	3841712	3872644	3702667	3995732	3940692	3881928	3238554	3204822	3233348	3194904	2966549	2879830	2959094	2894449	2598267	2577176	2559203	2564351	2654641	2645362	2627122	2712138	3477247	3516658	3472300	3569965	3970139	3933671	3898240	3937950	3927211	3849722	3876026	3794537	2509092	2740099	2615708	2876802	3403172
CPD-17627	2793278	2649984	2560860	2395806	2567200	2563582	2517804	2542421	2598253	2319722	2291931	2303642	2212646	2372022	2342677	2308356	1940957	1925524	1944352	1917379	1782545	1724000	1774883	1738958	1555667	1547347	1535263	1540375	1593262	1600464	1580907	1628449	2079150	2060206	2088613	2131473	2378295	2348479	2373370	2351775	2334784	2304633	2317323	2261158	1509048	1644592	1564854	1728186	2033867
CPD-17624	3272379	3112808	2995962	2795621	3008845	2997576	2947815	2981325	3050613	2706942	2679616	2689919	2588933	2764641	2741928	2697840	2250324	2247281	2258990	2237049	2076655	2013636	2062002	2023134	1817858	1805283	1781146	1782933	1851192	1869665	1838486	1890490	2419009	2397743	2437010	2484363	2785337	2752104	2766569	2748200	2715481	2695096	2705668	2640830	1754676	1911269	1814984	2010447	2371872
CPD-14426	1	1	1	1	1	1	1	1	1	1	1	1	1	1	1	1	1	1	1	1	1	1	1	1	1	1	1	1	1	1	1	1	1	1	1	1	1	1	1	1	1	1	1	1	1	1	1	1	1
CPD-17262	154523	151815	163238	137277	161774	161646	162549	159227	138555	144047	130225	129447	151691	180840	178943	167863	109904	106899	114529	108894	152409	141882	150012	143443	165919	168458	155564	155786	122029	109446	121031	119627	138928	136872	148199	140959	1	1	1	1	1	1	1	1	1	1	1	1	1
CPD-400	863658	808852	813777	789371	855529	884954	845557	841524	673542	646523	660686	644260	813472	823851	809831	807689	1	451708	1	1	1	427936	1	1	1	541038	543576	554976	547145	547578	1	531602	545884	538662	543596	1	1738106	1734676	1721889	1684505	1293640	1307817	1266257	1307106	2228137	2191505	2238025	2237457	2034600
CPD-173	863658	808852	813777	789371	855529	884954	845557	841524	673542	646523	660686	644260	813472	823851	809831	807689	1	451708	1	1	1	427936	1	1	1	541038	543576	554976	547145	547578	1	531602	545884	538662	543596	1	1738106	1734676	1721889	1684505	1293640	1307817	1266257	1307106	2228137	2191505	2238025	2237457	2034600
ORCINOL-CPD	863658	808852	813777	789371	855529	884954	845557	841524	673542	646523	660686	644260	813472	823851	809831	807689	1	451708	1	1	1	427936	1	1	1	541038	543576	554976	547145	547578	1	531602	545884	538662	543596	1	1738106	1734676	1721889	1684505	1293640	1307817	1266257	1307106	2228137	2191505	2238025	2237457	2034600
CPD-15370	1	1	1	1	1	1	1	1	1	1	1	1	1	1	1	1	1	1	1	1	374161	346855	335169	357912	386512	359886	362495	370718	414015	413707	413280	424980	1	1	1	1	1	1	1	1	1	1	1	1	1	1	1	1	1
CPD-15369	1	1	1	1	1	1	1	1	1	1	1	1	1	1	1	1	1	1	1	1	374161	346855	335169	357912	386512	359886	362495	370718	414015	413707	413280	424980	1	1	1	1	1	1	1	1	1	1	1	1	1	1	1	1	1
CPD-14300	1	1	1	1	1	1	1	1	1	1	1	1	1	1	1	1	1	1	1	1	374161	346855	335169	357912	386512	359886	362495	370718	414015	413707	413280	424980	1	1	1	1	1	1	1	1	1	1	1	1	1	1	1	1	1
CPD-17347	1	1	1	1	1	1	1	1	1	1	1	1	1	1	1	1	1	1	1	1	374161	346855	335169	357912	386512	359886	362495	370718	414015	413707	413280	424980	1	1	1	1	1	1	1	1	1	1	1	1	1	1	1	1	1
CPD-15367	1	1	1	1	1	1	1	1	1	1	1	1	1	1	1	1	160294	159928	164676	159186	374161	346855	335169	357912	386512	359886	362495	370718	414015	413707	413280	424980	74191	1	1	1	1	1	1	1	1	1	1	1	124242	115429	123968	122742	1
CPD-14405	1	1	1	1	1	1	1	1	1	1	1	1	1	1	1	1	222447	220694	215895	215692	199906	192578	203658	187386	139471	140006	145548	140533	196003	189097	186123	189320	111955	100749	99600	99497	1	1	1	1	1	1	1	1	159782	159847	159324	163387	123823
CPD-14419	1	1	1	1	1	1	1	1	1	1	1	1	1	1	1	1	222447	220694	215895	215692	199906	192578	203658	187386	139471	140006	145548	140533	196003	189097	186123	189320	111955	100749	99600	99497	1	1	1	1	1	1	1	1	159782	159847	159324	163387	123823
CPD-17403	1	1	1	1	1	1	1	1	1	1	1	1	1	1	1	1	222447	220694	215895	215692	199906	192578	203658	187386	139471	140006	145548	140533	196003	189097	186123	189320	111955	100749	99600	99497	1	1	1	1	1	1	1	1	159782	159847	159324	163387	123823
CPD-17346	1	1	1	1	1	1	1	1	1	1	1	1	1	1	1	1	222447	220694	215895	215692	199906	192578	203658	187386	139471	140006	145548	140533	196003	189097	186123	189320	111955	100749	99600	99497	1	1	1	1	1	1	1	1	159782	159847	159324	163387	123823
CPD-14423	1	1	1	1	1	1	1	1	1	1	1	1	1	1	1	1	222447	220694	215895	215692	199906	192578	203658	187386	139471	140006	145548	140533	196003	189097	186123	189320	111955	100749	99600	99497	1	1	1	1	1	1	1	1	159782	159847	159324	163387	123823
CPD-14425	4654592	4405691	4276135	4000096	4300919	4274359	4196609	4234413	4344219	3879989	3807219	3842118	3674138	3964425	3909300	3850931	3227550	272497	276079	268194	250879	245550	2948835	2894449	180972	173038	2559203	2564351	2654641	238355	2627122	237959	130419	119730	117485	121796	3937859	3903665	3873022	3908000	3896543	3824675	3846830	3764217	209188	2740099	2615708	206335	148005
CPD-14424	1	1	1	1	1	1	1	1	1	1	1	1	1	1	1	1	275502	272497	276079	268194	250879	245550	255066	236654	180972	173038	179829	167217	249635	238355	236598	237959	130419	119730	117485	121796	1	1	1	1	1	1	1	1	209188	196625	204377	206335	148005
CPD-14407	1	1	1	1	1	1	1	1	1	1	1	1	1	1	1	1	1	159928	164676	159186	148341	146679	151206	1	109794	101243	1	1	1	142156	139915	140855	74191	1	1	1	1	1	1	1	1	1	1	1	124242	115429	1	122742	85462
CPD-12647	1	1	1	1	1	1	1	1	1	1	1	1	1	1	1	1	1	159928	164676	159186	148341	146679	151206	1	109794	101243	1	1	1	142156	139915	140855	74191	1	1	1	1	1	1	1	1	1	1	1	124242	115429	1	122742	85462
CPD-17348	1	1	1	1	1	1	1	1	1	1	1	1	1	1	1	1	1	159928	164676	159186	148341	146679	151206	1	109794	101243	1	1	1	142156	139915	140855	74191	1	1	1	1	1	1	1	1	1	1	1	124242	115429	1	122742	85462
CPD-12648	2793278	2649984	2560860	2395806	2567200	2563582	2517804	2542421	2598253	2319722	2291931	2303642	2212646	2372022	2342677	2308356	1940957	159928	164676	159186	148341	146679	151206	1738958	109794	101243	1535263	1540375	1593262	142156	139915	140855	74191	2060206	2088613	2131473	2378295	2348479	2373370	2351775	2334784	2304633	2317323	2261158	124242	115429	1564854	122742	85462
D-SERINE	1	1	1	227511	222467	1	1	1	1	1	1	1	1	1	1	1	1	1	1	1	1	1	1	1	1	1	1	1	1	1	1	1	1	1	1	1	1	1	1	1	1	1	1	1	1	1	1	1	1
SER	1	1	1	227511	222467	1	1	1	1	1	1	1	1	1	1	1	1	1	1	1	1	1	1	1	1	1	1	1	1	1	1	1	1	1	1	1	1	1	1	1	1	1	1	1	1	1	1	1	1
CYTOSINE	1	1	1	1	1	1	1	1	824597	1	843082	1	790123	1	1	1	1	1	1	1	1	1	1	1	1	1	1	1	1	1	1	1	1	1	1	1	177205	180216	180225	164329	1	1	6818293	1	3337401	1	1	2636245	1
CPD-8780	164798	232624	188831	181909	180033	210883	152254	165803	156833	1	1837960	1804161	1	1	1	1	1693103	1	1	1	122388	177295	176846	117677	197556	1	1	1664228	1661774	1	1	1	163871	1676717	1	1527832	1524368	1	1	1723619	281292	284083	289259	223551	349287	373807	313855	373776	1
CPD-14074	1820323	1797097	1933313	1732001	1874340	1985078	1838066	1759775	1849653	1769313	1941031	1821391	1815448	1874671	1785335	1814448	1552803	1356970	1740271	1392556	1636121	1477149	1516926	1500149	1763071	1541980	1438094	1577937	1579756	1544372	1595364	1621752	1562044	1228046	1468498	1245328	1474946	1254525	1569560	1675437	1596699	1280419	1515296	1491980	1048711	929379	881545	890502	1537650
CPD-9757	1	1	1	1	1	1	1	1	1	1	1	1	1	1	1	1	1	1	1	1	1	1	111065	1	1	1	1	1	1	1	97668	1	1	1	1	1	112565	1	774665	1	1	1	1	1	84832	1	1	1	1
BENZYL-ALCOHOL	1	1	1	1	1	1	1	1	1	1	1	1	1	1	202801	1	1	1	1	1	1	1	1	1	1	1	1	1	1	1	1	1	1	1	1	1	1	1	1	1	1	1	1	1	1	1	1	1	1
ILE	1312096	16278084	1266426	17628932	14836025	14508344	13824200	14397132	11356635	11162882	10724429	10665075	11724011	10724982	11071391	11627939	6222108	6091305	5988258	6368416	14865055	15821472	13984301	15291616	5616269	1	5835656	5622380	3629148	3993742	3334689	3647791	5012148	1	5226671	5452603	29982476	30188592	1	28506612	14473176	15396666	15175737	15947142	20304720	15929325	16745568	16520721	7646700
CPD-13061	190734	214148	221844	162648	185577	215559	211591	198298	207092	177139	218188	203195	167395	181135	170816	171329	1	1	1	1	87705	1	1	78138	80273	1	1	1	1	1	1	1	127256	135741	141778	141069	88129	85602	81705	84057	115012	91792	116507	100101	1	1	1	1	125493
FUM	1	101392	110129	1	113577	123547	120622	102330	117445	95677	133013	120690	1	1	1	1	1	1	1	1	1	1	1	1	1	1	1	1	1	1	1	1	1	1	1	1	1	1	1	1	97609	1	1	1	1	1	1	1	88269
MALEATE	1	101392	110129	1	113577	123547	120622	102330	117445	95677	133013	120690	1	1	1	1	1	1	1	1	1	1	1	1	1	1	1	1	1	1	1	1	1	1	1	1	1	1	1	1	97609	1	1	1	1	1	1	1	88269
CPD0-1571	182875	135876	137512	151201	129614	148736	121488	147050	126795	142021	158232	140049	109977	137090	138980	140104	83791	85089	84935	75737	81877	88629	83433	78255	1	1	1	85386	1	80441	82625	83601	91144	126905	91128	121398	88129	1	81705	84057	109239	114462	109635	108364	1	1	1	1	94688
GLUTACONATE	1548453	1547551	1494004	1407866	1343001	1322750	1358111	1377916	1331110	1047330	1295379	1298621	1466989	1440634	1464499	1470400	1273143	1269443	1245355	1348831	1363995	1295842	1311821	1358589	1339585	1088140	1363370	1356352	1432712	1118560	1379739	1427719	1316890	1114144	1318723	1033424	1077633	1122685	1124201	1083731	1051771	1071240	1071108	1052048	884214	770933	776501	783510	1035724
CPD0-1133	189158	188581	195133	175631	1	1	1	1	1	1	1	1	1	1	1	1	1	1	1	1	272941	256486	250369	250618	334966	315737	307699	308874	305969	300211	300971	302778	120437	129906	131191	125847	1	1	1	1	1	1	1	1	124284	113816	118698	115102	240711
PANTOYL-LACTONE	1669028	1605585	1610101	1531943	1556480	1526761	1503606	1525715	1313921	1288155	1268244	1270393	1346195	1365131	1356748	1399384	1547136	1580450	1555357	1593366	1438458	1418332	1403827	1383471	1482004	1472359	1484982	1501242	1627045	1625771	1632474	1641812	1494523	1436383	1454678	1466968	2918198	2588580	2885050	2632376	2451745	2452789	2436808	2458227	2846235	3197765	3062567	3064259	3367896
INDOLE	1	1	1	1	500863	1	1	1	400435	1	1	1	339170	358766	1	1	1	1	1	1	513377	1	518821	502199	1	1	1	1	1	1	1	1	1	1	1	1	1	1	1	1	1	1	1	1	1	1	1	1	454802
PHENYLACETONITRILE	782724	758072	737026	707795	500863	494932	502621	491112	400435	391862	385284	366512	339170	358766	376705	354824	1	1	1	1	513377	516195	518821	502199	1	329513	326960	317393	1	1	1	1	1	1	1	332231	937397	921973	950177	913685	557952	557622	560448	555849	546716	586455	578292	567955	454802
L-2-AMINOPENTANOIC-ACID	1	1	1	1	1	1	1	1	1	1	1	1	1	1	1	1	1	1	1	1	1	1	1	1	1	1	1	1	1	1	1	1	1	1	1	1	166187	1	171270	168904	1	1	1	1	1	1	1	1	1
BETAINE	1	1	1	1	1	1	1	1	1	1	1	1	1	1	1	1	1	1	1	1	1	1	1	1	1	1	1	1	1	1	1	1	1	1	1	1	166187	1	171270	168904	1	1	1	1	1	1	1	1	1
CPD-3642	1	1	1	1	1	1	1	1	1	1	1	1	1	1	1	1	1	1	1	1	1	1	1	1	1	1	1	1	1	1	1	1	1	1	1	1	166187	1	171270	168904	1	1	1	1	1	1	1	1	1
CPD-6142	1	1	1	1	1	1	1	1	1	1	1	1	1	1	1	1	1	1	1	1	1	1	1	1	1	1	1	1	1	1	1	1	1	1	1	1	166187	1	171270	168904	1	1	1	1	1	1	1	1	1
VAL	1	1	1	1	1	1	1	1	1	1	1	1	1	1	1	1	1	1	1	1	1	1	1	1	1	1	1	1	1	1	1	1	1	1	1	1	166187	1	171270	168904	1	1	1	1	1	1	1	1	1
CPD-6483	667004	952088	963517	805205	772839	886773	865942	730056	839677	699166	872622	833471	899770	924615	773677	793076	784468	491455	641299	484355	845306	544040	845045	816523	823342	659329	670682	660192	675412	685180	852236	516746	641820	540223	648065	624314	668015	609261	599015	621020	640754	469707	620529	540757	442601	431053	355384	398473	591845
CINNAMYL-ALC	667004	952088	963517	805205	772839	886773	865942	730056	839677	699166	872622	833471	899770	924615	773677	793076	784468	491455	641299	484355	845306	544040	845045	816523	823342	659329	670682	660192	675412	685180	852236	516746	641820	540223	648065	624314	668015	609261	599015	621020	640754	469707	620529	540757	442601	431053	355384	398473	591845
CPD-9933	667004	952088	963517	805205	772839	886773	865942	730056	839677	699166	872622	833471	899770	924615	773677	793076	784468	491455	641299	484355	845306	544040	845045	816523	823342	659329	670682	660192	675412	685180	852236	516746	641820	540223	648065	624314	668015	609261	599015	621020	640754	469707	620529	540757	442601	431053	355384	398473	591845
CPD-7620	642936	628337	612749	583294	1	1	449229	1	527171	504848	1	486021	1	1	1	1	1	1	1	1	1	1	1	1	1	1	1	1	1	1	1	1	1	1	1	1	510338	508690	519093	513947	1	1	1	1	1	1	1	1	1
CPD-12643	642936	628337	612749	583294	1	1	449229	1	527171	504848	1	486021	1	1	1	1	1	1	1	1	1	1	1	1	1	1	1	1	1	1	1	1	1	1	1	1	510338	508690	519093	513947	1	1	1	1	1	1	1	1	1
CPD-470	673910	659250	643327	606816	1	1	454577	1	543261	515238	1	491224	1	1	1	1	1	1	1	1	1	1	1	1	1	1	1	1	1	1	1	1	1	1	1	1	527043	519013	535931	524900	1	1	1	1	1	1	1	1	1
CPD-15779	32996144	32145490	31059242	30282148	21512380	21764444	21542252	21811962	20106072	19711216	19259564	19281888	21266708	21347414	21724220	21538260	7010414	7119927	7164773	7253929	21623440	21402248	21539500	21528624	6489020	6554028	6482745	6556167	6429273	6500249	6530545	6447228	7954039	7990318	8131559	8156826	50041256	50537064	50136936	49749604	21433628	21422044	21418910	21900468	34949080	31607750	32242870	32012852	12889516
HYPOXANTHINE	75209	68906	72395	1	1	1	1	1	1	1	1	1	1	1	1	1	1	1	1	1	1	1	1	1	1	1	1	1	1	1	1	1	1	1	1	1	1	1	1	1	1	1	1	1	1	1	1	1	1
CPD-9017	75209	68906	72395	1	1	1	1	1	1	1	1	1	1	1	1	1	1	1	1	1	1	1	1	1	1	1	1	1	1	1	1	1	1	1	1	1	1	1	1	1	1	1	1	1	1	1	1	1	1
CPD-9024	75209	68906	72395	1	1	1	1	1	1	1	1	1	1	1	1	1	1	1	1	1	1	1	1	1	1	1	1	1	1	1	1	1	1	1	1	1	1	1	1	1	1	1	1	1	1	1	1	1	1
CPD-9023	75209	68906	72395	1	1	1	1	1	1	1	1	1	1	1	1	1	1	1	1	1	1	1	1	1	1	1	1	1	1	1	1	1	1	1	1	1	1	1	1	1	1	1	1	1	1	1	1	1	1
L-CANALINE	1	1	175071	177097	161922	1	157633	1	148160	1	1	1	169798	1	1	1	1	1	1	1	1	1	1	162891	150323	141220	132323	1	1	1	1	1	115043	1	146891	1	1	121413	1	1	1	1	1	1	1	1	1	1	123062
TYRAMINE	32917038	32079900	30990074	30231048	21514074	21746528	21515054	21784662	20100808	19700606	19254266	19266160	21236666	21326988	21707756	21502054	7010414	7113783	7164773	7253929	21577320	21397016	21562516	21528624	6480939	6547009	6482745	6556167	6429273	6500249	6530545	6447228	7954039	7984314	8123913	8156826	49938276	49897688	50032184	49315100	21433628	21410952	21402968	21917960	34901020	31556060	32195442	31978880	12889516
D-THREONINE	376698	333058	342465	314501	296820	291366	298076	301170	223506	220751	225859	194524	207902	198735	214466	214549	138684	140764	140103	150806	246495	246508	239770	224881	1	1	1	1	1	1	1	1	1	1	1	1	573013	575483	570929	563700	294200	294376	295338	291806	445029	387350	390677	403337	130327
THR	376698	333058	342465	314501	296820	291366	298076	301170	223506	220751	225859	194524	207902	198735	214466	214549	138684	140764	140103	150806	246495	246508	239770	224881	1	1	1	1	1	1	1	1	1	1	1	1	573013	575483	570929	563700	294200	294376	295338	291806	445029	387350	390677	403337	130327
CPD-10303	376698	333058	342465	314501	296820	291366	298076	301170	223506	220751	225859	194524	207902	198735	214466	214549	138684	140764	140103	150806	246495	246508	239770	224881	1	1	1	1	1	1	1	1	1	1	1	1	573013	575483	570929	563700	294200	294376	295338	291806	445029	387350	390677	403337	130327
CPD0-1507	376698	333058	342465	314501	296820	291366	298076	301170	223506	220751	225859	194524	207902	198735	214466	214549	138684	140764	140103	150806	246495	246508	239770	224881	1	1	1	1	1	1	1	1	1	1	1	1	573013	575483	570929	563700	294200	294376	295338	291806	445029	387350	390677	403337	130327
HOMO-SER	376698	333058	342465	314501	296820	291366	298076	301170	223506	220751	225859	194524	207902	198735	214466	214549	138684	140764	140103	150806	246495	246508	239770	224881	1	1	1	1	1	1	1	1	1	1	1	1	573013	575483	570929	563700	294200	294376	295338	291806	445029	387350	390677	403337	130327
TRANS-2-HEXENAL	908395	834008	826096	801592	729196	746171	728240	754218	694200	696266	676286	1405900	794476	795653	822122	799618	662453	656112	674387	660502	1573305	1542080	1547287	1529720	1146747	1140192	1148594	1140210	952018	962609	956138	955854	1044083	1059582	1071348	1083886	3643439	497288	502903	3641883	912813	902484	916856	925177	2455949	588766	2347013	590036	914380
CPD-13222	908395	834008	826096	801592	729196	746171	728240	754218	694200	696266	676286	1405900	794476	795653	822122	799618	662453	656112	674387	660502	1573305	1542080	1547287	1529720	1146747	1140192	1148594	1140210	952018	962609	956138	955854	1044083	1059582	1071348	1083886	3643439	497288	502903	3641883	912813	902484	916856	925177	2455949	588766	2347013	590036	914380
CIS-3-HEXENAL	908395	834008	826096	801592	729196	746171	728240	754218	694200	696266	676286	1405900	794476	795653	822122	799618	662453	656112	674387	660502	1573305	1542080	1547287	1529720	1146747	1140192	1148594	1140210	952018	962609	956138	955854	1044083	1059582	1071348	1083886	3643439	497288	502903	3641883	912813	902484	916856	925177	2455949	588766	2347013	590036	914380
SALICYLALDEHYDE	150817	316922	2152918	2290519	1964263	173245	2253597	218341	1864119	263723	182121	311127	2274059	2323057	271477	243644	387258	361237	337590	356570	2328405	241664	225786	2217971	1914587	1912213	2092640	252883	233739	294863	321926	287930	1657341	1	1976314	189055	1	1608240	1	1	1	1	1	1	1	107227	125933	175268	1821535
NIACINAMIDE	11930759	1	1	8927895	346768	1	1	329903	142753	1	103970	123606	1	107059	1	116345	194626	221438	206731	184382	1	10048029	1	1	289413	1	273897	519860	610124	609573	642233	620810	319302	10235225	668634	652462	1	1	1	1	1	8407154	1	1	1	1	1	1	1
CPD-10472	349862	313162	326405	328073	315523	299818	313528	289468	232194	230268	257537	216914	215756	208255	232130	229572	151311	147197	1	150806	254335	279400	302310	260583	1	1	1	1	1	1	1	1	1	1	1	1	502910	527612	509265	521377	305247	305541	311327	294699	436824	381354	388638	1	136108
CPD-15056	1	1	1	1	1	1	1	1	1	1	1	1	1	1	1	1	1	1	1	1	1	1	1	1	1	1	1	1	1	1	1	1	1	1	1	1	1	1	1	1	1	1	1	1	1	1	1	1	1
CPD-16013	1	1	1	1	1	1	1	1	1	1	1	1	1	1	1	1	1	1	1	1	1	1	1	1	1	1	1	1	1	1	1	1	1	1	1	1	1	1	1	1	1	1	1	1	1	1	1	1	1
PICOLINATE	1	1	1	1	1	1	1	1	1	1	1	1	1	1	1	1	1	1	1	1	1	1	1	1	1	1	1	1	1	1	1	1	1	1	1	1	1	1	1	1	1	1	1	1	1	1	1	1	1
NIACINE	1	1	1	1	1	1	1	1	1	1	1	1	1	1	1	1	1	1	1	1	1	1	1	1	1	1	1	1	1	1	1	1	1	1	1	1	1	1	1	1	1	1	1	1	1	1	1	1	1
CPD-13606	1	11861363	1	9398586	8756658	10237128	10601923	8624851	9481657	1	10092455	9871709	11338769	11076937	9666154	10070638	9873180	7758217	7907051	6311515	10515510	1	10267030	10501350	10342215	8392246	8602519	8465455	1	8745843	10729431	7018748	1	1	8538131	1	8320781	8648698	8694136	8400160	8165967	1	8415486	1	5737731	5967349	4610936	5087064	8036214
CPD-13605	1	11861363	1	9398586	8756658	10237128	10601923	8624851	9481657	1	10092455	9871709	11338769	11076937	9666154	10070638	9873180	7758217	7907051	6311515	10515510	1	10267030	10501350	10342215	8392246	8602519	8465455	1	8745843	10729431	7018748	1	1	8538131	1	8320781	8648698	8694136	8400160	8165967	1	8415486	1	5737731	5967349	4610936	5087064	8036214
ACETYLCHOLINE	1	1	1	1	1	1	1	1	1	1	1	1	18888318	144464	1	1	338259	349082	327293	281410	1	6697407	5214660	5170189	4358960	4158048	600290	629308	1	1	1	1	1	1	1	1	184586	214399	202652	189154	1	1	1	1	1	1	1	1	1
CHLORALAN-CPD	1	1	218019	222294	241805	1	256986	1	234756	1	1	1	215737	1	1	1	1	1	1	1	1	1	1	133699	119611	111251	130498	1	1	1	1	1	174213	1	205546	1	1	140143	1	1	1	1	1	1	1	1	1	1	220836
ISATIN	1568593	1572725	1501006	1435668	1381623	1367936	1117707	1400264	1161809	1337835	1316036	1318192	1495933	1494163	1535695	1537012	1283006	1299241	1303945	1398618	1397766	1353755	1337119	1384039	1114105	1411399	1403062	1404029	1495571	1435333	1386651	1468839	1359096	1304004	1347146	1302205	1094391	1142598	1166311	1110306	1069717	1100911	1077413	1072504	898303	781098	795104	821353	1035007
OXALACETIC_ACID	1113374	1194085	1229609	1223093	1346109	1340039	1247143	1396304	1251630	1108463	1399140	1346202	1128035	1192592	1215405	1205777	1	1	597678	1	574903	557387	1	546542	571134	1	1	583035	1	1	1	1	870805	990242	916704	828394	745310	725825	754717	739432	895849	1023857	885458	909138	1	1	1	1	939696
ENOL-OXALOACETATE	1113374	1194085	1229609	1223093	1346109	1340039	1247143	1396304	1251630	1108463	1399140	1346202	1128035	1192592	1215405	1205777	1	1	597678	1	574903	557387	1	546542	571134	1	1	583035	1	1	1	1	870805	990242	916704	828394	745310	725825	754717	739432	895849	1023857	885458	909138	1	1	1	1	939696
23-DIMERCAPTOPROPAN-1-OL	115850	95082	96308	105269	122264	115983	119611	115267	110786	114921	122364	112731	99674	104007	101214	100961	1	1	1	1	1	1	1	1	1	1	1	1	1	1	1	1	88646	92706	97708	100315	1	1	1	1	86989	86693	80308	84777	1	1	1	1	82541
CYS	232916	1	1	1	1	1	1	1	1	1	1	1	1	1	1	1	1	1	1	1	1	1	1	1	1	1	1	1	1	1	1	1	1	219582	1	1	1	1	1	1	1	1	1	1	1	1	1	1	1
D-CYSTEINE	232916	1	1	1	1	1	1	1	1	1	1	1	1	1	1	1	1	1	1	1	1	1	1	1	1	1	1	1	1	1	1	1	1	219582	1	1	1	1	1	1	1	1	1	1	1	1	1	1	1
INDOLE-3-CARBOXALDEHYDE	1	1	1	1	1	1	1	1	1	164839	1	1	1	1	1	1	1	1	1	1	1	1	1	221634	224969	1	1	1	172068	196236	246469	150162	171705	160288	182083	188876	1	1	1	1	197860	1	170093	153643	122351	113980	110740	114206	155153
CPDQT-428	1	1	1	245347	1	1	1	1	1	1	1	1	1	1	1	1	1	1	1	1	1	1	1	1	1	1	1	1	1	1	1	1	1	1	1	1	1	1	1	1	1	1	1	1	1	1	1	1	1
VIGABATRIN	1	1	1	1	1	1	1	1	1	1	1	1	1	1	1	1	1	1	1	1	1	1	1	1	1	1	1	1	1	1	1	1	1	1	1	1	1	1	1	1	1	1	1	1	105750	88328	88657	91529	1
L-PIPECOLATE	1	1	1	1	1	1	1	1	1	1	1	1	1	1	1	1	1	1	1	1	1	1	1	1	1	1	1	1	1	1	1	1	1	1	1	1	1	1	1	1	1	1	1	1	105750	88328	88657	91529	1
D-GLT	1	1	1	1	1	1	1	1	1	1	1	1	1	1	1	1	1	1	1	339915	1	1	1	1	1	351968	1	1	1	1	1	1	1	1	275402	318472	1	1	1	1	1	224570	1	1	1	1	1	1	1
5-OXOPROLINE	1	1	1	1	1	1	1	1	1	1	1	1	1	1	1	1	1	1	1	339915	1	1	1	1	1	351968	1	1	1	1	1	1	1	1	268389	318472	1	1	1	1	1	224570	1	1	1	1	1	1	1
GLT	1	1	1	1	1	1	1	1	1	1	1	1	1	1	1	1	1	1	1	339915	1	1	1	1	1	351968	1	1	1	1	1	1	1	1	275402	318472	1	1	1	1	1	224570	1	1	1	1	1	1	1
CPD0-1614	1	1	1	1	1	1	1	1	1	1	1	1	1	1	1	1	1	1	1	339915	1	1	1	1	1	351968	1	1	1	1	1	1	1	1	275402	318472	1	1	1	1	1	224570	1	1	1	1	1	1	1
PYRROLINE-HYDROXY-CARBOXYLATE	1	1	1	1	1	1	1	1	1	1	1	1	1	1	1	1	1	1	1	339915	1	1	1	1	1	351968	1	1	1	1	1	1	1	1	268389	318472	1	1	1	1	1	224570	1	1	1	1	1	1	1
CPD-6862	228492	1	1	1	1	1	1	1	1	1	1	1	1	1	1	1	1	1	1	1	1	97923	1	1	1	1	1	1	1	1	1	1	1	121121	1	1	1	1	1	1	1	164174	1	1	1	1	1	1	1
CPD-9735	228492	1	1	1	1	1	1	1	1	1	1	1	1	1	1	1	1	1	1	1	1	97923	1	1	1	1	1	1	1	1	1	1	1	121121	1	1	1	1	1	1	1	164174	1	1	1	1	1	1	1
CPD-884	1312096	1	1266426	1	1	1	1	1	1	1	1	1	1	1	1	1	1	1	1	1	1	1	1	1	1	1	1	1	1	1	1	1	1	1	1	1	1	1	1	1	1	1	1	1	1	1	1	1	1
L-2-AMINOHEXANOATE	1312096	1	1266426	1	1	1	1	1	1	1	1	1	1	1	1	1	1	1	1	1	1	1	1	1	1	1	1	1	1	1	1	1	1	1	1	1	1	1	1	1	1	1	1	1	1	1	1	1	1
LEU	1312096	1	1266426	1	1	1	1	1	1	1	1	1	1	1	1	1	1	1	1	1	1	1	1	1	1	1	1	1	1	1	1	1	1	1	1	1	1	1	1	1	1	1	1	1	1	1	1	1	1
CPD-6181	1312096	1	1266426	1	1	1	1	1	1	1	1	1	1	1	1	1	1	1	1	1	1	1	1	1	1	1	1	1	1	1	1	1	1	1	1	1	1	1	1	1	1	1	1	1	1	1	1	1	1
CPD0-2459	18958892	16175036	18201580	17548368	14509167	14453278	13616383	14389058	11290721	11108936	10721168	10595939	11659748	10731663	11071391	11582518	6195808	6079696	5943810	6346498	14792034	15799879	13652341	15625978	5572140	6023116	5770077	5571197	3595178	3990925	3326265	3608340	5012148	5245400	5186017	5424157	30983782	31159384	29032838	29272158	14155638	15559361	15319499	15900486	20354946	15811532	16727058	15918516	7613500
CATECHOL	122723	133309	137931	87799	1	1	130591	109826	122491	1	843082	1	790123	1	1	1	1	1	1	1	137099	1	115501	139353	1	1	1	1	1	1	1	1	1	1	1	1	1	1	259909	251607	93256	94968	6876455	1	2990807	136601	115100	2769008	1
CPD-11495	2348264	2029611	1258801	2190360	1790924	1747975	1777447	1767355	1376209	1371674	1358956	1333711	1304841	1310759	1297462	1324669	1	1	1	1	1	1	564481	354144	1	416829	400088	417202	1	1	1	1	1	1	1	368739	1	1	1	1	1	1	1	1	1	1	1	1	1
CPD-8815	2348264	2029611	1258801	2190360	1790924	1747975	1777447	1767355	1376209	1371674	1358956	1333711	1304841	1310759	1297462	1324669	1	1	1	1	1	1	564481	354144	1	416829	400088	417202	1	1	1	1	1	1	1	368739	1	1	1	1	1	1	1	1	1	1	1	1	1
6-OXO-HEXANOATE	1	1	1	1	1	1	1	1	1	1	1	1	1	1	1	1	1	1	1	1	1	1	1	1	1	1	1	1	1	1	1	1	1	1	1	1	1	1	178250	1	1	1	6823823	1	3348830	1	1	1	1
CINNAMALDEHYDE	233789	222442	213239	198572	181052	171701	168788	177692	166135	171070	1	1	1	213241	211047	1	1	1	127315	129132	164470	154940	162900	160660	201511	201524	196616	1	1	1	1	1	229602	229698	225979	243301	103808	100834	104145	97733	136097	137793	138095	136382	100954	117719	120958	110325	210778
ASN	233789	222442	213239	198572	1	1	1	1	1	1	1	1	1	213241	1	1	1	1	1	1	1	1	1	1	1	1	1	1	1	1	1	1	229602	229698	225979	243301	1	1	1	1	1	1	1	1	1	1	1	1	210778
CPD-10037	2111435	2027697	3682012	12101250	3811257	2830391	3471713	2255060	2636214	1	1	1	1	2198406	1	1	1	1	1	1	1801774	1920084	1599432	531318	1	1	1	1	1	1	1	1	1	1	1	1	1285809	2052790	1383924	1242782	1353406	1438953	1566350	1598096	2283858	13318898	4746420	2551576	1
CPD-1090	2111435	2027697	3682012	12101250	3811257	2830391	3471713	2255060	2636214	1	1	1	1	2198406	1	1	1	1	1	1	1801774	1920084	1599432	531318	1	1	1	1	1	1	1	1	1	1	1	1	1285809	2052790	1383924	1242782	1353406	1438953	1566350	1598096	2283858	13318898	4746420	2551576	1
CPD-8669	2111435	2027697	3682012	12101250	3811257	2830391	3471713	2255060	2636214	1	1	1	1	2198406	1	1	1	1	1	1	1801774	1920084	1599432	531318	1	1	1	1	1	1	1	1	1	1	1	1	1285809	2052790	1383924	1242782	1353406	1438953	1566350	1598096	2283858	13318898	4746420	2551576	1
CPD-1089	2111435	2027697	3682012	12101250	3811257	2830391	3471713	2255060	2636214	1	1	1	1	2198406	1	1	1	1	1	1	1801774	1920084	1599432	531318	1	1	1	1	1	1	1	1	1	1	1	1	1285809	2052790	1383924	1242782	1353406	1438953	1566350	1598096	2283858	13318898	4746420	2551576	1
CPD-1002	2111435	2027697	3682012	12101250	3811257	2830391	3471713	2255060	2636214	1	1	1	1	2198406	1	1	1	1	1	1	1801774	1920084	1599432	531318	1	1	1	1	1	1	1	1	1	1	1	1	1285809	2052790	1383924	1242782	1353406	1438953	1566350	1598096	2283858	13318898	4746420	2551576	1
CPD-20030	2111435	2027697	3682012	12101250	3811257	2830391	3471713	2255060	2636214	1	1	1	1	2198406	1	1	1	1	1	1	1801774	1920084	1599432	531318	1	1	1	1	1	1	1	1	1	1	1	1	1285809	2052790	1383924	1242782	1353406	1438953	1566350	1598096	2283858	13318898	4746420	2551576	1
CPD-4981	2111435	2027697	3682012	12101250	3811257	2830391	3471713	2255060	2636214	1	1	1	1	2198406	1	1	1	1	1	1	1801774	1920084	1599432	531318	1	1	1	1	1	1	1	1	1	1	1	1	1285809	2052790	1383924	1242782	1353406	1438953	1566350	1598096	2283858	13318898	4746420	2551576	1
3-UREIDO-PROPIONATE	202228	186404	190765	179687	204347	208156	205391	207475	182956	178306	180222	175483	184707	180300	189813	192552	152489	145969	147223	151140	149643	143332	143235	144409	1	1	1	1	1	1	1	1	1	1	1	1	169724	168329	169891	164517	144518	140615	143940	146026	139969	121279	121395	129293	1
MAL	1	101392	110129	90000	113577	123547	120622	102330	117445	95677	133013	120690	92007	110309	89517	91038	1	1	1	1	1	1	1	1	1	1	1	1	1	1	1	1	76147	1	1	1	1	1	1	1	97609	1	92165	76725	1	1	1	1	88269
CPD-19751	1	1	1	1	1	1	1	1	1	1	1	1	1	1	1	1	1	1	300731	1	1	1	1	1	1	1	1	1	1	1	1	1	1	1	1	1	1	1	1	1	1	1	1	1	1	1	1	1	1
PHENYLGLYOXAL	1	2580737	2579542	1	2378963	2436692	1	1	1	2097056	2085827	1	1	1895424	1950322	1	1	1	3133579	1	2998088	3014328	1	1	1	1	1	1	1	1	1	1	1	1	1	1	1	1	1	2703705	2992469	1	1	2944856	1	1	1	1	1
CPD0-1143	1	1	1	1529944	1554796	1526761	1501653	1524174	1313921	1286289	1268244	1270393	1345225	1365131	1356748	1399384	1547136	1580450	1555357	1593366	1437034	1416540	1402436	1380390	3585023	3505637	1484247	3626657	1626372	1623740	1632474	1	1494523	1435390	1454678	1466968	2672860	2588133	2642522	2632376	2446605	2449415	2432165	2452898	2846235	1	3247281	3064259	1
SS-DIMETHYL-BETA-PROPIOTHETIN	1772772	1708278	1701465	1593028	1625461	1595082	1594756	1626609	1392820	1356697	1328239	1331551	1412296	1428686	1441637	1486438	3099472	1674990	1611673	3138289	1520322	1487882	2925958	1465277	3643773	3556862	3604512	3695000	3297916	3341810	3288716	3290995	3301736	3219161	3261366	1560456	2855795	2768797	2824100	2790257	2601497	2630546	2607005	2610160	3008734	3325150	3200981	3238497	3506318
CPD-6442	1	1	1	1	1	1	1	1	1	1	1	1	1	1	1	1	1	1	3077219	1	1	1	2880813	1	338555	416152	1	416064	1	1	1	1	1	1	1	1	1	1	1	1	1	1	1	1	1	1	1	1	1
CPD-13031	782724	758072	737026	707795	500863	494932	502621	491112	400435	391862	385284	366512	339170	358766	376705	354824	1	1	1	1	513377	516195	518821	502199	1	329513	326960	317393	1	1	1	1	1	1	1	332231	952340	948047	960405	921598	557952	557622	560448	555849	573318	625845	619543	579895	454802
CPD-238	782724	758072	737026	707795	500863	494932	502621	491112	400435	391862	385284	366512	339170	358766	376705	354824	1	1	1	1	513377	516195	518821	502199	1	329513	326960	317393	1	1	1	1	1	1	1	332231	952340	948047	960405	921598	557952	557622	560448	555849	573318	625845	619543	579895	454802
CPD-7268	782724	758072	737026	707795	500863	494932	502621	491112	400435	391862	385284	366512	339170	358766	376705	354824	1	1	1	1	513377	516195	518821	502199	1	329513	326960	317393	1	1	1	1	1	1	1	332231	952340	948047	960405	921598	557952	557622	560448	555849	573318	625845	619543	579895	454802
PHENYLACETALDOXIME	782724	758072	737026	707795	500863	494932	502621	491112	400435	391862	385284	366512	339170	358766	376705	354824	1	1	1	1	513377	516195	518821	502199	1	329513	326960	317393	1	1	1	1	1	1	1	332231	952340	948047	960405	921598	557952	557622	560448	555849	573318	625845	619543	579895	454802
NUKED-PENTOSE-RING	84454	78688	1	82139	1	1	1	107805	1	91169	1	1	1	1	98905	1	1	1	1	1	1	1	1	1	1	1	1	1	1	1	1	1	1	1	1	1	105204	107357	111310	102736	1	1	1	1	1	1	1	1	1
CPD-8853	1	1	1	1	1	1	1	1	1	1	1	1	1	1	1	1	1	1	1	1	1	1	1	1	1	1	1	1	1	1	1	1	1	1	1	1	358291	359319	358080	358797	1	1	1	1	1	1	1	1	1
CPD0-2461	2318399	2213548	2220770	2144653	1721915	1727410	1730686	1751927	1340569	1361645	1341564	1316809	1270454	1278040	1273489	1281316	722388	714059	698483	709732	2505650	2466366	2462162	2450425	416377	423043	411440	417202	241192	235955	241117	237270	392055	406465	394962	403805	8256174	8276352	8323773	8316165	2668782	2648978	2670818	2662639	4330455	3936808	3964850	4023973	969852
GUANINE	2318399	2213548	2220770	2144653	1721915	1727410	1730686	1751927	1340569	1361645	1341564	1316809	1270454	1278040	1273489	1281316	722388	714059	698483	709732	2505650	2466366	2462162	2450425	416377	423043	411440	417202	241192	235955	241117	237270	392055	406465	394962	403805	8256174	8276352	8323773	8316165	2668782	2648978	2670818	2662639	4330455	3936808	3964850	4023973	969852
34-DIHYDROXYPHENYLACETALDEHYDE	1	1	1	1	1	1	1	1	1	1	1	1	1	1	1	1	1	1	1	1	1	1	1	1	338555	416152	1	416064	1	1	1	1	1	1	1	1	1	1	1	1	1	1	1	1	1	1	1	1	1
HIS	1	1	1	1	1	1	1	1	1	1	1	1	200087	1	1	1	1	1	1	1	1	1	1	1	1	1	1	1	1	1	1	1	1	1	1	1	389900	373116	386045	1	234640	1	229511	233903	257235	261098	269077	276790	127893
CPD-670	1	1	1	1	1	1	1	1	1	1	1	1	200087	1	1	1	1	1	1	1	1	1	1	1	1	1	1	1	1	1	1	1	1	1	1	1	389900	373116	386045	1	234640	1	229511	233903	257235	261098	269077	276790	127893
BACIMETHRIN	1	1	1	1	1	1	1	1	1	1	1	1	200087	1	1	1	1	1	1	1	1	1	1	1	1	1	1	1	1	1	1	1	1	1	1	1	389900	373116	386045	1	234640	1	229511	233903	257235	261098	269077	276790	127893
3-AMINOPROPYL-METHYL-PHOSPHINATE	470467	460312	455026	430889	376128	371428	374067	381387	296265	290120	291156	278347	287027	297406	291285	286272	196456	202330	202597	201706	408636	406730	393854	384903	1	1	1	1	1	1	1	1	1	1	1	1	686973	1	682036	674447	370865	368402	366800	377534	447572	427549	445475	446826	195831
METHYLNICOTINATE	854202	806922	804918	779509	917716	887504	886822	900054	810969	814126	788544	779637	882006	888958	898400	898842	895899	898410	906734	912664	980493	983738	956122	942857	1324333	1307127	1304273	1268817	820949	837325	825910	817258	1338435	1352163	1350322	1363939	623232	641192	641441	601984	842957	856082	858606	833837	657562	591136	590960	593933	774893
CPD-19411	1653783	1102792	1155581	1775896	1	185112	1356857	198235	1292183	1272055	1169208	1053153	1294598	1292717	1274280	1315267	229464	246443	231451	1277419	1559955	2104396	1509382	2037017	1552913	1553260	1557280	1512825	981569	1030738	987162	161303	1588064	1607209	1605304	1604911	1249518	1	1240502	1408484	1	1	2676997	2645750	1	950841	3349108	3337331	1770977
PRO	1653783	1102792	1155581	1775896	1	185112	1356857	198235	1292183	1272055	1169208	1053153	1294598	1292717	1274280	1315267	229464	246443	231451	1277419	1559955	2104396	1509382	2037017	1552913	1553260	1557280	1512825	981569	1030738	987162	161303	1588064	1607209	1605304	1604911	1249518	1	1240502	1408484	1	1	2676997	2645750	1	950841	3349108	3337331	1770977
P-NITROPHENOL	6392996	5718440	5690836	5742502	7281371	7225319	7294412	7262170	6667307	5182406	6765423	6747000	5829893	5972989	6586573	6465174	3486927	3592477	3909699	3312168	3572589	3520640	3607331	3478793	3292141	3003044	3474492	3848482	3336776	2686485	3369838	3387498	6060248	5310036	6189141	4753742	4844411	4720792	4237481	4432047	5883097	5340304	5315395	5247068	2363045	1991499	2424812	2060453	5597724
2-AMINO-4-CARBOXYPYRIMIDINE	2524262	78688	87225	850375	1148282	118395	121713	1371195	463399	1460988	71773	90679	124081	119939	1173184	876243	1	1432831	721217	1405265	1	1245809	1	1	1	782219	689486	766058	620308	746469	1	1477151	933673	2035402	1098350	1347582	1	1	1	1	1	1513782	1	819804	402601	1	567245	413675	1
CPD-406	1	1	1	1	225402	221138	176270	225754	1	1	1	1	1	1	1	1	1	1	1	1	1	1	1	1	1	1	1	1	1	1	1	1	1	1	1	1	1	1	1	1	1	1	1	1	1	1	1	1	1
CPD-7616	2439808	1	1	808772	1	1	1	1263390	369185	1369819	1	1	1	1	1074279	778215	1	766605	691224	1382111	1	1213719	1	1	1	749656	656989	734819	591692	716347	1	1446744	870650	1967321	1036937	1289839	1	1	1	1	1	1452648	1	757189	366528	1	542955	381167	1
ADENINE-RING	5991018	5719305	5673540	5545782	5239451	5263698	5209920	5257176	4587862	4571802	4518584	4470702	4560721	4598529	4612577	4596378	3805233	3725444	3872984	3812049	5902716	5815498	5830857	5737432	1615766	1590552	1571211	1590604	979888	1	1	1	1588925	1604196	1611494	1628174	8796553	8804345	8849205	8801078	5560563	5517548	5471952	5515199	6740321	6436751	6466627	6554168	3024794
ADENINE	5991018	5719305	5673540	5545782	5239451	5263698	5209920	5257176	4587862	4571802	4518584	4470702	4560721	4598529	4612577	4596378	3805233	3725444	3872984	3812049	5902716	5815498	5830857	5737432	1615766	1590552	1571211	1590604	979888	1	1	1	1588925	1604196	1611494	1628174	8796553	8804345	8849205	8801078	5560563	5517548	5471952	5515199	6740321	6436751	6466627	6554168	3024794
CPD-10207	1	1	1	1	1	1	1	1	1	1	1	1	1	1	1	1	1	1	1	1	1	1	1	1	1	1	1	1	1	1	1	1	1	1	1	1	1	1	380454	1	1	1	1	1	1	1	1	1	1
CPD-9499	1	1	1	1	1	1	1	1	1	1	1	1	1	1	1	1	1	1	1	1	1	1	1	1	1	1	1	1	1	1	1	1	1	1	1	1	1	1	380454	1	1	1	1	1	1	1	1	1	1
CPD-6441	470467	460312	455026	430889	376128	371428	374067	381387	296265	290120	291156	278347	287027	297406	291345	286175	196456	1	202597	1	408636	1	406533	384903	1	1	1	1	1	1	1	1	1	1	1	1	1	665487	128200	1	94088	84469	115060	101538	89879	86830	445475	446826	1
CPD-8779	470467	460312	455026	430889	376128	371428	374067	381387	296265	290120	291156	278347	287027	297406	291345	286175	196456	1	202597	1	408636	1	406533	384903	1	1	1	1	1	1	1	1	1	1	1	1	1	665487	128200	1	94088	84469	115060	101538	89879	86830	445475	446826	1
HYDRPHENYLAC-CPD	470467	460312	455026	430889	376128	371428	374067	381387	296265	290120	291156	278347	287027	297406	291345	286175	196456	1	202597	1	408636	1	406533	384903	1	1	1	1	1	1	1	1	1	1	1	1	1	665487	128200	1	94088	84469	115060	101538	89879	86830	445475	446826	1
CPD-13346	961222	884464	896686	840881	775123	779680	766112	788904	743815	736812	720376	713397	851153	854163	854336	847178	685820	694036	706190	691775	691047	677061	664367	670615	1216895	1207509	1205001	1193103	1011264	1011624	1006757	1029413	1084975	1096950	1115655	1123996	534261	537468	541936	539602	984279	1015108	985436	1013336	812638	644710	655994	646949	1015576
CPD3O-4151	961464	884299	896686	840886	776197	779724	762159	788997	744344	738385	721380	713397	850025	854986	856724	848824	685820	694036	706190	691775	691047	677061	664367	670615	1216895	1207509	1205001	1193103	1011264	1011624	1006757	1029413	1084975	1096950	1115655	1123996	533366	537367	541791	1	983989	1015524	985702	1012827	812581	1	656240	646571	1016646
CPD-14650	961464	884299	896686	840886	776197	779724	762159	788997	744344	738385	721380	713397	850025	854986	856724	848824	685820	694036	706190	691775	691047	677061	664367	670615	1216895	1207509	1205001	1193103	1011264	1011624	1006757	1029413	1084975	1096950	1115655	1123996	533366	537367	541791	1	983989	1015524	985702	1012827	812581	1	656240	646571	1016646
CPD-9501	961464	884299	896686	840886	776197	779724	762159	788997	744344	738385	721380	713397	850025	854986	856724	848824	685820	694036	706190	691775	691047	677061	664367	670615	1216895	1207509	1205001	1193103	1011264	1011624	1006757	1029413	1084975	1096950	1115655	1123996	533366	537367	541791	1	983989	1015524	985702	1012827	812581	1	656240	646571	1016646
HMP	1043453	949800	954913	889509	822484	825610	815294	836165	799029	775151	764448	745529	904578	913158	910905	897075	714414	710907	730285	720138	714232	700702	680942	693413	1291344	1280907	1273998	1256410	1052064	1053164	1052381	1082655	1144902	1157805	1182365	1193212	567557	566075	576584	568304	1054752	1081371	1051411	1079105	870254	681706	700999	683984	1076697
CPD-12383	116107	88112	104408	102730	102264	94012	82004	81974	89884	92482	96677	84031	90406	95264	91774	88475	92152	90748	86601	77207	97428	103453	99996	92791	88734	84552	85528	93011	82431	95741	101503	98379	74787	89745	77035	74054	76072	1	1	72026	74505	1	1	1	1	1	1	1	1
CPD0-1408	116107	88112	104408	102730	102264	94012	82004	81974	89884	92482	96677	84031	90406	95264	91774	88475	92152	90748	86601	77207	97428	103453	99996	92791	88734	84552	85528	93011	82431	95741	101503	98379	74787	89745	77035	74054	76072	1	1	72026	74505	1	1	1	1	1	1	1	1
CPD-1041	116107	88112	104408	102730	102264	94012	82004	81974	89884	92482	96677	84031	90406	95264	91774	88475	92152	90748	86601	77207	97428	103453	99996	92791	88734	84552	85528	93011	82431	95741	101503	98379	74787	89745	77035	74054	76072	1	1	72026	74505	1	1	1	1	1	1	1	1
CPD-10523	116107	88112	104408	102730	102264	94012	82004	81974	89884	92482	96677	84031	90406	95264	91774	88475	92152	90748	86601	77207	97428	103453	99996	92791	88734	84552	85528	93011	82431	95741	101503	98379	74787	89745	77035	74054	76072	1	1	72026	74505	1	1	1	1	1	1	1	1
CPD-2205	116107	88112	104408	102730	102264	94012	82004	81974	89884	92482	96677	84031	90406	95264	91774	88475	92152	90748	86601	77207	97428	103453	99996	92791	88734	84552	85528	93011	82431	95741	101503	98379	74787	89745	77035	74054	76072	1	1	72026	74505	1	1	1	1	1	1	1	1
CPD-7614	869805	810579	825830	785348	889855	897980	882318	735832	843941	715946	890818	838661	905495	941689	863167	859259	801255	785915	656402	486594	858786	1	855393	827704	1322057	1318383	1305229	1280304	691342	699946	866511	667380	1355154	1372260	1373462	1379376	587927	599717	601779	571780	675690	474420	653149	578571	630551	466926	367168	420700	617732
S-ALLANTOIN	210091	215275	193596	184951	155286	1	1	205649	166479	193509	1	1	184219	209646	213237	193821	1	1	1	143820	117445	124977	123453	148317	123454	134234	142237	148606	156491	122112	149867	1	124343	117187	117763	149503	126359	106555	128200	122153	114921	1	1	1	105107	86830	92854	86628	1
CPD0-954	1	1	193596	1	163519	1	1	1	180904	1	1	1	214419	209646	1	1	1	1	1	1	1	1	1	148317	147735	1	1	1	1	1	1	1	1	1	1	1	1	1	1	1	1	1	1	1	1	1	1	1	1
CPD-1774	210091	215275	163969	155461	155286	1	1	205649	183284	193509	1	1	184219	209646	213237	193821	1	139742	131048	143820	148159	140508	139117	121083	139088	134234	152678	148606	156491	149363	149867	150179	1	1	1	149503	126359	106555	128200	122153	114921	1	1	1	105107	86830	92854	86628	1
BENZIMIDAZOLE	210091	1	1	1	1	1	1	1	1	1	1	1	1	1	1	1	1	1	1	143820	1	1	1	1	1	1	1	148606	156491	1	1	1	1	1	1	149503	1	1	1	1	1	1	1	1	1	1	1	1	1
TROPINONE	174778	170534	165339	157477	148412	144653	137910	139304	142506	133500	134752	128533	139833	140765	140630	146441	165531	174527	168341	169966	164845	168493	165986	167848	196509	195081	199502	200381	187690	196027	201882	201033	173299	166483	167921	161849	1	1	1	1	132926	131130	129342	124065	1	1	1	1	121188
CPD-12224	1	1	1	1	1	1	1	1	1	1	1	1	1	1	1	1	1	1	1	1	211367	191119	193684	185612	227188	204166	207013	205586	1	1	1	1	1	1	1	1	1	1	1	1	1	1	1	1	1	1	1	1	1
CPD-8685	1	1	1	1	1	1	1	1	1	1	1	1	1	1	1	1	1	1	1	1	211367	191119	193684	185612	227188	204166	207013	205586	1	1	1	1	1	1	1	1	1	1	1	1	1	1	1	1	1	1	1	1	1
CPD-10660	2461345	1	1	791403	1036969	1	1	1287369	389661	1369935	1	1	1	1	1100385	812484	1	1405010	691224	1382111	1	1208451	1	1	1	749656	656989	734819	591692	716347	1	1446744	887047	1967321	1056247	1289839	1	1	1	1	1	1452648	1	757189	366528	1	542955	381167	1
CPD-17446	1	5718440	5690836	4951811	7281371	7225319	7294412	6029333	6298122	5182406	6765423	6747000	5829893	5972989	5530565	5701209	3486927	2825872	3218475	1935879	3572589	1	3607331	3478793	3292141	3003044	2809790	3113663	2749361	2686485	3369838	1	5189598	1	5152204	1	4844411	4720792	4237481	4432047	5883097	1	5315395	4489879	1996517	1991499	1881857	1679285	5597724
CPD-12490	1	1	1	1	1	1	1	1	1	1	1	1	3790146	1	2520713	5553726	1	1	1	1	1	1	1	1	1	1	1	1	1	1	1	1	1	1	1	1	1	1	1	1	1	1	1	1	1	1	1	1	1
2-FLUOROBENZOATE	1	1	1	1	1	1	1	1	1	1	1	1	1	1	1	1	1	1	1	1	1	1	1	138362	1	1	1	1	1	1	1	1	1	1	1	1	1	1	1	1	1	1	1	1	1	1	1	1	1
4-FLUOROBENZOATE	1	1	1	1	1	1	1	1	1	1	1	1	1	1	1	1	1	1	1	1	1	1	1	138362	1	1	1	1	1	1	1	1	1	1	1	1	1	1	1	1	1	1	1	1	1	1	1	1	1
CPD-9778	269034	228691	191302	189485	223742	280512	226212	267268	217484	274675	273034	261115	179566	239331	239286	237969	130489	128757	139716	139706	137793	131361	136538	108530	109683	113438	133648	140351	126820	140291	134353	135006	185523	238448	173306	246548	174991	141819	169653	172962	205525	223589	202423	206968	94829	74755	88597	86358	156674
2-KETOGLUTARATE	269034	228691	191302	189485	223742	280512	226212	267268	217484	274675	273034	261115	179566	239331	239286	237969	130489	128757	139716	139706	137793	131361	136538	108530	109683	113438	133648	140351	126820	140291	134353	135006	185523	238448	173306	246548	174991	141819	169653	172962	205525	223589	202423	206968	94829	74755	88597	86358	156674
CPD-10471	641359	608393	598029	575469	413627	402498	1	1	1	1	1	1	1	1	1	1	1	1	1	1	1	1	1	1	1	1	1	1	1	1	1	1	1	1	1	1	803385	786297	803441	784960	466581	469901	1	472367	501973	513651	509499	494815	1
CPD-16876	11985089	11854669	9096037	8954830	8362833	10277882	8689994	10462781	8446202	10278637	9943206	9912822	9319371	10883096	11307500	11284323	9915031	1	9746052	1	10557920	1	10308650	8399305	8504964	8730278	8379867	10444130	1	10909232	10771752	11364581	8480593	10248662	8329886	10193038	8361430	7272571	8730922	8436831	8201793	1	8451077	8258582	6799476	5985780	6065454	6180818	6454208
2-KETO-GLUTARAMATE	11985089	11854669	9096037	8954830	8362833	10277882	8689994	10462781	8446202	10278637	9943206	9912822	9319371	10883096	11307500	11284323	9915031	1	9746052	1	10557920	1	10308650	8399305	8504964	8730278	8379867	10444130	1	10909232	10771752	11364581	8480593	10248662	8329886	10193038	8361430	7272571	8730922	8436831	8201793	1	8451077	8258582	6799476	5985780	6065454	6180818	6454208
CPD-12491	255022	243784	226480	206800	200511	214792	208875	233124	205124	213926	225958	198416	237718	225916	253332	216106	148913	151091	148262	149647	153751	158483	156395	153737	159935	171582	164106	160593	166985	161127	166776	161508	162891	178330	181277	190847	146053	136165	135208	129042	127623	145317	122116	156792	105107	86830	92854	86628	112960
CPD-6995	1	380220	1	1	1	1	1	1	1	1	1	1	1011726	1071098	1	215538	1	1	1	1	1	225953	1	167181	708359	670909	1	649706	1	1	1	1	1	1	1	1	1	1	98015	1	1	1	1	1	1	1	1	1	1
RHAMNOSE	651457	630584	610304	615365	1	1	1	1	1	1	1	1	1	1	1	1	1	1	1	1	1	1	1	1	1	1	1	1	1	1	1	1	1	1	1	1	847889	824723	854234	821140	1	1	1	1	539719	531853	516018	503170	1
CPD-5861	651457	630584	610304	615365	1	1	1	1	1	1	1	1	1	1	1	1	1	1	1	1	1	1	1	1	1	1	1	1	1	1	1	1	1	1	1	1	847889	824723	854234	821140	1	1	1	1	539719	531853	516018	503170	1
CPD-10329	651457	630584	610304	615365	1	1	1	1	1	1	1	1	1	1	1	1	1	1	1	1	1	1	1	1	1	1	1	1	1	1	1	1	1	1	1	1	847889	824723	854234	821140	1	1	1	1	539719	531853	516018	503170	1
CPD0-1112	651457	630584	610304	615365	1	1	1	1	1	1	1	1	1	1	1	1	1	1	1	1	1	1	1	1	1	1	1	1	1	1	1	1	1	1	1	1	847889	824723	854234	821140	1	1	1	1	539719	531853	516018	503170	1
CPD-15619	651457	630584	610304	615365	1	1	1	1	1	1	1	1	1	1	1	1	1	1	1	1	1	1	1	1	1	1	1	1	1	1	1	1	1	1	1	1	847889	824723	854234	821140	1	1	1	1	539719	531853	516018	503170	1
CPD-9699	622935	614819	594120	593929	1	1	1	1	1	1	1	1	1	1	1	1	1	1	1	1	1	1	1	1	1	1	1	1	1	1	1	1	1	1	1	1	802324	780913	807414	787323	1	1	1	1	1	1	1	1	1
2-ACETO-2-HYDROXY-BUTYRATE	628283	614819	592650	593674	1	1	1	1	1	1	1	1	1	1	1	1	1	1	1	1	1	1	1	1	1	1	1	1	1	1	1	1	1	1	1	1	802324	780913	807414	787323	1	1	1	1	1	1	1	1	1
2-DEHYDROPANTOATE	628283	614819	592650	593674	1	1	1	1	1	1	1	1	1	1	1	1	1	1	1	1	1	1	1	1	1	1	1	1	1	1	1	1	1	1	1	1	802324	780913	807414	787323	1	1	1	1	1	1	1	1	1
CPD-14378	1497518	1472907	1575174	1347885	1200697	1389617	1310248	1316900	1371217	1651918	1637920	1608992	1219101	1272973	1304956	1326110	1355704	1391386	1456364	1336870	1739403	1782944	1774252	1722973	1760282	1632008	1352036	1825165	1716627	1677687	1752313	1718634	1845064	2085955	1985358	2068309	1842998	1631513	1433272	1804148	1937808	2525125	1935614	2410004	943776	787702	854981	864217	1040918
CPD-12132	1	1	346584	324321	299327	1	330014	1	285986	1	1	1	349935	1	1	1	1	1	1	1	1	1	1	355910	310007	1	1	1	1	1	1	1	1	1	1	1	1	1	1	1	1	1	1	1	1	1	1	1	264889
CPD-381	1553768	1547551	1483812	1405521	1334063	1322750	1349597	1377916	1336574	1047330	1295379	1298621	1457428	1440634	1470147	1470400	1273143	1269443	1251245	1348831	1363995	1295842	1311821	1347168	1330964	1078500	1352545	1356352	1432712	1118560	1379739	1427719	1317467	1114144	1308423	1033424	1077633	1115394	1124201	1083731	1051771	1071240	1071108	1052048	884214	770933	776501	783510	1028072
R-2-HYDROXYGLUTARATE	1553768	1547551	1483812	1405521	1334063	1322750	1349597	1377916	1336574	1047330	1295379	1298621	1457428	1440634	1470147	1470400	1273143	1269443	1251245	1348831	1363995	1295842	1311821	1347168	1330964	1078500	1352545	1356352	1432712	1118560	1379739	1427719	1317467	1114144	1308423	1033424	1077633	1115394	1124201	1083731	1051771	1071240	1071108	1052048	884214	770933	776501	783510	1028072
CPD-18120	1341195	1254948	1246185	1207409	1161486	1195453	1137347	1147002	909620	886027	889257	872945	1071637	1076452	1074599	1069038	1	1	1	1	1	1	1	1	1	788608	785174	796490	786123	1	1	778201	754266	750476	759296	1	2623598	2600949	2575343	2536629	1871018	1888526	1833522	1870160	2866459	2807760	2858790	2863146	2470624
CPD-10214	865984	811972	817541	791433	860081	886066	847810	845453	675499	649009	662576	646542	813472	824034	812272	811347	1	1	1	1	1	1	1	1	1	546135	544272	557185	547145	1	1	536177	547955	539272	543869	1	1741561	1722427	1722370	1685143	1297838	1312259	1266257	1309134	2228774	2192129	2240476	2239900	2036645
COUMARIN	865984	811972	817541	791433	860081	886066	847810	845453	675499	649009	662576	646542	813472	824034	812272	811347	1	1	1	1	1	1	1	1	1	546135	544272	557185	547145	1	1	536177	547955	539272	543869	1	1741561	1722427	1722370	1685143	1297838	1312259	1266257	1309134	2228774	2192129	2240476	2239900	2036645
CPD-12218	914356	1	858051	831773	897557	928876	890826	889512	699064	673279	1	1	846094	862477	851602	856779	1	1	1	1	1	1	1	1	1	551455	560653	567700	552651	1	1	541467	553270	1	559909	1	1860936	1841549	1842079	1796817	1373509	1393280	1345854	1374477	2361193	2313276	2385053	2369805	2175739
L-PANTOATE	282531	263245	249536	245347	145222	140585	133688	139577	1	1	1	1	1	1	1	1	1	1	1	1	1	1	1	1	1	1	1	1	1	1	1	1	1	1	1	1	382188	358890	385776	352296	165423	1	151756	158965	173021	188511	178254	169974	1
1-KETO-2-METHYLVALERATE	282531	263245	249536	245347	145222	140585	133688	139577	1	1	1	1	1	1	1	1	1	1	1	1	1	1	1	1	1	1	1	1	1	1	1	1	1	1	1	1	382188	358890	385776	352296	165423	1	151756	158965	173021	188511	178254	169974	1
MEVALONATE	282531	263245	249536	245347	145222	140585	133688	139577	1	1	1	1	1	1	1	1	1	1	1	1	1	1	1	1	1	1	1	1	1	1	1	1	1	1	1	1	382188	358890	385776	352296	165423	1	151756	158965	173021	188511	178254	169974	1
CPD-14529	1	336587	380833	353300	205778	190894	197670	179351	385495	302397	371775	359397	538154	528032	359846	551341	1	1	1	1	1	1	1	1	1	1	1	1	1	1	1	1	1	1	1	1	1	1	1	1	1	1	1	1	1	1	1	1	1
CPD-6481	1	336587	380833	353300	205778	190894	197670	179351	385495	302397	371775	359397	538154	528032	359846	551341	1	1	1	1	1	1	1	1	1	1	1	1	1	1	1	1	1	1	1	1	1	1	1	1	1	1	1	1	1	1	1	1	1
CPD-8647	1	336587	380833	353300	205778	190894	197670	179351	385495	302397	371775	359397	538154	528032	359846	551341	1	1	1	1	1	1	1	1	1	1	1	1	1	1	1	1	1	1	1	1	1	1	1	1	1	1	1	1	1	1	1	1	1
CPD-19959	1	336587	380833	353300	205778	190894	197670	179351	385495	302397	371775	359397	538154	528032	359846	551341	1	1	1	1	1	1	1	1	1	1	1	1	1	1	1	1	1	1	1	1	1	1	1	1	1	1	1	1	1	1	1	1	1
CPD-9947	1	336587	380833	353300	205778	190894	197670	179351	385495	302397	371775	359397	538154	528032	359846	551341	1	1	1	1	1	1	1	1	1	1	1	1	1	1	1	1	1	1	1	1	1	1	1	1	1	1	1	1	1	1	1	1	1
ISOEUGENOL	1	336587	380833	353300	205778	190894	197670	179351	385495	302397	371775	359397	538154	528032	359846	551341	1	1	1	1	1	1	1	1	1	1	1	1	1	1	1	1	1	1	1	1	1	1	1	1	1	1	1	1	1	1	1	1	1
CPDQT-341	226973	228424	227952	2496815	145222	140585	133688	139577	1726064	1757755	1489155	1445384	1458169	1468747	1429535	1454105	437287	908443	455550	438725	3076873	2714855	3000022	2687889	760914	634052	581069	741210	370179	440067	429398	409396	714048	722319	731033	751306	336623	315080	338956	318480	165423	2720596	151756	158965	173021	183230	172817	169974	1010840
CPD-10201	865984	811972	817541	791433	860081	886066	847810	845453	675499	649009	662576	646542	813472	824034	812272	811347	185956	187979	181454	189774	602097	583448	599885	591711	131074	546135	544272	557185	547145	1	1	536177	547955	539272	543869	127355	1741561	1722427	1722370	1685143	1297838	1312259	1266257	1309134	2228774	2192129	2240476	2239900	2036645
GLUTAMIDE	398196	332410	386675	261609	205778	190894	197670	179351	385495	396111	377401	359397	477207	452947	440589	481677	567231	577549	576534	545129	604713	716440	576259	583089	1	757526	795927	728568	494495	547085	471221	516167	890130	940027	910543	921594	1	1	1	1	1	1	1	1	1	1	1	1	1
GLN	398196	332410	386675	261609	205778	190894	197670	179351	385495	396111	377401	359397	477207	452947	440589	481677	567231	577549	576534	545129	604713	716440	576259	583089	1	757526	795927	728568	494495	547085	471221	516167	890130	940027	910543	921594	1	1	1	1	1	1	1	1	1	1	1	1	1
2-KETO-6-AMINO-CAPROATE	1	297282	329368	289950	1	1	1	1	210499	209930	1	200137	1	1	1	1	1	1	1	1	354674	363301	99539	351863	1	1	1	1	1	1	1	1	1	1	1	1	773154	789450	774665	754074	1	271618	1	1	459657	359734	369843	368038	1
ALLYSINE	1	297282	329368	289950	1	1	1	1	210499	209930	1	200137	1	1	1	1	1	1	1	1	354674	363301	99539	351863	1	1	1	1	1	1	1	1	1	1	1	1	773154	789450	774665	754074	1	271618	1	1	459657	359734	369843	368038	1
CPD-10272	174218	11211596	11579177	11640137	219547	255524	8394270	10435147	8785023	233452	181032	10481484	10656763	11281387	11468000	11292747	10138580	10289965	10310485	239047	10607475	10584127	11129402	10793430	8389139	10226084	10567652	10346146	10681020	11399879	11287422	11327228	8241687	10451786	8130962	10305421	9113848	8622705	8497474	8863622	151260	8775690	8539229	8850870	7089425	5887126	6516275	6565346	7809347
3-UREIDO-ISOBUTYRATE	241401	190145	219836	215035	217248	214144	161592	188385	176082	200778	224925	187109	150745	214655	217591	212247	202036	214969	216505	175883	228779	234916	250154	222023	186405	215610	221932	218558	202608	243174	246469	248240	172429	230904	178244	235963	172482	158438	150115	169547	197860	178475	170093	178613	142645	113980	141664	134344	155153
LYS	99975	80418	87701	85000	1	1	1	1	1	1	1	1	1	1	1	1	1	1	1	1	75845	84204	82290	82077	1	1	1	1	1	1	1	1	1	1	1	1	235325	232871	236455	242435	73698	75850	1	71926	135995	105843	110219	114797	1
8-HYDROXYQUINOLINE	622935	614559	594120	593929	188352	214144	195497	158618	197171	164839	224925	187109	184597	214369	182252	187734	2985646	2926226	3008621	2967928	317235	392971	350439	221634	224969	1065040	1030583	955739	172068	196236	246469	150162	171705	160288	182083	188876	802324	780913	807157	787323	197860	1	170093	153643	122351	113980	110740	114206	155153
CPD-674	914356	850522	858051	831773	897557	928876	890826	889512	700181	673279	674468	658851	846094	862477	851886	857050	417632	2930383	439283	436639	2229879	2246919	1970490	2138830	2657589	551455	560653	567700	552651	205924	213019	541467	553270	544556	559909	2715881	1860936	1841549	1842079	1796817	1373509	1393280	1345854	1374477	2361193	2313276	2385053	2369805	2175739
CPD-4863	499445	437907	443176	396590	227594	257785	232425	232289	321699	303796	292967	300534	312709	321013	352730	292959	2536486	2774921	2587112	2615466	399608	406623	384963	349654	2782305	2820257	2775942	2747545	343116	2114386	2255939	2099329	2681541	2740970	3081216	2783222	156580	321564	312972	137820	113914	125861	628264	112444	411909	335720	352743	353903	623988
CPD0-1718	585751	488756	1	503776	1	1	1	535308	505066	467641	471296	448975	439979	1	439146	463462	1070364	193323	207147	199138	813269	857074	776887	777257	1151579	1177236	1162317	1143868	853042	904557	763924	895156	932351	973249	968131	956520	111845	114634	110979	103028	274611	291375	279863	295986	160605	120157	120419	125602	347778
S-2-AMINOETHYL-L-CYSTEINE	31394476	29499162	29956028	1	1	20865776	1	1	1	1	1	1	1	1	1	1	6959475	1	7101876	6918758	20713850	20375642	20824388	20278492	6434205	6635529	6481572	6550817	1	6099386	1	6249604	1	1	1	1	46701640	46092216	46337480	46893300	1	1	1	1	1	1	1	28845732	1
ADIPATE	1436750	1472265	1422674	1298880	1217946	1233329	1337057	1293945	1201036	1193342	1158077	1202245	1214103	1232424	1290919	1277562	992124	1026767	1011719	1024438	876422	835034	841570	819504	1089875	1116717	1068971	1078192	1276320	1259574	1220761	1323288	1387025	1440317	1449630	1455736	1	991054	1	1	1	1244425	1	1	1030935	1	1	1	1
CPD-10205	1436750	1472265	1422674	1298880	1217946	1233329	1337057	1293945	1201036	1193342	1158077	1202245	1214103	1232424	1290919	1277562	992124	1027019	1011719	1024438	876422	835034	841570	819226	1089875	1051934	1068971	1078192	1276320	1259574	1220761	1323288	1387025	1440317	1449630	1455736	1	991054	1	1	1	1244425	1	1	1030935	1	1	1	1
CPD-16	1436750	1472265	1422674	1298880	1217946	1233329	1337057	1293945	1201036	1193342	1158077	1202245	1214103	1232424	1290919	1277562	992124	1027019	1011719	1024438	876422	835034	841570	819226	1089875	1051934	1068971	1078192	1276320	1259574	1220761	1323288	1387025	1440317	1449630	1455736	1	991054	1	1	1	1244425	1	1	1030935	1	1	1	1
CPD-1131	1491278	1501672	1455676	1337967	1228654	1244226	1250919	1302142	1142334	1199442	1174819	1202225	1238679	1265494	1309555	1313936	1010091	1039108	1041726	1049066	899241	846827	864817	830500	1127843	1077869	1054808	1116587	1263996	1292114	1292902	1369168	1439438	1485442	1496546	1502568	1	996517	1	1	1	1249933	1	1	1076967	1	1	1	1
HOMOGENTISATE	1491278	1502050	1455676	1337967	1228654	1244226	1250919	1302142	1142334	1199442	1	1	1238679	1265494	1309555	1313936	1010091	1038857	1041726	1048808	899241	846827	864817	830500	1127843	1077869	1054808	1116587	1263996	1292114	1292902	1326204	1439438	1485442	1496546	1502568	1	996517	1	1	1	1249933	1	1	1076967	1	1	1	1
VANILLATE	1491278	1502050	1455676	1337967	1228654	1244226	1250919	1302142	1142334	1199442	224925	187109	1238679	1265494	1309555	1313936	1010091	1038857	1041726	1048808	899241	846827	864817	830500	1127843	1077869	1054808	1116587	1263996	1292114	1292902	1326204	1439438	1485442	1496546	1502568	167112	996517	150115	169547	197860	1249933	170093	1	1076967	113980	110740	114206	155153
3-PHENYLPROPIONATE	394921	616416	574972	587225	401865	409868	402770	409730	444696	387444	480667	359068	478956	503790	452415	442520	431273	273313	365253	260148	406342	309556	403199	392202	473399	376870	410614	374411	392632	407817	466059	308792	351980	316231	376040	361007	381544	1000745	373644	379047	386566	277842	395758	420193	724929	597086	604137	225876	349822
CPD-7146	365749	507909	525660	451682	422002	480186	457132	208339	444696	191400	474092	451495	459358	494030	217192	433064	424228	260172	348875	252613	213437	1	208351	200488	441466	343836	362658	349377	359029	367788	446492	276098	329552	1	338691	332380	502844	519770	522763	511026	200977	1	205506	214712	388552	255215	318019	308152	339426
DIHYDROCOUMARIN	662053	628423	623265	597877	403177	415170	407829	414799	383956	1155965	357963	362922	122552	126552	433348	405279	2410920	1836418	1918947	2151093	467599	492941	1552666	439666	2677223	2793926	2824084	2798119	1726036	2110199	2298001	2090011	2646185	95218	2022888	2479356	964963	1009264	290945	979781	387241	398946	397370	420628	724778	610000	604461	584953	206218
COUMARALDEHYDE	662053	628423	623265	597877	403177	415170	407829	414799	383956	1155965	357963	362922	122552	126552	433348	405279	2410920	1836418	1918947	2151093	467599	492941	1552666	439666	2677223	2793926	2824084	2798119	1726036	2110199	2298001	2090011	2646185	95218	2022888	2479356	964963	1009264	290945	979781	387241	398946	397370	420628	724778	610000	604461	584953	206218
CPD-9949	662053	628423	623265	597877	403177	415170	407829	414799	383956	1155965	357963	362922	122552	126552	433348	405279	2410920	1836418	1918947	2151093	467599	492941	1552666	439666	2677223	2793926	2824084	2798119	1726036	2110199	2298001	2090011	2646185	95218	2022888	2479356	964963	1009264	290945	979781	387241	398946	397370	420628	724778	610000	604461	584953	206218
BETA-D-XYLOSE	344076	164327	291117	281648	234414	233371	233007	243468	202231	197762	191413	182838	218505	193319	190601	204229	1	1	1	1	354674	363301	325516	351863	1	1	1	1	1	1	1	1	1	1	1	1	260723	1	780104	273710	270361	291014	272804	312560	459657	359734	369843	368038	1
CPD-15818	344076	164327	291117	281648	234414	233371	233007	243468	202231	197762	191413	182838	218505	193319	190601	204229	1	1	1	1	354674	363301	325516	351863	1	1	1	1	1	1	1	1	1	1	1	1	260723	1	780104	273710	270361	291014	272804	312560	459657	359734	369843	368038	1
CPD-15377	344076	164327	291117	281648	234414	233371	233007	243468	202231	197762	191413	182838	218505	193319	190601	204229	1	1	1	1	354674	363301	325516	351863	1	1	1	1	1	1	1	1	1	1	1	1	260723	1	780104	273710	270361	291014	272804	312560	459657	359734	369843	368038	1
BETA-L-ARABINOSE	344076	164327	291117	281648	234414	233371	233007	243468	202231	197762	191413	182838	218505	193319	190601	204229	1	1	1	1	354674	363301	325516	351863	1	1	1	1	1	1	1	1	1	1	1	1	260723	1	780104	273710	270361	291014	272804	312560	459657	359734	369843	368038	1
PENTOSE-RING	344076	164327	291117	281648	234414	233371	233007	243468	202231	197762	191413	182838	218505	193319	190601	204229	1	1	1	1	354674	363301	325516	351863	1	1	1	1	1	1	1	1	1	1	1	1	260723	1	780104	273710	270361	291014	272804	312560	459657	359734	369843	368038	1
CPD-227	344076	164327	291117	281648	234414	233371	233007	243468	202231	197762	191413	182838	218505	193319	190601	204229	1	1	1	1	354674	363301	325516	351863	1	1	1	1	1	1	1	1	1	1	1	1	260723	1	780104	273710	270361	291014	272804	312560	459657	359734	369843	368038	1
CPD-6001	344076	164327	291117	281648	234414	233371	233007	243468	202231	197762	191413	182838	218505	193319	190601	204229	1	1	1	1	354674	363301	325516	351863	1	1	1	1	1	1	1	1	1	1	1	1	260723	1	780104	273710	270361	291014	272804	312560	459657	359734	369843	368038	1
CPD-10330	344076	164327	291117	281648	234414	233371	233007	243468	202231	197762	191413	182838	218505	193319	190601	204229	1	1	1	1	354674	363301	325516	351863	1	1	1	1	1	1	1	1	1	1	1	1	260723	1	780104	273710	270361	291014	272804	312560	459657	359734	369843	368038	1
CPD-15700	344076	164327	291117	281648	234414	233371	233007	243468	202231	197762	191413	182838	218505	193319	190601	204229	1	1	1	1	354674	363301	325516	351863	1	1	1	1	1	1	1	1	1	1	1	1	260723	1	780104	273710	270361	291014	272804	312560	459657	359734	369843	368038	1
XYLOSE	344076	164327	291117	281648	234414	233371	233007	243468	202231	197762	191413	182838	218505	193319	190601	204229	1	1	1	1	354674	363301	325516	351863	1	1	1	1	1	1	1	1	1	1	1	1	260723	1	780104	273710	270361	291014	272804	312560	459657	359734	369843	368038	1
CPD-12045	344076	164327	291117	281648	234414	233371	233007	243468	202231	197762	191413	182838	218505	193319	190601	204229	1	1	1	1	354674	363301	325516	351863	1	1	1	1	1	1	1	1	1	1	1	1	260723	1	780104	273710	270361	291014	272804	312560	459657	359734	369843	368038	1
CPD-15699	344076	164327	291117	281648	234414	233371	233007	243468	202231	197762	191413	182838	218505	193319	190601	204229	1	1	1	1	354674	363301	325516	351863	1	1	1	1	1	1	1	1	1	1	1	1	260723	1	780104	273710	270361	291014	272804	312560	459657	359734	369843	368038	1
CPD0-1108	344076	164327	291117	281648	234414	233371	233007	243468	202231	197762	191413	182838	218505	193319	190601	204229	1	1	1	1	354674	363301	325516	351863	1	1	1	1	1	1	1	1	1	1	1	1	260723	1	780104	273710	270361	291014	272804	312560	459657	359734	369843	368038	1
CPD-402	344076	269251	329368	281648	242728	235865	233007	243468	202231	197762	191413	182838	218505	193319	190601	204229	1	1	1	1	354674	363301	325516	351863	1	1	1	1	1	1	1	1	1	1	1	1	773154	789450	780104	754074	270361	291014	276027	312560	459657	359734	369843	368038	1
CPD-12389	649993	269251	1	281648	592942	511419	542156	1	444423	408219	486183	454147	492057	1	450776	1	1	1	1	1	297154	293449	253838	210724	1	1	1	1	1	1	1	1	1	1	1	1	1	1	1	1	262294	291014	471080	500542	466199	464498	465385	353022	1
CPD-9300	649993	269251	1	281648	592942	511419	542156	1	444423	408219	486183	454147	492057	1	450776	1	1	1	1	1	297154	293449	253838	210724	1	1	1	1	1	1	1	1	1	1	1	1	1	1	1	1	262294	291014	471080	500542	466199	464498	465385	353022	1
MET	649993	269251	1	281648	592942	511419	542156	1	444423	408219	486183	454147	492057	1	450776	1	1	1	1	1	297154	293449	253838	210724	1	1	1	1	1	1	1	1	1	1	1	1	1	1	1	1	262294	291014	471080	500542	466199	464498	465385	353022	1
CPD-9950	1	1	1	1	1	1	1	1	1	1	1	1	1	1	1	1	1	1	1	1	1	1	1	1	1	1	1	1	1	1	1	1	1	1	1	1	1	1	161933	165441	1	1	1	1	1	1	1	1	1
CPD-14590	344076	269251	329368	281648	271098	235851	233007	243468	210499	197762	212981	182838	231855	227390	190601	204229	1	1	1	1	354674	363301	325516	351863	1	1	1	1	1	1	1	1	1	1	1	1	773154	789450	774665	754074	270361	291014	276027	312560	459657	359734	369843	368038	1
CPD-12889	344076	269251	329368	281648	271098	235851	233007	243468	210499	197762	212981	182838	231855	227390	190601	204229	1	1	1	1	354674	363301	325516	351863	1	1	1	1	1	1	1	1	1	1	1	1	773154	789450	774665	754074	270361	291014	276027	312560	459657	359734	369843	368038	1
CPD-248	344076	269251	329368	281648	271098	235851	233007	243468	210499	197762	212981	182838	231855	227390	190601	204229	1	1	1	1	354674	363301	325516	351863	1	1	1	1	1	1	1	1	1	1	1	1	773154	789450	774665	754074	270361	291014	276027	312560	459657	359734	369843	368038	1
CPD-6362	344076	269251	329368	281648	271098	235851	233007	243468	210499	197762	212981	182838	231855	227390	190601	204229	1	1	1	1	354674	363301	325516	351863	1	1	1	1	1	1	1	1	1	1	1	1	773154	789450	774665	754074	270361	291014	276027	312560	459657	359734	369843	368038	1
DIHYDROXYINDOLE	344076	269251	329368	281648	271098	235851	233007	243468	210499	197762	212981	182838	231855	227390	190601	204229	1	1	1	1	354674	363301	325516	351863	1	1	1	1	1	1	1	1	1	1	1	1	773154	789450	774665	754074	270361	291014	276027	312560	459657	359734	369843	368038	1
CPD-648	344076	269251	329368	281648	271098	235851	233007	243468	210499	197762	212981	182838	231855	227390	190601	204229	1	1	1	1	354674	363301	325516	351863	1	1	1	1	1	1	1	1	1	1	1	1	773154	789450	774665	754074	270361	291014	276027	312560	459657	359734	369843	368038	1
PYRIDOXAL	344076	262434	325894	281648	271098	233371	233007	243468	210499	197762	212981	182838	231855	227390	190601	204229	1	1	1	1	354674	359268	325516	347486	1	1	1	1	1	1	1	1	1	1	1	1	773154	789450	774665	754074	270361	291014	276027	312560	459657	359734	369843	368038	1
3-METHYLXANTHINE	1	1	1	1	1	1	1	1	1	1	1	1	1	1	1	1	1	1	1	1	1	1	1	1	1	1	1	1	1	1	1	1	1	1	1	1	100501	112404	113650	107236	169378	181120	175237	175763	1	1	1	1	1
CPD-9025	1	1	1	1	1	1	1	1	1	1	1	1	1	1	1	1	1	1	1	1	1	1	1	1	1	1	1	1	1	1	1	1	1	1	1	1	100501	112404	113650	107236	169378	181120	175237	175763	1	1	1	1	1
7-METHYLXANTHINE	1	1	1	1	1	1	1	1	1	1	1	1	1	1	1	1	1	1	1	1	1	1	1	1	1	1	1	1	1	1	1	1	1	1	1	1	100501	112404	113650	107236	169378	181120	175237	175763	1	1	1	1	1
D-TARTRATE	1113374	1194085	1229609	1223093	1346109	1340039	1247143	1396304	1251630	1108463	1399140	1346202	1128035	1192592	1215405	1205777	1	1	597678	1	574903	557387	1	546542	571134	1	1	583035	1	1	1	1	870805	990242	916704	828394	760606	725825	754717	739432	1016742	1023857	885458	909138	1	1	1	1	939696
TARTRATE	1113374	1194085	1229609	1223093	1346109	1340039	1247143	1396304	1251630	1108463	1399140	1346202	1128035	1192592	1215405	1205777	1	1	597678	1	574903	557387	1	546542	571134	1	1	583035	1	1	1	1	870805	990242	916704	828394	760606	725825	754717	739432	1016742	1023857	885458	909138	1	1	1	1	939696
MESO-TARTRATE	1113374	1194085	1229609	1223093	1346109	1340039	1247143	1396304	1251630	1108463	1399140	1346202	1128035	1192592	1215405	1205777	1	1	597678	1	574903	557387	1	546542	571134	1	1	583035	1	1	1	1	870805	990242	916704	828394	760606	725825	754717	739432	1016742	1023857	885458	909138	1	1	1	1	939696
CPD-10211	126413	133309	137931	87871	1	1	130591	109826	122491	1	1	1	1	1	1	1	1	1	1	1	137099	1	115501	139353	1	1	1	1	1	1	1	1	1	1	1	1	331912	1	259909	251607	93256	1	6876455	116239	2980743	136601	115100	2769008	1
2-DEHYDROPANTOYL-LACTONE	126413	133309	137931	87871	1	1	130591	109826	122491	1	1	1	1	1	1	1	1	1	1	1	137099	1	115501	139353	1	1	1	1	1	1	1	1	1	1	1	1	331912	1	259909	251607	93256	1	6876455	116239	2980743	136601	115100	2769008	1
VANILLIN	1	1	1	2200116	1	1755090	1766758	1776092	1369727	1	1	1337887	1289583	1286661	1287153	1305802	1	1	1	1	2444119	1534739	1	1025659	338555	416152	398546	416064	240493	234595	1	1	363385	356507	342616	363611	2014602	1531034	1355151	1	2743195	951815	1222860	1	3034931	3197765	3247281	3260464	3367023
XANTHINE	1	3344994	1	806037	426902	3027155	2474907	3025010	2961167	3032635	1	1	2969787	2662526	2059806	2830975	2750226	2821480	2784054	856972	1	2687772	2746024	308970	2178326	1	1	2703116	1	1	2669438	2511061	1	1	1083785	1	122053	2066772	64134	120156	200751	223231	2253323	235797	1	1	2372567	1	217269
CPD-7084	1	1	1	1	1	1	1	1	1	1	1	1	1	1	1	1	1	1	1	1	1	1	1	1	1	1	1	1	1	1	1	1	1	1	1	1	1	1	92798	1	1	1	110794	104024	1	1	1	1	108216
SHIKIMATE	142449	122993	164795	156186	163329	134432	142572	111178	147773	122341	138291	123481	144268	138760	126379	125982	131181	107311	118880	96253	137700	128613	143551	149656	145973	129270	115978	123807	105537	128822	143100	121355	119104	116404	124196	104186	111538	100652	81571	99749	112069	91264	93946	101072	84734	1	72186	1	94270
CPD-13172	1	77170	98114	80417	95069	83033	80852	1	92003	1	91845	82178	1	86029	80605	1	76113	1	1	1	81198	1	89583	79154	78715	1	1	1	1	77214	85993	1	1	1	1	1	1	1	1	1	1	1	1	1	1	1	1	1	1
CPD-11688	583047	747053	786133	676353	735119	723570	697661	585167	680205	584659	729566	674809	702702	752138	635875	743280	642337	664028	547624	405106	694237	484217	708489	670684	675181	548098	558275	545658	552565	581787	706354	566827	512409	471507	536356	523997	570190	534764	520093	553323	576994	423314	530868	495256	424211	384442	347036	371338	501302
CPD0-2267	864430	747053	647033	640893	602856	723570	573358	687682	605791	702201	729566	674809	570972	752138	744158	735306	642337	664028	655538	618466	694237	698115	708489	541844	555043	557905	666169	661024	646183	706618	706354	704804	513960	652355	511375	644328	570190	439305	520093	553323	576994	560179	530868	570084	501787	384442	443011	438984	403742
CPD-13028	819940	741861	641672	571882	560335	717659	531988	681613	586424	644980	706049	636482	553564	560791	717431	658188	625233	611751	646921	595601	552714	698115	694207	541844	555043	557905	521036	661024	646183	706618	695655	704804	506286	652355	505391	630446	553096	439305	513002	543025	567429	560179	519964	570084	501787	251711	347377	415090	369311
INDOLE-3-ACETALDOXIME	819940	741861	641672	571882	560335	717659	531988	681613	586424	644980	706049	636482	553564	560791	717431	658188	625233	611751	646921	595601	552714	698115	694207	541844	555043	557905	521036	661024	646183	706618	695655	704804	506286	652355	505391	630446	553096	439305	513002	543025	567429	560179	519964	570084	501787	251711	347377	415090	369311
CPD-237	819940	741861	641672	571882	560335	717659	531988	681613	586424	644980	706049	636482	553564	560791	717431	658188	625233	611751	646921	595601	552714	698115	694207	541844	555043	557905	521036	661024	646183	706618	695655	704804	506286	652355	505391	630446	553096	439305	513002	543025	567429	560179	519964	570084	501787	251711	347377	415090	369311
CPD-8819	819940	741861	641672	571882	560335	717659	1	681613	586424	644980	706049	636482	553564	560791	717431	658188	625233	611751	646921	595601	552714	698115	694207	541844	555043	557905	521036	661024	646183	706618	695655	704804	506286	652355	505391	630446	553096	439305	513002	543025	567429	560179	519964	570084	501787	251711	347377	415090	369311
INDOLEYL-CPD	819940	741861	641672	571882	560335	717659	1	681613	586424	644980	706049	636482	553564	560791	717431	658188	625233	611751	646921	595601	552714	698115	694207	541844	555043	557905	521036	661024	646183	706618	695655	704804	506286	652355	505391	630446	553096	439305	513002	543025	567429	560179	519964	570084	501787	251711	347377	415090	369311
CPD-10209	785414	755295	746799	718022	652756	640033	637741	641687	610577	606001	592774	587711	782197	788456	794100	791623	481483	472237	474227	477009	590809	587480	580581	574215	761536	751160	752507	764564	500847	505149	510399	517753	854269	849484	874013	868191	477773	464985	481125	468842	514500	512623	509400	517610	432708	445945	444292	444728	734730
CPD-13770	350954	381034	320155	280379	264748	327796	290267	339949	275350	286424	282655	292438	281865	304260	308529	317988	223788	231307	212744	245432	258345	235942	213166	181399	224500	222615	208055	260342	281161	244327	250991	251564	263089	266535	243719	274208	171985	347187	197529	183643	144784	162334	165110	415774	84458	167559	88770	90239	384732
CPD0-1449	1	747053	786133	665694	639047	723570	697661	575779	680205	572715	729566	674809	702702	752138	626374	644702	642337	1	538042	1	694237	1	708489	670684	675181	537224	547763	533785	1	1	706354	1	506605	1	527276	1	570190	534764	520093	553323	576994	1	530868	488310	417636	384442	337726	364157	501302
CPD-9502	1	747053	786133	665694	639047	723570	697661	575779	680205	572715	729566	674809	702702	752138	626374	644702	642337	1	538042	1	694237	1	708489	670684	675181	537224	547763	533785	1	1	706354	1	506605	1	527276	1	570190	534764	520093	553323	576994	1	530868	488310	417636	384442	337726	364157	501302
CPD-9016	1	1	72395	1	1	1	1	1	1	1	1	1	1	1	1	1	1	1	1	1	1	1	1	1	1	1	1	1	1	1	1	1	1	1	1	1	1	1	1	1	1	1	1	1	1	1	1	1	1
O-UREIDOHOMOSERINE	1092494	2326966	1	1	2010528	1	2114531	2110057	2025694	2064086	2081325	2004180	2020924	1825632	2030288	1	1822191	1484751	1518008	717152	1856700	1835957	1835344	1787836	1817953	1825679	1825283	1803252	1774907	1749120	1772611	1	1755856	1782649	1684176	1	1986652	1880328	1936969	1890382	1	1	1	1888263	1516261	1564731	1	1703843	1707526
INDOLE_ACETALDEHYDE	1	100123	1	1	98680	95743	1	90714	80021	92789	97524	87954	93386	99852	96020	96909	146784	1	1	1	1	1	1	1	1	87463	91764	84081	85187	92550	93852	1	1	85550	1	86694	936641	880854	944260	923101	1	1	1	1	1	1	1	1	1
N-HYDROXYL-TRYPTAMINE	139295	1	1	1	1	1	1	1	1	1	1	1	1	1	1	1	1	1	1	1	1	1	1	1	1	1	1	1	1	1	1	1	1	1	1	1	1	1	413691	1	1	1	1	1	1	1	1	1	1
CPD-10210	1	235436	1	1	1	1	1	1	1	1	1	1	1	1	1	1	1	1	1	1	1	1	1	1	1	1	1	1	1	1	1	1	1	1	1	1	115811	112203	120512	113432	1	1	1	1	120086	132420	130270	123560	1
CPD-8686	1	1	1	1	1	1	1	1	1	1	1	1	1	1	1	1	1	1	1	1	1	1	1	1	1	1	1	1	1	1	1	1	1	1	1	1	413219	1	475068	408352	1	1	1	1	1	1	1	1	1
CPD-12395	122146	106011	98626	83223	80051	96162	1	90714	80021	92789	97524	87954	1	99852	101284	102354	83928	85991	82295	1	88751	86632	95147	1	1	1	91764	84081	85187	92550	93852	95045	1	85550	1	86694	1	1	1	1	1	1	1	1	1	1	1	1	1
CPDQT-340	122146	106011	98626	83223	80051	1	1	90714	80021	92789	97524	87954	1	99852	101284	102354	83928	85991	82295	1	88751	86632	95147	1	1	1	91764	84081	85187	92550	93852	95045	1	85550	1	1	1	1	1	1	1	1	1	1	1	1	1	1	1
CPD-18761	1	1	1	1	1	1	1	1	1	1	1	1	1	1	1	1	1	1	1	1	1	1	1	1	1	1	1	1	1	1	1	1	1	1	1	1	115811	1	1	1	1	1	1	1	1	1	1	1	1
PHENYLHYDANTOIN	1	1	1	1	1	1	1	1	1	1	1	6027845	1	1	1	5499845	1	1	1	1	1	1	5110109	1	6038678	1	1	1	1	1	1	1	1	1	1	1	1	1	1	1	1	5300165	2268927	1	1	2522388	1	1	1
CPD-15755	1728728	1699792	1677501	1608437	1645102	1606551	1595906	1596625	1361207	1356280	1336448	1337052	1422668	1447278	1444461	1481662	1621700	1634865	1589893	1628245	1497037	1477955	1477619	1454597	1609060	1577486	1561671	1582422	1720932	1742172	1774679	1765620	1443217	1448471	1458283	1472875	2834204	2850012	2843728	2810568	2629101	2624758	2583030	2610033	3255156	3403360	3178655	3481115	3468468
CPD-9451	1	1	1	1	1	1	1	1	1	1	1	1	1	1	1	1	1	1	1	1	1	1	1	1	1	1	193724	1	1	1	1	210101	1	1	1	1	1	1	1	1	1	1	1	1	1	1	1	1	1
IPRONIAZID	1	1	1	1	1	1	1	1	1	1	1	1	1	1	1	1	1	1	1	1	211367	191119	193684	185612	227188	204166	207013	205586	1	1	1	1	1	1	1	1	1	1	1	1	1	1	1	1	1	1	1	1	1
CPD-9800	1	15795446	1	9466672	9530360	1	1	1	1	1	7232002	1	1	1	1	1	31790344	1	1	18166752	17059028	17328888	17380968	30136754	20524072	20563204	20428038	20790750	34533132	18945272	34870648	34113264	18931766	34186960	34212784	34371856	1	1	1	1	30356820	31380132	1	29974552	1	1	1	1	1
CPD-8186	16799326	15645292	16010870	15762680	14894803	1	14736159	1	1	1	13825570	22246040	1	1	1	12841148	31676532	1	32105368	1	31317728	30906320	1	30101646	20342500	37605176	20263484	20613270	34410648	34423212	34776416	33165912	1	34110064	34112376	34001952	1	1	1	1	31432796	31125328	30998140	30986408	1	1	1	1	1
P-AMINO-BENZOATE	1	1	1	1	1	1	1	1	1	1	1	1	1	1	1	1	1	1	1	1	1	1	1	1	1	1	1	1	1	1	1	1	1	1	1	1	131311	122752	148476	113924	124094	1	129838	126393	173909	174991	174792	179487	196491
ANTHRANILATE	1	1	1	1	1	1	1	1	1	1	1	1	1	1	1	1	1	1	1	1	1	1	1	1	1	1	1	1	1	1	1	1	1	1	1	1	131311	122752	148476	113924	124094	1	129838	126393	173909	174991	174792	179487	196491
CPD-9494	1	15645292	26961548	1	1	1	1	1	1	1	1	1	1	1	1	1	30705480	1	1	1	1	30657256	1	29706916	20144890	1	1	1	34111596	33013264	1	33489696	1	34094884	34111920	1	1	1	1	1	31388116	31087258	1	1	1	1	1	1	1
CPD-12111	16799326	15645292	16010870	15762680	14894803	588947	14736159	20361670	17551540	12457071	13825570	22246040	18089294	18656372	18470800	12841148	31676532	16966722	32105368	16481126	31317728	30906320	18934412	30101646	20342500	37605176	20263484	20613270	34410648	34423212	34776416	33165912	19869700	34110064	34112376	34001952	34228996	33980112	33919128	33862328	31432796	31125328	30998140	30986408	36411400	38240944	39287136	38899176	42463316
CPD-7418	23287188	22678690	22345588	22060572	22425730	22055344	21453200	21880396	18912344	18688202	18955436	18739372	19501032	19988564	19914036	20187340	22335882	22636250	22145824	22457334	20518132	20248848	20411924	20075600	21515920	21555040	21912400	21412518	23535020	23636798	24210494	23940428	19833526	21285316	19895628	21346460	4549036	6503762	5610457	5570649	34167304	4783237	4724262	4795125	4201296	3660616	4124899	3987923	1773859
L-PHOSPHINOTHRICIN	1	15795446	1	1	1	1	1	1	1	1	1	1	1	1	1	1	1	1	1	16430176	19021070	17328888	17385084	30136754	20543682	20563204	20428038	20790750	34533132	18945272	34870648	33292580	18931766	34186960	34212784	34372700	33907472	1	1	1	1	31380132	1	1	1	1	1	1	1
CPD-10797	23287188	22678690	22345588	22060572	22425730	22055344	21453200	21880396	18912344	18688202	18955436	18739372	19501032	19988564	19914036	20187340	22335882	22636250	22145824	22457334	20518132	20248848	20411924	20075600	21515920	21555040	21912400	21412518	23535020	23636798	24210494	23940428	19833526	21285316	19895628	21346460	1	6503762	1	1	34167304	1	1	1	1	1	1	1	1773859
PHENYL-PYRUVATE	23287188	22678690	22345588	22060572	22425730	22055344	21453200	21880396	18912344	18688202	18955436	18739372	19501032	19988564	19914036	20187340	22335882	22636250	22145824	22457334	20518132	20248848	20411924	20075600	21515920	21555040	21912400	21412518	23535020	23636798	24210494	23940428	19833526	21285316	19895628	21346460	1	6503762	1	1	34167304	1	1	1	1	1	1	1	1773859
ENOL-PHENYLPYRUVATE	23287188	22678690	22345588	22060572	22425730	22055344	21453200	21880396	18912344	18688202	18955436	18739372	19501032	19988564	19914036	20187340	22335882	22636250	22145824	22457334	20518132	20248848	20411924	20075600	21515920	21555040	21912400	21412518	23535020	23636798	24210494	23940428	19833526	21285316	19895628	21346460	1	6503762	1	1	34167304	1	1	1	1	1	1	1	1773859
COUMARATE	23287188	22678690	22345588	22060572	22425730	22055344	21453200	21880396	18912344	18688202	18955436	18739372	19501032	19988564	19914036	20187340	22335882	22636250	22145824	22457334	20518132	20248848	20411924	20075600	21515920	21555040	21912400	21412518	23535020	23636798	24210494	23940428	19833526	21285316	19895628	21346460	1	6503762	1	1	34167304	1	1	1	1	1	1	1	1773859
2-COUMARATE	23287188	22678690	22345588	22060572	22425730	22055344	21453200	21880396	18912344	18688202	18955436	18739372	19501032	19988564	19914036	20187340	22335882	22636250	22145824	22457334	20518132	20248848	20411924	20075600	21515920	21555040	21912400	21412518	23535020	23636798	24210494	23940428	19833526	21285316	19895628	21346460	1	6503762	1	1	34167304	1	1	1	1	1	1	1	1773859
CPD-10206	21598062	15645292	26961548	20470550	20800280	20454068	19874180	20261036	17551900	17331992	17618988	17402320	18245676	18858960	18467894	18720066	30705480	20805880	20925584	20837582	19073980	30657256	18934504	29706916	20144890	19982700	19805784	19867428	34111596	33013264	16777098	33489696	19870910	34094884	34111920	19818820	34270512	33989096	33998296	33774932	31388116	31087258	31553676	31646186	36850552	38286064	39285724	38925608	42480788
CPD-9638	23199874	22543490	22206436	21934336	22220900	21944404	20718188	21822108	18826984	18599812	18869760	18631852	18722968	19915790	19791080	20073488	22184072	22517476	22063444	22144636	20250928	20109484	20306912	19838616	21566864	21351918	21805198	21280784	23163464	23523696	24233926	23706470	19796884	21200478	19813524	21203156	36737576	36457520	36428600	36304728	33917216	34350764	33851328	33932244	38998048	40982384	42034396	41778528	1
CPD-2222	23199874	22543490	22206436	21934336	22220900	21944404	20718188	21822108	18826984	18599812	18869760	18631852	18722968	19915790	19791080	20073488	22184072	22517476	22063444	22144636	20250928	20109484	20306912	19838616	21566864	21351918	21805198	21280784	23163464	23523696	24233926	23706470	19796884	21200478	19813524	21203156	36737576	36457520	36428600	36304728	33917216	34350764	33851328	33932244	38998048	40982384	42034396	41778528	1
CPD-11884	1	1	1	1	296892	227807	179992	1	1	1	1	1	179571	297395	1	180766	1	1	1	1	1	1	1	1	1	1	1	1	1	1	1	1	1	1	1	1	1	1	1	1	1	1	1	1	1	1	1	1	1
DIETHYLPYROCARBONATE	1	1	1	1	123694	1	1	1	1	1	1	1	134074	1	521292	123074	1	1	1	1	1	1	1	1	1	1	1	1	1	1	1	1	1	1	1	1	1	1	1	1	1	1	1	1	1	1	1	1	1
ETHIONINE	989086	1	1043762	1303016	1237332	597324	1804993	1	1348173	1	1861291	1	926426	1281947	644286	607792	2955416	728620	2967968	2912234	918340	1	570785	941587	789119	694580	811320	559510	391780	394473	439328	1	1	409134	614925	279998	632792	590687	1	408370	865570	1	1	1	1	1188286	1	1	813391
CPD-11530	1	1	11660440	1	1	1	10626284	1	9921030	1	1	10506146	10531450	1	1	1	1	1	1	1	1	7101029	11124203	10787945	10283450	1	1	1	1	1	1	1	8240836	7266236	1	1	9113848	8625793	1	1	8897461	6566882	8543180	1	1	5908413	1	1	7935222
CPD-8636	1	11323901	11676971	10076308	9316103	10871787	10635601	8826471	9921030	8535320	10672394	10506146	10668570	11410217	9634651	10016339	10138580	6543337	8458923	6119830	10836542	7106240	11129402	10793430	10283450	8193996	8806175	8373305	8994875	9232919	11298489	7124747	8240836	7266236	8346224	8403923	9113848	8625793	8569404	8863622	8897461	6566882	8543180	7605434	5924822	5887126	5014192	5414873	7935222
CPD-397	1875132	1628568	1700643	1710186	1544351	1519008	1209932	1483601	1275349	1496506	1587952	1483064	1502814	1593733	1616085	1573422	1388279	1437228	1439528	1346059	1541016	1532627	1569400	1511783	1242266	1468471	1504423	1472484	1430813	1506323	1505110	1549894	1375435	1464053	1149867	1455920	1241937	1157021	1150214	1210445	1229462	1210004	1151068	1201845	968601	783937	889403	888012	1044132
CPD-6421	1	11323901	1	1	1	10871787	1	8826471	1	8535320	10672394	10506146	1	11410217	9634651	10016339	10138580	6543337	8458923	6119830	10836542	7106240	11129402	1	1	1	1	8373305	8994875	9232919	11298489	7124747	1	7266236	1	8403923	9113848	1	8569404	8863622	8897461	6566882	8543180	7605434	5924822	5887126	5014192	5414873	1
3-METHYLTHIOPROPYLHYDROXAMIC-ACID	1	1	1	1	1	1	1	1	1	1	1	1	1	1	1	1	1	1	1	1	1	1	1	1	1	1	1	1	1	1	1	1	1	1	1	1	1	776439	1	1	1	1	1	1	1	1	1	1	1
CPD-10470	806791	791862	776067	738900	575322	584609	578025	1	368316	1	373744	1	345519	346437	1	345883	185956	187979	181454	189774	602097	583448	599885	591711	1	1	1	1	1	1	1	1	1	135289	1	1	1	1	1	1	1	1	1	1	1	1	1	1	1
MELILOTATE	914356	1309183	858051	831773	897557	928876	890826	889512	699064	673279	555882	535368	846094	862477	851602	856779	1288260	1507812	1305852	1520161	1436652	1440438	1376546	1404386	1282751	551455	560653	567700	552651	993755	856206	541467	553270	1	559909	1082444	1860936	1841549	1842079	1796817	1373509	1393280	1345854	1374477	2361193	2313276	2385053	2369805	2175739
CPD-15778	110639	1	1	1	1	1	1	1	1	1	1	1	1	1	1	1	266970	268189	202772	222346	1	98653	95552	1	126040	186537	126297	124135	188909	180354	188807	184870	171408	252832	153313	158627	1	1	1	1	1	1	1	1	1	1	1	1	1
CPD-14474	10506176	10280624	9878245	9691703	6885306	6915341	6807757	6901548	5549422	5526158	5494683	5426462	5222820	5137710	5248118	5230588	4521611	4513033	4547001	4542791	7360257	7361476	7538759	7331534	4894201	4836444	4870827	4872600	3475040	3600734	3552416	3643203	4626052	4713615	4701141	4742415	14076602	13807422	14091441	13758426	8182880	8005137	7953888	8171073	8580518	8416059	8469172	8325387	6619193
PHE	10506176	10280624	9878245	9691703	6885306	6915341	6807757	6901548	5549422	5526158	5494683	5426462	5222820	5137710	5248118	5230588	4521611	4513033	4547001	4542791	7360257	7361476	7538759	7331534	4894201	4836444	4870827	4872600	3475040	3600734	3552416	3643203	4626052	4713615	4701141	4742415	14076602	13807422	14091441	13758426	8182880	8005137	7953888	8171073	8580518	8416059	8469172	8325387	6619193
CPDQT-343	737290	1	689923	1	1	1	1	1	1	1	1	1	1	1	1	1	1	1	1	1	1	1	1	1	1	1	1	1	1	1	1	1	1	1	1	1	1	901868	923632	899923	1	1	1	1	1	1	1	551610	1
DIFLUOROMETHYLORNITHINE	31378000	29443862	29938050	29037160	20796454	20814794	20984924	20595300	19176080	18800572	18705100	18606844	21269658	20953724	20946352	21433816	6821197	6908350	6979866	6782900	20698940	20362232	20801466	20266132	6415242	6617988	6465604	6526598	6116813	6082264	6121484	6243644	7712697	7877566	7966464	8052742	46686340	46084604	46337480	46857960	20905562	20856244	20804282	19681168	32840434	27141084	27632756	28816244	11817241
CPD-7050	124482	109084	89322	90778	99790	115983	100669	120678	90416	114921	117156	112731	1	110046	107321	107235	1	1	1	1	1	1	1	1	1	1	1	1	1	1	1	1	1	92706	1	100315	1	1	1	1	86989	86693	80308	84777	1	1	1	1	82541
CPD-4841	124482	109084	89322	90778	99790	115983	100669	120678	90416	114921	117156	112731	1	110046	107321	107235	1	1	1	1	1	1	1	1	1	1	1	1	1	1	1	1	1	92706	1	100315	1	1	1	1	86989	86693	80308	84777	1	1	1	1	82541
QUINOLINATE	124482	109084	89322	90778	99790	115983	100669	120678	90416	114921	117156	112731	1	110046	107321	107235	1	1	1	1	1	1	1	1	1	1	1	1	1	1	1	1	1	92706	1	100315	1	1	1	1	86989	86693	80308	84777	1	1	1	1	82541
CPD-9275	263854	234279	196951	211389	246476	280512	226212	267268	217484	264340	273034	261115	1	239331	239286	249287	1	1	1	1	137793	136795	136538	114088	1	113438	139031	139368	1	141015	145320	135006	185523	231865	173306	227022	174991	1	1	1	205525	215974	202423	206968	1	1	1	1	1
CPD-9306	263854	234279	196951	211389	246476	280512	226212	267268	217484	264340	273034	261115	1	239331	239286	249287	1	1	1	1	137793	136795	136538	114088	1	113438	139031	139368	1	141015	145320	135006	185523	231865	173306	227022	174991	1	1	1	205525	215974	202423	206968	1	1	1	1	1
CPD-9035	441952	1602000	1708932	1543017	535173	516314	476167	1788678	1526841	363960	305461	1195522	961379	971478	1111908	984365	644604	644985	655397	643148	710297	710692	664002	694250	812887	986696	963658	993227	669126	607078	600897	548041	160972	1096693	1089752	1118044	4498771	4342443	4425735	4477980	3815570	3817533	3756039	3831638	8650994	8166290	6556242	2065821	3693335
L-ERYTHRO-4-HYDROXY-GLUTAMATE	1	1	1	1	1	1	1	1	1	1	1	1	1	1	1	1	332243	1	1	1	394235	397307	1	375448	449283	454811	435741	445481	1	1	1	320743	404842	448583	424438	450285	1	1	1	1	1	1	1	1	1	1	1	1	1
CPD-12225	1	1	1	1	1	1	688132	1	1	1	1	1	1	1	595349	1	164048	151228	156782	157704	1	1	1	1	1	1	1	1	1	1	1	1	1	1	1	1	1564385	1559551	1522944	1522684	1	1	1	1	1	1173653	958594	1194775	1
4--FLUOROGLUTAMATE	265030	208242	240148	255814	291866	288689	250868	253137	276906	276826	287948	264738	204169	228630	230809	221395	126045	130493	134634	112728	132011	139798	142513	131295	132316	120047	126566	135045	107170	125758	128714	123823	200913	219384	190214	221755	173082	152197	144873	164171	208311	207794	184076	208935	89839	1	80984	84984	181512
CPD-14592	265030	208242	240148	216454	291866	288689	250868	253137	276906	276826	287948	264738	204169	228630	230809	221395	126423	130493	134634	112728	132011	139798	142513	131295	132316	120047	126566	135045	107170	125758	128714	123823	200913	219384	190214	221755	173082	152197	144873	164171	208311	207794	184076	208935	89839	1	80984	84984	181512
CPD-6364	265030	208242	240148	216454	291866	288689	250868	253137	276906	276826	287948	264738	204169	228630	230809	221395	126423	130493	134634	112728	132011	139798	142513	131295	132316	120047	126566	135045	107170	125758	128714	123823	200913	219384	190214	221755	173082	152197	144873	164171	208311	207794	184076	208935	89839	1	80984	84984	181512
CPD-9280	265030	208242	240148	255814	291866	288689	204430	253137	220451	276826	287948	264738	204169	228630	230809	221395	126423	130493	134634	112728	132011	139798	142513	131295	107301	118990	125526	135045	107170	125758	128714	123823	162054	219384	153957	221755	173082	152197	144873	164171	208311	207794	184076	208935	89839	1	80984	84984	181512
CPD-11578	1955209	1773709	2259830	2207368	2127209	1745269	2009438	1633152	2059519	1646398	1762698	1656813	2070887	1802268	1800102	1781389	1562051	1618615	1586661	1429533	1744964	1639329	1771906	2095839	2011835	1932692	2040374	1604338	1609746	1726817	1775062	1723448	1776129	1561309	1862737	1597333	1396446	1581655	1287657	1361949	1427323	1343815	1321161	1380458	1111246	907229	1000144	1002218	1496699
CPD-13719	437905	399210	480905	450059	523771	524178	459474	411092	487193	387002	541711	452451	397357	461472	423734	439716	344393	362391	344116	1	378215	315514	413025	373621	388874	295295	343129	339990	313166	326653	400316	377649	353577	377989	357323	372507	350953	316541	294987	339188	417099	1	354169	387548	232485	182199	171391	219328	342258
CPD-11507	2358517	2068538	2168618	2158198	2038196	2015410	1	1941706	2012209	1964332	2018052	1947477	1974795	2093845	2136284	2081589	1849338	1902205	1877129	1786634	1992179	1986358	2043356	1986582	1	1912644	1950949	1941305	1935825	2060750	2041493	2068095	1769775	1884613	1798757	1872225	1657855	1576479	1562532	1622748	1663617	1631709	1561000	1634715	1304783	1074306	1196015	1203752	1424523
CPD-5441	221545	244845	284395	243570	261247	283445	267271	233071	261565	230564	293796	246474	254381	291174	254294	263311	244600	171240	221292	149951	273349	206106	300901	266014	267902	211692	218226	211133	202125	236707	289177	196707	210981	205500	236576	246479	208747	191705	183811	204577	247317	178389	205685	196146	154902	133696	138329	138870	188641
L-4-HYDROXYGLUTAMATE_SEMIALDEHYDE	1458145	1298848	1359300	1267958	1128574	1113754	1129984	1135525	1298378	1288634	1263786	1229882	1355454	1349989	1362768	1363622	2713696	2504827	2542775	2564900	1886161	1965457	1874677	1874888	74717	3020609	2964687	2653883	2194962	2036449	1996428	2019680	2879456	2647045	2963492	2681661	310659	321564	312972	308008	638224	656020	625501	655316	488342	354854	386986	353903	635507
ACETYLSERINE	1458145	1298848	1359300	1267958	1128574	1113754	1129984	1135525	1298378	1288634	1263786	1229882	1355454	1349989	1362768	1363622	2713696	2504827	2542775	2564900	1886161	1965457	1874677	1874888	74717	3020609	2964687	2653883	2194962	2036449	1996428	2019680	2879456	2647045	2963492	2681661	310659	321564	312972	308008	638224	656020	625501	655316	488342	354854	386986	353903	635507
L-ALPHA-AMINO-EPSILON-KETO-PIMELATE	160855	164727	184166	157360	145283	167483	155405	134633	159547	134231	182951	156009	144158	187339	162970	154368	117554	119111	118748	93252	163676	131393	116807	141105	163429	141278	144068	137210	126247	122333	111248	119623	113360	136562	125662	132102	132384	90282	117123	126982	132085	101798	98156	115074	85373	83837	75414	74313	94989
DEHYDROQUINATE	1	1	1	1	1	1	1	1	1	129514	1	115505	129090	1	1	1	1	1	1	1	1	1	1	1	1	1	1	1	1	1	1	1	1	1	1	1	1	1	1	1	1	1	1	1	1	1	1	1	1
RICININE	1	1	1	1	1	1	1	1	1	1	1	1	1	1	1	1	1	1	1	1	1	1	1	1	1	1	1	1	1	1	1	1	1	1	1	1	1	209478	1	1	1	1	1	1	1	1	1	1	1
CPD-7615	1	576374	603136	504973	538564	527552	511093	1	493411	1	529514	494961	523486	571935	1	1	471352	469057	383731	282618	503582	327881	512220	500843	494267	384085	415175	385556	410831	416240	501965	411297	362104	323289	374027	364136	419473	389905	391650	404601	399592	334993	376664	405169	338911	285180	235088	311009	370787
CPD0-1557	2704180	1	1	1	1	1	1	1	1	1	1	1	1	1	1	1	1	1	1	1	1	1	1	1	1	1	1	1	1	1	1	1	1	1	1	1	1	1	1	1	1731670	1	1	1	1	2266879	2301991	2412945	1
CPD-9779	2704180	2507412	2579931	2467596	1	1	1	1	1	1	1	1	1	1	1	1	1	1	1	1	1	1	1	1	1	1	1	1	1	1	1	1	1	1	1	1	4135861	4099585	4110568	4158586	1731670	1751782	1702406	1625652	2820253	2266879	2301991	2412945	1
CPD-7650	1	1	1	1	1	1	1	1	1	1	1	1	1	1	1	1	292219	306769	300877	300057	1311395	1327602	1259350	1302615	1	1	1	1	1	1	1	1	1	1	1	1	162228	163561	161933	165441	1	1	1	1	247471	178277	204399	191907	1
CPD-469	616542	507909	434355	440234	415368	480186	374051	478361	403366	485985	474092	451495	375030	494030	511342	505178	424228	455053	440742	436919	450898	466729	458992	357850	363543	374776	452735	448272	443705	473799	446492	487688	335643	439741	338548	430269	405305	316975	381457	393757	391862	420951	374053	407941	305151	255215	291292	288533	300140
CPD-10208	108961	96393	101453	99229	92159	93733	89710	89546	93160	92658	94306	86015	89596	92963	95039	91190	76781	78973	76780	1	85648	82035	89065	80163	80521	81929	83107	77870	80370	86121	87859	86694	1	83040	1	80226	93900	1	1	1	1	1	1	1	1	1	1	1	1
CPD-9500	108961	96393	101453	99229	92159	93733	89710	89546	93160	92658	94306	86015	89596	92963	95039	91190	76781	78973	76780	1	85648	82035	89065	80163	80521	81929	83107	77870	80370	86121	87859	86694	1	83040	1	80226	93900	1	1	1	1	1	1	1	1	1	1	1	1
3-CARBOXY-3-HYDROXY-ISOCAPROATE	113752	88112	104408	102730	102264	94012	82004	119081	89884	105857	96677	84031	90406	95264	105874	88475	92152	135586	140132	139405	1	101503	101249	1	88734	188387	193724	186407	199700	209236	200246	210101	1	126523	1	134404	1	1	1	1	1	1	1	1	1	1	1	1	1
L-AZASERINE	1	106435	1	110218	1	108553	1	1	1	1	1	94391	1	1	1	108274	134220	1	1	1	97428	1	1	92791	193154	1	1	1	1	1	1	1	1	1	1	1	76072	1	1	72026	74505	1	1	1	1	1	1	1	1
2-D-THREO-HYDROXY-3-CARBOXY-ISOCAPROATE	1	88112	104408	102730	102264	94012	82004	1	89884	1	96677	84031	90406	95264	1	88475	92152	1	1	1	97428	1	1	92791	88734	1	1	1	1	1	1	1	1	1	1	1	76072	1	1	72026	74505	1	1	1	1	1	1	1	1
CPD-13604	146181	160508	156352	135506	133616	159688	135040	131881	132650	132289	154118	140709	140043	153225	136896	140026	131849	98698	110268	90259	142150	112350	143033	120985	121123	104979	119433	117151	120693	120921	144966	109021	104515	109937	100599	110445	115303	95024	108064	110420	107555	83405	95195	102254	76766	70769	1	72522	95577
INDOLE_ACETATE_AUXIN	116107	1	105617	1	114748	1	111104	81974	101208	92482	103529	1	112474	108991	91774	1	1	90748	86601	77207	1	103453	99996	1	1	84552	85528	93011	82431	95741	101503	98379	128535	89745	134598	74054	1	1	1	1	1	1	1	1	1	1	1	1	119625
CPD-13720	89017	114798	122923	130113	149645	127187	147793	110973	120409	97591	123456	118133	105143	115127	89489	94536	1	1	1	1	1	1	1	1	1	1	1	1	1	1	1	1	85710	1	88855	1	1	1	1	1	86989	1	80308	72125	1	1	1	1	82541
L-DEHYDRO-ASCORBATE	1	52581	1	347406	3183223	1295189	67212	54642	1	1	1	1	1	1	3543057	1	948881	1	1	406658	1175230	1	3116698	2577527	1	103790	1	1	1398099	458902	2803679	1	1521271	1235302	169518	1	220727	218971	225369	239613	265374	292252	261157	287796	1	1	1	1	243901
CPD-318	1	1	1	310273	1	1	1	1	1	1	1	1	1	1	1	1	1	1	1	1	1	1	1	1	1	1	1	1	1	1	1	1	1	1	1	1	1	1	1	1	1	1	1	1	1	1	1	1	1
ASCORBATE	1	1	1	310273	1	1	2445498	3018607	2961167	3038204	1	1	2960957	1	3029860	1	851963	1	1	950845	2725509	1	1	2699007	2178326	1920043	1	2712289	1	1	2669438	2664812	1	2719686	1102394	2643027	1	1	1	1	1	1	1	1	1	1	1	1	1
CPD-0	1	1	1	1	1	1	1	1	1	1	1	1	1	1	1	1	1	1	1	1	1	1	1	1	1	1	1	1	1	1	1	1	1	1	1	1	1	1	1	1	1	1	135581	116342	1	1	1	1	114259
CPD-14430	1	1	1	1	1	1	1	1	1	1	1	1	1	1	1	1	1	1	1	1	1	1	1	1	1	1	1	1	1	1	1	1	1	1	1	1	1	1	1	1	1	1	135581	116342	1	1	1	1	114259
CPD-14453	1	1	1	1	1	1	1	1	1	1	1	1	1	1	1	1	1	1	1	1	1	1	1	1	1	1	1	1	1	1	1	1	1	1	1	1	1	1	1	1	1	1	135581	116342	1	1	1	1	114259
SCOPOLETIN	1	1	1	1	1	1	1	1	1	1	1	1	1	1	1	1	1	1	1	1	1	1	1	1	1	1	1	1	1	1	1	1	1	1	1	1	1	1	1	1	1	1	135581	116342	1	1	1	1	114259
CPD-9831	1	1	1	1	1	1	1	1	1	1	1	1	1	1	1	1	1	1	1	1	1	1	1	1	1	1	1	1	1	1	1	1	1	1	1	1	1	1	1	1	1	1	135581	116342	1	1	1	1	114259
CARBAMYUL-L-ASPARTATE	1	1	1	1	1	1	1	1	1	1	1	1	1	1	1	1	1	1	1	1	1	1	1	1	1	1	1	1	1	1	1	1	1	1	1	1	1	1	92798	1	111375	127565	110794	112778	1	1	1	1	120025
CPD-5541	1	57621	1	527926	60850	205354	1	96723	55542	1	1	1	853804	754778	181761	97231	3131721	1	3146427	1	1	1	1	1	2422035	103790	1039120	1	1	80793	1	2821356	1	1	159726	1	220727	218971	514708	221116	265374	308594	874870	289717	291378	405487	314320	367025	243901
ARG	1283963	1211512	1090414	1047182	1	1	1	1	1	1	1	1	1	1	1	1	825299	1	845435	1	1175688	1	1150481	1135964	991918	985157	974038	996578	817989	819579	822415	1	1802718	1	1821817	578212	1591736	1601891	1	1583657	684594	704219	675559	690744	877612	758206	1	1	260526
CPD-8095	85015	626033	693949	1	150561	147515	229959	150212	126301	124319	139897	145411	124011	618163	113210	147328	1	1	1	1	1	1	635814	1	1	489782	1	580578	1	1	1	1	558902	1	1	598847	1	1	1	1	1	1	1	1	1	1	1	530468	1
CPD-8094	110676	98060	113259	111338	168396	166123	243030	168121	144885	143299	141892	142142	156729	1	1	158029	1	1	1	1	1	1	1	1	1	1	1	1	1	1	1	1	1	1	1	1	1	1	1	1	1	1	1	1	1	1	1	1	1
3-HYDROXY-ANTHRANILATE	518708	1	744638	1	1	1	1	625268	1	1	1	1	1	1	1	1	401543	1	580937	223094	224172	1	1	1	1	1946879	786342	1	1	1	717378	373167	2408849	2719686	1	2643027	411153	1	2602878	1	1	1	1	1	262985	226135	1	304274	1
CPD0-1715	380384	1	1	1	1	1	1	1	1	1	534611	1	1	1	1	1	1	1	1	1	1	1	1	1	1	1	713822	935199	1	1	1	1	1	1329896	1	492353	1	1	1	1	482278	1	1	1	1	1	1	1	1
CPD-15319	1	1	1	1	698036	1	2040099	2019342	1	1989158	1983801	5924636	1927538	1	1	1	1738262	1398760	1	1	1	1762789	1	1696434	5911723	5939801	710685	1	1689721	1	1	1	1	1723140	1	1	1	1813967	1875188	1817944	495661	1871070	1	1814880	1	1516428	1	1648526	1644291
CPD-6501	217260	211154	207435	192922	180991	171701	168788	177692	166135	171070	155686	156835	210372	207790	211047	219434	127438	133746	127315	129132	164470	154876	162839	160598	201511	201524	196616	202428	139328	132043	142255	138800	224196	224279	220515	232714	103166	100672	104219	97183	136038	137784	137929	136140	101013	117535	120779	110145	205269
CPD-13370	217260	211154	207435	192922	180991	171701	168788	177692	166135	171070	155686	156835	210372	207790	211047	219434	127438	133746	127315	129132	164470	154876	162839	160598	201511	201524	196616	202428	139328	132043	142255	138800	224196	224279	220515	232714	103166	100672	104219	97183	136038	137784	137929	136140	101013	117535	120779	110145	205269
COUMARYL-ALCOHOL	217260	211154	207435	192922	180991	171701	168788	177692	166135	171070	155686	156835	210372	207790	211047	219434	127438	133746	127315	129132	164470	154876	162839	160598	201511	201524	196616	202428	139328	132043	142255	138800	224196	224279	220515	232714	103166	100672	104219	97183	136038	137784	137929	136140	101013	117535	120779	110145	205269
1-3-7-TRIMETHYLXANTHINE	1	1	1	1	1	1	1	1	1	1	1	1	1	1	1	1	1	1	1	1	1	1	1	1	126955	119939	123466	124204	1	1	1	1	1	1	1	1	1	1	1	1	1	1	1	1	1	1	1	1	1
CPD-676	113752	106435	105617	110218	114748	108553	111104	119081	101208	105857	103529	94391	112474	108991	105874	108274	134220	135586	140132	139405	1	101503	101249	1	193154	188387	193724	186407	199700	209236	200246	210101	128535	126523	134598	134404	1	1	1	1	1	1	1	1	1	1	1	1	119625
CPD-14005	113752	106435	105617	110218	114748	108553	111104	119081	101208	105857	103529	94391	112474	108991	105874	108274	134220	135586	140132	139405	1	101503	101249	1	193154	188387	193724	186407	199700	209236	200246	210101	128535	126523	134598	134404	1	1	1	1	1	1	1	1	1	1	1	1	119625
CPD-15147	113752	106435	105617	110218	114748	108553	111104	119081	101208	105857	103529	94391	112474	108991	105874	108274	134220	135586	140132	139405	1	101503	101249	1	193154	188387	193724	186407	199700	209236	200246	210101	128535	126523	134598	134404	1	1	1	1	1	1	1	1	1	1	1	1	119625
P-HYDROXY-PHENYLPYRUVATE	113752	106435	105617	110218	114748	108553	111104	119081	101208	105857	103529	94391	112474	108991	105874	108274	134220	135586	140132	139405	1	101503	101249	1	193154	188387	193724	186407	199700	209236	200246	210101	128535	126523	134598	134404	1	1	1	1	1	1	1	1	1	1	1	1	119625
CPD-8098	113752	106435	105617	110218	114748	108553	111104	119081	101208	105857	103529	94391	112474	108991	105874	108274	134220	135586	140132	139405	1	101503	101249	1	193154	188387	193724	186407	199700	209236	200246	210101	128535	126523	134598	134404	1	1	1	1	1	1	1	1	1	1	1	1	119625
GERANIAL	1	1	1	1	1	1	1	1	1	1	1	1	1	1	1	1	1	1	1	1	1	1	1	1	1	1	1	1	1	1	1	1	1	1	1	1	1	1	1	1185540	1	1	1	1	1	1	1	1	1
CPD-862	1	1	1	1	1	1	1	1	1	1	1	1	1	1	1	1	1	1	1	1	1	1	1	1	1	1	1	1	1	1	1	1	1	1	1	1	1	1	1	1185540	1	1	1	1	1	1	1	1	1
CPD-10051	1	1	1	1	1	1	1	1	1	1	1	1	1	1	1	1	1	1	1	1	1	1	1	1	1	1	1	1	1	1	1	1	1	1	1	1	1	1	1	1185540	1	1	1	1	1	1	1	1	1
CPD-261	1	1	1	1	1	1	1	1	1	1	1	1	1	1	1	1	1	1	1	1	1	1	1	1	1	1	1	1	1	1	1	1	1	1	1	1	1	1	1	1185540	1	1	1	1	1	1	1	1	1
CPD-260	1	1	1	1	1	1	1	1	1	1	1	1	1	1	1	1	1	1	1	1	1	1	1	1	1	1	1	1	1	1	1	1	1	1	1	1	1	1	1	1185540	1	1	1	1	1	1	1	1	1
CPD-263	1	1	1	1	1	1	1	1	1	1	1	1	1	1	1	1	1	1	1	1	1	1	1	1	1	1	1	1	1	1	1	1	1	1	1	1	1	1	1	1185540	1	1	1	1	1	1	1	1	1
#NAME?	1	1	1	1	1	1	1	1	1	1	1	1	1	1	1	1	1	1	1	1	1	1	1	1	1	1	1	1	1	1	1	1	1	1	1	1	1	1	1	1185540	1	1	1	1	1	1	1	1	1
CPD-9762	1	1	1	1	1	1	1	1	1	1	1	1	1	1	1	1	1	1	1	1	1	1	1	1	1	1	1	1	1	1	1	1	1	1	1	1	1	1	1	1185540	1	1	1	1	1	1	1	1	1
CPD-4942	1	1	1	1	1	1	1	1	1	1	1	1	1	1	1	1	1	1	1	1	1	1	1	1	1	1	1	1	1	1	1	1	1	1	1	1	1	1	1	1185540	1	1	1	1	1	1	1	1	1
CPD-4941	1	1	1	1	1	1	1	1	1	1	1	1	1	1	1	1	1	1	1	1	1	1	1	1	1	1	1	1	1	1	1	1	1	1	1	1	1	1	1	1185540	1	1	1	1	1	1	1	1	1
CPD-7980	1238544	1192377	1156344	1130828	840500	846654	828445	828465	1061441	1052659	1047660	1025227	1345794	1365122	1393603	1380765	1	1	1	1	1	1	1	1	92578	97250	88259	91932	137389	133348	132051	138804	244014	244862	237840	226164	935391	911565	913104	916737	802953	774428	774844	779800	990409	965729	1025353	1013208	1271898
CPD-1905	1238544	1192377	1156344	1130828	840500	846654	828445	828465	1061441	1052659	1047660	1025227	1345794	1365122	1393603	1380765	1	1	1	1	1	1	1	1	92578	97250	88259	91932	137389	133348	132051	138804	244014	244862	237840	226164	935391	911565	913104	916737	802953	774428	774844	779800	990409	965729	1025353	1013208	1271898
CPD-4944	1238544	1192377	1156344	1130828	840500	846654	828445	828465	1061441	1052659	1047660	1025227	1345794	1365122	1393603	1380765	1	1	1	1	1	1	1	1	92578	97250	88259	91932	137389	133348	132051	138804	244014	244862	237840	226164	935391	911565	913104	916737	802953	774428	774844	779800	990409	965729	1025353	1013208	1271898
CPD-4945	1238544	1192377	1156344	1130828	840500	846654	828445	828465	1061441	1052659	1047660	1025227	1345794	1365122	1393603	1380765	1	1	1	1	1	1	1	1	92578	97250	88259	91932	137389	133348	132051	138804	244014	244862	237840	226164	935391	911565	913104	916737	802953	774428	774844	779800	990409	965729	1025353	1013208	1271898
#NAME?	1238544	1192377	1156344	1130828	840500	846654	828445	828465	1061441	1052659	1047660	1025227	1345794	1365122	1393603	1380765	1	1	1	1	1	1	1	1	92578	97250	88259	91932	137389	133348	132051	138804	244014	244862	237840	226164	935391	911565	913104	916737	802953	774428	774844	779800	990409	965729	1025353	1013208	1271898
L-THREONINE-O-3-PHOSPHATE	85426	88159	1	1	1	1	1	86769	1	59582	1	1	1	1	98894	67005	1	1	1	1	1	1	1	1	1	80040	79417	81926	69183	1	1	1	102862	100050	104105	111470	1	1	1	1	1	1	1	1	1	1	1	1	1
O-PHOSPHO-L-HOMOSERINE	85426	88159	1	1	1	1	1	86769	1	59582	1	1	1	1	98894	67005	1	1	1	1	1	1	1	1	1	80040	79417	81926	69183	1	1	1	102862	100050	104105	111470	1	1	1	1	1	1	1	1	1	1	1	1	1
CPD-9775	1	1	1	1	1	1	1	1	94136	90356	1	1	1	98188	108862	98638	1	1	1	1	1	1	1	1	1	1	1	1	1	1	1	1	1	1	1	1	1	1	1	1	1	1	1	1	1	1	1	1	1
CPD-560	21425980	20880556	20540968	20363460	20614288	20353524	19751104	20232594	17466572	17243602	17533312	17294800	17300300	18443444	18363328	18624076	20561568	20883626	20775788	18166752	17059028	18665968	18829492	18517804	20007788	20020804	20234940	20268740	21702620	21788272	22306826	16620035	18289848	19920268	18341238	18441136	14711561	33611248	33564320	33496962	31286728	31422816	31268300	31322212	36038776	37872096	38858976	38616552	13782070
CPD-205	21493532	15795446	16062935	20351996	20604116	20348092	19741058	20229384	17466172	17243602	17533312	17294800	17300300	18443444	18359890	18614100	31790344	20882108	20775788	20520618	18898664	18661692	18829386	30156436	20543682	19862708	19676672	19744896	16640642	34603972	16857006	33293460	19760260	34186960	34211616	34376300	33965352	33648992	33603256	33536484	31502072	31399464	31329636	31452224	36073168	37964892	38990352	38650932	42191748
CPD-10450	1	1	1	1	1	1	1	1	1	1	1	1	1	1	1	1	1	1	1	1	1	552392	1	1	1	1	1	1	1	1	1	1	1	1	1	1	1518500	1544765	1516393	1525839	680126	653584	644790	635030	964773	894325	936666	935845	1
CPD-10455	1	1	1	1	1	1	1	1	1	1	1	1	1	1	1	1	1	1	1	1	1	552392	1	1	1	1	1	1	1	1	1	1	1	1	1	1	1518500	1544765	1516393	1525839	680126	653584	644790	635030	964773	894325	936666	935845	1
3-URACIL-1-YL-L-SERINE	1	1	1	1	1	1	1	1	1	1	1	1	1	1	1	1	1	1	1	1	1	557692	1	1	1	1	1	1	1	1	1	1	1	1	1	1	1615754	1640822	1611904	1621256	710844	672086	662251	658005	1023152	943260	992342	987268	1
ISOWILLARDIINE	1	1	1	1	1	1	1	1	1	1	1	1	1	1	1	1	1	1	1	1	1	557692	1	1	1	1	1	1	1	1	1	1	1	1	1	1	1615754	1640822	1611904	1621256	710844	672086	662251	658005	1023152	943260	992342	987268	1
CPD-11505	1259434	1222221	1675709	1161448	1097023	1095496	898064	1096023	1080065	1071559	1074655	860716	836861	826008	787941	803220	754114	573696	776220	586261	860155	850246	496561	488520	698756	702513	675440	1300830	453869	965385	452368	461099	607781	589876	581742	566016	532055	546855	537989	529486	484238	482469	478169	491441	859530	899557	678329	683543	548354
3-CARBOXY-4-METHOXY-N-METHYL-2-PYRIDONE	1086768	1	1	1010109	1025321	1017277	1010649	1033838	909247	920694	900606	891062	821948	833410	830326	835821	1294760	1305639	1307788	1327533	1083248	1071467	1096141	1053594	1684568	1657488	1655070	1663255	1321947	1336210	1336756	1355222	1523402	1516549	1534624	1566283	3048635	3060892	3052195	3020649	602334	1	1	1	1	1	1	1	1110398
CPD-369	2540341	2321848	2427214	2355625	1844349	1850154	1799099	1857281	1235853	1208666	1208950	1174703	1148948	1141115	1163891	1153143	613865	617059	630814	634867	1840181	1855527	1777650	1803212	445021	438367	445130	436789	319558	327653	315612	312256	426937	438648	433398	449509	3627570	3646627	3625808	3608922	1762279	1792917	1755535	1792331	2291204	1857849	1940751	1911462	883066
GALACTITOL	2540341	2321848	2427214	2355625	1844349	1850154	1799099	1857281	1235853	1208666	1208950	1174703	1148948	1141115	1163891	1153143	613865	617059	630814	634867	1840181	1855527	1777650	1803212	445021	438367	445130	436789	319558	327653	315612	312256	426937	438648	433398	449509	3627570	3646627	3625808	3608922	1762279	1792917	1755535	1792331	2291204	1857849	1940751	1911462	883066
MANNITOL	2540341	2321848	2427214	2355625	1844349	1850154	1799099	1857281	1235853	1208666	1208950	1174703	1148948	1141115	1163891	1153143	613865	617059	630814	634867	1840181	1855527	1777650	1803212	445021	438367	445130	436789	319558	327653	315612	312256	426937	438648	433398	449509	3627570	3646627	3625808	3608922	1762279	1792917	1755535	1792331	2291204	1857849	1940751	1911462	883066
SORBITOL	2540341	2321848	2427214	2355625	1844349	1850154	1799099	1857281	1235853	1208666	1208950	1174703	1148948	1141115	1163891	1153143	613865	617059	630814	634867	1840181	1855527	1777650	1803212	445021	438367	445130	436789	319558	327653	315612	312256	426937	438648	433398	449509	3627570	3646627	3625808	3608922	1762279	1792917	1755535	1792331	2291204	1857849	1940751	1911462	883066
CPDQT-436	2366345	2157602	2253138	2189575	1713514	1726896	1672128	1730974	1162009	1130936	1136675	1100448	1080310	1067559	1092244	1086994	596701	598881	612269	611924	1712550	1728777	1653434	1685747	1	1	1	1	1	1	1	1	1	1	1	1	3384195	3399236	3372338	3366079	1645142	1671306	1633576	1673028	2128077	1732514	1804165	1778718	828918
CANAVANINE	2366345	2157602	2253138	2189575	1713514	1726896	1672128	1730974	1162009	1130936	1136675	1100448	1080310	1067559	1092244	1086994	596701	598881	612269	611924	1712550	1728777	1653434	1685747	1	1	1	1	1	1	1	1	1	1	1	1	3384195	3399236	3372338	3366079	1645142	1671306	1633576	1673028	2128077	1732514	1804165	1778718	828918
SEROTONIN	2366345	2157602	2253138	2189575	1713514	1726896	1672128	1730974	1162009	1130936	1136675	1100448	1080310	1067559	1092244	1086994	596701	598881	612269	611924	1712550	1728777	1653434	1685747	1	1	1	1	1	1	1	1	1	1	1	1	3384195	3399236	3372338	3366079	1645142	1671306	1633576	1673028	2128077	1732514	1804165	1778718	828918
LATHYRINE	2540341	2321848	2427214	2355625	1844349	1850154	1799099	1857281	1235853	1208666	1208950	1174703	1148948	1141115	1163891	1153143	613865	617059	630814	634867	1840181	1855527	1777650	1803212	1412045	1108338	1420377	1398534	1407620	1200704	1485885	1484298	1096058	1210016	1095324	1093371	3627570	3646627	3625808	3608922	1762279	1792917	1755535	1792331	2291204	1857849	1940751	1911462	883066
CPD-9938	2366345	2157602	2253138	2189575	1713514	1726896	1672128	1730974	1162009	1130936	1136675	1100448	1080310	1067559	1092244	1086994	1	1	1	1	1712550	1728777	1653434	1685747	1	1	1	1	1	1	1	1	1	1	1	1	3384195	3399236	3372338	3366079	1645142	1671306	1633576	1673028	2128077	1732514	1804165	1778718	1
CYS-GLY	1	1	190434	363200	436078	1	240029	1	280167	1	127149	1	193172	331540	1	1	1	1417792	1412240	1	469705	1	319872	577052	963169	1	361640	364896	1	1	1	1	1	1	199625	1	1	155369	1	1	1	1	1	1	1	1	1	1	1
CPD-7022	301132	615550	664268	626276	299635	283998	284305	307433	287883	289226	589221	262070	275044	286424	285177	282885	1	1	1	1	148958	162904	153235	154053	173020	192523	177896	185339	1	131382	130993	130829	172959	202467	192388	185276	1	1	1	1	1	1	1	1	1	1	1	1	1
CPD-7021	311458	1873249	1838678	1718660	818012	1168550	838197	1157534	1306721	833521	495365	634707	1325928	1333718	1744687	1319648	354212	199258	208443	205469	198844	200954	200580	198678	248905	429158	566148	589995	420900	213237	218849	208947	308723	686762	697806	715493	4498771	4342443	4425735	4477980	3815570	3817533	3756039	3831638	8650994	8166290	8319466	8300256	4325168
CPD-13029	311458	1873249	1838678	1718660	818012	1168550	838197	1157534	1306721	833521	495365	634707	1325928	1333718	1744687	1319648	354212	199258	208443	205469	198844	200954	200580	198678	248905	429158	566148	589995	420900	213237	218849	208947	308723	686762	697806	715493	4498771	4342443	4425735	4477980	3815570	3817533	3756039	3831638	8650994	8166290	8319466	8300256	4325168
3-7-DIMETHYLXANTHINE	678134	1873249	1838678	1718660	818012	1168550	838197	1157534	1306721	833521	495365	634707	1325928	972120	1744687	981672	354212	199258	208443	205469	198844	200954	200580	198678	248905	429158	566148	589995	420900	213237	218849	208947	308723	686762	697806	715493	4498771	4342443	4425735	4477980	3815570	3817533	3756039	3831638	6849251	6434533	6556242	2065821	4325168
CPD-12479	678134	1873249	1838678	1718660	818012	1168550	838197	1157534	1306721	833521	495365	634707	1325928	972120	1744687	981672	354212	199258	208443	205469	198844	200954	200580	198678	248905	429158	566148	589995	420900	213237	218849	208947	308723	686762	697806	715493	4498771	4342443	4425735	4477980	3815570	3817533	3756039	3831638	6849251	6434533	6556242	2065821	4325168
1-7-DIMETHYLXANTHINE	678134	1873249	1838678	1718660	818012	1168550	838197	1157534	1306721	833521	495365	634707	1325928	972120	1744687	981672	354212	199258	208443	205469	198844	200954	200580	198678	248905	429158	566148	589995	420900	213237	218849	208947	308723	686762	697806	715493	4498771	4342443	4425735	4477980	3815570	3817533	3756039	3831638	6849251	6434533	6556242	2065821	4325168
GLC	311458	1873249	1838678	1718660	579829	1168550	506099	566213	1306721	833521	495365	634707	923484	972120	1114719	981672	354212	1	1	1	198844	200954	200580	198678	248905	429158	566148	589995	420900	213237	218849	208947	308723	686762	697806	715493	4498771	4342443	4425735	4477980	3815570	3817533	3756039	3831638	6849251	6434533	6556242	2065821	4325168
ALPHA-D-GALACTOSE	311458	1873249	1838678	1718660	579829	1168550	506099	566213	1306721	833521	495365	634707	923484	972120	1114719	981672	354212	1	1	1	198844	200954	200580	198678	248905	429158	566148	589995	420900	213237	218849	208947	308723	686762	697806	715493	4498771	4342443	4425735	4477980	3815570	3817533	3756039	3831638	6849251	6434533	6556242	2065821	4325168
CPD-3607	311458	1873249	1838678	1718660	579829	1168550	506099	566213	1306721	833521	495365	634707	923484	972120	1114719	981672	354212	1	1	1	198844	200954	200580	198678	248905	429158	566148	589995	420900	213237	218849	208947	308723	686762	697806	715493	4498771	4342443	4425735	4477980	3815570	3817533	3756039	3831638	6849251	6434533	6556242	2065821	4325168
CPD-15590	311458	1873249	1838678	1718660	579829	1168550	506099	566213	1306721	833521	495365	634707	923484	972120	1114719	981672	354212	1	1	1	198844	200954	200580	198678	248905	429158	566148	589995	420900	213237	218849	208947	308723	686762	697806	715493	4498771	4342443	4425735	4477980	3815570	3817533	3756039	3831638	6849251	6434533	6556242	2065821	4325168
ALPHA-GLUCOSE	311458	1873249	1838678	1718660	579829	1168550	506099	566213	1306721	833521	495365	634707	923484	972120	1114719	981672	354212	1	1	1	198844	200954	200580	198678	248905	429158	566148	589995	420900	213237	218849	208947	308723	686762	697806	715493	4498771	4342443	4425735	4477980	3815570	3817533	3756039	3831638	6849251	6434533	6556242	2065821	4325168
CPD4FS-6	311458	1873249	1838678	1718660	579829	1168550	506099	566213	1306721	833521	495365	634707	923484	972120	1114719	981672	354212	1	1	1	198844	200954	200580	198678	248905	429158	566148	589995	420900	213237	218849	208947	308723	686762	697806	715493	4498771	4342443	4425735	4477980	3815570	3817533	3756039	3831638	6849251	6434533	6556242	2065821	4325168
CPD-13559	311458	1873249	1838678	1718660	579829	1168550	506099	566213	1306721	833521	495365	634707	923484	972120	1114719	981672	354212	1	1	1	198844	200954	200580	198678	248905	429158	566148	589995	420900	213237	218849	208947	308723	686762	697806	715493	4498771	4342443	4425735	4477980	3815570	3817533	3756039	3831638	6849251	6434533	6556242	2065821	4325168
GALACTOSE	311458	1873249	1838678	1718660	579829	1168550	506099	566213	1306721	833521	495365	634707	923484	972120	1114719	981672	354212	1	1	1	198844	200954	200580	195942	248905	429158	566148	589995	420900	213237	214618	202573	308723	686762	697806	715493	4498771	4342443	4425735	4477980	3815570	3817533	3756039	3831638	6849251	6434533	6556242	2065821	4325168
CPD-15374	311458	1873249	1838678	1718660	579829	1168550	506099	566213	1306721	833521	495365	634707	923484	972120	1114719	981672	354212	1	1	1	198844	200954	200580	195942	248905	429158	566148	589995	420900	213237	214618	202573	308723	686762	697806	715493	4498771	4342443	4425735	4477980	3815570	3817533	3756039	3831638	6849251	6434533	6556242	2065821	4325168
CPD-15373	311458	1873249	1838678	1718660	579829	1168550	506099	566213	1306721	833521	495365	634707	923484	972120	1114719	981672	354212	1	1	1	198844	200954	200580	195942	248905	429158	566148	589995	420900	213237	214618	202573	308723	686762	697806	715493	4498771	4342443	4425735	4477980	3815570	3817533	3756039	3831638	6849251	6434533	6556242	2065821	4325168
CPD-15382	311458	1873249	1838678	1718660	579829	1168550	506099	566213	1306721	833521	495365	634707	923484	972120	1114719	981672	354212	1	1	1	198844	200954	200580	195942	248905	429158	566148	589995	420900	213237	214618	202573	308723	686762	697806	715493	4498771	4342443	4425735	4477980	3815570	3817533	3756039	3831638	6849251	6434533	6556242	2065821	4325168
MYO-INOSITOL	311458	1873249	1838678	1718660	579829	1168550	506099	566213	1306721	833521	495365	634707	923484	972120	1114719	981672	354212	1	1	1	198844	200954	200580	195942	248905	429158	566148	589995	420900	213237	214618	202573	308723	686762	697806	715493	4498771	4342443	4425735	4477980	3815570	3817533	3756039	3831638	6849251	6434533	6556242	2065821	4325168
CPD-15761	311458	1873249	1838678	1718660	579829	1168550	506099	566213	1306721	833521	495365	634707	923484	972120	1114719	981672	354212	1	1	1	198844	200954	200580	195942	248905	429158	566148	589995	420900	213237	214618	202573	308723	686762	697806	715493	4498771	4342443	4425735	4477980	3815570	3817533	3756039	3831638	6849251	6434533	6556242	2065821	4325168
CPD-15762	311458	1873249	1838678	1718660	579829	1168550	506099	566213	1306721	833521	495365	634707	923484	972120	1114719	981672	354212	1	1	1	198844	200954	200580	195942	248905	429158	566148	589995	420900	213237	214618	202573	308723	686762	697806	715493	4498771	4342443	4425735	4477980	3815570	3817533	3756039	3831638	6849251	6434533	6556242	2065821	4325168
BETA-D-FRUCTOSE	311458	1873249	1838678	1718660	579829	1168550	506099	566213	1306721	833521	495365	634707	923484	972120	1114719	981672	354212	1	1	1	198844	200954	200580	195942	248905	429158	566148	589995	420900	213237	214618	202573	308723	686762	697806	715493	4498771	4342443	4425735	4477980	3815570	3817533	3756039	3831638	6849251	6434533	6556242	2065821	4325168
CPDQT-8	311458	1873249	1838678	1718660	579829	1168550	506099	566213	1306721	833521	495365	634707	923484	972120	1114719	981672	354212	1	1	1	198844	200954	200580	195942	248905	429158	566148	589995	420900	213237	214618	202573	308723	686762	697806	715493	4498771	4342443	4425735	4477980	3815570	3817533	3756039	3831638	6849251	6434533	6556242	2065821	4325168
L-GALACTOSE	311458	1873249	1838678	1718660	579829	1168550	506099	566213	1306721	833521	495365	634707	923484	972120	1114719	981672	354212	1	1	1	198844	200954	200580	195942	248905	429158	566148	589995	420900	213237	214618	202573	308723	686762	697806	715493	4498771	4342443	4425735	4477980	3815570	3817533	3756039	3831638	6849251	6434533	6556242	2065821	4325168
CPD-12601	311458	1873249	1838678	1718660	579829	1168550	506099	566213	1306721	833521	495365	634707	923484	972120	1114719	981672	354212	1	1	1	198844	200954	200580	195942	248905	429158	566148	589995	420900	213237	214618	202573	308723	686762	697806	715493	4498771	4342443	4425735	4477980	3815570	3817533	3756039	3831638	6849251	6434533	6556242	2065821	4325168
CPD-8059	311458	1873249	1838678	1718660	579829	1168550	506099	566213	1306721	833521	495365	634707	923484	972120	1114719	981672	354212	1	1	1	198844	200954	200580	195942	248905	429158	566148	589995	420900	213237	214618	202573	308723	686762	697806	715493	4498771	4342443	4425735	4477980	3815570	3817533	3756039	3831638	6849251	6434533	6556242	2065821	4325168
CPD-8052	311458	1873249	1838678	1718660	579829	1168550	506099	566213	1306721	833521	495365	634707	923484	972120	1114719	981672	354212	1	1	1	198844	200954	200580	195942	248905	429158	566148	589995	420900	213237	214618	202573	308723	686762	697806	715493	4498771	4342443	4425735	4477980	3815570	3817533	3756039	3831638	6849251	6434533	6556242	2065821	4325168
CPD-8050	311458	1873249	1838678	1718660	579829	1168550	506099	566213	1306721	833521	495365	634707	923484	972120	1114719	981672	354212	1	1	1	198844	200954	200580	195942	248905	429158	566148	589995	420900	213237	214618	202573	308723	686762	697806	715493	4498771	4342443	4425735	4477980	3815570	3817533	3756039	3831638	6849251	6434533	6556242	2065821	4325168
DIISOPROPYL-FLUOROPHOSPHATE	480153	444964	465061	1	1	311393	304424	303264	339770	1991289	317832	317732	267576	273006	1843387	1409090	1	3767265	1851562	3658220	396504	3477887	1	388111	679204	2034531	1820392	1974537	1712440	2100872	1	4202481	1540033	3135973	1606110	1963988	1	1	1	1	1	2368525	1	1287722	1099878	1	1533480	1150473	1
PHOSPHORYL-CHOLINE	664190	646649	640794	609480	481038	487585	482615	491040	317337	321378	316105	308003	295720	296575	297616	296505	174672	1	1	1	500182	485087	498771	494160	1	127975	1	127103	1	1	1	1	129844	130139	132792	127355	977413	986742	1003538	1003407	470916	463388	474273	468385	657077	1	1	1	255881
MIMOSINE	2076737	1997973	194570	1829096	1	1	1	1	1	1	1	1	1	1	1	1	1	1	1	1	1	1	1	1	255611	231651	648593	691026	1	1	1	1	276226	767226	779570	798087	1	1	1	1	1	1	1	1	1	1	1	1	1
CPDQT-29	14711583	13090065	13436302	13244939	12553894	12882256	11847478	12376853	12260999	12469413	12685350	12428111	12259026	13369311	13603938	13373933	11987918	12192032	12187615	11392657	12607852	12578489	13167559	12367800	11806345	11796737	12518601	12301107	12616846	13460628	13270924	13389817	11289935	12336398	11380081	12177646	10685420	9919525	10033637	10486370	10560793	10407399	10100826	10485519	8388936	6982719	7741645	7769098	8942048
CPD-9777	1	1	1	1	1	1	1	1	1	1	1	1	1	1	1	1	1	1	1	1	1	1	1	1	1	1	1	1	1	1	1	1	1	1	1	1	141760	138316	148771	140889	1	1	1	1	1	1	1	1	1
5-HYDROXYISOURATE	255921	1	1	240314	1	1	1	1	220120	217456	207482	1	1	1	206630	1	290392	293954	296599	289426	351825	357840	312489	343948	415920	415003	403880	403232	248226	261165	254738	277371	378503	409931	391946	402551	1	1	1	1	1	1	1	1	1	1	1	1	1
CPD-8991	3108925	2088241	2187711	2435907	2302993	2040345	1565081	2247980	1794473	2307935	2044330	1972131	2000311	2132107	2463138	2312256	1849338	2280378	2172871	2361220	2003050	2542276	2058284	2002000	1583223	2236977	2268418	2272289	2207455	2405508	2049984	2785850	1730456	2414141	1739460	2212824	1676550	1594977	1573453	1644168	1687163	2024988	1606297	1868666	1493014	1082483	1445037	1386875	1444722
CPD0-1661	1	1	1	1	1	1	1	1	1	1	1	1	1	1	1	1	1	1	1	1	1	1	1	1	1	1	1	1	1	1	1	1	1	1	1	1	289501	280571	299900	300324	1	1	1	1	231788	1	1	1	1
CPD-19477	1	203825	1	228136	1	1	1	1	239697	1	213010	1	1	1	1	1	1	1	1	1	1	1	1	1	1	1	1	1	1	1	1	1	1	409931	408938	407916	1	1	1	1	1	1	1	1	1	1	1	1	1
INDOLE_LACTATE	1746701	1542247	1989268	1975778	1850850	1475068	1763229	1413717	1818235	1429322	1482122	1423912	1830986	1526407	1560265	1508836	1324095	1371453	1371878	1285604	1477607	1438844	1477988	1835109	1757555	1721000	1822148	1398534	1407620	1490110	1485885	1484298	1577724	1361385	1644779	1356641	1202319	1410702	1118109	1171689	1196935	1183346	1130800	1174405	949468	780747	869555	869983	1323402
KYNURENATE	290321	231056	264708	280071	317412	314649	223407	272905	239657	289284	300914	277720	228040	241660	242090	243768	126423	130493	134634	112728	132011	139798	142513	1	1	1	1	135045	107170	125758	128714	123823	210960	237477	206972	240704	190260	163029	155640	169945	226587	226372	202178	226641	89839	1	80984	84984	199066
DIHYDROXYNAPHTHOATE	231849	203825	223004	212005	1	1	1	1	220120	1	207482	1	209941	1	206630	1	290392	299499	296599	289426	351825	352096	312489	343948	415920	420604	403880	403232	248226	266498	254738	282712	378503	409931	391946	407916	1	1	1	1	1	1	1	1	1	1	1	1	1
CPD-476	292046	221720	265625	263786	298040	300359	215439	264485	233098	287825	305751	276717	214640	240135	241624	226851	126423	130493	140132	1	132011	145201	142513	131295	113947	127492	133400	147307	112799	131790	140931	130563	193118	219384	195311	221755	173082	152197	144873	164171	208311	1	1	1	89839	1	80984	84984	1
7-HYDROXY-2-OXINDOLE-3-ACETIC-ACID	292046	221720	265625	263786	298040	300359	215439	264485	233098	287825	305751	276717	214640	240135	241624	226851	126423	130493	140132	1	132011	145201	142513	131295	113947	127492	133400	147307	112799	131790	140931	130563	193118	219384	195311	221755	173082	152197	144873	164171	208311	1	1	1	89839	1	80984	84984	1
DIOXINDOLE-3-ACETATE	292046	221720	265625	263786	298040	300359	215439	264485	233098	287825	305751	276717	214640	240135	241624	226851	126423	130493	140132	1	132011	145201	142513	131295	113947	127492	133400	147307	112799	131790	140931	130563	193118	219384	195311	221755	173082	152197	144873	164171	208311	1	1	1	89839	1	80984	84984	1
CPD-1861	306268	231056	214584	231097	264824	320647	223407	272905	239657	300606	312965	283532	183715	241660	247934	243768	1	1	134634	1	1	139798	1	1	107301	98944	99746	135045	107170	1	128714	123823	174129	237477	170714	240704	1	1	1	1	1	1	1	1	1	1	1	1	1
CPD-404	1	1	1	1	1	1	1	1	1	1	1	1	1	1	1	1	1	1	1	1	1	1	1	1	1	1	1	1	1	1	1	1	1	1	1	1	214432	210388	1	209593	1	1	1	1	1	1	1	1	1
CPD-468	1	1	1	1	1	1	1	1	1	1	1	1	1	1	1	1	1	1	1	1	1	1	1	1	1	1	1	1	1	1	1	1	1	1	1	1	214432	210388	1	209593	1	1	1	1	1	1	1	1	1
INDOLE-PROPIONATE	11442397	11194665	10757478	10574596	7517553	7538713	7439267	7526427	6032794	6026135	5980619	5917877	5697077	5602300	5726648	5702197	4939430	4931286	4970971	4960156	8014041	8021351	8201981	7980644	5346502	5269650	5316010	5325800	3795941	3928324	3876526	3977550	5051361	5144590	5125523	5181214	15191272	14839057	15159370	14815691	8915535	8728465	8668377	8912200	9249022	9111473	9166547	9009979	7220727
CPD-14049	1	10031309	1	1	1	1	1	1	1	1	1	1	1	1	1	1	1	1	1	1	1	7206432	7379283	7181941	1	4749009	4783509	1	1	1	1	1	1	4634256	4619273	1	1	13342558	13606015	13294660	1	7830531	7791058	8005554	1	8153820	8217395	8087216	1
CPD0-1662	1	1	1	1	1	1	1	1	1	1	1	1	1	1	1	1	1	1	1	1	1	1	1	1	1	1	1	1	1	1	1	1	1	1	1	1	1	1	1	1	1	1	1	1	1401073	1136786	1157659	1	1
CPDQT-350	829973	748314	785584	731192	667920	679672	693324	679587	559777	557944	540675	530099	601722	606128	595349	615718	1	1	1	1	438188	433428	429420	416050	1	1	1	1	1	1	1	1	1	1	1	1	1654249	1652185	1609074	1609805	634958	651154	629545	650136	1	1203644	997419	999159	222509
CPDQT-429	286226	192033	212334	194727	239285	294425	209645	264485	145792	139323	140771	129576	116705	114422	117514	113193	1	1	1	1	1	1	1	1	113947	106389	106579	1	1	1	140931	1	162054	1	159053	1	1	1	1	1	1	1	1	1	1	1	1	1	1
CPD-12386	1	1	1	1	1	1	1	1	1	1	1	1	1	1	1	1	1	1	1	1	1	1	1	1	1	1	1	1	1	1	1	1	1	1	1	1	1	1	1	1	1	1	1	1	302167	260445	302385	288700	1
CPD-4461	1	1	1	1	1	1	1	83321	1	1	1	1	1	1	1	1	1	72562	1	1	1	89124	1	1	1	76724	88266	74659	75853	1	1	101980	1	108010	89021	77547	1	1	1	1	1	1	1	1	1	1	1	1	105486
CPDQT-28	628342	553443	579559	578593	532620	521409	505202	505161	522952	508814	524216	494961	504770	548646	546394	543527	471352	469057	470833	447410	498371	484127	512220	500843	494267	479857	489932	481337	482408	508695	501965	499802	430136	460062	445792	456020	419473	389905	391650	404601	399592	406869	376664	405169	338911	285180	309833	311009	370787
ACETYL-GLU	1	119453	150425	419296	376156	141931	386896	103740	382773	103583	133044	112799	394608	132855	1	104335	1	1	1	1	116203	1	1	399682	385549	1	1	1	1	1	1	1	297526	94961	353058	1	94454	274719	83287	91231	96831	1	1	74131	1	1	1	1	78118
CPD-6366	1	1	1	1	1	1	1	206500	1	1	1	1	1	1	1	1	171866	170952	1	180079	1	1	1	1	1	1	1	1	1	1	1	1	153061	154344	1	150990	2006310	2029652	2035938	1993727	3540871	3579364	3549496	3554154	1164210	949877	959840	953356	3039495
L-DOPACHROME	190311	161171	174276	166580	238870	228251	238119	238186	149495	143841	130382	127311	138246	136432	151066	135387	192346	195404	202061	222532	1	1	1	1	93920	108316	94222	90525	87722	91505	86063	91414	200122	202166	193245	206612	1920041	1796404	1822134	1769369	3605203	3535300	3599942	109310	1129241	949620	946525	953356	2945097
CPD-13907	1	1	1	108092	76530	160941	102377	84931	1	1	1	1	1	1	1	1	78699	133837	159856	105687	1	1	1	1	1	131999	1	1	1	419741	123116	1	132772	1	150649	167811	1978952	1646470	2057065	1652049	3812539	3304608	3381661	3749721	965355	786666	1107078	812114	2477855
threo-ds-iso-citrate	1	1	1	108092	76530	160941	102377	84931	1	1	1	1	1	1	1	1	78699	133837	159856	105687	1	1	1	1	1	131999	1	1	1	419741	123116	1	132772	1	150649	167811	1978952	1646470	2057065	1652049	3812539	3304608	3381661	3749721	965355	786666	1107078	812114	2477855
CPD-12215	785414	755295	746799	718022	652756	640033	637741	641687	610577	606001	592774	587711	782197	788456	794100	791623	481483	472237	474227	477009	590809	587480	580581	574215	761536	751160	752507	764564	500847	505149	510399	517753	854269	849484	874013	868191	393768	399954	398314	389976	514500	512623	509400	517610	400324	414283	413597	415063	734730
AMINO-OH-HYDROXYMETHYL-DIHYDROPTERIDINE	314839	384161	402601	386894	309040	329564	293136	380466	364192	415362	616106	360638	2614473	535952	296889	337482	328403	276613	276099	267378	287334	291312	266545	213854	333228	370457	627721	368067	228526	238641	236523	226721	270341	275329	267301	254451	238880	243884	237043	222247	136125	910212	186634	174646	310642	243540	258382	209541	605689
CPD-3570	368176	1	1	631751	1	1	293814	1	560362	347956	424063	1	1	481836	1	1	1	1	1	1	1	1	1	314210	1	351453	480809	1	1	1	1	1	275407	1	1	1	1	266545	252339	281372	168269	176672	187159	180494	300414	309073	304622	332729	247514
5-O-METHYL-MYO-INOSITOL	368176	1	1	631751	1	1	293814	1	560362	347956	424063	1	1	481836	1	1	1	1	1	1	1	1	1	314210	1	351453	480809	1	1	1	1	1	275407	1	1	1	1	266545	252339	281372	168269	176672	187159	180494	300414	309073	304622	332729	247514
METHYL-BETA-D-GALACTOSIDE	368176	1	1	631751	1	1	293814	1	560362	347956	424063	1	1	481836	1	1	1	1	1	1	1	1	1	314210	1	351453	480809	1	1	1	1	1	275407	1	1	1	1	266545	252339	281372	168269	176672	187159	180494	300414	309073	304622	332729	247514
4-METHYL-MYO-INOSITOL	368176	1	1	631751	1	1	293814	1	560362	347956	424063	1	1	481836	1	1	1	1	1	1	1	1	1	314210	1	351453	480809	1	1	1	1	1	275407	1	1	1	1	266545	252339	281372	168269	176672	187159	180494	300414	309073	304622	332729	247514
CPD-8046	368176	1	1	631751	1	1	293814	1	560362	347956	424063	1	1	481836	1	1	1	1	1	1	1	1	1	314210	1	351453	480809	1	1	1	1	1	275407	1	1	1	1	266545	252339	281372	168269	176672	187159	180494	300414	309073	304622	332729	247514
CPD-8063	368176	126701	445121	631751	157319	378881	293814	186640	560362	347956	424063	180075	279220	481836	154771	124154	308678	579812	833006	235148	366829	190146	211545	314210	1	351453	480809	1	331355	969654	553435	366136	275407	515555	1220140	154671	229705	266545	252339	281372	168269	176672	187159	180494	300414	309073	304622	332729	247514
CPD-7857	1	1	1	1	1	1	1	1	1	1	1	1	1	1	1	1	1	1	1	1	1	1	1	1	1	1	1	1	1	1	1	1	1	1	1	1	1	1	1	1583657	1	1	1	1	1	1	1	1	1
CPD-6963	1	1	1	1	1	1	1	1	178632	1	1	1	1	1	1	1	1	1	1	1	1	1	1	1	1	203132	206987	182880	1	1	1	1	1	1	1	1	1	1	1	1	1	1	1	1	1	1	1	1	1
CPD-17703	1	124724	131901	1	1	1	1	1	1	1	1	1	1	1	108784	112356	1	1	1	1	1	1	1	1	1	1	1	1	1	1	1	1	1	1	1	1	96409	90051	85007	85761	90982	1	79743	73738	1	1	1	1	1
CPD0-1690	371308	362684	351292	339147	1	1	1	1	1	1	1	1	1	1	1	1	317347	321392	340489	347696	439810	447655	444946	447640	530054	541868	539897	545959	770790	778583	778118	777912	247526	234067	247629	256408	1	1	1	1	1	1	1	1	1	267559	273776	1	1
CPD-7990	371308	362684	351292	339147	1	1	1	1	1	1	1	1	83597	1	1	1	317347	321392	340489	347696	450836	464520	450167	464053	559218	568100	570632	576008	818581	828680	830256	828836	247526	234067	247629	256408	1	1	1	1	1	1	1	1	1	267559	273776	1	1
CPD-9758	1243206	1191399	1195616	1153087	834200	851085	843023	836591	1073530	1055473	1057010	1027173	1367531	1392674	1386783	1394835	299406	306456	308515	301185	1466585	1523205	1503334	1573603	92369	93144	94604	97601	136338	137980	134646	132807	243444	242891	239473	226379	950284	907280	931297	928339	823045	785202	789213	782914	1017686	962334	1002412	1016384	1256055
SELENOMETHIONINE	72175	94773	96813	63213	91323	151893	75027	96824	88544	68722	103825	78632	91332	74426	110359	76224	1	1	1	1	66547	1	1	1	85297	85323	84823	87191	69183	1	1	1	115295	106338	110315	118660	1	79643	78389	1	1	1	1	1	1	1	1	1	421153
CPD0-1263	85426	88159	87668	63750	78108	132396	83184	86769	76746	59582	97132	111583	83743	100557	98894	67005	1	1	1	1	1	1	1	1	1	80040	79417	81288	1	1	1	1	103201	100050	104105	111470	1	74462	1	1	413306	418279	394125	413647	1	1	1	1	421153
L-DIHYDROXY-PHENYLALANINE	95837	1	82817	92772	109077	108315	1	96513	86581	107869	107631	98536	1	86743	88464	84529	1	1	1	1	1	1	1	1	1	1	1	1	1	1	1	1	1	88945	1	89931	1	1	1	1	88617	80887	75495	80967	1	1	1	1	1
CPD-18575	139295	124724	131901	1	1	1	1	1	1	1	1	1	1	1	128735	128212	1	1	1	1	1	1	1	1	1	1	1	1	1	1	1	1	1	1	1	1	1	1	1	1	1	1	1	1	1	1	1	1	1
CPDQT-30	150608	130612	142814	1	1	1	1	1	1	1	1	1	1	1	133999	133657	1	1	1	1	1	1	1	1	1	1	1	1	1	1	1	1	1	1	1	1	1	1	1	1	1	1	1	1	1	1	1	1	1
CPD-7104	548084	1	1	1	1	1	1	1	1	1	1	1	1	1	245154	181780	1	295447	165464	284492	1	1	1	1	1	1	1	1	1	1	1	1	1	1	1	1	1	1	1	1	1	1	1	1	101350	1	1	1	1
CPD-13030	1397537	1095223	1216092	1304813	1760536	1600599	1561151	1365371	1581865	1525719	1735607	1443467	1143536	1278995	1411646	1237090	733465	871310	909615	733245	759436	807487	783258	763435	706632	828189	706679	843351	642262	717853	856189	848679	1126987	1336569	1296063	1263094	1004887	1000099	850416	966266	1228312	1223888	1160057	1204954	1036555	385666	481662	598113	1101112
CPD-267	1397537	1095223	1216092	1304813	1760536	1600599	1561151	1365371	1581865	1525719	1735607	1443467	1143536	1278995	1411646	1237090	733465	871310	909615	733245	759436	807487	783258	763435	706632	828189	706679	843351	642262	717853	856189	848679	1126987	1336569	1296063	1263094	1004887	1000099	850416	966266	1228312	1223888	1160057	1204954	1036555	385666	481662	598113	1101112
CPD-18131	104236	99075	107258	107338	168396	165451	242712	167643	144046	144393	141363	142142	156081	150715	141746	158994	1	1	1	1	1	1	1	1	1	1	1	1	1	1	1	1	1	1	1	1	1	1	1	1	1	1	1	1	1	1	1	1	1
CPD-7100	111342	90602	101845	103301	168396	166123	242863	168121	145367	144393	141892	142142	147505	150715	143711	164562	1	1	1	1	1	1	1	1	1	1	1	1	1	1	1	1	1	1	1	1	1	1	1	1	1	1	1	1	1	1	1	1	1
CPD0-1245	12553261	11332910	11989939	11455566	12113521	11816961	12001203	11738232	11197054	4791984	10885735	5055899	11899050	12068180	5076462	12211016	1985686	2053401	2031971	1949010	3332905	2740328	2919156	3108567	3983962	3449615	4037327	3273430	2163818	2245974	2226322	2215109	3185375	7207977	3737131	7051122	2025436	2050846	4080625	2010257	3846327	1953452	1887509	1925843	5672734	2239414	5059500	5111035	1677765
CPD-9269	1	1	1	1	296892	227807	126920	116756	1	1	1	1	110795	297395	118095	180766	1	1	1	1	1	1	1	1	1	1	1	1	1	1	1	1	1	1	1	1	1	1	1	1	1	1	1	1	1	1	1	1	1
CPD-9307	1	1	1	1	296892	227807	126920	116756	1	1	1	1	110795	297395	118095	180766	1	1	1	1	1	1	1	1	1	1	1	1	1	1	1	1	1	1	1	1	1	1	1	1	1	1	1	1	1	1	1	1	1
CPD-19478	386341	356702	382528	355490	388121	371926	388303	377066	362018	351948	336258	367255	351422	364480	378433	378520	148791	147817	150941	143995	196532	195667	194848	193197	228778	233272	230583	230923	156224	162949	160536	161054	229983	238517	241783	245763	156185	155497	154090	160000	164190	149585	143338	156364	168371	152733	162331	150285	132440
P-CHLOROPHENYLALANINE	995439	1233926	1618181	1315425	2073380	342847	454133	1386626	170528	1560271	2003243	1648676	1231578	1442588	1239053	218615	787191	933758	819690	505826	932752	773015	1000389	953215	925680	920146	1270588	1263216	680743	673964	1091422	884479	1201578	1185362	1287244	1255820	1069523	920555	899070	1017786	1336562	924662	1226682	1290280	713323	411680	380268	630200	1173064
CPDQT-5	1526477	1191698	1114312	1091407	1444000	1749545	1271233	1475795	1338569	1595300	1685991	1447545	1036294	1141747	1463750	1310457	750467	761685	799349	623395	620233	802823	882390	614484	622082	599640	628044	769332	681730	822009	800592	794993	996863	1432030	1064473	1389365	1032134	764808	952779	1040657	1297187	1294803	1195390	1265549	514236	215331	521716	483053	841323
THIAZOL-YL-INDOLE	1436696	1103945	994376	1115654	1595742	1838901	1204856	1485476	1285176	1569665	1813140	1496592	950765	1311375	1349540	1307532	733465	871310	909615	733245	759436	812467	783258	603804	553934	698067	541006	848523	642262	717853	856189	848679	920751	1361442	1078632	1281795	1004887	679933	842676	953903	1244345	1	1151498	1209817	1036555	385666	481662	598113	847880
CPDQT-433	1436696	1103945	994376	1115654	1595742	1838901	1204856	1485476	1285176	1569665	1813140	1496592	950765	1311375	1349540	1307532	733465	871310	909615	733245	759436	812467	783258	603804	553934	698067	541006	848523	642262	717853	856189	848679	920751	1361442	1078632	1281795	1004887	716112	855707	1107939	1244345	1	1151498	1209817	1036555	385666	481662	598113	847880
DINITROPHENYLHYDRAZINE	349011	419808	438259	322056	431137	339175	406806	422523	388126	216425	402137	373914	436084	439462	422408	423657	135695	1	137848	130682	200131	210124	181435	193056	248305	263682	246158	248531	144258	181316	183440	147821	226365	234317	225625	221565	270706	135054	272181	271843	150911	269564	136305	142033	168371	152733	162331	150285	228935
CPDQT-461	386341	356702	438259	355490	388121	371926	388303	377066	388126	351948	402137	373914	351422	369909	378433	378520	148791	147817	150988	143995	196532	195667	179921	193197	228778	233272	230583	230923	174410	162949	167623	177883	226365	234317	225625	225689	156185	155497	154090	160000	164190	149585	143338	156364	213369	179405	173496	184902	132440
5-METHOXYFURANOCOUMARIN	386341	356702	438259	355490	388121	371926	388303	377066	388126	351948	402137	373914	351422	369909	378433	378520	148791	147817	150988	143995	196532	195667	179921	193197	228778	233272	230583	230923	174410	162949	167623	177883	226365	234317	225625	225689	156185	155497	154090	160000	164190	149585	143338	156364	213369	179405	173496	184902	132440
CPD-6367	12553261	11332910	11989939	11445615	5357021	11784875	11973299	11724918	11197054	4791984	10885735	5055899	4941487	5159009	5076462	12154930	1985686	2045203	2031971	1943444	2591970	2732519	2641361	2737135	3325147	3449615	3153965	3273430	2163818	2245974	2226322	2215109	3185375	7207977	3301539	7051122	1995505	1943390	4080625	1994976	3846327	1953452	1945615	2028051	5672734	2233861	5059500	5111035	1704741
CPD-330	844947	1066790	1216092	1135939	1760536	1577750	1417997	1408118	1452258	1195483	1735607	1605338	1116351	1247278	1034644	1237533	733465	871310	751638	448753	759436	523064	783258	763435	706632	681616	548798	671372	515183	562043	856189	695530	922438	863061	1064233	967927	1004887	863639	837551	949114	1239402	979813	1151498	1204954	1036555	385666	347627	598113	1101112
CPD-1242	844947	1066790	1216092	1135939	1760536	1577750	1417997	1408118	1452258	1195483	1735607	1605338	1116351	1247278	1034644	1237533	733465	871310	751638	448753	759436	523064	783258	763435	706632	681616	548798	671372	515183	562043	856189	695530	922438	863061	1064233	967927	1004887	863639	837551	949114	1239402	979813	1151498	1204954	1036555	385666	347627	598113	1101112
L-SORBOSONE	844947	1066790	1216092	1135939	1760536	1577750	1417997	1408118	1452258	1195483	1735607	1605338	1116351	1247278	1034644	1237533	733465	871310	751638	448753	759436	523064	783258	763435	706632	681616	548798	671372	515183	562043	856189	695530	922438	863061	1064233	967927	1004887	863639	837551	949114	1239402	979813	1151498	1204954	1036555	385666	347627	598113	1101112
GLC-D-LACTONE	844947	1066790	1216092	1135939	1760536	1577750	1417997	1408118	1452258	1195483	1735607	1605338	1116351	1247278	1034644	1237533	733465	871310	751638	448753	759436	523064	783258	763435	706632	681616	548798	671372	515183	562043	856189	695530	922438	863061	1064233	967927	1004887	863639	837551	949114	1239402	979813	1151498	1204954	1036555	385666	347627	598113	1101112
L-GULONO-1-4-LACTONE	844947	1066790	1216092	1135939	1760536	1577750	1417997	1408118	1452258	1195483	1735607	1605338	1116351	1247278	1034644	1237533	733465	871310	751638	448753	759436	523064	783258	763435	706632	681616	548798	671372	515183	562043	856189	695530	922438	863061	1064233	967927	1004887	863639	837551	949114	1239402	979813	1151498	1204954	1036555	385666	347627	598113	1101112
CPD-9055	844947	1066790	1216092	1135939	1760536	1577750	1417997	1408118	1452258	1195483	1735607	1605338	1116351	1247278	1034644	1237533	733465	871310	751638	448753	759436	523064	783258	763435	706632	681616	548798	671372	515183	562043	856189	695530	922438	863061	1064233	967927	1004887	863639	837551	949114	1239402	979813	1151498	1204954	1036555	385666	347627	598113	1101112
CPD-9056	844947	1066790	1216092	1135939	1760536	1577750	1417997	1408118	1452258	1195483	1735607	1605338	1116351	1247278	1034644	1237533	733465	871310	751638	448753	759436	523064	783258	763435	706632	681616	548798	671372	515183	562043	856189	695530	922438	863061	1064233	967927	1004887	863639	837551	949114	1239402	979813	1151498	1204954	1036555	385666	347627	598113	1101112
CPD-14043	1387360	1068545	1216092	1293249	1760536	1587178	1126776	1408150	1243409	1517942	1735607	1605338	1117295	1247278	1280097	1237533	733541	744662	791242	733245	769940	807888	783258	763856	549021	728538	706679	703507	642262	717853	856189	848679	906649	1336569	1013676	1426115	1004887	874680	848649	952792	1239810	1221063	1125172	1205206	1036555	394751	602464	598113	1101680
L-HISTIDINOL-P	1	1	1	1812039	678439	1	152260	648121	422020	1	1	115388	318660	1040833	1188891	1032397	1	1	1	1	1	1	1	1	1	1	1	1	1	1	1	1	1	1	1	1	4564667	4392228	4480700	4545412	3904626	3874690	3830855	3899506	8650994	8166290	8314187	8289760	3775857
CPD-4663	1	1	1	1	1	1	1	1	1	1	1	1	1	1	1	1	1	1	1	1	1	1	1	1	1	1	1	1	1	1	1	1	1	1	1	1	1	1	1	1	276257	1	1	1	1	1	1	1	1
CPD-4662	1	1	1	1	1	1	1	1	1	1	1	1	1	1	1	1	1	1	1	1	1	1	1	1	1	1	1	1	1	1	1	1	1	1	1	1	1	1	1	1	276257	1	1	1	1	1	1	1	1
CPD-12884	1	1	1	1	1	1	1	1	1	1	1	1	1	1	1	1	1	1	1	1	1	1	1	1	1	1	1	1	1	1	1	1	1	1	1	1	1	1	1	1	276257	1	1	1	1	1	1	1	1
CPD-7558	1	1	1	1	1	1	1	1	1	1	1	1	1	1	1	1	1	1	1	1	1	1	1	1	1	1	1	1	1	1	1	1	1	1	1	1	1	1	1	1	276257	1	1	1	1	1	1	1	1
CPD-7556	1	1	1	1	1	1	1	1	1	1	1	1	1	1	1	1	1	1	1	1	1	1	1	1	1	1	1	1	1	1	1	1	1	1	1	1	1	1	1	1	276257	1	1	1	1	1	1	1	1
2-TRANS6-TRANS-FARNESAL	1	1	1	1	1	1	1	1	1	1	1	1	1	1	1	1	1	1	1	1	1	1	1	1	1	1	1	1	1	1	1	1	1	1	1	1	1	1	1	1	276257	1	1	1	1	1	1	1	1
CPD-9411	1	1	1	1	1	1	1	1	1	1	1	1	1	1	1	1	1	1	1	1	1	1	1	1	1	1	1	1	1	1	1	1	1	1	1	1	1	1	1	1	276257	1	1	1	1	1	1	1	1
CPD-13626	1	1	1	1	1	1	1	1	1	1	1	1	1	1	1	1	1	1	1	1	1	1	1	1	1	1	1	1	1	1	1	1	1	1	1	1	1	1	1	1	276257	1	1	1	1	1	1	1	1
CPD-11422	1	1	1	1	1	1	1	1	1	1	1	1	1	1	1	1	1	1	1	1	1	1	1	1	1	1	1	1	1	1	1	1	1	1	1	1	1	1	1	1	276257	1	1	1	1	1	1	1	1
CPD-9523	1	1	1	1	1	1	1	1	1	1	1	1	1	1	1	1	1	1	1	1	1	1	1	1	1	1	1	1	1	1	1	1	1	1	1	1	1	1	1	1	276257	1	1	1	1	1	1	1	1
INDOLE_PYRUVATE	678134	1945305	1904652	1800074	669248	1	1917837	1157534	590827	840942	1	632233	313164	1036644	1315395	1044329	1	1	1	1	1	1	1	1	1	1	1	1	1	1	1	1	1	1	1	1	4564667	4229697	4290926	4278354	3904626	4159057	4039244	4015760	8650994	6483400	8314187	2088283	4325168
PANTOTHENATE	1	1	1	1	1	1	1	1	1	1	1	1	1	1	1	1	1	1	1	1	1	1	258888	261479	1	1	1	295932	1	1	1	1	1	1	1	1	1	1	1	1	1	1	1	1	1	1	1	1	1
CPDQT-262	979625	955370	950463	911734	1020379	1009304	987747	985633	871002	882497	879115	850543	857196	900018	898754	876375	176477	175875	181391	182819	580866	572256	569019	566087	1	1	1	1	1	1	1	1	1	1	1	1	1	1	1425151	1397409	826602	825105	791929	810263	1515926	1304882	1331821	1333288	312976
N-ACETYL-L-LYSINE	930671	901785	901239	859728	958217	951039	937771	927977	836947	840349	835315	814903	822041	858678	858721	847424	1	1	1	1	1	216291	211817	1	1	1	1	1	1	1	1	1	443472	455498	327317	462733	914954	1345165	944012	916575	790946	795660	762358	775293	1409171	1215580	1237909	1240238	170314
BERGAPTOL	231849	203825	223004	212005	1	1	1	1	239697	1	207482	1	1	1	1	1	1	1	1	1	1	1	1	1	1	420604	1	1	1	1	1	1	391413	409931	408938	407916	1	1	1	1	1	1	1	1	1	1	1	1	1
O-PHENANTHROLINE	678134	1873249	1838678	1718660	818012	1168550	838197	1157534	1300920	840879	495365	634707	1319400	1333718	1744687	1319648	1	199258	208443	205469	198844	200954	200580	198678	248905	429158	566148	589995	420900	213237	218849	208947	308723	686762	697806	715493	4462063	4229697	4291126	4278354	4070334	4159057	4039244	4015760	8650994	8166290	8314187	8289760	4325168
TYR	2366345	2157602	2253138	2189575	1713514	1726896	1672128	1730974	1162009	1130936	1136675	1100448	1090157	1067559	1093807	1086994	596701	598881	612269	611924	1712550	1728777	1653434	1685747	445021	1	445130	436789	319558	327653	315612	312256	1	438648	1	449509	3451421	3497178	3443936	3432661	1655679	1683593	1657876	1685382	2142273	1738907	1804165	1735362	727328
D-TRYPTOPHAN	4965601	4660598	4733314	4546647	3276447	3255213	3269436	3211876	2660371	2605321	2565526	2505947	2322247	2337912	2336952	2356616	2127970	2116828	2123926	2145338	3481035	3436078	3284217	3301727	2332786	2321379	2302789	2304017	1732937	1668037	1688393	1669456	2173373	2182035	2207092	2246382	6392146	6447921	6515252	6376063	3628634	3848661	3761472	3735290	4078809	3519932	3680710	3702667	2874179
TRP	4965601	4660598	4733314	4546647	3276447	3255213	3269436	3211876	2660371	2605321	2565526	2505947	2322247	2337912	2336952	2356616	2127970	2116828	2123926	2145338	3481035	3436078	3284217	3301727	2332786	2321379	2302789	2304017	1732937	1668037	1688393	1669456	2173373	2182035	2207092	2246382	6392146	6447921	6515252	6376063	3628634	3848661	3761472	3735290	4078809	3519932	3680710	3702667	2874179
CPD0-1664	1	1	1	1	1	1	1	1	1	1	1	1	1	1	1	1	1	1	1	1	1	1	1	1	1	1	1	1	1	1	1	1	1	1	1	1	1	1	1	1	1	1	1	1	1	1	135555	1	1
CPD-4209	181681	177289	173031	171713	1	1	1	1	1	1	1	1	1	1	1	1	1	1	1	1	1	138466	131935	138541	1	1	1	1	1	1	1	1	1	1	1	1	136804	140705	141110	136477	211852	228010	212687	227769	124852	109867	113368	112366	1
CPDQT-349	115571	103971	110030	108863	94384	104204	102841	100898	1	1	1	1	1	1	73870	79998	1	1	1	1	82920	89055	86188	89698	1	1	1	1	1	1	1	1	1	1	1	1	168002	161602	162824	299243	111766	112521	110158	114776	158702	134349	135555	127817	1
CPD-12401	115571	103971	110030	108863	94384	104204	102841	100898	1	1	1	1	1	1	73870	79998	1	1	1	1	82920	89055	86188	89698	1	1	1	1	1	1	1	1	1	1	1	1	1	1	1	299243	111766	112521	110158	114776	158702	134349	135555	127817	1
CPD-332	181681	177289	173031	171713	184109	194903	190271	193797	180075	186698	185221	177016	164905	168465	172672	174766	1	1	1	1	134822	138466	131935	138541	1	1	1	1	1	1	1	1	1	1	1	1	153690	152959	158058	148264	211852	228010	212687	227769	124852	109867	113368	112366	1
CPD0-1663	1	1	1	1	1	1	1	1	1	1	1	1	1	1	1	1	1	1	1	1	1	1	1	1	1	1	1	1	1	1	1	1	1	1	1	1	669420	674353	695454	656038	1	1	1	1	1	1	1	1	1
CPD-7203	317817	301440	298238	286423	1	1	1	1	1	1	1	1	1	1	1	1	1	1	1	1	1	1	1	1	1	1	1	1	1	1	1	1	1	1	1	1	1	1	1	1	1	1	1	1	1	1	1	246401	1
CPD1F-2	317817	301440	298238	286423	1	1	1	1	1	1	1	1	1	1	1	1	1	1	1	1	1	1	1	1	1	1	1	1	1	1	1	1	1	1	1	1	1	1	1	1	1	1	1	1	1	1	1	246401	1
CPD-14770	329086	312472	314527	291756	1	679672	688132	679587	559777	557944	540675	530099	601722	606128	595349	615718	1	1	1	1	438188	433428	429420	416050	1	1	1	1	1	1	1	1	1	1	1	1	1866490	192203	206903	1858800	634958	640369	629545	650076	1325835	1	1	251613	307462
LIPOIC-ACID	306268	231056	264708	285401	334808	326290	269844	272905	305182	300606	318425	288849	228040	246932	247934	243768	1	1	134634	1	1	139798	1	1	132316	120047	126566	135045	107170	125758	128714	123823	210960	237477	213075	240704	190260	163029	155640	169945	231944	226372	202178	237719	1	1	1	1	199066
CPD-659	137885	226198	131883	118777	132626	146368	149504	145806	168588	161198	144077	146616	108058	118149	109930	1	1	1	1	1	118537	140113	131652	113957	1	126647	1	124991	140151	138337	135409	87552	126560	127927	133937	144779	431312	432507	430697	416341	491628	457889	475576	474082	506756	518620	531733	499110	507477
CPD-296	215756	192033	212334	194727	1	1	1	1	145792	139323	140771	129576	116705	114422	117514	113193	1	1	1	1	1	1	1	1	1	1	1	1	1	1	1	1	1	1	1	1	1	1	1	1	1	1	1	1	1	1	1	1	1
CPD-12486	1	1	1	1	1	1	1	1	1	1	1	1	1	1	1	1	1	1	1	1	1	1	1	1	1	1	1	1	1	1	1	1	1	1	1	1	1	1	1	1	1	1	1	1	1	1	1	1	1
CPD0-1312	1	1	1	1	1	1	1	1	1	1	1	1	1	1	1	1	1	1	1	1	1	1	1	1	1	1	1	1	1	1	1	1	1	1	1	1	1	1	1	1	174819	198367	192461	226326	130396	1	1	1	168741
DEOXYURIDINE	1	1	1	1	1	1	1	1	1	1	1	1	1	1	1	1	1	1	1	1	1	1	1	1	1	1	1	1	1	1	1	1	1	1	1	1	1	1	1	1	174819	198367	192461	226326	130396	1	1	1	168741
CPD-9807	1	1	1	1	1	1	1	1	1	1	1	1	1	1	1	1	120096	97215	1	110216	1	1	1	1	1	129488	131037	129294	150291	174803	1	174874	177412	161911	182939	192779	1	1	1	1	1	1	1	1	1	1	1	1	1
CPD-9803	1	1	1	1	1	1	1	1	1	1	1	1	1	1	1	1	120096	97215	1	110216	1	1	1	1	1	129488	131037	129294	150291	174803	1	174874	177412	161911	182939	192779	1	1	1	1	1	1	1	1	1	1	1	1	1
CPD0-1502	373807	352961	624834	590816	342669	338715	348242	339575	319549	313365	310400	304370	395897	395589	395043	400254	173763	216800	211849	232992	435131	260969	428065	263334	264751	269439	468031	451605	432161	429406	437744	435756	247785	440081	259015	247934	155876	154090	156643	156626	128958	136879	125280	125560	163117	173083	179933	176927	124672
CHLOROACETOL-PHOSPHATE	1793413	1703374	1721098	1632296	1198082	1179745	1183067	1193478	1450412	1424271	1411718	1384334	1091800	1090213	1096821	1112398	1744691	791646	1762014	1765904	1602811	1585678	1563170	1566273	709837	1648199	688418	1607651	1865889	1868669	1863842	754114	1268895	1289395	1281155	1297761	1	1	1	1	575773	596480	1	575902	1	1	1	1	1
CPD-14443	255921	192885	209766	240314	1	1	1	1	220120	217456	207482	198084	201701	203995	206630	217101	1	1	296599	1	1	357840	1	1	415920	415003	403880	403232	248226	261165	254738	277371	378503	409931	391946	402551	1	1	1	1	1	1	1	1	1	1	1	1	1
3-METHYL-1-246-TRIHYDROXYPHENYLBUTAN	880587	852275	832739	804188	726711	711661	710406	712691	679941	668521	653551	653589	875778	881637	888553	883316	531833	515032	519720	522352	654995	653875	638776	630390	871659	857293	850669	863278	589480	595693	598527	605521	957639	948700	975575	969861	426615	426970	430320	423737	570647	567446	558339	570540	1	1	452527	1	822729
CPD-19784	880587	852275	832739	804188	726711	711661	710406	712691	679941	668521	653551	653589	875778	881637	888553	883316	531833	515032	519720	522352	654995	653875	638776	630390	871659	857293	850669	863278	589480	595693	598527	605521	957639	948700	975575	969861	426615	426970	430320	423737	570647	567446	558339	570540	1	1	452527	1	822729
SINAPYL-ALCOHOL	880587	852275	832739	804188	726711	711661	710406	712691	679941	668521	653551	653589	875778	881637	888553	883316	531833	515032	519720	522352	654995	653875	638776	630390	871659	857293	850669	863278	589480	595693	598527	605521	957639	948700	975575	969861	426615	426970	430320	423737	570647	567446	558339	570540	1	1	452527	1	822729
CPD-18130	1209368	1073299	1165292	1107328	1102496	1101923	1086071	1082379	881265	874457	836389	835840	1	1	1	1	1216390	1205781	1203109	1231398	888805	912076	845293	892302	1000527	1055565	1022480	1001994	861218	893656	821708	874667	1183915	1242457	1208956	1241200	1026005	1037471	1026616	1002432	1711725	1833517	1759937	1832821	1	1	1	1	1413266
CPD-18135	1209368	1073299	1165292	1107328	1102496	1101923	1086071	1082379	881265	874457	836389	835840	1	1	1	1	1216390	1205781	1203109	1231398	888805	912076	845293	892302	1000527	1055565	1022480	1001994	861218	893656	821708	874667	1183915	1242457	1208956	1241200	1026005	1037471	1026616	1002432	1711725	1833517	1759937	1832821	1	1	1	1	1413266
CPD-15076	1	1	1	1	1	1	1	1	1	1	1	1	1	1	1	1	1	1	1	1	1	1	1	1	1	1	1	1	1	1	1	1	1	1	1	1	1	1	1	1	1	1	1	1	1	1	1	1	1
CPD-15073	1	1	1	1	1	1	1	1	1	1	1	1	1	1	1	1	1	1	1	1	1	1	1	1	1	1	1	1	1	1	1	1	1	1	1	1	1	1	1	1	1	1	1	1	1	1	1	1	1
5-HYDROXY-FERULIC-ACID	1	1	1	1	1	1	1	1	1	1	1	1	1	1	1	1	1	1	1	1	1	1	1	1	1	1	1	1	1	1	1	1	1	1	1	1	1	1	1	1	1	1	1	1	1	1	1	1	1
CPD0-1499	1	1381949	1213651	1016700	954144	1	697701	1149969	1048256	1194102	1207292	958113	703065	758288	1408483	1	1	1	1	1	1	1	1	1	1105933	1	1	1	1	1	1347414	1	1	1	1	1	1044618	832549	1036008	1016599	1	1	1	999080	1	1	1	1	1
CPD0-1276	868090	1	1	1	1	1	1	1	1	379958	1	1	1	1	1	1	1	719600	1	1	1	661051	1	1	1	1	1	379221	320894	402280	1	807823	1	1	1	376094	1	1	1	1	1	1	1	1	1	1	1	1	1
CPD-8192	1041629	1018122	1025251	981268	880628	874005	872329	864743	1046964	1044327	1015739	997614	893956	904277	924023	927297	796965	787678	808658	800344	852718	822336	821399	815224	1025892	1017443	1028897	991233	711061	704569	708505	703985	839308	846159	845436	838906	689996	697506	677604	681746	514010	515092	512649	508584	799187	821087	844688	833690	732781
CPD-14666	1041629	1018122	1025251	981268	880628	874005	872329	864743	1046964	1044327	1015739	997614	893956	904277	924023	927297	796965	787678	808658	800344	852718	822336	821399	815224	1025892	1017443	1028897	991233	711061	704569	708505	703985	839308	846159	845436	838906	689996	697506	677604	681746	514010	515092	512649	508584	799187	821087	844688	833690	732781
MESO-DIAMINOPIMELATE	1453888	1420295	1431275	1341994	1222289	1224402	1192056	1196436	1443582	1457215	1410222	1388077	1231185	1253057	1276353	1274999	1098430	1067444	1087491	1203138	1173903	1134145	1137028	1130554	1377319	1412673	1387229	1385018	979263	971365	980180	969738	1151415	1154145	1160870	1156410	950506	954660	937193	930855	698689	711050	703523	689525	1102171	1132370	1164706	1144990	1020042
LL-DIAMINOPIMELATE	1453888	1420295	1431275	1341994	1222289	1224402	1192056	1196436	1443582	1457215	1410222	1388077	1231185	1253057	1276353	1274999	1098430	1067444	1087491	1203138	1173903	1134145	1137028	1130554	1377319	1412673	1387229	1385018	979263	971365	980180	969738	1151415	1154145	1160870	1156410	950506	954660	937193	930855	698689	711050	703523	689525	1102171	1132370	1164706	1144990	1020042
CPD-6443	1453888	1420295	1431275	1370078	1222289	1224402	1192056	1196436	1443582	1457215	1410222	1388077	1231185	1253057	1276353	1274999	1098430	1083179	1116778	1101179	1173903	1134145	1137028	1130554	1406556	1412673	1422748	1385018	984181	972982	982039	980064	1151415	1154145	1160870	1156410	950506	958055	937193	930855	698689	711050	703523	689525	1104313	1135562	1164706	1153048	1020042
CPD-438	1453888	1420295	1431275	1370078	1222289	1224402	1192056	1196436	1443582	1457215	1410222	1388077	1231185	1253057	1276353	1274999	1098430	1083179	1116778	1101179	1173903	1134145	1137028	1130554	1406556	1412673	1422748	1385018	984181	972982	982039	980064	1151415	1154145	1160870	1156410	950506	958055	937193	930855	698689	711050	703523	689525	1104313	1135562	1164706	1153048	1020042
CPD-9752	499819	480748	468763	397139	1	1	1	1	1	1	1	1	1	1	1	1	1	1	1	1	119448	119883	120863	121512	1	1	1	1	1	1	1	1	1	1	1	1	300443	293300	298011	307452	483110	506228	460134	114606	244654	973285	982655	983456	1
DETHIOBIOTIN	1	1	1	1	1	1	1	1	1	1	1	1	1	1	1	1	1	1	1	1	119448	119883	120923	121512	1	1	1	1	1	1	1	1	1	1	1	1	273790	257908	279211	278306	118984	112304	122510	114606	454855	464465	462953	455049	1
3-OXODODECANOATE	390785	394917	403348	376923	973903	977518	971535	983092	319348	936566	312594	290299	283329	304487	305016	299303	538861	547237	551637	545640	784899	761362	755417	754150	1238533	1237233	1228888	1220339	1290761	1384048	1325642	1338901	700902	714152	724058	701240	225845	236052	222908	226556	487482	501066	495644	508584	768759	724055	750836	773711	506178
CPD-7200	1	1	1	1	1	1	1	1	1	1	1	1	1	1	1	1	1	1	1	1	119448	119883	120863	121512	1	1	1	1	1	1	1	1	1	1	1	1	747155	772724	768760	754740	118984	112304	122510	114606	1	458986	462953	455049	1
CPDQT-41	1049586	1018122	1040727	981268	880628	874005	872329	872569	1062541	1058487	1021757	997614	893956	904277	929355	927297	1	787678	808658	807470	852718	828442	848741	821101	1049924	1031848	1036303	1024177	717846	704569	721652	724957	839308	863814	865756	873310	697043	717135	684207	693616	1	521063	518027	514182	799187	823262	851287	843312	1
CPD-12398	103463	1	100523	96304	1	1	1	1	1	116994	103842	1	1	1	1	1	1	1	1	1	1	1	1	1	1	110838	121100	97821	1	1	1	1	1	1	1	1	1	1	1	1	1	1	1	1	1	1	1	1	1
CPDQT-404	103463	1	100523	96304	1	1	1	1	1	116994	103842	1	1	1	1	1	1	1	1	1	1	1	1	1	1	110838	121100	97821	1	1	1	1	1	1	1	1	1	1	1	1	1	1	1	1	1	1	1	1	1
26-DIFLUORO-4-HYDROXYPHENYLPYRUVATE	172718	154064	157641	1	1	196938	1	201375	131697	121572	1	1	138246	136432	145618	130394	165492	165658	166980	174192	1	1	1	1	1	1	1	1	1	1	1	1	147837	148202	146839	145685	2093077	2110958	1990363	2079529	3673714	3699487	3558344	3671340	1176381	961842	957724	971339	3101918
CPD-13371	1253347	1197825	1298044	1236970	934108	944255	932363	954904	1	1	1	1	1	800753	797025	1	1	1	1	1	904366	1	966902	891206	1	1	1	1	1	1	1	1	1	1	1	1	4036362	4086426	4085017	4044882	1194932	1195191	1200020	1192889	2282337	1914022	1918452	1930251	1
CPD-7204	1253347	1197825	1298044	1236970	934108	944255	932363	954904	1	1	1	1	1	800753	797025	1	1	1	1	1	904366	1	966902	891206	1	1	1	1	1	1	1	1	1	1	1	1	4036362	4086426	4085017	4044882	1194932	1195191	1200020	1192889	2282337	1914022	1918452	1930251	1
CPD-17637	424333	386164	430401	389016	263824	276692	277301	262887	369526	337650	366163	337619	474273	482504	462349	480383	1	1	1	1	1	1	1	1	1	1	1	1	1	1	1	1	1	1	1	1	300084	265720	299217	288093	266454	252761	255115	245223	347735	302802	298702	313041	408830
CPD-12299	424333	386164	430401	389016	263824	276692	277301	262887	369526	337650	366163	337619	474273	482504	462349	480383	1	1	1	1	1	1	1	1	1	1	1	1	1	1	1	1	1	1	1	1	300084	265720	299217	288093	266454	252761	255115	245223	347735	302802	298702	313041	408830
CPD-12282	424333	386164	430401	389016	263824	276692	277301	262887	369526	337650	366163	337619	474273	482504	462349	480383	1	1	1	1	1	1	1	1	1	1	1	1	1	1	1	1	1	1	1	1	300084	265720	299217	288093	266454	252761	255115	245223	347735	302802	298702	313041	408830
CPD-5484	724141	663843	666771	613219	507944	509604	520185	519424	1	1	1	1	1	368803	363119	1	1	1	1	1	466960	1	471206	449039	1	1	1	1	1	1	1	1	1	1	1	1	2413558	1	1	2426910	678424	1	1	1	1553700	1306499	1308307	1313940	1
CPD-4741	627479	594235	591332	555162	484894	486456	485476	496935	407249	408164	402961	392633	352339	358183	357899	362895	1	1	1	1	455834	469896	454864	443629	1	1	1	1	1	1	1	1	1	1	1	1	2034645	2070828	2059639	2047261	612222	612562	613026	611239	1366003	1152619	1152787	1156414	198978
CPD-4742	627479	594235	591332	555162	484894	486456	485476	496935	407249	408164	402961	392633	352339	358183	357899	362895	1	1	1	1	455834	469896	454864	443629	1	1	1	1	1	1	1	1	1	1	1	1	2034645	2070828	2059639	2047261	612222	612562	613026	611239	1366003	1152619	1152787	1156414	198978
CPD-9878	627479	594235	591332	555162	484894	486456	485476	496935	407249	408164	402961	392633	352339	358183	357899	362895	1	1	1	1	455834	469896	454864	443629	1	1	1	1	1	1	1	1	1	1	1	1	2034645	2070828	2059639	2047261	612222	612562	613026	611239	1366003	1152619	1152787	1156414	198978
CPD-12901	627479	594235	591332	555162	484894	486456	1	496935	1	1	1	1	1	1	1	1	1	1	1	1	455834	1	1	1	1	1	1	1	1	1	1	1	1	1	1	1	2080756	2110432	2110487	2099138	612222	612562	613026	611239	1366003	1152619	1152787	1156414	1
CPD-7202	140563	135025	135103	120622	129258	120630	124802	111651	139435	143093	127097	130513	123772	132392	133036	128044	1	1	1	1	1	1	1	1	93026	92294	90834	83448	1	1	1	1	1	1	1	1	133185	132113	131174	189354	1	1	1	1	94399	1	1	1	1
CPD-19491	6018080	4815389	11989939	11625185	6762828	11822772	12001203	5464275	11231546	5168271	10885735	5055899	11899050	6909171	5400765	5274180	1985686	2804706	2383275	2719257	2598374	3327540	2646720	3108567	3983962	3912115	3499017	3671932	2519956	2947109	2787609	2917239	3696539	3917714	3737420	3738042	2000988	1949250	4080625	1994976	3851718	2238672	1952577	2171856	5795935	2239414	5286771	5248426	1677765
KDO	1	1	1	1	1113548	1090345	1092726	1101644	1	1	1	1	1366262	1452693	1415940	1420985	1	1	1	1	1	1	1	1	1	1	1	1	1	1	1	1	1	1	1	1	1	1	1	1	1	1	1	1	1	1	1	1	1
CPD-19753	1	1	1	1	1113548	1090345	1092726	1101644	1	1	1	1	1366262	1452693	1415940	1420985	1	1	1	1	1	1	1	1	1	1	1	1	1	1	1	1	1	1	1	1	1	1	1	1	1	1	1	1	1	1	1	1	1
CPD-12404	1901178	1735607	1742918	1653916	1334188	1326648	1311611	1350113	994543	994221	975107	964015	1023965	1027953	1037136	1013926	1	1	1	1	1580061	1645280	1615939	1559703	1	1	1	1	1	1	1	1	1	1	1	1	4369582	4410137	4386905	4369212	1853582	1847382	1840906	1824520	3400901	3226033	2973413	2944953	529602
CPDQT-256	1901178	1735607	1742918	1653916	1334188	1326648	1311611	1350113	994543	994221	975107	964015	1023965	1027953	1037136	1013926	1	1	1	1	1580061	1645280	1615939	1559703	1	1	1	1	1	1	1	1	1	1	1	1	4369582	4410137	4386905	4369212	1853582	1847382	1840906	1824520	3400901	3226033	2973413	2944953	529602
CPD-14039	1	1	1	1	1	1	1	1	1	1	1	1	1	1	1	1	1	1	1	1	1	1	1	1	1	1	1	1	1	1	1	1	1	1	1	1	194929	194951	192994	189354	1	1	1	1	1	1	1	1	1
N-ACETYL-BETA-GLUCOSAMINYLAMINE	485322	425292	459885	442752	462703	474262	465185	452686	508927	500720	505171	494616	522024	517020	530768	529081	1	1	1	1	653091	611581	604998	595476	1	363673	352856	349683	1	1	1	1	1	1	1	1	1	1	1	1	1	1	1	1	1	1	1	1	1
CPD-14051	1	1	1	1	1	1	1	1	1	1	1	1	1	1	1	1	1	1	1	1	653091	611581	605315	595476	704018	659100	660608	650077	1	1	1	1	1	1	1	1	1	1	1	1	1	1	1	1	1	1	1	1	1
CPD-18574	369241	1	358895	1	1	1	1	1	1	1	1	1	1	1	1	1	1	1	1	1	1	1	1	1	364229	363586	364614	1	1	1	1	1	1	1	1	1	1	1	1	1	1	1	1	1	1	1	1	1	1
L-CYSTATHIONINE	369241	359829	358895	352437	1	1	1	1	362214	375315	1	354925	1	1	1	1	1	1	1	1	1	1	1	1	364229	363586	364614	1	1	1	1	1	1	1	1	1	249225	249840	237154	243987	177031	181007	185393	183181	287031	307760	310546	304013	282488
CPD0-1716	5505544	5174227	5251839	5046026	3624544	3605382	3620276	3561937	2953270	2889000	2843200	2778073	2573655	2592333	2595741	2616742	2339265	2336811	2339589	2363344	3838376	3797404	3628532	3650929	2570037	2551724	2534417	2536597	1913173	1836665	1854624	1830221	2394833	2398657	2433490	2474375	7105883	7140107	7220608	7060668	4002657	4258139	4157816	4128485	4544749	3913290	4085812	4105331	3169391
5-ISOBUTYLTHIORIBOSE	5006378	4686884	4760973	4568124	3288672	3272205	3278085	3220113	2676319	2613570	2577269	2517996	2330447	2347956	2350424	2373673	2129385	2118117	2125395	2145505	3494997	3451616	1	1	1	1	2302789	1	1732937	1668037	1688393	1	2173373	1	1	1	6511245	6569934	6637083	6492054	1	1	1	3745172	595955	3585854	3742383	3758443	2877091
BUTHIONINE-SULFOXIMINE	417219	1	1	4568124	1	1	1	1	1	2609703	1	1	2330447	1	1	1	1	1	1	1	1	1	1	1	1	1	1	2304017	1	1668037	1688393	1	1	1	1	1	727426	6569934	6637083	6492054	1	1	1	1	595955	530947	542026	521608	1
CPD0-1367	447513	419884	1	1	1	1	1	1	1	1	1	1	1	1	1	1	1	1	1	1	1	1	1	1	1	1	1	1	1	1	1	1	1	1	1	1	762758	766354	764321	759128	1	1	1	1	216239	565091	574033	552566	1
CPD-14053	458865	425188	1	1	1	1	1	1	1	1	1	1	1	1	1	1	1	1	1	1	1	1	1	1	1	1	1	1	1	1	1	1	1	1	1	1	828046	827602	824257	820057	1	1	1	1	661153	594910	602330	575708	1
CPD-8999	1061098	1831816	1797143	1542436	1270441	1467236	1463753	1185529	1527743	1160975	1530782	1509995	1786180	1759255	1478671	1611819	1815678	1068076	1477390	1099174	1919648	1281461	1913454	1912057	1893496	1482323	1557562	1523118	1776872	1570868	2003202	1087471	1492584	1113931	1382179	1277378	1101706	1125267	1131385	1114201	1124285	870360	1143037	980930	770369	778823	562972	678109	1166641
CPD-9941	633824	1997973	1950726	1830075	818012	876450	864462	1157534	590368	840879	489919	632233	1317690	1331802	1315395	1316779	472418	199258	208443	205469	198844	200954	200580	194624	248905	432578	646991	689378	286295	213237	214099	205569	308723	800627	776994	819374	4462063	4229697	4290926	4278354	4070334	4159057	4039244	4015760	8650994	8166290	8314187	8289760	4325168
CYSTINE	1	849677	1	1	883377	1	893514	901253	1	689400	1	1	896347	881553	899956	921797	400739	398476	400229	415978	620976	620272	1	1	991383	1035561	1006067	1018878	766127	1	633201	1	1079430	1113530	1144814	1155942	1	285635	187226	178313	333354	1	340347	349323	1	1	1	1	277258
CPD-7023	101236	98003	88578	91566	1	1	1	1	1	1	1	1	1	1	1	1	1	1	1	1	1	1	1	1	1	1	1	1	1	1	1	1	1	1	1	1	1	1	1	1	93715	97813	92729	92940	1	1	1	1	106297
CPD-7201	317817	301440	298238	286423	1	1	1	1	1	1	1	1	1	1	1	1	1	1	1	1	1	1	1	1	1	1	1	1	1	1	1	1	1	1	1	1	2676473	2663316	2625853	2630574	1	1	1	1	1	1	1	246401	317968
CPD0-1524	1	1	1	1	1	1	1	1	1	1	1	1	1	1	1	1	1	1	1	1	1	1	1	1	1	1	1	1	1	1	1	1	1	1	1	1	1	1	1	1	250955	231426	238050	232388	1	1	1	1	143175
CPD-12025	1	1	1	1	1	1	1	1	1	1	1	1	1	1	1	1	1	1	1	1	1	1	1	1	1	1	1	1	1	1	1	1	231357	218323	231374	222176	1	1	1	1	1	1	1	1	1	1	1	1	1
CPD-14048	1	1	1	1	1	1	1	1	1	1	1	1	1	1	1	1	1	1	1	1	1	1	1	1	1	1	1	1	1	1	135409	132362	1	1	133937	1	1	355626	1	1	1	1	1	1	1	1	1	1	1
CPD-9192	1	1	1	1	1	1	1	1	1	1	1	1	1	1	1	1	1	1	1	1	1	1	1	1	1	1	1	1	1	1	1	1	1	1	1	1	1	1	1	1	1	1	1	1	174090	135993	133717	134822	1
CPD0-1242	1	1	1	1	1	1	1	1	1	1	1	1	1	1	1	1	1	1	1	1	1	1	1	1	1	1	1	1	1	1	1	1	1	1	1	1	1	1	1	1	1	1	1	1	168726	135993	133717	134822	1
LINAMARIN	129675	135181	118257	122520	1	1	1	1	1	1	1	1	1	1	1	1	1	1	1	1	1	1	1	1	1	1	1	1	1	1	1	1	1	1	1	1	384923	1	492226	418070	137308	125471	130731	135588	1	1	1	396469	1
CPD-309	1	1	1	1	1	1	1	1	1	1	1	1	1	1	1	1	1	1	1	1	1	1	1	1	1	1	1	1	1	1	1	1	1	1	1	1	1531787	1527289	1749023	1749506	1	1	1	1	1	182832	216534	892523	1
CPD-7199	1	1	1	1	1	1	1	1	1	1	1	1	1	1	1	1	1	1	1	1	119448	119883	120863	121512	1	1	1	1	1	1	1	1	1	1	1	1	1	1	1	1	118984	112304	122510	114606	1	1	1	1	1
CPD-9877	1584885	1505347	1492086	1429581	1161856	1046448	1169226	1047908	920424	922376	899051	901018	983578	890510	1010106	1003965	184494	195999	191063	190655	1048065	1274321	1285184	1281736	1	1	1	1	1	1	1	1	1	1	1	1	4372673	4446874	4436881	4410417	1654098	1073619	1636457	1637985	2826108	2518190	2507893	2026224	432751
CPD-9410	1584885	1505347	1492086	1429581	1161856	1046448	1169226	1047908	920424	922376	899051	901018	983578	890510	1010106	1003965	184494	195999	191063	190655	1048065	1274321	1285184	1281736	1	1	1	1	1	1	1	1	1	1	1	1	4372673	4446874	4436881	4410417	1654098	1073619	1636457	1637985	2826108	2518190	2507893	2026224	432751
CPDQT-277	1727896	1637506	1619955	1547762	1260875	1252225	1266010	1249696	984958	987414	955112	963796	1054432	1085581	1084404	1079214	184494	195999	191063	190655	1379112	1382244	1388151	1385927	1	1	1	1	1	1	1	1	1	1	1	1	1	4845304	1	4811376	1796113	1794254	1775883	1778354	2956216	2180312	2214418	2668016	574657
CPD-13248	1584885	1505347	1492086	1429581	1161856	1159774	1169226	1154745	920424	922376	899051	901018	983578	1002605	1010106	1003965	1	1	1	1	1275831	1274321	1285184	1281736	1	1	1	1	1	1	1	1	1	1	1	1	4372673	4441229	4436881	4410417	1654098	1657118	1636457	1637985	2721253	2424052	2419435	2457493	563656
CPD-9413	1584885	1505347	1492086	1429581	1161856	1159774	1169226	1154745	920424	922376	899051	901018	983578	1002605	1010106	1003965	1	1	1	1	1275831	1274321	1285184	1281736	1	1	1	1	1	1	1	1	1	1	1	1	4372673	4441229	4436881	4410417	1654098	1657118	1636457	1637985	2721253	2424052	2419435	2457493	563656
CPD-13573	1584885	1505347	1492086	1429581	1161856	1159774	1169226	1154745	920424	922376	899051	901018	983578	1002605	1010106	1003965	1	1	1	1	1275831	1274321	1285184	1281736	1	1	1	1	1	1	1	1	1	1	1	1	4372673	4441229	4436881	4410417	1654098	1657118	1636457	1637985	2721253	2424052	2419435	2457493	563656
CPD-13040	266139	245500	243588	232307	220892	250714	212779	228810	184413	188933	177974	172309	199329	205221	193563	186633	1	1	1	1	1	1	1	1	1	1	1	1	1	1	1	1	1	1	1	1	1	1	1	1	201526	1	210667	209147	1	2518190	2507893	1	563656
CPD-17606	301656	289866	281207	273376	228160	226790	221477	224997	202283	198003	197886	197980	178008	182352	186292	186900	1	1	1	1	249978	256069	248504	249302	1	1	1	1	1	1	1	1	1	1	1	1	183144	189311	186446	184860	297407	314787	296688	302305	252610	531370	537945	528333	1
CPD-17604	301656	289866	281207	273376	228160	226790	221477	224997	202283	198003	197886	197980	178008	182352	186292	186900	1	1	1	1	249978	256069	248504	249302	1	1	1	1	1	1	1	1	1	1	1	1	1	1	1	1	297407	314787	296688	302305	1	531370	537945	528333	1
CPD-17607	301656	289866	281207	273376	228160	226790	221477	224997	202283	198003	197886	197980	178008	182352	186292	186900	1	1	1	1	249978	256069	248504	249302	1	1	1	1	1	1	1	1	1	1	1	1	1	1	1	1	297407	314787	296688	302305	1	531370	537945	528333	1
CPD-6959	1	1	1	1	1	1	1	1	1	1	1	1	1	1	1	1	1	1	1	1	1	1	1	1	1	1	1	1	1	1	1	1	1	1	1	1	253130	246227	244118	240148	1	1	1	1	1	1	1	1	1
CPD-5881	1	1	1	1	1	1	1	1	1	1	1	1	1	1	1	1	1	1	1	1	1	1	1	1	1	1	1	1	1	1	1	1	1	1	1	1	194929	194951	192994	189354	1	1	1	1	1	1	1	1	1
4-METHYL-UMBELLIFERYL-PHOSPHATE	231290	202989	211784	210288	230089	225154	229464	229293	235680	229068	233195	224205	219035	217178	220459	225415	132434	138074	137680	133652	142870	142187	136193	139464	136563	137827	137686	142746	139196	141083	142409	143518	204696	208695	209871	212390	143339	149827	148590	148391	185739	181981	183798	180191	89505	76468	79901	76987	183363
CPD-20125	1796120	1749994	1314415	1275192	1119396	1430451	1065520	1465760	1197609	1463666	1457986	1437808	1296627	1704808	1748279	1741531	1567960	1577004	1546106	1604690	1727330	1662964	1711233	1262039	1301064	1365208	1227665	1685729	1905624	1867197	1843284	1871592	1190555	1442820	1111702	1468735	1101706	906181	1131385	1114201	1124285	1147963	1143037	1124735	884765	778823	790244	810086	879902
1-L-MYO-INOSITOL-1-P	1796120	1749994	1306454	1267593	1113310	1430451	1058283	1465760	1191968	1463666	1457986	1437808	1287841	1704808	1748279	1741531	1567960	1577004	1546106	1604690	1727330	1662964	1711233	1253958	1294234	1359346	1227665	1685729	1905624	1867197	1843284	1871592	1185199	1442820	1104158	1468735	1101706	906181	1131385	1114201	1124285	1147963	1143037	1124735	884765	778823	790244	810086	874093
CPD-15711	1796120	1749994	1306454	1267593	1113310	1430451	1058283	1465760	1191968	1463666	1457986	1437808	1287841	1704808	1748279	1741531	1567960	1577004	1546106	1604690	1727330	1662964	1711233	1253958	1294234	1359346	1227665	1685729	1905624	1867197	1843284	1871592	1185199	1442820	1104158	1468735	1101706	906181	1131385	1114201	1124285	1147963	1143037	1124735	884765	778823	790244	810086	874093
ALPHA-GLC-6-P	1796120	1749994	1306454	1267593	1113310	1430451	1058283	1465760	1191968	1463666	1457986	1437808	1287841	1704808	1748279	1741531	1567960	1577004	1546106	1604690	1727330	1662964	1711233	1253958	1294234	1359346	1227665	1685729	1905624	1867197	1843284	1871592	1185199	1442820	1104158	1468735	1101706	906181	1131385	1114201	1124285	1147963	1143037	1124735	884765	778823	790244	810086	874093
FRU1P	1796120	1749994	1306454	1267593	1113310	1430451	1058283	1465760	1191968	1463666	1457986	1437808	1287841	1704808	1748279	1741531	1567960	1577004	1546106	1604690	1727330	1662964	1711233	1253958	1294234	1359346	1227665	1685729	1905624	1867197	1843284	1871592	1185199	1442820	1104158	1468735	1101706	906181	1131385	1114201	1124285	1147963	1143037	1124735	884765	778823	790244	810086	874093
D-MYO-INOSITOL-4-PHOSPHATE	1796120	1749994	1306454	1267593	1113310	1430451	1058283	1465760	1191968	1463666	1457986	1437808	1287841	1704808	1748279	1741531	1567960	1577004	1546106	1604690	1727330	1662964	1711233	1253958	1294234	1359346	1227665	1685729	1905624	1867197	1843284	1871592	1185199	1442820	1104158	1468735	1101706	906181	1131385	1114201	1124285	1147963	1143037	1124735	884765	778823	790244	810086	874093
FRUCTOSE-6P	1796120	1749994	1306454	1267593	1113310	1430451	1058283	1465760	1191968	1463666	1457986	1437808	1287841	1704808	1748279	1741531	1567960	1577004	1546106	1604690	1727330	1662964	1711233	1253958	1294234	1359346	1227665	1685729	1905624	1867197	1843284	1871592	1185199	1442820	1104158	1468735	1101706	906181	1131385	1114201	1124285	1147963	1143037	1124735	884765	778823	790244	810086	874093
D-HEXOSE-6-PHOSPHATE	1796120	1749994	1306454	1267593	1113310	1430451	1058283	1465760	1191968	1463666	1457986	1437808	1287841	1704808	1748279	1741531	1567960	1577004	1546106	1604690	1727330	1662964	1711233	1253958	1294234	1359346	1227665	1685729	1905624	1867197	1843284	1871592	1185199	1442820	1104158	1468735	1101706	906181	1131385	1114201	1124285	1147963	1143037	1124735	884765	778823	790244	810086	874093
GLC-1-P	1796120	1749994	1306454	1267593	1113310	1430451	1058283	1465760	1191968	1463666	1457986	1437808	1287841	1704808	1748279	1741531	1567960	1577004	1546106	1604690	1727330	1662964	1711233	1253958	1294234	1359346	1227665	1685729	1905624	1867197	1843284	1871592	1185199	1442820	1104158	1468735	1101706	906181	1131385	1114201	1124285	1147963	1143037	1124735	884765	778823	790244	810086	874093
CPD-6746	1796120	1749994	1306454	1267593	1113310	1430451	1058283	1465760	1191968	1463666	1457986	1437808	1287841	1704808	1748279	1741531	1567960	1577004	1546106	1604690	1727330	1662964	1711233	1253958	1294234	1359346	1227665	1685729	1905624	1867197	1843284	1871592	1185199	1442820	1104158	1468735	1101706	906181	1131385	1114201	1124285	1147963	1143037	1124735	884765	778823	790244	810086	874093
MANNOSE-1P	1796120	1749994	1306454	1267593	1113310	1430451	1058283	1465760	1191968	1463666	1457986	1437808	1287841	1704808	1748279	1741531	1567960	1577004	1546106	1604690	1727330	1662964	1711233	1253958	1294234	1359346	1227665	1685729	1905624	1867197	1843284	1871592	1185199	1442820	1104158	1468735	1101706	906181	1131385	1114201	1124285	1147963	1143037	1124735	884765	778823	790244	810086	874093
GLC-6-P	1796120	1749994	1306454	1267593	1113310	1430451	1058283	1465760	1191968	1463666	1457986	1437808	1287841	1704808	1748279	1741531	1567960	1577004	1546106	1604690	1727330	1662964	1711233	1253958	1294234	1359346	1227665	1685729	1905624	1867197	1843284	1871592	1185199	1442820	1104158	1468735	1101706	906181	1131385	1114201	1124285	1147963	1143037	1124735	884765	778823	790244	810086	874093
CPD-6701	1796120	1749994	1306454	1267593	1113310	1430451	1058283	1465760	1191968	1463666	1457986	1437808	1287841	1704808	1748279	1741531	1567960	1577004	1546106	1604690	1727330	1662964	1711233	1253958	1294234	1359346	1227665	1685729	1905624	1867197	1843284	1871592	1185199	1442820	1104158	1468735	1101706	906181	1131385	1114201	1124285	1147963	1143037	1124735	884765	778823	790244	810086	874093
CPD-6702	1796120	1749994	1306454	1267593	1113310	1430451	1058283	1465760	1191968	1463666	1457986	1437808	1287841	1704808	1748279	1741531	1567960	1577004	1546106	1604690	1727330	1662964	1711233	1253958	1294234	1359346	1227665	1685729	1905624	1867197	1843284	1871592	1185199	1442820	1104158	1468735	1101706	906181	1131385	1114201	1124285	1147963	1143037	1124735	884765	778823	790244	810086	874093
CPDQT-4	1796120	1749994	1306454	1267593	1113310	1430451	1058283	1465760	1191968	1463666	1457986	1437808	1287841	1704808	1748279	1741531	1567960	1577004	1546106	1604690	1727330	1662964	1711233	1253958	1294234	1359346	1227665	1685729	1905624	1867197	1843284	1871592	1185199	1442820	1104158	1468735	1101706	906181	1131385	1114201	1124285	1147963	1143037	1124735	884765	778823	790244	810086	874093
CPD-448	1796120	1749994	1306454	1267593	1113310	1430451	1058283	1465760	1191968	1463666	1457986	1437808	1287841	1704808	1748279	1741531	1567960	1577004	1546106	1604690	1727330	1662964	1711233	1253958	1294234	1359346	1227665	1685729	1905624	1867197	1843284	1871592	1185199	1442820	1104158	1468735	1101706	906181	1131385	1114201	1124285	1147963	1143037	1124735	884765	778823	790244	810086	874093
CPD4FS-5	1796120	1749994	1306454	1267593	1113310	1430451	1058283	1465760	1191968	1463666	1457986	1437808	1287841	1704808	1748279	1741531	1567960	1577004	1546106	1604690	1727330	1662964	1711233	1253958	1294234	1359346	1227665	1685729	1905624	1867197	1843284	1871592	1185199	1442820	1104158	1468735	1101706	906181	1131385	1114201	1124285	1147963	1143037	1124735	884765	778823	790244	810086	874093
MANNOSE-6P	1796120	1749994	1306454	1267593	1113310	1430451	1058283	1465760	1191968	1463666	1457986	1437808	1287841	1704808	1748279	1741531	1567960	1577004	1546106	1604690	1727330	1662964	1711233	1253958	1294234	1359346	1227665	1685729	1905624	1867197	1843284	1871592	1185199	1442820	1104158	1468735	1101706	906181	1131385	1114201	1124285	1147963	1143037	1124735	884765	778823	790244	810086	874093
D-MYO-INOSITOL-1-MONOPHOSPHATE	1796120	1749994	1306454	1267593	1113310	1430451	1058283	1465760	1191968	1463666	1457986	1437808	1287841	1704808	1748279	1741531	1567960	1577004	1546106	1604690	1727330	1662964	1711233	1253958	1294234	1359346	1227665	1685729	1905624	1867197	1843284	1871592	1185199	1442820	1104158	1468735	1101706	906181	1131385	1114201	1124285	1147963	1143037	1124735	884765	778823	790244	810086	874093
GALACTOSE-1P	1796120	1749994	1306454	1267593	1113310	1430451	1058283	1465760	1191968	1463666	1457986	1437808	1287841	1704808	1748279	1741531	1567960	1577004	1546106	1604690	1727330	1662964	1711233	1253958	1294234	1359346	1227665	1685729	1905624	1867197	1843284	1871592	1185199	1442820	1104158	1468735	1101706	906181	1131385	1114201	1124285	1147963	1143037	1124735	884765	778823	790244	810086	874093
CPD-15157	2307494	2251985	2200293	2115328	1824691	1830913	1728691	1882819	1836306	1497630	1870816	1845893	2085505	2182398	2244477	2230407	2011088	2013247	1978099	2057594	2215852	2129672	2190229	2195928	2028988	1732995	2150723	2159210	2431749	1930734	2363915	2396763	1811382	1718208	1817511	1506598	1413043	1442527	1453400	1426830	1436363	1466180	1464647	1437481	1130646	994824	1012853	1034544	1495954
CPD-19481	1331701	1330855	1259388	1264560	996939	1002942	983540	974958	1200435	1183365	1205669	1187556	1128013	1166120	1209940	1212952	4073928	4061590	1247881	4064298	895667	847047	877736	871089	5136220	1084266	5158536	5139016	3696150	3618156	3737092	3737455	955365	961080	982257	946068	3560874	3555124	3536710	3514865	2695736	2730285	2677141	2663874	4040402	4245663	4335807	4304944	3804035
CPD-15123	5145030	5013935	4947967	4865363	4400829	4312165	4309378	4306679	5105611	5082896	4985915	4955569	4438502	4503164	4519664	4605203	1271128	1244937	4035155	1081640	4319786	4220851	4252992	4177346	5136220	5180388	5158536	5139016	3696150	3618156	3737092	3737455	4280272	4270944	4289579	4244408	3560874	3555124	3536710	3514865	429076	427568	427614	422415	4040402	4245663	4335807	4304944	510735
CPD-11587	5485976	5349744	5299152	5199582	4706789	4627293	4627347	4616140	5460097	5456740	5346508	5300400	4764297	4829019	4859144	4942257	4405115	4395353	4365277	4393869	4612413	4508033	4542512	4460575	5506933	5556734	5536811	5507772	3975988	3884703	3998538	4010286	4582568	4572770	4590296	4543311	3831427	3820475	3790857	3780353	2898846	2936458	2874676	2871341	4351577	4577635	4672604	4639853	4120195
CPD-4661	1166288	1127191	1131007	1069318	1005052	1001666	986966	1011927	1025028	997228	1004487	982453	1046807	1059337	1065636	1068632	1	1	1	1	693918	688261	689407	1	820527	820638	816785	804284	725416	723532	718416	723442	816540	818608	830818	832607	776142	794542	778117	780744	963516	957607	938686	970925	914410	853831	866423	875765	1007147
CPD-4721	1166288	1127191	1131007	1069318	1005052	1001666	986966	1011927	1025028	997228	1004487	982453	1046807	1059337	1065636	1068632	1	1	1	1	693918	688261	689407	1	820527	820638	816785	804284	725416	723532	718416	723442	816540	818608	830818	832607	776142	794542	778117	780744	963516	957607	938686	970925	914410	853831	866423	875765	1007147
CPD-7557	1166288	1127191	1131007	1069318	1005052	1001666	986966	1011927	1025028	997228	1004487	982453	1046807	1059337	1065636	1068632	1	1	1	1	693918	688261	689407	1	820527	820638	816785	804284	725416	723532	718416	723442	816540	818608	830818	832607	776142	794542	778117	780744	963516	957607	938686	970925	914410	853831	866423	875765	1007147
CPD-4743	1166288	1127191	1131007	1069318	1005052	1001666	986966	1011927	1025028	997228	1004487	982453	1046807	1059337	1065636	1068632	1	1	1	1	693918	688261	689407	1	820527	820638	816785	804284	725416	723532	718416	723442	816540	818608	830818	832607	776142	794542	778117	780744	963516	957607	938686	970925	914410	853831	866423	875765	1007147
CPD-9412	1166288	1127191	1131007	1069318	1005052	1001666	986966	1011927	1025028	997228	1004487	982453	1046807	1059337	1065636	1068632	1	1	1	1	693918	688261	689407	1	820527	820638	816785	804284	725416	723532	718416	723442	816540	818608	830818	832607	776142	794542	778117	780744	963516	957607	938686	970925	914410	853831	866423	875765	1007147
CPD-13627	1166288	1127191	1131007	1069318	1005052	1001666	986966	1011927	1025028	997228	1004487	982453	1046807	1059337	1065636	1068632	1	1	1	1	693918	688261	689407	1	820527	820638	816785	804284	725416	723532	718416	723442	816540	818608	830818	832607	776142	794542	778117	780744	963516	957607	938686	970925	914410	853831	866423	875765	1007147
CPD-11421	1166288	1127191	1131007	1069318	1005052	1001666	986966	1011927	1025028	997228	1004487	982453	1046807	1059337	1065636	1068632	1	1	1	1	693918	688261	689407	1	820527	820638	816785	804284	725416	723532	718416	723442	816540	818608	830818	832607	776142	794542	778117	780744	963516	957607	938686	970925	914410	853831	866423	875765	1007147
CPD-1063	1	1749994	1716152	1492248	1278753	1430451	1428138	1216086	1464943	1155768	1457986	1437808	1726809	1704808	1480390	1591407	1567960	900388	1233929	1	1727330	1	1711233	1712338	1667233	1296143	1373420	1329803	1582727	1	1843284	1	1339239	1	1241874	1144055	1101706	1125267	1131385	1114201	1124285	1	1143037	1012323	785963	778823	590444	693514	1166641
CPD-444	1	1749994	1716152	1492248	1278753	1430451	1428138	1216086	1464943	1155768	1457986	1437808	1726809	1704808	1480390	1591407	1567960	900388	1233929	1	1727330	1	1711233	1712338	1667233	1296143	1373420	1329803	1582727	1	1843284	1	1339239	1	1241874	1144055	1101706	1125267	1131385	1114201	1124285	1	1143037	1012323	785963	778823	590444	693514	1166641
13-DIHYDROXY-N-METHYLACRIDONE	6152750	6003199	5954704	5803892	5277039	5185867	5180103	5174617	6118617	6128202	5988752	5941226	5341569	5412988	5447651	5537188	4925801	4903788	4874734	4906952	5152371	5037990	5071658	4980036	6160892	6225177	6612074	6562676	4434136	4339110	4446265	4476756	5122530	5116450	5133825	5078255	4275616	4260085	4234566	4227141	1	1	1	1	4848958	5112459	5221779	5172168	4578838
N-NITROARGININE	666712	653455	655491	627462	570251	558574	552756	558416	658383	666785	642182	636752	577272	583907	583587	594864	520623	509864	509458	513583	539958	529957	529146	519460	653890	668382	667632	645462	458148	454407	447727	466470	539901	543681	543528	534944	444189	439610	443709	446788	311667	317853	318811	313218	497380	534824	549175	532780	458643
THYMIDINE	759071	732397	747940	710888	641096	629219	621655	626318	744769	750818	731036	720568	645313	649091	660213	666767	579622	563174	567664	570766	598703	581315	585763	564579	738167	753858	753261	729556	506324	496059	488139	508760	604534	603054	601125	594825	493607	485108	487759	492089	327539	328992	329705	324004	569109	606958	622317	596164	501131
CPD-4210	1219010	1158271	1147012	1109422	1060871	1086274	1052156	1071036	818610	816763	780813	776535	894046	917443	925117	900308	488165	486117	504007	500816	758432	744988	731931	738029	994820	982355	980914	993948	765724	773152	777105	775840	959173	979893	992715	991489	441964	457588	462598	449676	713524	701406	682673	692716	655950	565860	576102	551681	691661
CPD-4441	1219010	1158271	1147012	1109422	1060871	1086274	1052156	1071036	818610	816763	780813	776535	894046	917443	925117	900308	488165	486117	504007	500816	758432	744988	731931	738029	994820	982355	980914	993948	765724	773152	777105	775840	959173	979893	992715	991489	441964	457588	462598	449676	713524	701406	682673	692716	655950	565860	576102	551681	691661
CPD-17642	668459	661179	218083	627041	375969	381720	383988	387363	470636	460650	168440	461774	409261	398758	401681	409245	838460	856673	659056	853273	462568	431255	421454	425022	339148	336723	327805	318656	1	1	356673	385389	391405	411091	420843	419790	658869	654405	657030	667106	166580	395930	381887	229896	644438	630480	628829	642598	289553
PALMITALDEHYDE	855799	843437	839510	803312	287220	298184	303129	483143	199067	395250	212769	583025	506639	504419	499633	512696	1106985	1129320	834981	1127682	581748	542972	527141	525680	402113	408574	384232	373954	442829	291881	433675	468524	476101	503713	508358	518235	839148	838270	311914	852677	481893	489598	259813	473088	298868	290058	282090	819602	221166
CPD-7058	591000	582030	538781	517260	446991	453862	445560	468635	461931	466919	463846	463412	534444	548701	560006	558532	492752	496457	491150	518728	567632	544364	566324	552282	535517	550513	559619	568367	611206	613470	604386	629670	461218	477336	466125	485644	350546	352605	364349	348071	357206	356359	360507	354302	283195	247767	245088	253007	339531
ALIZARIN	1	1	1	1	1	1	1	1	1	1	1	1	1	1	1	1	1	1	1	1	347004	346491	336409	338957	188996	182537	340711	207236	1	1	1	1	359504	363931	135085	133693	1	1	1	1	1	1	1	1	1	1	1	1	1
CPD-12871	486305	426535	461037	444068	462703	474515	465446	452686	508927	500720	505171	494616	522024	517020	530768	529081	1	1	1	1	1	1	1	1	1	363673	352856	349969	1	1	1	95499	1	1	1	1	1	1	1	1	1	1	1	1	1	1	1	1	1
CPD-5482	521998	449382	489661	471922	497218	503079	494693	474500	550153	531427	550452	535793	564403	559812	573702	571879	1	1	1	1	95819	1	1	1	1	368940	358212	355107	1	1	1	1	1	1	1	1	1	1	1	1	1	1	1	1	1	1	1	1	1
CPD0-2495	1	1	1	1	1	1	1	1	1	1	1	1	1	1	1	1	1	1	1	1	1	1	1	1	1	1	1	1	1	1	1	1	1	1	1	1	1	1	1	1	201708	207690	208988	204473	76851	94882	101176	96894	240777
CPD0-2496	1	1	1	1	1	1	1	1	1	1	1	1	1	1	1	1	1	1	1	1	1	1	1	1	1	1	1	1	1	1	1	1	1	1	1	1	1	1	1	1	201708	207690	208988	204473	76851	94882	101176	96894	240777
CPD-19419	1	1	1	1	1	1	1	1	1	1	1	1	1	1	1	1	1	1	1	1	1	1	1	1	1	1	1	1	1	1	1	1	1	1	1	1	1	1	1	1	201708	207690	208988	204473	76851	94882	101176	96894	240777
L-1-GLYCERO-PHOSPHORYLCHOLINE	1	1	1	1	1	1	1	1	1	1	1	1	1	1	1	1	1	1	1	1	1	1	1	1	1	1	1	1	1	1	1	1	1	1	1	1	1	1	1	1	201708	207690	208988	204473	76851	94882	101176	96894	240777
M-TOPOLIN	103051	1	1	1	1	1	1	1	1	1	1	1	1	1	88902	1	1	1	1	1	1	102368	1	1	1	1	1	1	1	1	1	101065	1	1	1	1	1	1	1	1	1	1	1	1	73946	1	1	1	1
CPD-6161	103051	1	1	1	1	1	1	1	1	1	1	1	1	1	88902	1	1	1	1	1	1	102368	1	1	1	1	1	1	1	1	1	1	1	1	1	1	1	1	1	1	1	1	1	1	1	1	1	1	1
IMIDAZOLE-ACETOL-P	7334883	6647131	6861063	6354805	6756500	6565710	6886979	6589568	6186379	6135119	6273923	5877950	6957627	6587184	6879364	7123007	2470440	2545265	2481479	2471687	7961489	3432050	3116101	7866982	5231059	4165582	4137177	3995405	2922316	3018178	4243381	2982642	3768086	3907804	4997278	3805254	5122647	5119502	5212010	5119434	4970612	5068539	4976161	5078629	6557499	2688346	5849743	5921121	4549147
CPD0-1525	96599	78236	1	72934	1	1	1	70933	1	71296	1	1	72067	74189	79785	73918	1	78294	1	83843	76982	83254	84397	72555	308903	82498	79717	90301	1	97828	1	107749	1	70249	1	71876	1	1	1	1	1	1	1	1	1	1	1	1	1
CPD-8141	1	1	1	1	1	1	1	1	1	1	1	1	1	1	1	1	1	1	1	1	1	1	1	1	1	1	1	1	1	1	1	1	1	1	1	1	125208	125974	123598	126321	1	1	1	1	1	1	1	1	1
CPD-8138	1	1	1	1	1	1	1	1	1	1	1	1	1	1	1	1	1	1	1	1	1	1	1	1	1	1	1	1	1	1	1	1	1	1	1	1	125208	125974	123598	126321	1	1	1	1	1	1	1	1	1
CPD-292	654313	620448	623237	591435	704902	708737	709822	712700	1211381	1147778	1175003	1934678	558779	586373	596412	597677	3209976	3194714	3122784	3145142	372278	363604	369017	359684	1	1	1	1	2198607	2291056	2257872	2286287	201800	361766	351976	350682	283656	290603	283035	281275	358607	325237	355738	355448	243049	233515	240874	258796	876027
CPD-4211	1	78236	191826	170119	139964	1	167683	1	150057	1	1	1	194320	74189	1	1	1	1	1	1	76982	1	84397	1	1	1	1	1	1	1	90466	1	1	1	157174	1	1	1	1	1	1	1	1	1	1	1	1	1	1
DELTA3-ISOPENTENYL-PP	1	78236	191826	170119	139964	1	167683	1	150057	1	1	1	194320	74189	1	1	1	1	1	1	76982	1	84397	1	1	1	1	1	1	1	90466	1	1	1	157174	1	1	1	1	1	1	1	1	1	1	1	1	1	1
PYRIDOXAL_PHOSPHATE	168852	146616	167298	151498	1	1	1	1	1	1	1	1	1	1	1	1	1	1	1	1	166155	160314	147971	156408	308903	259907	308828	318874	282402	302742	278105	292299	178240	186606	184793	187391	1	1	1	1	1	1	1	1	1	1	1	1	1
L-LEUCYL-L-LEUCINE	625921	629150	776021	749520	671371	654176	664864	670452	394588	394446	637588	521783	555948	475767	555593	484688	1	1	1	1	1	1	1	1	1	1	1	1	1	1	1	1	1	1	1	1	446518	482981	2366929	2339555	768705	779603	769789	771724	1375202	2586592	1414540	1421012	1
CPD-10759	625921	629150	776021	749520	671371	654176	664864	670452	394588	394446	637588	375375	555948	567097	555593	581111	1	1	1	1	1	1	1	1	1	1	1	1	1	1	1	1	1	1	1	1	1898532	1885673	1881217	1858198	768705	779603	769789	771724	2670015	2586592	2636587	2613874	1
2-TRANS6-TRANS-FARNESOL	625921	629150	776021	749520	671371	654176	664864	670452	394588	394446	637588	375375	555948	567097	555593	581111	1	1	1	1	1	1	1	1	1	1	1	1	1	1	1	1	1	1	1	1	1898532	1885673	1881217	1858198	768705	779603	769789	771724	2670015	2586592	2636587	2613874	1
2-CIS6-TRANS-FARNESOL	625921	629150	776021	749520	671371	654176	664864	670452	394588	394446	637588	375375	555948	567097	555593	581111	1	1	1	1	1	1	1	1	1	1	1	1	1	1	1	1	1	1	1	1	1898532	1885673	1881217	1858198	768705	779603	769789	771724	2670015	2586592	2636587	2613874	1
CPD-12568	625921	629150	776021	749520	671371	654176	664864	670452	394588	394446	637588	375375	555948	567097	555593	581111	1	1	1	1	1	1	1	1	1	1	1	1	1	1	1	1	1	1	1	1	1898532	1885673	1881217	1858198	768705	779603	769789	771724	2670015	2586592	2636587	2613874	1
CPD-14374	625921	629150	776021	749520	671371	654176	664864	670452	394588	394446	637588	375375	555948	567097	555593	581111	1	1	1	1	1	1	1	1	1	1	1	1	1	1	1	1	1	1	1	1	1898532	1885673	1881217	1858198	768705	779603	769789	771724	2670015	2586592	2636587	2613874	1
CPD-8761	625921	629150	776021	749520	671371	654176	664864	670452	394588	394446	637588	375375	555948	567097	555593	581111	1	1	1	1	1	1	1	1	1	1	1	1	1	1	1	1	1	1	1	1	1898532	1885673	1881217	1858198	768705	779603	769789	771724	2670015	2586592	2636587	2613874	1
CPD-11399	625921	629150	776021	749520	671371	654176	664864	670452	394588	394446	637588	375375	555948	567097	555593	581111	1	1	1	1	1	1	1	1	1	1	1	1	1	1	1	1	1	1	1	1	1898532	1885673	1881217	1858198	768705	779603	769789	771724	2670015	2586592	2636587	2613874	1
CPD-9101	625921	629150	776021	749520	671371	654176	664864	670452	394588	394446	637588	375375	555948	567097	555593	581111	1	1	1	1	1	1	1	1	1	1	1	1	1	1	1	1	1	1	1	1	1898532	1885673	1881217	1858198	768705	779603	769789	771724	2670015	2586592	2636587	2613874	1
CPD-8843	625921	629150	776021	749520	671371	654176	664864	670452	394588	394446	637588	375375	555948	567097	555593	581111	1	1	1	1	1	1	1	1	1	1	1	1	1	1	1	1	1	1	1	1	1898532	1885673	1881217	1858198	768705	779603	769789	771724	2670015	2586592	2636587	2613874	1
CPD-11433	625921	629150	776021	749520	671371	654176	664864	670452	394588	394446	637588	375375	555948	567097	555593	581111	1	1	1	1	1	1	1	1	1	1	1	1	1	1	1	1	1	1	1	1	1898532	1885673	1881217	1858198	768705	779603	769789	771724	2670015	2586592	2636587	2613874	1
CPD-11432	625921	629150	776021	749520	671371	654176	664864	670452	394588	394446	637588	375375	555948	567097	555593	581111	1	1	1	1	1	1	1	1	1	1	1	1	1	1	1	1	1	1	1	1	1898532	1885673	1881217	1858198	768705	779603	769789	771724	2670015	2586592	2636587	2613874	1
CPD-11430	625921	629150	776021	749520	671371	654176	664864	670452	394588	394446	637588	375375	555948	567097	555593	581111	1	1	1	1	1	1	1	1	1	1	1	1	1	1	1	1	1	1	1	1	1898532	1885673	1881217	1858198	768705	779603	769789	771724	2670015	2586592	2636587	2613874	1
CPD-10277	425240	411549	407654	342479	308558	374534	375656	366798	419688	407006	401708	393801	484934	473918	495459	504321	1	1	1	1	1	288720	288890	294051	290240	283460	282440	1	203860	1	208342	101065	204337	201649	194266	199815	113167	100184	100800	124899	1	1	1	1	73946	1	1	1	1
D-SORBITOL-6-P	426812	201986	215600	1	148114	401589	1	1	246254	441995	227093	1	399613	263805	483493	328030	80273	262712	172960	287007	98010	250266	100317	94175	86300	225813	221962	228303	182585	214358	87776	345261	1	338741	285251	318877	1	1	1	1	1	1	1	1	1	1	1	1	1
MANNITOL-1P	426812	201986	215600	1	148114	401589	1	1	246254	441995	227093	1	399613	263805	483493	328030	80273	262712	172960	287007	98010	250266	100317	94175	86300	225813	221962	228303	182585	214358	87776	345261	1	338741	285251	318877	1	1	1	1	1	1	1	1	1	1	1	1	1
4-AMINO-4-DEOXYCHORISMATE	1	1	1	1	1	1	1	1	1	1	1	1	1	1	1	1	1	1	1	1	1	1	1	1	1	1	1	1	1	1	1	1	1	1	1	1	167712	167558	173379	171741	372440	324602	314024	316114	1	1	1	1	209459
O-SUCCINYLBENZOATE	301132	1	1	1	1	1	1	1	1	289226	1	1	1	1	285177	1	1	1	1	1	1	1	1	1	1	1	1	1	1	1	1	1	1	1	1	1	1	1	1	1	1	1	1	1	171381	1	1	1	1
CPD-19420	248901	231877	231964	218615	188902	192452	187381	194408	136919	141486	138600	135208	1	1	1	1	1	1	1	1	268794	271649	270422	257431	1	1	1	1	1	1	1	1	1	1	1	1	1050508	1070676	1065895	1064108	350915	355130	346719	348037	832475	746312	724440	716835	1
CPD-17667	3082949	2923564	2917873	2807776	2489663	2505114	2471533	2531567	2139153	2136836	2109306	2076190	2273194	2214400	2315934	2208634	1662605	1678925	1702058	1681311	2822169	2779433	2773852	2760844	684712	676616	669251	652698	1	1	1	1	694366	730285	698841	727573	1	4869899	4887941	4865188	2875678	2882509	2850150	2888896	3679538	3137154	3191856	3190435	1509847
CPDQT-424	3082949	2923564	2917873	2807776	2489663	2505114	2471533	2531567	2139153	2136836	2109306	2076190	2273194	2214400	2315934	2208634	1662605	1678925	1702058	1681311	2822169	2779433	2773852	2760844	684712	676616	669251	652698	1	1	1	1	694366	730285	698841	727573	1	4869899	4887941	4865188	2875678	2882509	2850150	2888896	3679538	3137154	3191856	3190435	1509847
CPD-14037	3082949	2923564	2917873	2855077	2623038	2590231	2598196	2661919	2265791	2258462	2227681	2194719	2273194	2302203	2315934	2288802	1662605	1678925	1702058	1681311	2927052	2901951	2883539	2865162	684712	676616	669251	652698	1	1	1	1	694366	730285	698841	727573	4815813	5138014	4887941	5129964	2875678	2882509	2850150	2888896	4046072	2901172	3509031	3526900	1545743
CPD-9319	3168424	805054	796437	795515	537711	562006	554724	563353	1520153	1464482	1457320	1438219	1647330	457289	1713775	1667690	149743	348590	150078	151142	742745	737722	746332	749980	1	174127	182728	552032	1	1	1	1	1	548517	1	1	2698600	2598284	2579449	2609602	832127	842385	860173	831531	5863429	5354877	5416493	5460592	982631
L-GAMMA-GLUTAMYLCYSTEINE	196709	120895	192610	182459	1	1	1	1	1	1	1	1	1	1	1	1	1	1	1	1	1	1	1	1	1	1	1	1	1	1	1	1	1	1	1	1	377491	380317	376757	369833	86926	93521	88305	414139	122943	468353	101433	107944	107213
CPD-11846	137885	193371	131883	118777	1	1	1	1	1	1	1	1	1	1	1	1	1	1	1	1	1	1	1	1	1	1	1	1	1	1	1	87552	1	1	1	1	377491	380317	376757	369833	402952	401538	387985	414139	471408	105429	406496	455530	426969
CPD-5481	387846	377764	391141	345149	344719	338715	359910	370274	1	335664	321744	304370	419945	411561	424040	431973	173763	225612	220248	242175	275439	285704	288159	283257	1	280184	409532	400301	1	385294	1	1	269460	266191	281241	264324	172219	176719	264588	166259	1	1	1	1	471408	1	406496	195524	426969
CPD-8919	1	1	1	1	1	1	1	1	1	1	1	1	1	1	1	1	1	1	1	1	1	1	1	1	1	1	1	1	1	1	1	1	1	1	1	1	1	1	1	1	1	1	1	1	1	1	1	1	1
CPD-9884	1	1	1	1	1	1	1	1	1	1	1	1	1	1	1	1	901766	880062	903692	915571	1	1	1	1	1	1	1	1	1	1	1	1	1	1	1	1	1	1	1	1	1	1	1	1	1	1	1	1	1
CPD-9700	2777491	1	2649593	2534937	1	1	1	1	1	1	1	1	1	1	1	1	1	1	1	1	1	1	1	1	1	1	1	1	1	1	1	1	1	1	1	1	4209965	4252606	4255230	4245529	1	1	1	1	3546958	3031277	3102064	3082162	1
CPD-8917	1	1	1	1	1	1	1	1	1	1	1	1	1	1	1	1	1	1	1	1	1	1	1	1	1	1	1	1	1	1	1	1	1	1	1	1	1	1	1	1	378254	363754	368523	371287	1	1	1	1	1
CPD0-1269	316011	291065	293732	303838	397664	397957	374445	383560	379319	391514	392105	372786	295028	306415	312965	305400	186756	198980	199755	185306	177016	186262	183353	169011	1	170629	166352	176688	176050	196622	184055	185563	316348	341168	325867	348738	235626	230816	229980	229517	313953	320241	310515	319253	153425	139364	144976	140559	334763
CPD-692	1	1	1	1	1	1	1	1	1	1	1	1	1	1	1	1	1	1	1	1	1	1	1	1	1	1	1	1	1	1	1	1	1	1	1	1	709731	692805	704699	1	1	1	1	302305	592172	531370	537945	528333	1
CPD-9880	1	1	1	1	1	1	1	1	1	1	1	1	1	1	1	1	1	1	1	1	1	1	1	1	1	1	1	1	1	1	1	1	1	1	1	1	709731	692805	704699	1	1	1	1	302305	592172	531370	537945	528333	1
CPD-9882	1	1	1	1	1	1	1	1	1	1	1	1	1	1	1	1	1	1	1	1	1	1	1	1	1	1	1	1	1	1	1	1	1	1	1	1	709731	692805	704699	1	1	1	1	302305	592172	531370	537945	528333	1
CPD-9888	1	1	1	1	1	1	1	1	1	1	1	1	1	1	1	1	1	1	1	1	1	1	1	1	1	1	1	1	1	1	1	1	1	1	1	1	709731	692805	704699	1	1	1	1	302305	592172	531370	537945	528333	1
CPD-9887	1	1	1	1	1	1	1	1	1	1	1	1	1	1	1	1	1	1	1	1	1	1	1	1	1	1	1	1	1	1	1	1	1	1	1	1	709731	692805	704699	1	1	1	1	302305	592172	531370	537945	528333	1
CPD-16766	1	1	1	1	1	1	1	1	1	1	1	1	1	1	1	1	1	1	1	1	1	1	1	1	1	1	1	1	1	1	1	1	1	1	1	1	709731	692805	704699	1	1	1	1	302305	592172	531370	537945	528333	1
CPD-16771	1	1	1	1	1	1	1	1	1	1	1	1	1	1	1	1	1	1	1	1	1	1	1	1	1	1	1	1	1	1	1	1	1	1	1	1	709731	692805	704699	1	1	1	1	302305	592172	531370	537945	528333	1
CPD-14036	1	1	1	1	1	1	1	1	1	1	1	1	1	1	1	1	1	1	1	1	1	1	1	1	1	1	1	1	1	1	1	1	1	1	1	1	709731	692805	704165	680808	1	1	1	302305	592172	531370	537945	528333	1
CPD-9245	1	1	1	1	1	1	1	1	82844	1	1	1	1	1	1	1	1	1	1	1	1	1	1	1	1	1	1	1	1	1	1	1	1	1	1	1	1	89160	94511	94898	1	1	1	1	93628	88023	95526	94210	1
CPD-4746	1	1	1	1	1	1	1	1	1	1	1	1	1	1	1	1	414125	399411	405956	414315	1	1	1	221417	1	1	1	1	1	236956	232008	244863	1	1	1	1	461057	449813	467856	467513	419126	403775	411172	417392	1745771	1810743	1869659	1895492	1
CPD-13572	1	1	1	1	1	1	1	1	1	1	1	1	1	1	1	1	1	1	1	1	119448	119883	120863	121512	1	1	1	1	1	1	1	1	1	1	1	1	813757	833393	829351	813782	118984	112304	122510	114606	488311	501177	493662	496459	1
CPD-83	1	1	1	1	1	1	1	1	1	1	1	1	1	1	1	1	1	1	1	1	1	1	1	1	1	1	1	1	1	1	1	1	1	1	1	1	1	1	1	1	168437	198367	192461	226326	130396	1	1	1	1
PAMIDRONATE	1665223	1530749	1551340	1526424	1698325	1677635	1237601	1662536	1304331	1672902	1668050	1653404	1177148	1597392	1627614	1620671	1014387	1035822	1029743	1004373	1055476	1055028	1065088	1063892	781730	1038836	1019915	1056660	1067336	1103702	1084683	1085117	1178016	1542163	1133131	1556836	1117051	1116564	1108543	1124865	1360027	1399426	1353781	1365587	664314	549014	585350	584764	1383073
CPD-6993	1	1	1	1	1	1	1	1	1	1	1	1	1	1	1	1	1	1	1	1	1	1	1	1	1	1	1	1	1	1	1	1	1	1	1	1	179913	179774	177891	183000	250448	253875	249315	256272	1	1	1	1	113758
CPD-3041	1	1	1	1	1	1	1	1	1	1	1	1	1	1	1	1	1	1	1	1	1	1	1	1	1	1	1	1	1	1	1	1	1	1	1	1	179913	179774	177891	183000	250448	253875	249315	256272	1	1	1	1	113758
CPD-3061	1	1	1	1	1	1	1	1	1	1	1	1	1	1	1	1	1	1	1	1	1	1	1	1	1	1	1	1	1	1	1	1	1	1	1	1	179913	179774	177891	183000	250448	253875	249315	256272	1	1	1	1	113758
CPD-4402	1	1	1	1	1	1	1	1	1	1	1	1	1	1	1	1	1	1	1	1	1	1	1	1	1	1	1	1	1	1	1	1	1	1	1	1	179913	179774	177891	183000	250448	253875	249315	256272	1	1	1	1	113758
CPD-12609	1	1	1	1	1	1	1	1	1	1	1	1	1	1	1	1	1	1	1	1	1	1	1	1	1	1	1	1	1	1	1	1	1	1	1	1	179913	179774	177891	183000	250448	253875	249315	256272	1	1	1	1	113758
CPD-9557	1	1	1	1	1	1	1	1	1	1	1	1	1	1	1	1	1	1	1	1	1	1	1	1	1	1	1	1	1	1	1	1	1	1	1	1	179913	179774	177891	183000	250448	253875	249315	256272	1	1	1	1	113758
HYDROXY-METHYL-BUTENYL-DIP	245117	1	1	1	1	1	229464	1	1	1	238908	1	1	1	1	1	1	1	1	1	1	1	1	1	1	1	1	1	1	1	1	1	1	1	1	1	1	1	1	1	1	1	1	1	1	1	1	1	1
2C-METH-D-ERYTHRITOL-CYCLODIPHOSPHATE	386566	452732	475118	436345	456680	498774	499547	438024	500984	437899	504549	491431	473374	478632	430848	450067	1	1	1	1	1	251526	310220	1	1	266113	271973	269604	1	281270	320205	236960	427353	374746	419306	415646	328910	327741	332283	327250	409690	342666	403195	366641	1	1	1	1	408816
CPD-11782	1	1	1	1	1	886511	893517	909183	1	1	1	1	1085996	1143341	1125042	1126139	1	1	1	1	1	1	1	1	1	1	1	1	1	1	1	1	1	1	1	1	1	1	1	1	1	1	1	1	1	1	1	1	1
CPD0-1342	1	1	1	1	1	891636	904134	914432	1	1	1	1	1118622	1170698	1152962	1169038	1	1	1	1	1	74505	73656	1	1	70555	1	1	1	78044	81827	80757	1	1	1	1	1	1	1	1	1	1	1	1	1	1	1	1	1
CPD-14052	1	1	1	1665414	1283570	1281074	1250540	1	1	1	1	1567336	1	1	1	1	1	1	1	1	895667	1	1	1	1	1	1	1	1	1	1	1	1	1	1	1	1	1	1	1	1	1	1	1	1	1	1	1	1
CPDQT-35	842495	841579	782229	800767	569942	570370	555027	540815	716257	699277	718675	704482	694807	714119	743681	750268	623595	600567	615275	618210	477480	464123	471724	464816	580570	587470	572245	567027	447577	448307	447325	444795	530177	525203	538106	522625	314524	297147	306474	300270	1	1	1	1	1	1	1	1	1
CPD-15777	264260	253962	265038	246348	253946	250976	249322	258058	216236	219249	207905	279324	284356	220429	224738	221439	1	1	1	1	1431646	1419683	1402808	1385474	1	1	1	1	1	1	1	1	1	1	1	1	1209071	377019	340820	369431	234380	220939	221846	227453	411663	335186	332448	349748	146841
CPD-7559	627479	594235	591332	555162	484894	486456	485476	496935	407249	408164	402961	392633	352339	358183	357899	362895	1	1	1	1	455834	469896	454864	1	1	1	1	1	1	1	1	1	1	1	1	1	2034645	2070828	2059639	2047261	612222	612562	613026	611239	1366003	1152619	1152787	1156414	198978
CPD-12585	627479	594235	591332	555162	484894	486456	485476	496935	407249	408164	402961	392633	352339	358183	357899	362895	1	1	1	1	455834	469896	454864	1	1	1	1	1	1	1	1	1	1	1	1	1	2034645	2070828	2059639	2047261	612222	612562	613026	611239	1366003	1152619	1152787	1156414	198978
EHNA	1415086	1335936	1337792	1265602	1172485	1201274	1163074	1218599	813652	796977	785027	775071	788421	813404	805047	808357	1	1	1	1	1213327	1217171	1201720	1181422	1	1	1	1	1	1	1	1	1	1	1	1	3634871	3841188	3839171	3813725	1560312	1550862	1524121	1552992	2509313	2240265	2257837	2280010	1
CPD-9525	451993	438111	426947	412044	462417	399964	382125	379074	439730	434273	438203	423426	532785	513892	538604	533569	417767	416192	420343	422809	293581	287585	287545	292736	290240	283460	282440	283485	1	1	1	1	1	1	1	1	1	1	1	1	1	1	1	1	1	1	1	1	1
CPD-4022	271283	262621	1	1	1	1	1	1	1	1	1	1	308737	318141	310916	317892	1	1	1	1	1	1	1	1	1	1	1	1	1	1	1	1	1	1	1	1	149929	154352	159422	135235	1	1	1	1	1	1	1	1	1
CPD-19785	248901	231877	231964	218615	188902	192452	187381	194408	136919	141486	138600	135208	1	1	1	1	1	1	1	1	268794	271649	270422	257431	1	1	1	1	1	1	1	1	1	1	1	1	1050247	1075043	1065831	1068603	350915	355130	346719	348037	832475	756814	724440	716835	1
CPD-7109	248901	231877	231964	218615	188902	192452	187381	194408	136919	141486	138600	135208	1	1	1	1	1	1	1	1	268794	271649	270422	257431	1	1	1	1	1	1	1	1	1	1	1	1	1050247	1075043	1065831	1068603	350915	355130	346719	348037	832475	756814	724440	716835	1
CPD-13647	427476	405494	399534	385200	304552	306146	304514	302414	365195	208684	175074	191870	186035	421022	425186	413613	160184	148914	162536	163644	1592629	1601468	1545115	1540191	1	1	1	1	1	1	1	1	1	1	1	1	1785904	1789076	1795764	1769011	539433	425766	558660	547721	925149	835952	805263	821413	189579
CPD-8117	388643	373098	373935	343909	229806	229192	222597	227070	296781	284637	286220	287335	256644	257625	259408	245158	1117564	1108758	1116158	1118120	130093	127189	123503	124610	1	1	1	1	318906	302141	305788	309148	1	1	1	1	404427	413201	423997	410208	117232	121790	116205	117628	356137	413524	427322	428611	169390
LINOLENIC_ACID	388643	373098	373935	343909	229806	229192	222597	227070	296781	284637	286220	287335	256644	257625	259408	245158	1117564	1108758	1116158	1118120	130093	127189	123503	124610	1	1	1	1	318906	302141	305788	309148	1	1	1	1	404427	413201	423997	410208	117232	121790	116205	117628	356137	413524	427322	428611	169390
CPD-8229	388643	373098	373935	343909	229806	229192	222597	227070	296781	284637	286220	287335	256644	257625	259408	245158	1117564	1108758	1116158	1118120	130093	127189	123503	124610	1	1	1	1	318906	302141	305788	309148	1	1	1	1	404427	413201	423997	410208	117232	121790	116205	117628	356137	413524	427322	428611	169390
CPD-8228	388643	373098	373935	343909	229806	229192	222597	227070	296781	284637	286220	287335	256644	257625	259408	245158	1117564	1108758	1116158	1118120	130093	127189	123503	124610	1	1	1	1	318906	302141	305788	309148	1	1	1	1	404427	413201	423997	410208	117232	121790	116205	117628	356137	413524	427322	428611	169390
CPD-8231	388643	373098	373935	343909	229806	229192	222597	227070	296781	284637	286220	287335	256644	257625	259408	245158	1117564	1108758	1116158	1118120	130093	127189	123503	124610	1	1	1	1	318906	302141	305788	309148	1	1	1	1	404427	413201	423997	410208	117232	121790	116205	117628	356137	413524	427322	428611	169390
CREPENYNATE	388643	373098	373935	343909	229806	229192	222597	227070	296781	284637	286220	287335	256644	257625	259408	245158	1117564	1108758	1116158	1118120	130093	127189	123503	124610	1	1	1	1	318906	302141	305788	309148	1	1	1	1	404427	413201	423997	410208	117232	121790	116205	117628	356137	413524	427322	428611	169390
GLUCOSAMINE-1P	275512	244568	253235	235547	300708	886511	893517	909183	229393	208896	209208	1	1085996	1143341	1125042	1126139	1	1	1	1	1	1	1	1	238854	780156	261388	772368	1	1	140556	1	901316	950087	962309	970622	1	1	1	1	1	1	1	1	1	1	1	1	165896
D-ERYTHRO-IMIDAZOLE-GLYCEROL-P	7334813	6823949	7121348	6937697	7045393	6781398	6795761	6869422	6740511	6416830	6297782	6720348	6870502	7066811	7032456	7026457	2390567	2358514	2409311	2391742	4464170	3332904	2919156	4582148	5154677	3894390	9024726	9013518	2849692	2947046	4192918	2917179	3696268	3830525	4995011	3737959	5267021	5260151	5355419	5266804	5094658	5189985	5097686	5204889	6596750	2688346	5884686	2855754	2939968
CPD-9528	1	1	1	1	1	1	1	1	1	1	1	1	1	1	1	1	1	1	1	1	1	1	1	1	1	1	1	1	1	1	1	1	1	1	1	1	403172	390900	392137	394360	1	1	1	1	163640	155724	162938	156046	1
CPD-12898	855141	842273	838504	802091	464882	471642	478041	483143	596766	579815	568077	582371	506639	504157	499394	512405	872463	1	832871	858071	581330	542706	526897	525436	402113	408574	384232	373954	442066	462415	432924	467800	476101	503713	508358	518235	839148	838270	848079	852677	481893	489598	259813	473088	829900	808195	802999	818621	343594
CPD-12381	1001114	945607	960151	913573	751467	752781	746882	756661	589580	587952	578734	566586	570231	576943	582013	579081	273967	269106	281399	288628	1012704	1019141	1005718	989274	155766	159558	159640	156861	1	1	1	1	149628	153789	151285	156054	3741394	3779211	3780152	3754172	1181567	1163778	1160257	1180406	2016911	1647904	1680410	1700562	380458
GUANOSINE	1001114	945607	960151	913573	751467	752781	746882	756661	589580	587952	578734	566586	570231	576943	582013	579081	273967	269106	281399	288628	1012704	1019141	1005718	989274	155766	159558	159640	156861	1	1	1	1	149628	153789	151285	156054	3741394	3779211	3780152	3754172	1181567	1163778	1160257	1180406	2016911	1647904	1680410	1700562	380458
CPD-15142	1001114	945607	960151	913573	751467	752781	746882	756661	589580	587952	578734	566586	570231	576943	582013	579081	273967	269106	281399	288628	1012704	1019141	1005718	989274	155766	159558	159640	156861	1	1	1	1	149628	153789	151285	156054	3741394	3779211	3780152	3754172	1181567	1163778	1160257	1180406	2016911	1647904	1680410	1700562	380458
CPD-13373	501508	480520	466964	439660	451685	453674	441799	445310	411210	399876	392219	386049	355337	365606	364046	359433	1	1	1	1	203850	208138	202584	202768	1	1	1	1	1	1	1	1	1	1	1	1	209762	203711	210609	249323	423793	420065	416609	409758	333057	329683	328227	316160	1
CPD-13717	75610	348461	72312	70938	306956	315916	316504	331448	328052	332433	321190	271213	312361	324412	322623	328613	249819	234460	234385	252637	148965	150723	155592	151423	291169	284049	298869	271048	443995	430100	439814	417467	300455	309365	311104	300623	1	1	1	1	1	1	1	1	1	1	1	1	1
URIDINE	373807	352961	1	325114	333613	338715	1	339575	1	313365	310400	304370	395897	395589	395043	400254	173763	216800	211849	232992	1	260969	262367	1	1	269439	1	1	1	1	1	1	247785	244059	259015	247934	1	158508	281503	1	139011	139646	135413	134516	1	1	1	1	123796
N-EE-PIPEROYL-PIPERIDINE	454698	428230	430131	407857	655753	659746	639077	315842	363652	351331	346741	334397	609190	624347	625284	628009	1	1	1	1	377360	376599	360793	368124	1	1	1	1	1	1	1	1	1	1	1	1	1198004	1205177	1202423	1191590	408274	900889	933746	925345	935514	896518	907964	898873	495245
CPD-8941	454698	428230	430131	407857	304028	1	309003	315403	363652	351331	346741	334397	231936	236426	1	234072	1	1	1	1	316239	317693	313053	303698	1	1	1	1	1	1	1	1	1	1	1	1	413193	424296	425887	418166	408119	384904	382853	390438	935514	896518	907964	898873	141516
MORPHINONE	422150	399217	405963	384449	1	1	1	1	352673	340081	335334	328646	1	1	1	1	1	1	1	1	310949	1	1	1	1	1	1	1	1	1	1	1	1	1	1	1	1069561	1076113	1075845	1064958	376360	379956	377692	377846	1	806907	820433	806889	1
CPD-14528	422150	399217	405963	384449	1	1	1	1	352673	340081	335334	328646	1	1	1	1	1	1	1	1	310949	1	1	1	1	1	1	1	1	1	1	1	1	1	1	1	1069561	1076113	1075845	1064958	376360	379956	377692	377846	837788	806907	820433	806889	1
CPD-16020	23817116	22869364	22464026	22170928	21275824	21251516	20896892	21087472	18352628	18213958	18028048	17891124	18708972	18617088	18892998	18900374	15515905	15497272	15636650	15599540	23433356	23099316	23326458	23114416	6710208	6718689	6662835	6682989	3910831	3933942	3956937	3966741	6960436	7026119	7082359	7090187	36487352	36855136	36897328	36784216	24076398	24128846	24129444	23963960	28843052	25359860	25658282	25842976	13667018
DEOXYGUANOSINE	23817116	22869364	22464026	22170928	21275824	21251516	20896892	21087472	18352628	18213958	18028048	17891124	18708972	18617088	18892998	18900374	15515905	15497272	15636650	15599540	23433356	23099316	23326458	23114416	6710208	6718689	6662835	6682989	3910831	3933942	3956937	3966741	6960436	7026119	7082359	7090187	36487352	36855136	36897328	36784216	24076398	24128846	24129444	23963960	28843052	25359860	25658282	25842976	13667018
ADENOSINE	23817116	22869364	22464026	22170928	21275824	21251516	20896892	21087472	18352628	18213958	18028048	17891124	18708972	18617088	18892998	18900374	15515905	15497272	15636650	15599540	23433356	23099316	23326458	23114416	6710208	6718689	6662835	6682989	3910831	3933942	3956937	3966741	6960436	7026119	7082359	7090187	36487352	36855136	36897328	36784216	24076398	24128846	24129444	23963960	28843052	25359860	25658282	25842976	13667018
CPD-15110	23817116	22869364	22464026	22170928	21275824	21251516	20896892	21087472	18352628	18213958	18028048	17891124	18708972	18617088	18892998	18900374	15515905	15497272	15636650	15599540	23433356	23099316	23326458	23114416	6710208	6718689	6662835	6682989	3910831	3933942	3956937	3966741	6960436	7026119	7082359	7090187	36487352	36855136	36897328	36784216	24076398	24128846	24129444	23963960	28843052	25359860	25658282	25842976	13667018
CPD-1142	26633418	25538952	25093888	24761000	23643208	23637366	23286612	23496676	20461336	20307746	20112292	19933704	20771226	20690712	21000486	20953964	17260570	17237966	17396270	17365564	26139108	25802836	25948636	25764320	7614289	7621154	7574097	7577011	4416042	4432035	4471959	4476341	7845226	7948169	7994041	8012670	40925868	41350800	41401176	41272600	26817120	26859610	26852074	26715866	32317448	28338486	28701984	28872658	15037458
CPD-9367	23947398	22976980	22734212	22292892	21360716	21342944	21003508	21153124	18428838	18296128	18107040	17933104	18732380	18644020	18921728	18903270	15635315	15594689	15720971	15706477	23979496	23627624	24344336	25020970	6663875	6671796	6615130	6636320	3862375	3879500	3908191	3917104	6911928	6977337	7036733	7040255	40277264	41187868	40814256	40813488	24286428	26019788	25915860	24956098	29201008	25690464	26007734	26174736	13613152
THIAMINE	1	1	1	1	1	1	1	1	1	1	1	1	1	1	1	1	1	1	1	1	1	1	1	1	1	1	1	1	1	1	1	1	1	1	1	1	385946	316915	349618	335179	1	1	1	1	352390	354289	364758	335138	1
2-DEOXYGLUCOSE-6-PHOSPHATE	1	1	1	1	148114	1	1	1	1	1	1	1	393893	1	472277	1	1	1	1	1	1	1	1	1	1	1	1	1	1	1	1	1	1	1	1	1	1	1	1	1	1	1	1	1	1	1	1	1	1
CPD-488	1	1	1	1	148114	1	1	1	1	1	1	1	393893	1	472277	1	1	1	1	1	1	1	1	1	1	1	1	1	1	1	1	1	1	1	1	1	1	1	1	1	1	1	1	1	1	1	1	1	1
CPD-12209	26543788	25427976	24987772	24710156	23643208	23637366	23286612	23496676	20461336	20307746	20112292	19933704	20771226	20690712	21000486	20953964	17260570	17237966	17396270	17365564	26138858	25802836	25948368	25764320	7614289	7621154	7574097	7577011	4416042	4432035	4471959	4476341	7845226	7948169	7994041	8012670	40726152	41099560	41101716	41056404	26817120	26842372	26801786	26689866	32254296	28336228	28640292	28820848	15037458
CPD-19447	3021660	2867612	2885112	2761006	2620778	2489112	2464450	2656603	2278231	2270991	2242676	2211345	2263316	2292364	2311545	2289043	1761022	1747120	1786415	1767726	2892958	2855345	2842778	2833798	700242	695969	700299	684663	368299	368455	370450	373291	721031	742788	726625	739204	4513490	4557007	4552344	4885564	3023226	3039412	3017896	3038848	3526695	3028717	3333345	3083739	1566912
CPD-19438	3021660	2867612	2885112	2761006	2620778	2489112	2464450	2656603	2278231	2270991	2242676	2211345	2263316	2292364	2311545	2289043	1761022	1747120	1786415	1767726	2892958	2855345	2842778	2833798	700242	695969	700299	684663	368299	368455	370450	373291	721031	742788	726625	739204	4513490	4557007	4552344	4885564	3023226	3039412	3017896	3038848	3526695	3028717	3333345	3083739	1566912
CPD-9754	732845	700020	2940705	2816041	430773	2505114	2471533	2531567	2139153	2136836	2109306	2076190	2273559	2214400	2316295	2208634	1662605	1678925	1702058	1681311	646285	632050	2790723	644955	1	1	1	1	1	1	1	1	694366	730285	698841	727573	2642010	2653728	2625492	2630973	719784	740067	708435	750162	1359870	1238129	3279507	3130467	1509847
CPD-9886	3138941	2972067	2960243	2845847	2671709	2692051	2658847	2712241	2288750	2280424	2250238	2200475	2317444	2348929	2369460	2334909	1662605	1678925	1702058	1681311	2950355	2921354	2918426	2889237	684712	676616	669251	652698	368299	368455	370450	373291	694366	730285	698841	727573	5020792	5059640	5074428	5047253	2946131	2949065	2917184	2952182	4006467	3465085	3529868	3471148	1556360
CPD-9885	3138941	2972067	2960243	2845847	2671709	2692051	2658847	2712241	2288750	2280424	2250238	2200475	2317444	2348929	2369460	2334909	1662605	1678925	1702058	1681311	2950355	2921354	2918426	2889237	684712	676616	669251	652698	368299	368455	370450	373291	694366	730285	698841	727573	5020792	5059640	5074428	5047253	2946131	2949065	2917184	2952182	4006467	3465085	3529868	3471148	1556360
CPD-9948	3138941	2972067	2960243	2845847	2671709	2692051	2658847	2712241	2288750	2280424	2250238	2200475	2317444	2348929	2369460	2334909	1662605	1678925	1702058	1681311	2950355	2921354	2918426	2889237	684712	676616	669251	652698	368299	368455	370450	373291	694366	730285	698841	727573	5020792	5059640	5074428	5047253	2946131	2949065	2917184	2952182	4006467	3465085	3529868	3471148	1556360
CPD-16767	3138941	2972067	2960243	2845847	2671709	2692051	2658847	2712241	2288750	2280424	2250238	2200475	2317444	2348929	2369460	2334909	1662605	1678925	1702058	1681311	2950355	2921354	2918426	2889237	684712	676616	669251	652698	368299	368455	370450	373291	694366	730285	698841	727573	5020792	5059640	5074428	5047253	2946131	2949065	2917184	2952182	4006467	3465085	3529868	3471148	1556360
ESTRONE	1	1	1	1	1	1	1	1	1	1	1	1	1	1	1	1	1	1	1	1	1	1	1	1	1	1	1	1	1	1	1	1	1	1	1	1	151928	147286	145173	139643	1	1	1	1	1	1	1	1	1
CPD-5483	423485	397260	408671	382889	436428	415350	434116	416925	397098	397285	373540	378682	474070	480177	484173	483138	1	1	1	1	1	1	1	1	308343	294191	307318	307345	1	1	1	1	130915	290293	292400	286164	224534	203948	210443	206793	137815	138361	138603	147592	1	1	1	1	281556
16-HYDROXYPALMITATE	103402	302448	310322	92329	117901	139388	112023	112427	142130	138347	127953	128689	120794	210137	127460	206259	342358	327290	325293	330947	1	1	1	1	1	1	1	1	168068	156436	161091	161280	1	1	1	1	115626	109026	107687	108775	1	1	1	1	109625	108031	102742	106509	135389
RIBOSE-1-ARSENATE	316011	291065	293732	303838	397664	397957	281107	383560	292343	391514	392105	372786	295028	306415	312965	305400	186756	198980	199755	185306	182098	191573	183313	174297	130335	176207	177436	182237	181768	203067	196124	192061	267964	360006	262836	368424	240957	236443	235691	229517	324556	331995	322642	330276	153425	139364	144976	140559	334763
CPD-342	1	1	1	1	1	1	1	1	1113706	1094245	1073028	1	1	1	1	1	326971	326988	329663	318785	1	1	1	1	1	1	1	1	1	1	1	1	1	1	1	1	1	1	1	1	1600722	1619463	1583455	1586844	1	1	1	1	1
CPD-7655	1	1	1	1	268924	269241	266612	264689	260618	1	255910	242815	1	1	240478	248475	1	1	1	1	1	1	1	1	1	1	1	1	1	1	1	1	1	1	1	1	323927	330250	327176	980847	280204	1	1	270990	1	260190	259855	1	1
CPD0-1590	1	1	1	1	1	1	1	1	1	1	1	1	1	1	1	1	1	1	1	1	1	1	1	1	1	1	1	1	1	1	1	1	1	1	1	1	1	239842	1	1	1	1	1	1	1	1	1	1	1
CPD0-967	1	1	1	1	916486	902699	900686	914857	1	1	1	1	1103996	1126433	1132040	1148434	1	1	1	1	1	1	1	1	1	1	1	1	1	1	1	1	1	1	1	1	1	1	1	1	1	1	1	1	1	1	1	1	1
INDOLE-3-ACETYL-LEU	167387	158856	165600	158899	171677	158127	164799	161538	163734	158952	153197	148514	96167	98478	105159	99004	122122	116515	120506	121673	98766	1	1	1	1	1	1	1	1	1	1	1	1	1	1	1	1	1	1	1	1	1	1	1	1	1	1	1	1
CPD-4744	1	1	1	1	1	1	1	1	1	1	1	1	1	1	1	1	1	1	1	1	1	1	1	1	1	1	1	1	1	1	1	1	1	1	1	1	479977	478135	493034	475466	1	1	1	1	1	1	1	1	1
CPD-9318	1	1	1	1	1	1	1	1	1	1	1	1	1	1	1	1	1	1	1	1	1	1	1	1	1	1	1	1	1	1	1	1	1	1	1	1	192047	173896	199128	183316	1	1	1	1	1	1	1	1	1
CPD-12653	480592	810488	796752	785263	594707	585374	570284	576068	684377	686609	667463	649878	632622	627644	640724	639123	1584006	1553442	1560822	1568364	242829	243022	227877	236268	1	209238	1	200288	290196	279759	284029	288418	1	1	1	1	260833	242734	243183	242876	101172	104626	102721	1	356040	391637	402344	400581	248363
CPD-12652	1	810488	796752	785263	594707	585374	570284	576068	684377	686609	667463	649878	632622	627644	640724	639123	1584006	1553442	1560822	1568364	242829	243022	227877	236268	1	209238	1	200288	1	1	1	1	1	1	1	1	260833	242734	243183	242876	101172	104626	102721	1	356040	391637	402344	400581	248363
CPD-13929	1	1	1	1	1	1	1	1	1	1	1	1	1	1	1	1	1	1	1	1	555717	527689	1	1	1	1	1	1	1	1	1	1	1	1	1	1	1	1	1	1	1	1	1	1	1	1	1	1	1
CPD-12751	1	1	1	1	1	1	1	1	1	1	1	1	1	1	1	1	1	1	1	1	555717	527689	1	1	1	1	1	1	1	1	1	1	1	1	1	1	1	1	1	1	1	1	1	1	1	1	1	1	1
CPD-12748	1	1	1	1	1	1	1	1	1	1	1	1	1	1	1	1	1	1	1	1	555717	527689	1	1	1	1	1	1	1	1	1	1	1	1	1	1	1	1	1	1	1	1	1	1	1	1	1	1	1
CPD-11669	1	1	1	1	1	1	1	1	1	1	1	1	1	1	1	1	1	1	1	1	555717	527689	1	1	1	1	1	1	1	1	1	1	1	1	1	1	1	1	1	1	1	1	1	1	1	1	1	1	1
CPD-9087	1	1	1	1	1	1	1	1	1	1	1	1	1	1	1	1	1	1	1	1	555717	527689	1	1	1	1	1	1	1	1	1	1	1	1	1	1	1	1	1	1	1	1	1	1	1	1	1	1	1
CPD-8848	1	1	1	1	1	1	1	1	1	1	1	1	1	1	1	1	1	1	1	1	555717	527689	1	1	1	1	1	1	1	1	1	1	1	1	1	1	1	1	1	1	1	1	1	1	1	1	1	1	1
N1-ACETYLSPERMINE	4816664	4670033	4658870	4514100	1847862	1804441	1816208	1824653	1753768	1730824	1684679	1693948	3869857	3871734	3928301	3942342	1339889	1328624	1330716	1362606	2422981	2377955	2327812	2323245	1912141	1860871	1870944	1858392	2944473	2943061	2960103	2972303	2712768	2788901	2799012	2812791	2578883	2592374	2613104	2588854	1330419	1316131	1338513	1335090	2719859	2641788	2703762	2701030	1355913
CPD-9749	2405103	1	1	1	1	1	1	1	1	1432830	1	1	1	1	1	1	1	1	1	1	1	1	1	1	5825995	1	1	5779347	1	1	1	1	1	1	1	1	1	1	1	1	1	1	1	1	1	1	1	1	1
CPD-19434	1	1	1	1	1	1	1	1	1	203275	1	1	1	1	1	1	1	1	1	1	1	1	1	1	1	1	1	1	1	1	1	1	1	1	1	1	777051	753754	765595	740647	1	1	1	307579	636141	573561	568655	569743	1
CPD-19432	1	1	1	1	1	1	1	1	1	203275	1	1	1	1	1	1	1	1	1	1	1	1	1	1	1	1	1	1	1	1	1	1	1	1	1	1	777051	753754	765595	740647	1	1	1	307579	636141	573561	568655	569743	1
CPD-19439	1	1	1	1	1	1	1	1	1	203275	1	1	1	1	1	1	1	1	1	1	1	1	1	1	1	1	1	1	1	1	1	1	1	1	1	1	777051	753754	765595	740647	1	1	1	307579	636141	573561	568655	569743	1
CPD-19435	1	1	1	1	1	1	1	1	1	203275	1	1	1	1	1	1	1	1	1	1	1	1	1	1	1	1	1	1	1	1	1	1	1	1	1	1	777051	753754	765595	740647	1	1	1	307579	636141	573561	568655	569743	1
CPD-19436	1	1	1	1	1	1	1	1	1	203275	1	1	1	1	1	1	1	1	1	1	1	1	1	1	1	1	1	1	1	1	1	1	1	1	1	1	777051	753754	765595	740647	1	1	1	307579	636141	573561	568655	569743	1
CPD-19463	1	1	1	1	1	1	1	1	1	203275	1	1	1	1	1	1	1	1	1	1	1	1	1	1	1	1	1	1	1	1	1	1	1	1	1	1	777051	753754	765595	740647	1	1	1	307579	636141	573561	568655	569743	1
CPD-19428	1	1	1	1	1	1	1	1	1	203275	1	1	1	1	1	1	1	1	1	1	1	1	1	1	1	1	1	1	1	1	1	1	1	1	1	1	777051	753754	765595	740647	1	1	1	307579	636141	573561	568655	569743	1
CPD-7279	1584597	1516154	1503340	1428912	1161786	1159484	1168981	1154487	920424	922376	899051	901018	983578	1002605	1010106	1003965	184494	195999	191063	190655	1287306	1274061	1284922	1281112	1	1	1	1	1	1	1	1	1	1	1	1	4423773	416476	420945	397290	1653421	1667964	1635037	1648114	2653885	2594806	2403853	2415993	563656
CPD-9879	1584597	1516154	1503340	1428912	1161786	1159484	1168981	1154487	920424	922376	899051	901018	983578	1002605	1010106	1003965	184494	195999	191063	190655	1287306	1274061	1284922	1281112	1	1	1	1	1	1	1	1	1	1	1	1	4423773	416476	420945	397290	1653421	1667964	1635037	1648114	2653885	2594806	2403853	2415993	563656
CPD-9876	1584597	1516154	1503340	1428912	1161786	1159484	1168981	1154487	920424	922376	899051	901018	983578	1002605	1010106	1003965	184494	195999	191063	190655	1287306	1274061	1284922	1281112	1	1	1	1	1	1	1	1	1	1	1	1	4423773	416476	420945	397290	1653421	1667964	1635037	1648114	2653885	2594806	2403853	2415993	563656
CPD4FS-8	1584597	1516154	1503340	1428912	1161786	1159484	1168981	1154487	920424	922376	899051	901018	983578	1002605	1010106	1003965	184494	195999	191063	190655	1287306	1274061	1284922	1281112	1	1	1	1	1	1	1	1	1	1	1	1	4423773	416476	420945	397290	1653421	1667964	1635037	1648114	2653885	2594806	2403853	2415993	563656
CPD4FS-7	1584597	1516154	1503340	1428912	1161786	1159484	1168981	1154487	920424	922376	899051	901018	983578	1002605	1010106	1003965	184494	195999	191063	190655	1287306	1274061	1284922	1281112	1	1	1	1	1	1	1	1	1	1	1	1	4423773	416476	420945	397290	1653421	1667964	1635037	1648114	2653885	2594806	2403853	2415993	563656
CPD-11779	262017	242170	249320	236920	218743	1	228842	224251	1	1	1	1	227621	230377	226846	233195	178477	1	176213	1	1	1	1	1	262402	260728	269039	248032	1	1	1	1	246197	261788	265018	260874	1	1	1	1	1	1	1	1	1	1	1	1	1
CPD-15172	262017	242170	249320	236920	218743	1	228842	224251	1	1	1	1	227621	230377	226846	233195	178477	1	176213	1	1	1	1	1	262402	260728	269039	248032	1	1	1	1	246197	261788	265018	260874	1	1	1	1	1	1	1	1	1	1	1	1	1
CPD-7664	1	445621	451555	428297	403169	399013	393750	399600	302865	1	294005	288745	391798	386676	382573	392000	1	1	1	1	467835	1	783044	1	1	504403	1	1	1	1	377170	1	1	423794	418338	1	103197	113413	101136	108684	1	784950	347345	1	1	123302	129728	132258	1
3-B-D-GALACTOSYL-SN-GLYCEROL	1	1	1	1	1	1	1	1	1	1	1	1	1	1	1	1	1	1	1	1	1	1	1	1	1	1	1	1	1	1	1	1	1	1	1	1	98999	1	99395	138975	1	1	1	1	105155	105322	106144	128873	1
INDICAN	1	1	1	1	1	1	1	1	1	1	1	1	1	225871	1	1	1	1	1	1	1	1	1	1	1	1	1	1	1	1	1	1	1	1	1	1	1	1	1	1	1	1	1	1	1	1	1	1	1
CPDQT-40	842495	841579	782229	800767	569942	570370	555027	540815	716257	699277	718675	704482	694807	714119	743681	750268	623595	600567	615275	618210	477480	464123	471724	464816	580570	587470	572245	567027	447577	448307	447325	444795	530177	525203	538106	522625	314524	297147	306474	300270	1	983615	1	1	1124834	201878	196371	1086274	236659
CPD-352	1	1	1	1	1	1	1	1	1	1	1	1	1	1	1	1	1	1	1	1	1	1	1	1	1	1	1	1	1	1	1	1	1	1	1	1	134041	145324	142624	133902	1	1	1	1	368223	360286	371665	362998	1
18-OXOOLEATE	388643	373098	375135	343909	229806	229192	222597	227070	296781	284637	286220	287335	256644	257625	259408	245158	1117314	1108511	1115892	1117875	1	1	1	1	1	1	1	1	318906	302141	305788	309148	1	1	1	1	404427	413201	423997	410208	1	1	1	1	354182	411948	424580	428611	169390
CPD-8204	388643	373098	375135	343909	229806	229192	222597	227070	296781	284637	286220	287335	256644	257625	259408	245158	1117314	1108511	1115892	1117875	1	1	1	1	1	1	1	1	318906	302141	305788	309148	1	1	1	1	404427	413201	423997	410208	1	1	1	1	354182	411948	424580	428611	169390
CPD-10320	388643	373098	375135	343909	229806	229192	222597	227070	296781	284637	286220	287335	256644	257625	259408	245158	1117314	1108511	1115892	1117875	1	1	1	1	1	1	1	1	318906	302141	305788	309148	1	1	1	1	404427	413201	423997	410208	1	1	1	1	354182	411948	424580	428611	169390
CPD-14396	388643	373098	375135	343909	229806	229192	222597	227070	296781	284637	286220	287335	256644	257625	259408	245158	1117314	1108511	1115892	1117875	1	1	1	1	1	1	1	1	318906	302141	305788	309148	1	1	1	1	404427	413201	423997	410208	1	1	1	1	354182	411948	424580	428611	169390
CPD-13636	388643	373098	375135	343909	229806	229192	222597	227070	296781	284637	286220	287335	256644	257625	259408	245158	1117314	1108511	1115892	1117875	1	1	1	1	1	1	1	1	318906	302141	305788	309148	1	1	1	1	404427	413201	423997	410208	1	1	1	1	354182	411948	424580	428611	169390
TETCYCLACIS	491899	478040	485240	444478	430238	425362	421055	425622	316174	313041	305602	299887	164980	427690	161345	440734	503366	485669	502997	504560	493424	489617	488757	480775	605614	597023	583289	581917	672007	649445	674002	665553	710737	725740	728349	724537	103197	113413	101136	108684	347727	346506	358348	350428	84104	123302	129728	132258	416237
PALMITATE	1	1	1	1	1	1	1	1	1	1	1	1	1	1	1	1	130525	129935	134648	130137	1	1	1	1	1	1	1	1	1	1	1	1	1	1	1	1	1	1	1	1	1	1	1	1	1	1	1	1	1
AMINO-RIBOSYLAMINO-1H-3H-PYR-DIONE	818947	248942	247257	233681	181022	178629	180190	213554	716257	699277	718675	141468	216252	217096	215451	222342	623595	1435828	1413676	618210	1425357	1358158	1342971	1332219	129071	128554	130661	121622	745216	746766	752392	757266	783469	800315	794199	632647	751298	1042330	769766	742277	122577	123830	116126	115280	395094	407103	406497	390984	1006295
DECOYININE	1	1	1	1	1	1	1	1	1	1	1	1	1	1	1	1	1	1	1	1	1	1	1	1	1	1	1	1	1	1	1	1	1	1	1	1	170851	161342	159422	157304	1	1	1	1	1	1	1	1	1
SACCHAROPINE	244456	233253	221479	217984	164116	100417	100846	164931	102470	95352	100207	97413	1	1	1	1	1	1	1	1	1	1	1	1	1	1	1	1	1	1	1	1	1	1	1	1	1	359725	343866	347427	1	1	1	1	1	1	1	1	1
CPD-9529	224476	209525	209977	206724	152088	155958	152443	158489	1	1	1	1	1	1	1	1	1	1	1	1	182514	185316	179054	172521	1	1	1	1	1	1	1	1	1	1	1	1	981746	988106	982476	980571	200858	193727	1	1	360337	312195	309793	305841	1
CPD-7207	1	1	1	1	1	1	1	1	1	1	1	1	1	1	1	1	1	1	1	1	1	1	1	1	1	1	1	1	1	1	1	1	1	1	1	1	295805	293706	289139	292867	1	1	1	1	230772	214879	205867	210555	1
CPD-8203	2088485	2018744	2025816	1899074	796684	765247	771221	773090	1305721	1287076	1272318	2015846	601651	630352	642384	644017	3430354	1	1	3425495	1	1	1	1	1	1	1	1	2377412	2481500	2442535	2475625	201419	352809	350091	337093	1	1	1	1	334544	949222	1	944590	488071	990815	244179	1011496	984549
LINOLEIC_ACID	2088485	2018744	2025816	1899074	796684	765247	771221	773090	1305721	1287076	1272318	2015846	601651	630352	642384	644017	3430354	1142561	1149935	3425495	387972	378147	385264	381469	1	1	1	1	2377412	2481500	2442535	2475625	201419	352809	350091	337093	282605	282781	286543	279664	334544	949222	370023	944590	488071	990815	244179	1011496	984549
CPD-12193	1	1	1	1	1	1	1	1	1	1	1	1	1	1	1	1	160601	162852	157799	155452	1	1	1	1	1	1	1	1	1	313916	307059	1	1	1	1	1	448680	434321	421498	406614	1	1	1	1	292001	272955	284541	271903	1
18-HYDROXYOLEATE	1	1	1	1	1	1	1	1	1	1	1	1	1	1	1	1	1	1	1	1	1	1	1	1	1	1	1	1	1	1	1	1	1	1	1	1	448680	434321	421498	406614	1	1	1	1	292001	272955	284541	271903	1
CPD-10514	1	1	1	1	1	1	1	1	1	1	1	1	1	1	1	1	1	1	1	1	1	1	1	1	1	1	1	1	1	1	1	1	1	1	1	1	448680	434321	421498	406614	1	1	1	1	292001	272955	284541	271903	1
CPDQT-407	1	1	1	1	1	1	1	1	1	1	1	1	1	1	1	1	1	1	1	1	1	1	1	1	1	1	1	1	1	1	1	1	1	1	1	1	1	1	1	1	1	1	1	1	1	1	1	1	246276
ADENOSINE-5-CARBOXAMIDE	1	1	1	1	1	1	1	1	1	1	1	1	1	1	1	1	1	1	1	1	1	1	1	1	1	1	1	1	1	1	1	1	1	1	1	1	1	1	1	1	1	1	1	1	1	1	1	1	246276
CPD-7725	448783	446485	440311	425193	374358	395859	393548	379783	447499	440949	438479	436008	535921	522050	536001	542777	437664	429944	435412	437532	310276	298336	304402	297886	284958	283271	287102	277791	203860	196275	208342	208018	204277	201649	194266	205347	700738	680377	700592	687077	171108	170621	164469	166351	357703	292279	304578	290163	1
CPD-17688	1	1	1	1	1	1	1	1	1	1	1	1	1	1	1	1	1	1	1	1	1	1	1	1	1	1	1	1	1	1	1	1	1	1	1	1	700738	680377	700592	687077	171108	170621	164469	166351	357703	292279	304578	290163	1
CPD-7234	1	1	1	1	1	1	1	1	1	1	1	1	1	1	1	1	1	1	1	1	1	1	1	1	1	1	1	1	1	1	1	1	1	1	1	1	700738	680377	700592	687077	171108	170621	164469	166351	357703	292279	304578	290163	1
CPD-7729	1	1	1	1	1	1	1	1	1	1	1	1	1	1	1	1	1	1	1	1	1	1	1	1	1	1	1	1	1	1	1	1	1	1	1	1	700738	680377	700592	687077	171108	170621	164469	166351	357703	292279	304578	290163	1
CPD-7728	1	1	1	1	1	1	1	1	1	1	1	1	1	1	1	1	1	1	1	1	1	1	1	1	1	1	1	1	1	1	1	1	1	1	1	1	700738	680377	700592	687077	171108	170621	164469	166351	357703	292279	304578	290163	1
CPD-7726	528942	522425	504837	478615	343866	347057	333603	335458	293886	288783	300368	275973	595371	589538	606526	611117	1	1	1	1	1	1	1	1	1	1	1	1	1	1	1	1	292950	302005	287719	289849	1222019	889707	872033	842218	1	1	88944	1	925927	852445	778782	761356	115917
CPD-17610	224476	209525	209977	206724	152088	155958	152443	158489	1	1	1	1	1	1	1	1	1	1	1	1	182514	185316	179054	172521	1	1	1	1	1	1	1	1	1	1	1	1	981746	988106	982476	964960	200858	193727	200797	201243	360337	312195	309793	305841	1
CPD-13354	1504637	1462010	1438266	1411420	1454605	1468770	1478315	1475645	1380075	1356892	1320462	1345139	1422541	1427549	1407857	1447079	875795	852231	835740	842598	857781	812476	783681	821343	1	1160620	1134275	1162628	1171765	1158180	1183790	1198019	1511619	1	1	1	1032289	1028817	1040571	984776	481649	1397184	474596	1385424	929749	778069	790565	775337	1180026
CPD-8943	1	1	1	1	1	1	1	1	1	1	1	1	1	1	1	1	1	1	1	1	1	1	1	1	1	1	1	1	1	1	1	1	1	1	1	1	420824	514960	444092	499279	1	1	1	1	328926	261570	280827	254080	1
CPD-9759	223727	316980	341100	292842	415756	265249	270355	411229	356709	341111	355719	341211	399613	404758	403833	427625	86666	86705	88326	87723	115979	101966	119708	100445	120192	106555	118617	116214	95479	109066	107995	115666	189649	322079	337739	341763	1	1	1	1	1	1	154807	128682	71078	1	1	69176	1
CPD-9247	745594	729829	722074	695536	381322	136657	137062	397727	503379	482339	490908	473489	414455	403872	411915	409245	1	736017	1	734461	479127	442944	427340	430807	1	1	1	1	368203	384030	362151	390895	403246	428292	438121	441475	727994	721689	727150	732489	395658	401297	387040	385194	714727	694377	693281	706705	289553
OLEATE-CPD	745594	729829	722074	695536	381322	136657	137062	397727	503379	482339	490908	473489	414455	403872	411915	409245	1	736017	1	734461	479127	442944	427340	430807	1	1	1	1	368203	384030	362151	390895	403246	428292	438121	441475	727994	721689	727150	732489	395658	401297	387040	385194	714727	694377	693281	706705	289553
CPD-8477	745594	729829	722074	695536	381322	136657	137062	397727	503379	482339	490908	473489	414455	403872	411915	409245	1	736017	1	734461	479127	442944	427340	430807	1	1	1	1	368203	384030	362151	390895	403246	428292	438121	441475	727994	721689	727150	732489	395658	401297	387040	385194	714727	694377	693281	706705	289553
CPD0-1811	1	229814	1	1	148338	161620	159280	146244	283327	287453	286881	283153	119522	132432	127271	126421	2152213	2230026	2188328	2188670	250561	248724	236027	249640	1	1	1	1	207726	216718	215129	215141	1	1	1	1	353032	365745	361538	352645	1	1	1	1	431504	442364	417449	418338	1
STEARIC_ACID	1	1	1	1	1	1	1	1	1	1	1	1	187960	1	1	187485	490364	509507	502865	489180	1	1	1	1	1	1	1	1	1	1	1	1	1	1	1	1	128273	132625	142103	141391	1	1	1	1	1	1	1	1	1
CPD-3728	1773459	1301598	1130082	1	1	1	1	1	1	1	1	1	820177	476226	1316360	1095516	1398236	1	1456818	1399399	1142088	1	1692056	1230820	1272286	1446189	1326658	1728463	1	1	1877661	1	1	1597393	1171477	1599636	1	1	1	1	1	1	1	1	1	1	1	1	1
CPD-6886	1949629	1691167	1338425	1	1	1	1	1	1	1	1	1	1233376	1225719	1760001	1684975	1537036	1501368	1597176	1763652	1305445	1764806	1778277	1315856	1356867	1488833	1370484	1728463	2059918	2006456	1887997	1	1	1631334	1249602	1628337	1	1	1	1	1	1	1	1	1	1	1	1	1
CPD-6884	1949629	1691167	1338425	1	1	1	1	1	1	1	1	1	1233376	1225719	1760001	1684975	1537036	1501368	1597176	1763652	1305445	1764806	1778277	1315856	1356867	1488833	1370484	1728463	2059918	2006456	1887997	1	1	1631334	1249602	1628337	1	1	1	1	1	1	1	1	1	1	1	1	1
CPD-6885	1949629	1691167	1338425	1	1	1	1	1	1	1	1	1	1233376	1225719	1760001	1684975	1537036	1501368	1597176	1763652	1305445	1764806	1778277	1315856	1356867	1488833	1370484	1728463	2059918	2006456	1887997	1	1	1631334	1249602	1628337	1	1	1	1	1	1	1	1	1	1	1	1	1
CPD-12630	1228774	1163598	1181967	1120602	1030136	1041726	1023819	1034424	849764	878940	836306	829178	728464	738677	745203	741743	572535	563842	587742	595301	1139874	1135455	1125733	1115592	223320	232386	240051	227728	357116	360460	359502	372537	267322	263244	269767	271152	3920467	3944328	3949325	3921766	1356191	1337363	1348290	1350279	2104567	1674824	1703604	1735207	618736
INDOLE-3-ACETYL-GLN	1170639	1108584	1144254	1057380	956384	979293	966814	983896	797119	814289	786489	779126	705740	702228	711039	709058	561812	552875	571632	578950	1115572	1116987	1114759	1099644	176638	185258	192001	180676	308489	305402	310547	322515	217203	214168	217356	220041	3993348	4025118	4021565	4001702	1322752	1320401	1327109	1334098	2129341	1713752	1752458	1768572	555663
CPD-7228	1485479	1393273	1419952	1359028	1168201	1171599	1169052	1190287	953491	945335	933734	908331	1020087	1030352	1043996	1034035	323690	325506	332517	337584	1281613	1285767	1268658	1251129	184765	189744	189171	186841	116164	120423	1	121538	210277	215251	219698	224032	4563332	4609626	4625875	4584847	1596952	1577124	1577030	1589315	2649597	2254895	2298164	2309621	656052
CPD-19521	1	1	1	1	1	1	1	1	1	1	1	1	1	1	1	1	1	1	1	1	1	1	1	1	1	1	1	1	1	1	1	1	1	1	1	1	109893	127064	124124	88620	1	1	1	1	1	1	1	1	1
CPD-7561	501508	480520	466964	439660	451685	453674	441799	445310	411210	399876	392219	386049	355337	1	364046	359433	1	1	1	1	1	1	1	1	1	1	1	1	1	1	1	1	1	1	1	1	186898	171719	186487	182133	423793	420065	416609	409758	109753	1418957	1439023	1427599	207201
CPD-13613	1	1	1	304797	1	1	1	1	1	948887	1	959370	1845295	1833177	1858382	1854614	509666	526597	516070	500473	1	1	1	1	1	1	581430	577719	373378	375453	371860	377627	693938	294705	730069	701062	3048676	3072199	3072772	3046932	1734859	1756252	1744992	1721038	797718	787141	784565	781484	353813
CPD-13595	316552	299989	295945	1	1	1	1	1	493853	510441	506813	500348	264749	1	278037	1	1	1	1	1	1	1	1	1	1	1	1	1	246188	1	1	1	1	1	1	1	1	1	1	1	1	1	1	1	438958	376497	369351	363624	1
INDOLE-3-ACETYL-GLU	128575	1	1	1	232210	244532	1	1	1	1	1	1	1	1	1	1	1	1	1	1	1	1	1	1	1	1	1	1	1	1	1	1	1	1	1	1	1	1	1	1	1	1	1	1	1	1	1	1	1
MORPHINE	730033	690086	700986	666446	723506	727397	709369	732193	525570	503746	505943	479193	661195	670333	677126	664026	1	1	1	1	436728	430133	425433	416327	1	1	1	1	1	1	1	1	1	1	1	1	1971432	1983598	2017357	1	866154	830080	857579	856120	1215584	1036635	1063821	1061504	423345
S-COCLAURINE	730033	690086	700986	666446	723506	727397	709369	732193	525570	503746	505943	479193	661195	670333	677126	664026	1	1	1	1	436728	430133	425433	416327	1	1	1	1	1	1	1	1	1	1	1	1	1971432	1983598	2017357	1	866154	830080	857579	856120	1215584	1036635	1063821	1061504	423345
R-COCLAURINE	730033	690086	700986	666446	723506	727397	709369	732193	525570	503746	505943	479193	661195	670333	677126	664026	1	1	1	1	436728	430133	425433	416327	1	1	1	1	1	1	1	1	1	1	1	1	1971432	1983598	2017357	1	866154	830080	857579	856120	1215584	1036635	1063821	1061504	423345
CPD-7099	442114	1078204	416165	383109	1106487	1130290	1098901	272717	861898	845900	846368	830587	961183	977717	975296	968016	276334	271175	259570	279006	855774	854958	836234	824339	344953	337629	338096	317892	201360	1	200253	1	438911	461752	459427	463327	285614	273794	286536	359767	469194	1200870	1226728	1222905	1607873	1403355	1409717	1394909	447771
CPD-6994	108564	104692	104746	1	1	1	1	1	1	1	1	1	1	1	1	1	1	1	1	1	1	1	1	1	1	1	1	1	1	1	1	1	1	1	1	1	329241	322897	326127	319883	1	1	1	1	178046	171314	182081	179760	1
CPD-15074	108564	104692	104746	1	1	1	1	1	1	1	1	1	1	1	1	1	1	1	1	1	1	1	1	1	1	1	1	1	1	1	1	1	1	1	1	1	329241	322897	326127	319883	1	1	1	1	178046	171314	182081	179760	1
CPD-12655	108564	104692	104746	1	1	1	1	1	1	1	1	1	1	1	1	1	1	1	1	1	1	1	1	1	1	1	1	1	1	1	1	1	1	1	1	1	329241	322897	326127	319883	1	1	1	1	178046	171314	182081	179760	1
CPD-6646	108564	104692	104746	1	1	1	1	1	1	1	1	1	1	1	1	1	1	1	1	1	1	1	1	1	1	1	1	1	1	1	1	1	1	1	1	1	329241	322897	326127	319883	1	1	1	1	178046	171314	182081	179760	1
CPD-2982	108564	104692	104746	1	1	1	1	1	1	1	1	1	1	1	1	1	1	1	1	1	1	1	1	1	1	1	1	1	1	1	1	1	1	1	1	1	329241	322897	326127	319883	1	1	1	1	178046	171314	182081	179760	1
13-HYDROXYLUPININE	1	1	1	1	1	1	1	1	1	1	1	1	1	1	1	1	1	1	1	1	1	1	1	1	1	1	1	1	1	1	1	1	1	1	1	1	337387	323887	326782	320038	1	1	1	1	163917	1	1	1	1
CPD0-1152	1548359	1450259	1446554	1387062	1	1	1	1	1206495	1168149	1161608	1135950	927290	961969	982409	940840	326971	326988	329663	318785	1124655	1099458	1081090	1080226	1	1	1	1	1	1	1	1	1	1	1	1	1	1	1	1	1	1	1	1	1	1	1	1	1
CAPSAICIN	1579879	1486729	1468799	1416031	1348492	1366103	1345111	1383469	1156506	1127160	1108068	1086964	937328	986479	960662	930560	1	1	1	1	1209796	1188231	1166443	1140476	1	1	1	1	1	1	1	1	1	1	1	1	4192001	3965957	3991361	3927163	1759208	1814119	1765487	1756727	3523628	3200270	3226775	3234803	1
CPD-13924	1	1	1	1	1	1	1	1	1	1	1	1	193242	1	1	192755	1	1	1	1	1	1	1	1	1	1	1	1	1	1	1	1	1	1	1	1	1	1	1	1	1	1	1	1	1	1	1	1	1
CPD-13921	1	1	1	1	1	1	1	1	1	1	1	1	193242	1	1	192755	1	1	1	1	1	1	1	1	1	1	1	1	1	1	1	1	1	1	1	1	1	1	1	1	1	1	1	1	1	1	1	1	1
CPD-13920	1	1	1	1	1	1	1	1	1	1	1	1	193242	1	1	192755	1	1	1	1	1	1	1	1	1	1	1	1	1	1	1	1	1	1	1	1	1	1	1	1	1	1	1	1	1	1	1	1	1
CPD-8709	1	1	1	1	1	1	1	1	1	1	1	1	193242	1	1	192755	1	1	1	1	1	1	1	1	1	1	1	1	1	1	1	1	1	1	1	1	1	1	1	1	1	1	1	1	1	1	1	1	1
CPD-8705	1	1	1	1	1	1	1	1	1	1	1	1	193242	1	1	192755	1	1	1	1	1	1	1	1	1	1	1	1	1	1	1	1	1	1	1	1	1	1	1	1	1	1	1	1	1	1	1	1	1
CPD-8714	1	1	1	1	1	1	1	1	1	1	1	1	193242	1	1	192755	1	1	1	1	1	1	1	1	1	1	1	1	1	1	1	1	1	1	1	1	1	1	1	1	1	1	1	1	1	1	1	1	1
CPD-8691	1	1	1	1	1	1	1	1	1	1	1	1	193242	1	1	192755	1	1	1	1	1	1	1	1	1	1	1	1	1	1	1	1	1	1	1	1	1	1	1	1	1	1	1	1	1	1	1	1	1
ENT-KAUR-16-EN-19-OL	1	1	1	1	1	1	1	1	1	1	1	1	193242	1	1	192755	1	1	1	1	1	1	1	1	1	1	1	1	1	1	1	1	1	1	1	1	1	1	1	1	1	1	1	1	1	1	1	1	1
CPD-16627	1	1	1	1	1	1	1	1	1	1	1	1	193242	1	1	192755	1	1	1	1	1	1	1	1	1	1	1	1	1	1	1	1	1	1	1	1	1	1	1	1	1	1	1	1	1	1	1	1	1
CPD-16610	1	1	1	1	1	1	1	1	1	1	1	1	193242	1	1	192755	1	1	1	1	1	1	1	1	1	1	1	1	1	1	1	1	1	1	1	1	1	1	1	1	1	1	1	1	1	1	1	1	1
CPD-16679	1	1	1	1	1	1	1	1	1	1	1	1	193242	1	1	192755	1	1	1	1	1	1	1	1	1	1	1	1	1	1	1	1	1	1	1	1	1	1	1	1	1	1	1	1	1	1	1	1	1
CPD-16670	1	1	1	1	1	1	1	1	1	1	1	1	193242	1	1	192755	1	1	1	1	1	1	1	1	1	1	1	1	1	1	1	1	1	1	1	1	1	1	1	1	1	1	1	1	1	1	1	1	1
CPD-8726	1	1	1	1	1	1	1	1	1	1	1	1	193242	1	1	192755	1	1	1	1	1	1	1	1	1	1	1	1	1	1	1	1	1	1	1	1	1	1	1	1	1	1	1	1	1	1	1	1	1
CPD-16689	1	1	1	1	1	1	1	1	1	1	1	1	193242	1	1	192755	1	1	1	1	1	1	1	1	1	1	1	1	1	1	1	1	1	1	1	1	1	1	1	1	1	1	1	1	1	1	1	1	1
TAXA-42011-DIEN-5A-OL	1	1	1	1	1	1	1	1	1	1	1	1	193242	1	1	192755	1	1	1	1	1	1	1	1	1	1	1	1	1	1	1	1	1	1	1	1	1	1	1	1	1	1	1	1	1	1	1	1	1
CPD-20323	1	1	1	1	1	1	1	1	1	1	1	1	193242	1	1	192755	1	1	1	1	1	1	1	1	1	1	1	1	1	1	1	1	1	1	1	1	1	1	1	1	1	1	1	1	1	1	1	1	1
CPD-16719	1	1	1	1	1	1	1	1	1	1	1	1	193242	1	1	192755	1	1	1	1	1	1	1	1	1	1	1	1	1	1	1	1	1	1	1	1	1	1	1	1	1	1	1	1	1	1	1	1	1
CPD-2202	529927	531895	520365	504362	488557	471478	487394	489740	732489	706320	698506	711018	1044933	1054389	1044401	1050058	1	1	1	1	1	1	1	1	1	1	1	1	1	1	1	1	1	1	1	1	655780	666487	663087	664291	473817	479694	482216	483624	182343	1	174443	1	399513
CPD-7630	181186	150660	162452	141524	167210	175424	187312	173574	132499	142991	131853	129329	209986	210292	205555	210317	1	1	1	1	1	1	1	1	1	1	96921	1	156182	155049	164821	156525	1	1	93889	87944	1	1	1	1	1	1	1	1	1	1	1	1	1
L-ARGININO-SUCCINATE	1	781450	1	757807	833787	843171	819876	853052	802073	776549	778610	761959	712451	715049	724752	728515	673025	668236	667829	663700	653353	651291	1	1	1	1	979892	977821	784291	791738	795405	789783	892402	1	1	1	1	1	1	1	897167	1	1	1	569944	514197	507105	507966	905441
CPD-7227	1	1	1	1	1	1	1	1	1	1	1	1	1	1	1	1	1	1	1	1	1225322	1227932	1214255	1207094	2714378	2722007	2770498	2705683	633206	637950	642754	624055	2501735	2527333	2581206	2603406	375507	376886	372150	359451	381114	367970	372309	367709	301025	238733	244260	243041	1
CPD-693	23705584	22765828	22329368	22089156	21160964	21131184	20802248	20960514	18261806	18109110	17949168	17798396	18582924	18478714	18771158	18746832	15635315	15594689	15720971	15706477	23372436	23056460	23252744	23048734	6663875	6671796	6615130	6636320	3862375	3879500	3908191	3917104	6911928	6977337	7031024	7040255	36476680	36844344	36886280	36773224	24011832	24042476	24054940	23908850	28780116	25325852	25624024	25802224	13564629
4-PRENYLPHLORISOBUTYROPHENONE	23705584	22765828	22329368	22089156	21160964	21131184	20802248	20960514	18261806	18109110	17949168	17798396	18582924	18478714	18771158	18746832	15635315	15594689	15720971	15706477	23372436	23056460	23252744	23048734	6663875	6671796	6615130	6636320	3862375	3879500	3908191	3917104	6911928	6977337	7031024	7040255	36476680	36844344	36886280	36773224	24011832	24042476	24054940	23908850	28780116	25325852	25624024	25802224	13564629
CPD-7731	23705584	22765828	22329368	22089156	21160964	21131184	20802248	20960514	18261806	18109110	17949168	17798396	18582924	18478714	18771158	18746832	15635315	15594689	15720971	15706477	23372436	23056460	23252744	23048734	6663875	6671796	6615130	6636320	3862375	3879500	3908191	3917104	6911928	6977337	7031024	7040255	36476680	36844344	36886280	36773224	24011832	24042476	24054940	23908850	28780116	25325852	25624024	25802224	13564629
CPD-9583	818384	781450	790681	757807	833787	843171	819876	853052	802073	776549	778610	761959	712451	715049	724752	728515	673025	668236	667829	663700	653353	651291	638306	636669	988799	971965	979892	977821	784291	791738	795405	789783	892402	890889	899002	905573	506446	502612	515993	500978	897167	878809	881555	886194	569944	514197	507105	507966	905441
CPD-9596	818384	781450	790681	757807	833787	843171	819876	853052	802073	776549	778610	761959	712451	715049	724752	728515	673025	668236	667829	663700	653353	651291	638306	636669	988799	971965	979892	977821	784291	791738	795405	789783	892402	890889	899002	905573	506446	502612	515993	500978	897167	878809	881555	886194	569944	514197	507105	507966	905441
CPD-19450	1	1	1	1	1	1	1	1	1	1	1	1	1	1	1	1	1	1	1	1	1	1	1	1	1	1	1	1	1	1	1	1	1	1	1	1	120128	174470	122777	163309	1	1	1	1	1	1	191527	189577	1
CPD-19430	1	1	1	1	1	1	1	1	1	1	1	1	1	1	1	1	1	1	1	1	1	1	1	1	1	1	1	1	1	1	1	1	1	1	1	1	120128	174470	122777	163309	1	1	1	1	211688	1	1	1	1
CPD-9320	1	1	1	1	1	1	303774	304637	352673	340081	335334	328646	1	1	1	1	1	1	1	1	310949	1	1	1	1	1	1	1	1	1	1	1	1	1	1	1	1069561	1076113	1075845	1064958	380756	379265	377427	379723	837788	806907	820433	806889	1
CPD-11233	418991	390970	407285	375299	299960	326591	277085	181196	151926	147842	145236	145163	146927	144849	146743	148045	239381	244045	240003	252530	143383	142196	142147	143349	554073	531369	513165	533740	1	200125	1	208968	450850	468888	482677	462907	734248	740751	528763	974104	182414	317904	164305	322117	693022	630854	630510	598357	311879
CPD-7996	470290	234731	721041	886408	184848	344557	186797	176838	299318	148160	190098	144637	146531	144668	305952	299466	1	1	1	1	143383	142196	142147	138297	1	1	1	1	1	1	1	1	1	1	1	1	503145	1	508369	1	176419	176030	164614	176739	2343789	1	2087296	1	1
INDOLE-3-ACETYL-ASP	204509	423914	427977	403470	411618	401889	400690	408636	378454	378704	373389	367128	205010	211320	417518	421400	1009466	1004627	1009229	1022236	1	1	1	1	1	1	1	1	1	1	1	1	1	1	1	1	1	1	1	1	150916	362611	147699	1	1	385407	391191	1	254668
CPD0-1581	891938	855969	862642	825040	908125	917677	889275	933353	879392	846497	848110	829026	777877	776338	783804	788824	723015	716850	724035	715334	707212	704799	692558	684628	1080579	1060129	1062098	1062370	847283	860472	863212	857419	971745	978089	979110	991247	876845	862869	877617	866316	975495	957980	960923	972166	467297	460979	468670	461009	980601
CPD-14842	459034	410830	478324	456507	359471	351251	354348	362887	346866	342484	332565	325418	191668	199241	195792	201791	603340	526590	612284	617105	424307	419272	417760	415764	346399	342476	345636	320446	303837	326077	331575	332548	419948	421217	413099	420188	421549	426883	419229	404127	566179	564424	549324	546432	161097	136997	138066	1	385970
CPD-12203	231911	423914	427977	403470	411618	401889	400690	408636	378454	378704	373389	367128	211968	206438	417518	421400	1009466	1004627	1009229	1022236	1	1	1	1	1	1	1	1	1	1	1	1	1	1	1	1	1	1	1	1	1	362611	1	1	1	385407	391191	1	254668
CPD-4283	1	1	1	1	1	1	1	1	1	1	1	1	1	1	1	1	1	1	1	1	1	1	1	1	1	1	1	1	1	1	1	1	1	1	1	1	161703	168749	161358	159780	1	1	1	1	1	1	1	1	1
CPD-7770	2405103	2312079	2267332	2185849	2054673	2028983	2035404	2027996	1440757	1432830	1401395	1403323	1791278	1818279	1850556	1865636	4450678	4454137	4416180	4441939	3835969	3797750	3786399	3758729	5825995	5828588	5785177	5779347	5843364	5863109	5864389	5863002	5938352	6018173	6039280	6028803	581737	226660	586045	587992	1155969	1176576	1137513	1156403	942663	881734	897681	885386	2377154
CPD-12189	1	1	1	1	1	1	1	1	1	1	1	1	1	1	1	1	222299	238339	235942	231348	1	1	1	1	1	1	1	1	1	1	1	1	1	1	1	1	1	1	1	1	1	1	1	1	1	1	1	1	1
CPD-13090	2664311	2622128	2605607	2470720	1019162	1353843	983272	991583	1182626	1173038	1149599	1113720	1852979	1889473	1097408	1100036	532539	500559	513759	533977	397186	396479	915537	902112	1074273	1083652	1088553	1056271	1537237	1506918	1541992	1537497	1055777	1026224	1050889	1012686	439847	417886	420817	412771	174241	175613	174471	171736	627508	672370	1188413	1156882	1336386
CPD-13089	2664311	2622128	2605607	2470720	1	1353843	1	1	1	1	1	1	1852979	1889473	1	1	532539	500559	513759	533977	1	1	915537	902112	1074273	1083652	1088553	1056271	1537237	1506918	1541992	1537497	1055777	1026224	1050889	1012686	1	1	1	1	1	1	1	1	1	1	1188413	1156882	1336386
CPD-13091	2664311	2622128	2605607	2470720	1	1353843	1	1	1	1	1	1	1852979	1889473	1	1	532539	500559	513759	533977	1	1	915537	902112	1074273	1083652	1088553	1056271	1537237	1506918	1541992	1537497	1055777	1026224	1050889	1012686	1	1	1	1	1	1	1	1	1	1	1188413	1156882	1336386
CPD-17614	2664311	2622128	2605607	2470720	1	1353843	1	1	1	1	1	1	1852979	1889473	1	1	532539	500559	513759	533977	1	1	915537	902112	1074273	1083652	1088553	1056271	1537237	1506918	1541992	1537497	1055777	1026224	1050889	1012686	1	1	1	1	1	1	1	1	1	1	1188413	1156882	1336386
CPD-730	2664311	2622128	2605607	2470720	1	1353843	1	1	1	1	1	1	1852979	1889473	1	1	532539	500559	513759	533977	1	1	915537	902112	1074273	1083652	1088553	1056271	1537237	1506918	1541992	1537497	1055777	1026224	1050889	1012686	1	1	1	1	1	1	1	1	1	1	1188413	1156882	1336386
CPD-8690	2664311	2622128	2605607	2470720	1	1353843	1	1	1	1	1	1	1852979	1889473	1	1	532539	500559	513759	533977	1	1	915537	902112	1074273	1083652	1088553	1056271	1537237	1506918	1541992	1537497	1055777	1026224	1050889	1012686	1	1	1	1	1	1	1	1	1	1	1188413	1156882	1336386
CPD-8681	2664311	2622128	2605607	2470720	1	1353843	1	1	1	1	1	1	1852979	1889473	1	1	532539	500559	513759	533977	1	1	915537	902112	1074273	1083652	1088553	1056271	1537237	1506918	1541992	1537497	1055777	1026224	1050889	1012686	1	1	1	1	1	1	1	1	1	1	1188413	1156882	1336386
CPD-8679	2664311	2622128	2605607	2470720	1	1353843	1	1	1	1	1	1	1852979	1889473	1	1	532539	500559	513759	533977	1	1	915537	902112	1074273	1083652	1088553	1056271	1537237	1506918	1541992	1537497	1055777	1026224	1050889	1012686	1	1	1	1	1	1	1	1	1	1	1188413	1156882	1336386
EPOXYOCTA-CPD	2664311	2622128	2605607	2470720	1	1353843	1	1	1	1	1	1	1852979	1889473	1	1	532539	500559	513759	533977	1	1	915537	902112	1074273	1083652	1088553	1056271	1537237	1506918	1541992	1537497	1055777	1026224	1050889	1012686	1	1	1	1	1	1	1	1	1	1	1188413	1156882	1336386
CPD-13088	2183719	2141383	2131184	2026053	1	1	1	1	1	1145856	1	1108304	1533805	1552570	1569952	1563823	1	1	1	1	1	1	762082	754160	896283	906485	901157	875164	1247041	1227159	1257963	1249079	877214	858350	871070	840119	1	1	1	1	329648	346272	330383	331510	1	1	984868	955111	1092853
CPD-13094	2183719	2141383	2131184	2026053	1	1	1	1	1	1145856	1	1108304	1533805	1552570	1569952	1563823	1	1	1	1	1	1	762082	754160	896283	906485	901157	875164	1247041	1227159	1257963	1249079	877214	858350	871070	840119	1	1	1	1	329648	346272	330383	331510	1	1	984868	955111	1092853
CPD-13093	2183719	2141383	2131184	2026053	1	1	1	1	1	1145856	1	1108304	1533805	1552570	1569952	1563823	1	1	1	1	1	1	762082	754160	896283	906485	901157	875164	1247041	1227159	1257963	1249079	877214	858350	871070	840119	1	1	1	1	329648	346272	330383	331510	1	1	984868	955111	1092853
CPD-13092	2183719	2141383	2131184	2026053	1	1	1	1	1	1145856	1	1108304	1533805	1552570	1569952	1563823	1	1	1	1	1	1	762082	754160	896283	906485	901157	875164	1247041	1227159	1257963	1249079	877214	858350	871070	840119	1	1	1	1	329648	346272	330383	331510	1	1	984868	955111	1092853
CPD-8677	2183719	2141383	2131184	2026053	1	1	1	1	1	1145856	1	1108304	1533805	1552570	1569952	1563823	1	1	1	1	1	1	762082	754160	896283	906485	901157	875164	1247041	1227159	1257963	1249079	877214	858350	871070	840119	1	1	1	1	329648	346272	330383	331510	1	1	984868	955111	1092853
13-HYDROPEROXYOCTADECA-911-DIENOATE	2183719	2141383	2131184	2026053	1	1	1	1	1	1145856	1	1108304	1533805	1552570	1569952	1563823	1	1	1	1	1	1	762082	754160	896283	906485	901157	875164	1247041	1227159	1257963	1249079	877214	858350	871070	840119	1	1	1	1	329648	346272	330383	331510	1	1	984868	955111	1092853
CPDQT-458	3107126	3054012	3039577	2916166	1	1759838	1749600	1787580	1	1765066	1	1	2404751	2430355	2453324	2473427	1	1	1	1	1	1	1176072	1168389	1422296	1415604	1411472	1385629	1819487	1794961	1817819	1830291	1362786	1338746	1	1323357	1	1	1	1	563885	564889	1	553507	1	1	1458046	1432763	1
CPD-12207	143145	1	1	1	129436	1	1	1	1	1	1	1	1	1	1	1	1	1	1	1	1	1	1	1	1	1	1	1	1	1	1	1	1	1	1	1	232921	226660	224509	217742	1	1	1	1	1	212690	170635	1	1
CPD-12204	143145	1	1	1	129436	1	1	1	1	1	1	1	1	1	1	1	1	1	1	1	1	1	1	1	1	1	1	1	1	1	1	1	1	1	1	1	232921	226660	224509	217742	1	1	1	1	1	212690	170635	1	1
CPD-9851	260589	483878	2505701	2388118	2422942	2386482	2390968	2364712	1844910	1835166	1786732	149129	2557100	2631845	2598806	2596822	740617	765245	750187	758993	318149	318171	1688007	300954	2535566	2458422	2426032	2459477	1379910	1394349	1391985	1422805	2353294	2547446	2526315	2504475	1951127	1922628	1921062	1872175	223802	2925208	207528	2942084	1323688	1233945	1200543	1221080	1648092
CPD-16578	11660151	6450723	10674353	11060025	10665693	10423832	6025938	10332934	9491596	6369668	9379984	9286825	8940017	8673041	8847666	8835781	13305263	13237264	13375753	13506933	13126821	13282441	12885994	12808898	15705750	14394849	15677274	8334485	7803509	14747499	14703359	7836022	14052902	13261080	7695529	14764880	11774001	11830517	11842704	11848270	13160184	13094869	12951194	6696109	13367873	12435756	12491531	12493171	16493083
CPD-11724	11660151	6450723	10674353	11060025	10665693	10423832	6025938	10332934	9491596	6369668	9379984	9286825	8940017	8673041	8847666	8835781	13305263	13237264	13375753	13506933	13126821	13282441	12885994	12808898	15705750	14394849	15677274	8334485	7803509	14747499	14703359	7836022	14052902	13261080	7695529	14764880	11774001	11830517	11842704	11848270	13160184	13094869	12951194	6696109	13367873	12435756	12491531	12493171	16493083
CPD-7656	1193661	1148449	1129594	1076628	1032277	1085675	1042530	1018604	926909	924546	908546	891839	868608	828446	852656	840193	1361737	1328601	1378151	1367741	1297189	1317176	1271341	1285218	944688	951405	1642935	1692751	1527055	1538403	1531504	1502671	890449	889057	907516	915404	1164414	1171649	1190345	1176465	1329803	1332635	755315	1326905	1324928	1197830	1212802	1181842	1771593
CPD-20264	12752043	7131702	12216115	11607278	6891069	7121150	6729846	11213648	10322606	7147782	10200159	10088397	799766	834237	1099224	827709	14533137	14482213	14635999	14743500	14340432	14515451	14066245	14001891	1147346	9080160	901156	17627234	8720598	8694976	16131790	8738523	1000079	986254	995923	1025297	12831043	11923759	845378	12896180	14430390	14347300	14222744	7479967	14545612	13515834	8210474	13566306	18228210
CPD-20263	12752043	7131702	12216115	11607278	6891069	7121150	6729846	11213648	10322606	7147782	10200159	10088397	1	1	1	1	14533137	14482213	14635999	14743500	14340432	14515451	14066245	14001891	1	9080160	1	17627234	8720598	8694976	16131790	8738523	1	1	1	1	12831043	11923759	845378	12896180	14430390	14347300	14222744	7479967	14545612	13515834	8210474	13566306	18228210
R-NORCOCLAURINE	1	1	1	1	1	1	1	1	1	1	1	1	1	220462	1	1	1	1	1	1	441768	445053	436951	420695	1	1	1	1	1	1	1	1	1	1	1	1	1628374	1611001	1647621	1610602	509486	516424	492335	512835	1	868361	875464	852271	1
S-NORCOCLAURINE	1	1	1	1	1	1	1	1	1	1	1	1	1	1	1	1	1	1	1	1	441768	445053	436951	420695	1	1	1	1	1	1	1	1	1	1	1	1	1628374	1611001	1647621	1610602	509486	516424	492335	512835	1	868361	875464	852271	1
CPD-12202	251506	248882	247257	258715	219405	211786	220259	214231	153792	153539	145929	141468	188148	194502	190608	195750	1	1	1	1	394113	389522	383834	390255	625402	610089	620238	1	611963	626679	620230	610111	635825	628142	634200	632957	275778	287147	282228	275747	122577	123830	116126	115280	333830	874155	321341	879196	148194
CPD-19728	146007	140754	142630	133615	156997	155599	160917	151240	160980	166211	157412	155563	156649	158802	165755	156431	1	1	1	1	1	1	1	1	1	1	1	1	1	1	1	1	1	1	1	1	479977	478135	493034	475466	177322	172213	177167	182889	1	1	1	1	1
16-EPIVELLOSIMINE	146007	140754	142630	133615	156997	155599	160917	151240	160980	166211	157412	155563	156649	158802	165755	156431	1	1	1	1	1	1	1	1	1	1	1	1	1	1	1	1	1	1	1	1	479977	478135	493034	475466	177322	172213	177167	182889	1	1	1	1	1
VELLOSIMINE	146007	140754	142630	133615	156997	155599	160917	151240	160980	166211	157412	155563	156649	158802	165755	156431	1	1	1	1	1	1	1	1	1	1	1	1	1	1	1	1	1	1	1	1	479977	478135	493034	475466	177322	172213	177167	182889	1	1	1	1	1
CPD-9833	146007	140754	142630	133615	156997	155599	160917	151240	160980	166211	157412	155563	156649	158802	165755	156431	1	1	1	1	1	1	1	1	1	1	1	1	1	1	1	1	1	1	1	1	479977	478135	493034	475466	177322	172213	177167	182889	1	1	1	1	1
CPD-9826	146007	140754	142630	133615	156997	155599	160917	151240	160980	166211	157412	155563	156649	158802	165755	156431	1	1	1	1	1	1	1	1	1	1	1	1	1	1	1	1	1	1	1	1	479977	478135	493034	475466	177322	172213	177167	182889	1	1	1	1	1
10-DEOXYSARPAGINE	1	1	2505701	2388118	2422942	2386482	2390968	2364712	1844910	1835166	1786732	1	2557100	2631845	2598806	2596822	740617	765245	750187	758993	1	1	1688007	1	2535566	2458422	2426032	2459477	1379910	1394349	1391985	1422805	2353294	2547446	2526315	2504475	1	1	1	1	1	2925208	1	2942084	1	1	1	1	1648092
CPD-9835	440377	1	448977	1	369119	386229	390321	380465	1	1	278638	283234	430076	431469	429258	1	114448	117294	110385	118615	261439	249558	246913	263034	434459	404342	391802	410938	216007	214008	208231	218270	369539	419430	420318	416355	404031	408629	404609	402395	506628	505125	500719	504052	459534	430180	404270	425776	271316
CPD-9847	440377	1	448977	1	369119	386229	390321	380465	1	1	278638	283234	430076	431469	429258	1	1	1	1	1	261439	249558	246913	263034	434459	404342	1	410938	216007	214008	208231	218270	369539	419430	420318	416355	404031	408629	404609	402395	1	505125	500719	504052	459534	430180	404270	425776	271316
910-EPOXY-18-HYDROXYSTEARATE	1	1	1	1	1	1	1	1	1	1	1	1	1	1	1	1	173544	175519	1	178510	1	1	1	1	1	1	1	1	1	1	1	1	1	1	1	1	1	1	1	1	1	1	1	1	104065	108583	1	1	1
CPD-12192	388643	373098	375135	343909	229806	229192	222597	227070	296781	284637	286220	287335	256644	257625	259408	245158	1117314	1108511	1115892	1117875	79500	1	1	1	85772	91701	92311	90551	318906	302141	305788	309148	1	1	1	1	404427	413201	423997	410208	1	1	1	1	354182	411948	424580	428611	169390
DISULFIRAM	1	1165717	1	1	1	1	1	1	932093	924546	1	1	635737	1	852656	840193	1	1	1417628	1	1325295	1	1276726	1307369	989292	1718143	1002954	1035332	962349	971647	1	949219	1	1	199982	1578279	1164414	1171649	1190345	1176465	1	1	1317538	1348870	1324928	1197830	1212802	1181842	1810006
4-P-PANTOTHENATE	304065	306650	1177397	1127188	1071788	1117290	1078580	1049508	326182	1	919660	747381	160243	850863	1	1	1407327	370037	431478	399461	562789	1	1	1	414927	409124	409766	633444	504079	418031	501833	419157	504288	499434	1	494125	422893	461839	442391	438620	1	468830	1	439535	563459	477740	470418	459120	744807
5-PHOSPHORIBOSYL-5-AMINOIMIDAZOLE	297401	1245722	643952	1063336	1245640	415921	1380730	421661	1046126	744824	1446637	1439044	1257979	1652499	554571	1497571	427746	457367	434795	425155	596146	230104	1	504654	422245	410547	479630	465878	106986	284188	110666	282742	298793	1	413156	1	519044	401948	280816	285163	528565	1	140922	151955	714994	720314	544506	636963	786962
CPD-3944	443426	464628	446506	446612	491915	490724	484587	472720	446253	438211	419434	424084	485037	523641	450907	465021	532571	515431	527010	527429	535433	516925	521435	512761	550292	648710	632527	634214	715212	642823	667594	663535	779024	694738	688888	674919	103197	113413	101136	108684	350286	357971	369294	358777	84104	1	1	132258	428117
CPD-9616	443426	464628	446506	446612	491915	490724	484587	472720	446253	438211	419434	424084	485037	523641	450907	465021	532571	515431	527010	527429	535433	516925	521435	512761	550292	648710	632527	634214	715212	642823	667594	663535	779024	694738	688888	674919	103197	113413	101136	108684	350286	357971	369294	358777	84104	1	1	132258	428117
CPD-9629	443426	464628	446506	446612	491915	490724	484587	472720	446253	438211	419434	424084	485037	523641	450907	465021	532571	515431	527010	527429	535433	516925	521435	512761	550292	648710	632527	634214	715212	642823	667594	663535	779024	694738	688888	674919	103197	113413	101136	108684	350286	357971	369294	358777	84104	1	1	132258	428117
CPD-14951	443426	464628	446506	446612	491915	490724	484587	472720	446253	438211	419434	424084	485037	523641	450907	465021	532571	515431	527010	527429	535433	516925	521435	512761	550292	648710	632527	634214	715212	642823	667594	663535	779024	694738	688888	674919	103197	113413	101136	108684	350286	357971	369294	358777	84104	1	1	132258	428117
CPD-14952	443426	464628	446506	446612	491915	490724	484587	472720	446253	438211	419434	424084	485037	523641	450907	465021	532571	515431	527010	527429	535433	516925	521435	512761	550292	648710	632527	634214	715212	642823	667594	663535	779024	694738	688888	674919	103197	113413	101136	108684	350286	357971	369294	358777	84104	1	1	132258	428117
CPD-9531	443426	464628	446506	446612	491915	490724	484587	472720	446253	438211	419434	424084	485037	523641	450907	465021	532571	515431	527010	527429	535433	516925	521435	512761	550292	648710	632527	634214	715212	642823	667594	663535	779024	694738	688888	674919	103197	113413	101136	108684	350286	357971	369294	358777	84104	1	1	132258	428117
CPD-16765	443426	464628	446506	446612	491915	490724	484587	472720	446253	438211	419434	424084	485037	523641	450907	465021	532571	515431	527010	527429	535433	516925	521435	512761	550292	648710	632527	634214	715212	642823	667594	663535	779024	694738	688888	674919	103197	113413	101136	108684	350286	357971	369294	358777	84104	1	1	132258	428117
CPD-15632	443426	464628	446506	446612	491915	490724	484587	472720	446253	438211	419434	424084	485037	523641	450907	465021	532571	515431	527010	527429	535433	516925	521435	512761	550292	648710	632527	634214	715212	642823	667594	663535	779024	694738	688888	674919	103197	113413	101136	108684	350286	357971	369294	358777	84104	1	1	132258	428117
CPD-15286	1185196	1105769	1126097	1066644	967752	965059	944309	963731	897622	882452	872552	850676	1009620	1042135	1050405	1036669	1001398	960989	975697	964732	1057324	1044011	1048824	1035592	1168800	1152922	1151992	1149388	1279357	1265120	1278600	1265309	1184586	1214786	1213944	1227191	490288	490475	478978	496545	736401	735565	746139	736473	389904	380516	406871	416965	819498
CANAVANINOSUCCINATE	1	1	1	1	1	1	1	1	1	1	1	1	1	1	1	1	1	1	1	1	1	1	1	1	1	1	1	1	1	1	1	1	1	1	1	1	1	1	1	1	1	1	1	1	1	1	1	1	1
CPD-19443	1	1	1	1	1	1	1	1	1	1	1	1	1	1	1	1	1	1	1	1	1	1	1	1	1	1	1	1	1	1	1	1	1	1	1	1	192047	173896	199128	183316	1	1	1	1	1	1	1	1	1
CPD-19444	1	1	1	1	1	1	1	1	1	1	1	1	1	1	1	1	1	1	1	1	1	1	1	1	1	1	1	1	1	1	1	1	1	1	1	1	192047	173896	199128	183316	1	1	1	1	1	1	1	1	1
CPD-19445	1	1	1	1	1	1	1	1	1	1	1	1	1	1	1	1	1	1	1	1	1	1	1	1	1	1	1	1	1	1	1	1	1	1	1	1	192047	173896	199128	183316	1	1	1	1	1	1	1	1	1
CPD-19446	1	1	1	1	1	1	1	1	1	1	1	1	1	1	1	1	1	1	1	1	1	1	1	1	1	1	1	1	1	1	1	1	1	1	1	1	192047	173896	199128	183316	1	1	1	1	1	1	1	1	1
CPD-19431	1	1	1	1	1	1	1	1	1	1	1	1	1	1	1	1	1	1	1	1	1	1	1	1	1	1	1	1	1	1	1	1	1	1	1	1	192047	173896	199128	183316	1	1	1	1	1	1	1	1	1
CPD-19464	1	1	1	1	1	1	1	1	1	1	1	1	1	1	1	1	1	1	1	1	1	1	1	1	1	1	1	1	1	1	1	1	1	1	1	1	192047	173896	199128	183316	1	1	1	1	1	1	1	1	1
CPD-19421	1	1	1	1	1	1	1	1	1	1	1	1	1	1	1	1	1	1	1	1	1	1	1	1	1	1	1	1	1	1	1	1	1	1	1	1	192047	173896	199128	183316	1	1	1	1	1	1	1	1	1
CPD-19422	1	1	1	1	1	1	1	1	1	1	1	1	1	1	1	1	1	1	1	1	1	1	1	1	1	1	1	1	1	1	1	1	1	1	1	1	192047	173896	199128	183316	1	1	1	1	1	1	1	1	1
CPD-11845	1178356	973529	1100581	667112	830591	936585	788103	928040	554344	847096	628195	616688	939545	945355	941164	965479	983117	950858	931988	940094	1038653	1032349	1051599	1029989	1047011	1124987	1143951	1091954	1279033	1264565	1274233	1256377	1060029	1194948	1083364	1195202	1	1	459362	1	697479	718245	693706	717867	1	1	1	1	729359
CPD-12665	1	1	1	1	1	1	1	1	1	1	1	1	1	1	1	1	1	1	1	1	1	1	1	1	1	1	1	1	78837	80430	83561	81423	80079	74847	76748	79987	1	1	1	1	1	1	1	1	1	1	1	1	1
CPD-12663	1	1	1	1	1	1	1	1	1	1	1	1	1	1	1	1	1	1	1	1	1	1	1	1	1	1	1	1	78837	80430	83561	81423	80079	74847	76748	79987	1	1	1	1	1	1	1	1	1	1	1	1	1
CPD-9366	275744	267769	270828	255623	935818	931260	898571	920428	1	1	1	1	1116217	1158292	1153634	1	1	1	1	1	1	1	1	1	1	1	1	1	1	1	1	1	1	1	1	1	1	1	1	1	244157	254084	234575	240377	1	1	1	1	1
CPD-9020	469149	442455	430443	423778	315757	312037	1	322740	1	1	1	1	1	122485	253039	1	1	1	1	1	346745	319326	314867	306222	1	1	1	1	1	1	1	1	1	1	1	1	1322233	1347767	1326280	1327790	333137	336414	337868	351098	597286	527275	525278	517235	1
CPD0-1033	468932	442778	431457	424709	316204	312383	307330	323419	1	1	1	1	1	122847	253556	1	1	1	1	1	346745	319326	314867	306222	1	1	1	1	1	1	1	1	1	1	1	1	1318257	1346770	1328275	1324369	333137	336414	337868	351098	597472	527275	525278	517235	1
78-dihydropteroate	224476	209525	209977	206724	152088	155958	152443	158489	1	1	1	1	1	1	1	1	1	1	1	1	182514	185316	179054	172521	1	1	1	1	1	1	1	1	1	1	1	1	981572	988042	982414	980363	200858	193727	124687	201243	160407	167018	172317	164103	179340
CPD-10515	327985	326292	323453	307615	172838	168621	177770	189604	173711	169371	148749	152628	145838	138991	142248	146872	163151	1	165880	1	281009	257152	232293	243160	1	1	1	1	1	1	1	1	120324	144418	147592	141177	224436	223547	233727	218526	127138	118708	112186	128553	143353	1	1	1	1
CPD-16600	284332	268011	285772	263252	1	1	1	1	1	1	1	1	187171	186863	1	177962	1	1	1	1	128739	129537	122974	1	1	1	1	1	1	1	1	1	1	1	1	1	549467	548968	405117	410950	1	1	1	1	273133	217362	222173	210456	1
VICIANOSE	556407	519484	530764	501763	338468	343770	317968	334242	407880	403791	399991	386674	317795	322901	318212	317527	1	1	1	1	1	1	1	1	1	1	1	1	1	1	1	1	190323	195823	198050	1	1	1	108157	112980	142602	152069	149151	152442	132717	1	1	1	245045
CPD-9004	556407	519484	530764	501763	338468	343770	317968	334242	407880	403791	399991	386674	317795	322901	318212	317527	1	1	1	1	1	1	1	1	1	1	1	1	1	1	1	1	190323	195823	198050	1	1	1	108157	112980	142602	152069	149151	152442	132717	1	1	1	245045
6-O-BETA-D-XYLOPYRANOSYL	556407	519484	530764	501763	338468	343770	317968	334242	407880	403791	399991	386674	317795	322901	318212	317527	1	1	1	1	1	1	1	1	1	1	1	1	1	1	1	1	190323	195823	198050	1	1	1	108157	112980	142602	152069	149151	152442	132717	1	1	1	245045
CPD-19520	2656609	2561021	2514589	2419530	2274078	2240769	2255663	2242227	1594549	1575825	1547323	1544791	1979426	2012781	2041164	2061386	4914217	4921803	4879008	4902466	4230094	4187266	4170229	4149247	6439184	6438677	6405415	6377011	6455327	6489727	6484619	6473113	6574177	6646314	6673479	6661759	522763	1	1	1	1278547	1300405	1253640	1271683	986484	927060	943736	1	2613813
CPD-15544	1	233253	221479	217984	164116	1	1	164931	1	1	1	1	1	1	1	1	1	1	1	1	1	1	1	1	1	1	1	1	1	1	1	1	1	1	1	1	363795	347259	356487	351362	1	1	1	1	1	1	1	1	1
CPD-8427	1	1	1	1	1	1	1	1	1	1	1	1	1	1	1	1	1	1	1	1	1	1	1	1	1	1	1	1	1	1	1	1	1	1	1	1	108855	104202	109461	96001	1	1	1	1	1	1	82682	1	1
CPD0-1396	1	1	1	1	1	1	1	1	1	415977	1	398871	1	1	1	1	1	1	1	1	1	1	1	1	162888	160827	156205	155791	247000	239572	246421	250291	190323	195823	198050	192012	130383	127910	150437	132408	171663	170864	166939	170639	176058	133919	142768	138485	262009
CPDQT-432	135189	206966	215332	194452	189033	232975	213418	165289	220593	171690	230673	220799	205723	219448	174720	182305	1	1	1	1	1	1	141186	134860	139151	100587	104617	106538	1	1	151134	1	164169	124217	155380	152986	156723	145874	1	1	188040	1	1	158748	1	1	1	1	175503
CPD-7246	2505703	2302582	2298139	2250859	1938841	1946099	1748333	1919579	1903556	1991726	1972414	1942742	2200329	2257108	2306367	2278099	2005904	2032339	2005928	1993868	2232203	2168993	2209907	2136818	1970744	2099315	2076546	2142182	2311472	2343771	2346024	2364664	1681772	1818568	1657159	1824832	1480567	1423061	1420682	1481468	1496407	1485887	1439320	1464284	1137165	963318	1035115	1049946	1456182
N-ACETYL-D-GLUCOSAMINE-1-P	2505703	2302582	2298139	2250859	1938841	1946099	1748333	1919579	1903556	1991726	1972414	1942742	2200329	2257108	2306367	2278099	2005904	2032339	2005928	1993868	2232203	2168993	2209907	2136818	1970744	2099315	2076546	2142182	2311472	2343771	2346024	2364664	1681772	1818568	1657159	1824832	1480567	1423061	1420682	1481468	1496407	1485887	1439320	1464284	1137165	963318	1035115	1049946	1456182
CPD-3629	1859610	1	1	1	1	1	1	1433914	1	1479946	1	1	1	1	1724812	1716053	1	1519057	1510228	1502500	1	1612143	1649306	1	1	1251593	1148972	1614732	1732184	1754556	1753969	1765189	1113966	1360010	1008233	1356111	1	1	1040799	1	1	1100318	1064687	1099297	827454	1	762371	766192	1
CPD-13511	1	1	1	1	1	1	1	1	1	1	1	1	1	1	1	1	1	1511694	1495335	1495120	1	1	1	1	1	1	1	1	1	1	1	1	1	1	1	1	1	1	1	1	1	1100318	1064687	1081576	1	1	1	1	1
CPDQT-408	819595	823975	823541	792944	529011	529586	523970	533087	589103	584744	553551	568049	859997	852272	848913	866114	1461688	1476390	1439731	1419707	1463069	1389722	1380784	1365707	1068512	1036485	1008018	989070	744968	745698	752133	756916	781879	801047	795102	765457	1023966	1060016	1036291	1032552	993325	981894	985415	981735	1153109	1082619	1102183	1086514	1037810
CPD-9530	820178	824574	824586	793204	529011	529586	523910	533152	589040	584747	553551	568158	861022	852589	849197	866833	1425280	1435828	1413676	1421209	1425357	1358158	1342971	1332219	1070542	1040397	1008306	990989	745216	746766	752392	757266	783469	801323	795231	766483	1023678	1042595	1036903	1010318	993673	983615	985754	983363	1125071	1082619	1102364	1086514	1008319
CPD-7026	1	1	1	1	1	529586	523910	1	589040	1	1	1	1	1	1	1	1425280	1	1413676	1421209	1425357	1358158	1342971	1332219	1070542	1040397	1008306	990989	745216	746766	752392	757266	783469	801323	795231	766483	1	1	1036903	1	993673	983615	985754	983363	1	1	1	1	1008319
CPD-15631	1	1	1	1	1	529586	523910	1	589040	1	1	1	1	1	1	1	1425280	1	1413676	1421209	1425357	1358158	1342971	1332219	1070542	1040397	1008306	990989	745216	746766	752392	757266	783469	801323	795231	766483	1	1	1036903	1	993673	983615	985754	983363	1	1	1	1	1008319
CPD-12835	251506	248942	247257	233681	219405	211786	220259	214231	153792	148267	145929	141468	188148	194502	190608	195750	463539	467666	462828	460527	394125	389516	383831	390518	619295	610089	620238	608740	611963	626679	620230	610111	635825	628142	634200	632957	1	1	1	1	122577	123830	116126	115280	1	1	1	1	236659
CPD-5804	251506	248942	247257	233681	219405	211786	220259	214231	153792	148267	145929	141468	188148	194502	190608	195750	463539	467666	462828	460527	394125	389516	383831	390518	619295	610089	620238	608740	611963	626679	620230	610111	635825	628142	634200	632957	1	1	1	1	122577	123830	116126	115280	1	1	1	1	236659
7-METHYLXANTHOSINE	258231	248942	255739	233681	219405	211786	220259	214231	153792	148267	152145	141468	188148	194502	190608	195750	463539	467666	462828	460527	394125	389516	388998	390518	619295	617200	620238	608740	611963	626679	620230	620406	635825	628142	654303	632957	1	1	1	1	122577	123830	116126	115280	1	1	1	1	236659
CPD0-1810	1	1	1	1	198545	216155	224709	212166	1	1	1	1	251136	231971	241645	243449	366767	387591	389747	395194	5076839	4882474	4792615	4798468	677996	633979	633612	647579	137688	141848	134330	188427	258164	285805	280849	274007	626183	590805	602802	594442	1	1	1	1	1	1	1	1	1
CPD-14769	332975	565277	632242	610689	837925	825554	822781	826391	699626	701368	410383	658815	779475	1040229	816030	514668	1	1	1	1	360107	350156	345479	336610	1	1	1	1	1	1	1	1	1	1	1	1	1785376	1740166	3687226	1309743	1	446828	521704	326180	709004	1330663	1334488	1303076	1
S-N-METHYLCOCLAURINE	355963	343860	337050	329167	502285	497667	490834	493725	450974	436086	424498	406639	528692	559536	565244	555373	1	1	1	1	1	1	1	1	1	1	1	1	1	1	1	1	1	1	1	1	175956	197414	185956	186625	116245	114018	1	1	1	1	1	1	1
R-N-METHYLCOCLAURINE	355963	343860	337050	329167	502285	497667	490834	493725	450974	436086	424498	406639	528692	559536	565244	555373	1	1	1	1	1	1	1	1	1	1	1	1	1	1	1	1	1	1	1	1	175956	197414	185956	186625	116245	114018	1	1	1	1	1	1	1
CODEINE	355963	343860	337050	329167	502285	497667	490834	493725	450974	436086	424498	406639	528692	559536	565244	555373	1	1	1	1	1	1	1	1	1	1	1	1	1	1	1	1	1	1	1	1	175956	197414	185956	186625	116245	114018	1	1	1	1	1	1	1
CPD-12587	355963	343860	337050	329167	502285	497667	490834	493725	450974	436086	424498	406639	528692	559536	565244	555373	1	1	1	1	1	1	1	1	1	1	1	1	1	1	1	1	1	1	1	1	175956	197414	185956	186625	116245	114018	1	1	1	1	1	1	1
CPD-7713	1	186887	181600	174628	121160	1	113511	1	193452	185071	186902	185644	1	172786	172410	1	1	1	1	1	164869	163484	150684	149842	1	1	1	1	1	1	1	1	1	1	1	1	641352	684784	671624	663723	171108	170621	164469	166351	664370	616971	614690	621501	1
CPD-19424	1	326430	322951	1	1	1	1	1	1	1	1	1	1	1	1	1	1	1	1	1	163708	162995	1	149373	1	1	1	1	1	1	1	1	1	1	1	1	557576	558282	237820	543876	1	342118	341339	1	164154	147710	141219	148079	1
CPD-19423	1	326430	322951	1	1	1	1	1	1	1	1	1	1	1	1	1	1	1	1	1	163708	162995	1	149373	1	1	1	1	1	1	1	1	1	1	1	1	557576	558282	237820	543876	1	342118	341339	1	164154	147710	141219	148079	1
N-4-GUANIDINOBUTYL-4-HYDROXYCINNAMAMID	162412	148528	154290	144164	1505649	1	1	1494698	120424	1247255	120696	116158	1292078	1334120	1347890	1324871	1	1	1	1	1241842	1239954	1	1	1	1	1	1	1	1	1	1	1	1	1	1	2145274	2168540	2128568	3472843	144407	1436028	1	1	347180	1	1	1	352723
CPD-4023	1452987	1382081	1378647	623887	528725	1391328	488912	1313139	1307473	1153554	1155304	1126651	1249364	620041	632523	612950	2320394	2319262	2328267	2346589	2357161	2447971	2039373	2286629	2415686	2399429	2346259	2426609	2151050	2178258	2207739	2192805	2027247	2007172	2057962	2064215	1838358	1829622	1841319	1813430	2001604	2014025	1991636	2005318	1810372	1677808	1690960	1688229	2433244
CPD-7087	401683	585414	597893	532349	496863	494952	489488	404880	505536	403535	503327	488481	557310	574608	494514	513128	500346	511008	408273	299666	573541	1	560223	561561	546170	416584	456578	428665	493724	474002	603544	345032	414405	326435	383194	369354	378751	376793	376347	379104	382688	300921	370139	333016	252894	236220	193672	223294	368865
CPD-7090	431362	596600	621606	549345	507456	494952	489488	404880	517039	409026	514502	493794	563029	596094	516712	536467	517491	539375	431670	316216	604272	421727	598198	585664	577148	435270	486002	454384	518610	512268	644820	389966	419751	338020	393871	391908	378751	376793	376347	379104	382688	300921	370139	333016	252894	236220	193672	223294	368865
CPD-14867	431362	596600	621606	549345	507456	494952	489488	404880	517039	409026	514502	493794	563029	596094	516712	536467	517491	539375	431670	316216	604272	421727	598198	585664	577148	435270	486002	454384	518610	512268	644820	389966	419751	338020	393871	391908	378751	376793	376347	379104	382688	300921	370139	333016	252894	236220	193672	223294	368865
CPD-12570	431362	596600	621606	549345	507456	494952	489488	404880	517039	409026	514502	493794	563029	596094	516712	536467	517491	539375	431670	316216	604272	421727	598198	585664	577148	435270	486002	454384	518610	512268	644820	389966	419751	338020	393871	391908	378751	376793	376347	379104	382688	300921	370139	333016	252894	236220	193672	223294	368865
CPD-3001	431362	596600	621606	549345	507456	494952	489488	404880	517039	409026	514502	493794	563029	596094	516712	536467	517491	539375	431670	316216	604272	421727	598198	585664	577148	435270	486002	454384	518610	512268	644820	389966	419751	338020	393871	391908	378751	376793	376347	379104	382688	300921	370139	333016	252894	236220	193672	223294	368865
CPD-520	431362	596600	621606	549345	507456	494952	489488	404880	517039	409026	514502	493794	563029	596094	516712	536467	517491	539375	431670	316216	604272	421727	598198	585664	577148	435270	486002	454384	518610	512268	644820	389966	419751	338020	393871	391908	378751	376793	376347	379104	382688	300921	370139	333016	252894	236220	193672	223294	368865
CPD-16763	431362	596600	621606	549345	507456	494952	489488	404880	517039	409026	514502	493794	563029	596094	516712	536467	517491	539375	431670	316216	604272	421727	598198	585664	577148	435270	486002	454384	518610	512268	644820	389966	419751	338020	393871	391908	378751	376793	376347	379104	382688	300921	370139	333016	252894	236220	193672	223294	368865
CPD-12205	173251	1	1	1	1	1	1	145771	1	1	148139	213111	161559	166102	1	141509	1	1	1	1	1	1	1	1	1	1	1	1	1	1	1	1	1	1	1	1	1	293706	289139	1	1	1	1	1	230404	1	1	245235	148437
CPD-511	1	1	1	1	1	1	1	1	1	1	1	1	1	1	1	1	1	1	1	1	1	1	1	1	1	1	1	1	1	1	1	1	1	1	1	1	1	1	1	1	1	1	1	1	1	1	1	1	1
CPD-19429	1693092	1640066	1617032	1586357	1638594	1647932	1664500	1655186	1543349	1515776	1473479	1510551	1598848	1605740	1575483	1629919	964526	936445	921352	931743	962933	904594	874448	918285	1374203	1296586	1262395	1297013	1303245	1286448	1316735	1331804	1699181	1939084	1930598	1960188	437758	438336	448501	440492	1564859	1560662	1544161	1553705	327870	273758	272352	282066	1301109
CPD-16614	1	1	1	1	1	1	1	1	1	1	1	1	1	1	1	1	1	1	1	1	1	1	1	1	1	1	1	1	1	1	1	1	1	1	1	1	95603	105156	97445	96592	1	1	1	1	1	1	1	1	1
DEHYDROSPHINGANINE	1	1	1	1	1	1	1	1	324738	327481	315431	314978	1	1	1	1	1130966	1133143	1126623	1144061	1	1	1	1	1	1	1	1	163605	171012	163490	170278	1	1	1	1	311112	304454	306088	287412	1	1	1	1	248963	298910	251406	255950	1
SPHINGOSINE	1	1	1	1	1	1	1	1	324738	327481	315431	314978	1	1	1	1	1	1	1	1	1	1	1	1	1	1	1	1	163605	171012	163490	170278	1	1	1	1	311112	304454	306088	287412	1	1	1	1	248963	1	251406	255950	1
3-HYDROXY-2-OXINDOLE-3-ACETYL-ASP	1	1	1	1	1	1	1	1	1	1	1	1	1	1	1	1	1	1	1	1	1	1	1	1	1	1	1	1	1	1	1	108162	1	1	1	1	1	1	1	1	1	1	1	1	1	1	1	1	1
CPD-13014	1	1	1	1	1	1	1	1	1	1	1	1	1	1	1	1	1	1	1	1	1	1	1	1	1	1	1	1	1	1	1	1	1	1	1	1	337162	331835	340583	338497	1	1	1	1	1	1	1	1	1
CPD-13471	661254	625136	634517	319930	255665	247077	257303	454799	140339	246031	237387	231212	258766	169756	266829	266142	1	1	1	1	1	1	1	1	1	1	1	1	1	1	1	1	1	1	1	1	1388039	1426394	1413127	1381174	235049	492074	229639	232814	1074399	1004827	1003531	1004546	1
CPD4KF-3	1	117153	1	1	1	1	1	1	1	1	1	1	1	1	1	1	1	1	1	1	1	1	1	1	1	1	1	1	1	1	1	1	1	1	1	1	908050	929719	931695	918884	1	1	1	1	487995	729116	736805	716007	1
CPD-8725	141239	121196	126526	121152	205681	215363	217720	220404	207422	205320	203788	199468	1	1	1	1	1	1	1	1	146425	164841	156345	145594	1	1	1	1	1	1	1	1	1	1	1	1	331389	313096	327130	326024	198339	195723	188326	187689	1	649662	631290	651895	1
CPD-13612	274350	267063	265176	304797	247572	252518	252406	245126	212953	948887	212065	959370	1845295	1833177	1858382	1854614	509666	526597	516070	500473	97013	366337	349902	348164	278337	261292	581430	577719	373378	375453	371860	377627	693938	294705	730069	701062	3048676	3072199	3072772	3046932	1734859	1756252	1744992	1721038	797718	787141	784565	781484	353813
TMP	1471772	1392290	1406036	649429	1234868	1261247	676716	1192401	1186101	1163462	1166106	1141115	1130897	1065796	1109905	1086496	2101370	1828872	745422	1095876	1002465	1004769	959899	2071752	759629	761880	1178044	799641	1192717	1191586	1201530	1218378	914162	730024	1859604	1864124	1882772	1173421	1195889	1183107	1028560	1036778	996390	1007522	1782921	1496388	1497161	1511175	1331112
CPD-9620	1297287	1222319	1238980	1211990	1234868	1124715	676716	1192401	1186101	1033263	1035054	1016316	1130897	1065796	1109905	1086496	2101370	1077917	745422	1865316	1002465	1004769	959899	2071752	2124896	761880	2092466	2161207	1192717	1943850	1973110	1218378	914162	730024	918105	939131	1197599	1173421	1195889	1183107	1784601	1802907	1777900	1007522	1614908	1496388	1508179	1511175	1331112
CPD-15077	1627473	1537194	1378647	1514700	1361190	1254796	1325663	1313139	1307473	1153554	1155304	1126651	1249364	1177839	1227032	1200348	2320394	2046037	2328267	2084752	2341104	1109171	2039373	2276653	2415686	2399429	2346259	2426609	2151050	2178258	2207739	2192805	2027247	2007172	2049859	2064215	1338340	1310053	1841319	1323730	2269163	2014025	1991636	2005318	1807633	1677808	1690960	1685481	2433244
CPD-7214	1627473	1537194	1378647	1514700	1361190	1254796	1325663	1313139	1307473	1153554	1155304	1126651	1249364	1177839	1227032	1200348	2320394	2046037	2328267	2084752	2341104	1109171	2039373	2276653	2415686	2399429	2346259	2426609	2151050	2178258	2207739	2192805	2027247	2007172	2049859	2064215	1	1	1841319	1	2269163	2014025	1991636	2005318	1807633	1	1	1	2433244
CPD-474	1627473	1537194	1378647	1514700	1361190	1254796	1325663	1313139	1307473	1153554	1155304	1126651	1249364	1177839	1227032	1200348	2320394	2046037	2328267	2084752	2341104	1109171	2039373	2276653	2415686	2399429	2346259	2426609	2151050	2178258	2207739	2192805	2027247	2007172	2049859	2064215	1	1	1841319	1	2269163	2014025	1991636	2005318	1807633	1	1	1	2433244
5-METHYLTHIOINOSINE	1	1	1	1	1	1260970	1197517	1	1184326	1	1	1	1	1	1	1	2100688	1	1839319	1865316	2130648	1004769	2114515	2071084	2124896	2111932	2092466	2161207	1923882	1943850	1973110	1959784	1834143	1817140	1858651	1862713	1	1	1645915	1	1784601	2086306	2041908	2055716	1	1	1	1	2171906
CPD-11556	273731	257996	272405	250994	1	1	1	1	152153	152688	1	1	1	1	1	1	1	1	1	1	1	1	1	1	1	1	1	1	1	1	1	1	1	1	1	1	359628	1	1	1	1	1	1	1	1	1	1	1	1
CPD-11555	273731	257996	272405	250994	1	1	1	1	152153	152688	1	1	1	1	1	1	1	1	1	1	1	1	1	1	1	1	1	1	1	1	1	1	1	1	1	1	359628	1	1	1	1	1	1	1	1	1	1	1	1
CPD-12628	293094	263341	294310	181129	1	1	1	1	1	177292	1	1	1	1	1	1	1	1	1	1	1	1	1	1	1	1	1	1	1	1	1	1	1	1	1	1	1	1	1	1	1	1	1	1	1	1	1	1	1
6-O-METHYLNORLAUDANOSOLINE	1	1	333307	1	1	1	1	1	197166	1	187836	176665	182506	187774	187440	182221	1	1	1	1	1	319148	310773	309132	1	1	1	1	1	1	1	1	1	1	1	1	815634	820524	809544	810266	1	1	1	1	565023	505607	500784	497951	1
CPD-463	570968	524299	537832	507271	1006150	1	398373	1	758214	326245	746422	295875	297106	923231	311458	902878	276334	170692	259570	279006	504989	498012	494594	475517	344953	337629	338096	317892	201360	1	200253	1	438911	461752	459427	463327	2658414	2655018	2684918	2652964	1251269	1203043	579592	584505	1780415	709788	706796	1592489	585958
SCOPOLAMINE	570968	413948	945882	507271	403085	409402	398373	413513	758214	728322	746422	739435	897505	923231	911652	902878	276334	170692	259570	279006	504989	681179	494594	475517	344953	337629	338096	317892	201360	1	200253	1	438911	461752	459427	463327	1263675	3400771	3362819	1336431	469194	485676	472823	474204	817877	709788	706796	696304	221761
CPD-19726	1	1	1	1	1	1	1	1	1	1	1	1	123855	117456	1	1	288509	1	296002	288454	1	280276	272009	265218	363102	351318	351737	362254	328244	330041	334208	329515	255185	252242	255170	265575	234335	222097	227114	225567	277234	258060	260039	259890	1	1	1	1	383100
CPD-15079	1	1	1	1	1	1	1	1	1	1	1	1	123855	117456	1	1	288509	1	296002	288454	1	280276	272009	265218	363102	351318	351737	362254	328244	330041	334208	329515	255185	252242	255170	265575	234335	222097	227114	225567	277234	258060	260039	259890	1	1	1	1	383100
CPD-9776	1197757	1125133	1160510	1086313	1156118	1179923	1155226	1183992	885403	867790	868844	835963	1005067	1024756	1028460	1013821	276334	1	259570	1	866568	860070	846621	835000	344953	337629	338096	1	201360	1	200253	1	438911	461752	459427	463327	273963	262583	273650	3761030	1301853	1063701	1287894	1286191	1961151	1988560	2002848	1996908	453128
CPD0-1586	899895	847705	865375	805366	753482	770634	756421	779040	340369	625225	331453	290066	1	318942	325032	317993	1	1	1	1	804735	802592	1	1	1	1	1	1	1	1	1	1	1	1	1	1	273963	262583	270014	271219	1	1	1	1	1038060	971117	904915	962687	1
CPD-8120	308252	235130	315119	306414	128931	123412	126519	131209	307608	311067	303818	306521	361883	363426	370376	372645	2324051	2417240	2373405	2353802	274229	272700	265185	278125	1	1	1	1	1	1	220370	220407	1	1	1	1	386753	406850	409111	392111	268403	266357	259385	265749	456314	470433	442786	456145	104554
CPD-13495	1	1	1	1	1	1	1	1	1	1	1	1	1	1	1	1	1	1	1	1	1	1	1	1	1	1	1	1	1	1	1	1	1	1	1	1	218017	242277	227812	216010	87246	345090	156639	287271	335455	249205	182125	309751	1
GLUTATHIONE	1	1	1	1	162662	167930	160552	164650	177230	190088	171889	171913	1	1	1	1	287845	283769	290234	290323	1	1	1	1	1	1	1	1	232456	227654	229834	238625	1	1	1	1	174205	180045	178228	177699	163735	154125	161004	164715	119910	116757	114711	111306	1
CPD-10358	1	1	1	1	162662	167930	160552	164650	177230	190088	171889	171913	1	1	1	1	287845	283769	290234	290323	1	1	1	1	1	1	1	1	232456	227654	229834	238625	1	1	1	1	174205	180045	178228	177699	163735	154125	161004	164715	119910	116757	114711	111306	181335
CPD-590	1	1	1	1	162662	167930	160552	164650	177230	190088	171889	171913	1	1	1	1	287845	283769	290234	290323	1	1	1	1	1	1	1	1	232456	227654	229834	238625	1	1	1	1	174205	180045	178228	177699	163735	154125	161004	164715	119910	116757	114711	111306	181335
CPD-10411	1	1	1	1	162662	167930	160552	164650	177230	190088	171889	171913	1	1	1	1	287845	283769	290234	290323	1	1	1	1	1	1	1	1	232456	227654	229834	238625	1	1	1	1	174205	180045	178228	177699	163735	154125	161004	164715	119910	116757	114711	111306	181335
CPD-17644	1	1	1	1	1	1	1	1	1	1	1	1	1	1	1	1	1	213221	1	1	1	1	1	1	1	1	1	1	1	1	1	1	1	1	1	1	1	1	1	1	1	1	1	1	1	1	1	1	1
CPD-11423	1	1	1	1	1	1	1	1	1	1	1	1	193242	1	1	192755	1	213221	1	1	1	1	1	1	1	1	1	1	1	1	1	1	1	1	1	1	1	1	1	1	1	1	1	1	1	1	1	1	1
CPDQT-409	112044	116923	100649	103715	130555	130994	124831	132031	101254	1	98387	95126	116349	116556	113711	116934	1	1	1	1	1	1	1	1	1	1	1	1	1	1	1	1	1	1	1	1	480114	489858	499545	468503	299932	272187	288747	276505	435802	392266	399901	392285	1
5-N-PROPYLTHIOADENOSINE	1	1	1	1	1	1	1	1	1	1	1	1	1	1	1	1	1	1	1	1	1	1	1	1	1	1	1	1	1	1	1	1	1	1	1	1	497781	515859	517378	497636	221603	216537	216700	218483	426569	413300	411312	396323	138187
CPD-669	1	1	1	1	1	1	1	1	1	1	1	1	1	1	1	1	1	1	1	1	1	1	1	1	1	1	1	1	1	1	1	1	1	1	1	1	303791	316714	314545	294821	1	1	1	1	1	1	1	1	1
CPD-12391	1	138512	143237	1	1	1	1	1	1	1	1	1	1	1	1	1	1	1	1	1	114088	115905	107456	113493	365500	361614	374508	361707	185977	184694	194137	186248	320287	336359	345607	343668	503159	1	1	1	1	1	1	370809	1	1	1	1	542335
CPD-14593	1	1	1	1	1	1	1	1	1	1	1	1	1	1	1	1	1	1	1	1	74620	74752	72985	571640	277171	273222	277587	275021	1	1	521689	1	241921	249708	251718	255724	503159	1	1	1	1	1	1	370809	1	1	1	1	542335
CPD-11227	167387	158856	165600	158899	171677	158127	164799	161538	163734	158952	153197	148514	96167	98478	105159	99004	122122	116515	120506	121673	98766	1	1	1	1	1	1	1	1	1	1	1	1	1	1	1	311914	334556	301831	1	1	1	1	1	1	1	1	1	1
BESTATIN	152387	1	1	1	1	186296	89876	1	1	1	1	1	1	1	1	1	1	1	1	1	104236	97738	103192	100326	1	1	1	1	1	1	1	1	1	1	1	1	145148	1198532	1199600	1191129	110474	1	1	109569	1	1	1	658620	1
CPD-4243	374719	372817	348361	336315	331703	339224	319700	333866	238884	233345	223398	218060	265647	274733	263266	272660	1	1	1	1	270325	266971	248397	239525	1	1	1	1	1	1	1	1	1	1	1	1	899670	910570	920775	907703	361902	374827	366261	376317	686339	590830	596191	605568	1
PORPHYRIN-RING	1	1	1	1	1	1	1	1	1	1	1	1	1	1	1	1	1	1	1	1	1	1	1	1	1	1	1	1	1	1	1	1	1	1	1	1	467869	476809	486693	450919	221603	216537	216700	218483	397651	367760	370172	368142	1
CPD-12188	1	1	1	1	1	1	1	1	1	1	1	1	1	1	1	1	1	1	1	1	1	1	1	1	1	1	1	1	1	1	1	1	1	1	1	1	478542	487598	496897	461912	221603	216537	216700	218483	438759	396388	404429	403620	1
DIMETHYL-D-RIBITYL-LUMAZINE	1	1	1	1	1	1	1	1	1	1	1	1	1	1	1	1	1	1	1	1	1	1	1	1	1	1	1	1	1	1	1	1	1	1	1	1	445340	453744	458249	440148	221603	216537	216700	218483	397651	367760	370172	368142	1
CPD-8937	1	1	1	1	1	1	1	1	1	1	1	1	1	1	1	1	1	1	1	1	1	1	1	1	1	1	1	1	1	1	1	1	1	1	1	1	262101	268935	200702	200079	1	1	1	1	1	1	1	1	1
CPD-8683	2183719	2141383	2131184	2026053	459121	460075	441817	443753	542937	1145856	517755	1108304	1533805	1552570	1569952	1563823	1186972	121699	1173017	1169644	154357	153457	762082	754160	896283	906485	901157	875164	1247041	1227159	1257963	1249079	877214	858350	871070	840119	178750	175151	176444	169895	329648	346272	330383	331510	270802	280733	984868	955111	1092853
O-SINAPOYLCHOLINE	120843	112136	117145	1	1	1	1	1	1	1	1	1	1	1	1	1	1	1	1	1	1	1	1	1	1	1	1	1	1	1	1	1	1	1	1	1	1	1	1	1	1	1	1	1	1	1	1	1	1
CPD-4241	438398	382774	2505701	2388118	2422942	2386482	2390968	2364712	1844910	1835166	145867	149745	2557100	2631845	2599388	2596822	740617	765245	750187	758993	1791416	1720491	1688007	1717935	2535566	2458422	2426032	2459477	1379910	1394349	1391985	1422805	2353294	2547446	2526315	2504475	1694673	1657143	1691270	1597059	2901110	2925208	353741	2942664	984374	920693	902328	913375	1648092
QUININE	1	1	411364	1	402920	408825	401956	417297	293740	291743	299927	285436	312024	324181	319494	318015	1	1	1	1	319858	322755	308674	213823	1	1	1	1	1	1	1	1	1	1	1	1	17788298	1	1	17695200	586075	590063	596933	592462	1	1	11314428	1	1
CPD-9846	6536698	6285611	411364	5948726	402920	408825	401956	417297	293740	291743	299927	285436	312024	324181	319494	318015	1	1	1	1	319858	322755	308674	213823	1	1	1	1	1	1	1	1	1	1	1	1	17788298	17694720	17708934	17695200	586075	590063	596933	592462	11563145	11254820	11314428	11316485	1859804
CPD-13611	477942	467241	456870	1076022	527187	535301	545944	532673	447747	780683	789359	431666	518531	531107	1512025	1540092	226532	267922	227353	270570	442412	444466	433387	421090	678284	677587	672069	663350	439166	428409	427586	445991	355146	379604	389025	394749	2215432	2263028	2247976	2244090	900056	471236	476693	465245	192979	807093	186371	828107	302303
CPD0-1401	145093	125157	129543	116623	199175	201118	202526	204622	172245	168818	1	168468	164634	167710	175722	178005	159468	166410	166584	171209	1	1	1	1	129908	128749	1	131416	127298	121572	128696	128943	227413	119325	127474	245841	171421	173334	1	1	105712	109206	112465	107659	1	1	1	1	146185
CPD-19604	145409	125433	129808	1	199223	201354	202522	204867	1	1	166809	1	164417	167743	175974	1	1	1	1	1	1	1	1	1	1	1	1	1	1	1	1	1	227773	237110	246228	245860	347531	389729	309726	325514	105631	109213	112456	107693	206945	1	1	1	1
S-SCOULERINE	145409	125433	129808	128179	199223	201354	202522	204867	1	1	166809	1	164417	167743	175974	1	159468	166410	166584	171209	1	1	1	1	129908	128749	1	131416	127298	1	1	1	227773	237110	246228	245860	347531	389729	309726	325514	105631	109213	112456	107693	206945	1	1	1	1
5-P-RIBOSYL-N-FORMYLGLYCINEAMIDE	11660151	6527842	10715429	11060025	10665693	10942796	10499225	10332934	9491596	9373646	9398394	9286825	8940017	8673041	8847666	8835781	13305263	13237264	13376313	13506933	13126821	13282441	12885994	12808898	15733505	1999189	15677274	8465299	1739155	14747499	14731369	14738848	14505942	1864824	1852429	1904331	11808367	11830517	11842704	11848270	13160184	1189597	1161039	6710483	13367873	12435756	12491531	12493171	16493083
CPD0-1252	5350224	5237024	5200152	5014135	4651213	4564769	4574619	4583446	5385539	5388638	5297811	5196599	4725126	4803896	4806892	4873681	4506932	4467252	4464363	4469251	4477304	4374253	4453154	4335719	5537080	5574957	5530468	5523336	3954395	3824415	3975400	3945011	4525488	4542993	4524660	4462897	3803089	3831948	3766972	3769734	2895743	2906570	2878764	2870438	4365584	4482978	4634522	4633872	4130345
CPD0-1815	1465494	1455118	1425693	265165	140099	151981	1328784	148045	1345731	1341477	1315366	1318135	1289442	1332316	1355599	1355067	81976	163767	88630	166034	83223	431885	76940	73247	533043	547185	534311	523867	260076	252969	249584	262696	320696	317804	325823	311618	490357	496510	483673	497414	220109	213679	224895	217962	302059	306639	307760	414010	273001
CPD-13086	277388	278931	262461	250958	199080	192023	193257	1	205947	203658	201889	196299	180599	189795	193552	183728	173544	175519	1	178510	1	1	1	1	1	1	1	1	1	1	1	1	1	1	1	1	204692	210146	200088	195836	1	1	1	1	104065	108583	121945	116398	1
CPD-13610	1	1	1	1	1930359	1969413	1959062	1965332	772854	782483	758300	751135	2643901	2699821	2687452	2697869	4782194	4820714	4804472	4857232	19007282	18555292	18226950	18352056	8451687	8170835	8163472	8214466	1180291	1200125	1179562	1231984	1661390	1745881	1740210	1748383	4085361	4132636	4115999	4089120	1	1	1	1	349501	1	343781	339150	1
CPD1F-138	1558784	1	1545694	1485788	1023439	1	1	1	994216	996292	968461	974623	1392383	1396996	1422282	1446158	248540	1	1	258413	682791	660560	653285	654700	817299	807766	808807	791554	934801	944891	926815	959237	764905	765512	768369	756046	1	1	1	1	1	1	1	1	1	1	1	1	955372
CPD-10571	532114	516432	506819	506363	375755	1760255	1749600	1787580	438964	434732	431517	414715	2404751	402403	2453324	2473427	938349	929818	934665	927279	154357	153457	145775	1168389	1422296	1	1411472	1385629	1819806	1794961	1818077	1830291	1	1338746	1	1	179014	175151	177633	169895	563885	564889	544854	553507	255233	263262	269404	260846	1693644
CPD4KF-8	1368260	1351588	1354770	1304899	903415	891399	881566	898632	873940	875556	845692	862872	1219102	1226617	1242993	1264991	540843	527525	515801	526207	598516	582369	577915	577926	722533	711249	710591	699336	828952	825953	815566	842413	674097	674214	675975	666322	420029	413250	403171	405400	285796	280007	269344	277545	717825	707812	715353	718286	840068
CPD-10356	1367555	1350960	1354130	1303658	903158	890983	881566	898382	873320	874352	845028	862449	1218492	1225966	1242349	1264355	540843	527525	515801	526207	597469	581499	576612	576595	722533	711249	710591	699336	828952	825953	815566	842413	674097	674214	675975	666322	420029	413511	402884	405400	285534	278889	269049	276236	684107	682402	684373	685707	840068
CPD-7092	1368260	1351588	1354770	1304899	903415	891399	881566	898632	873940	875556	845692	862872	1219102	1226617	1242993	1264991	1	1	1	1	598516	582369	577915	577926	722533	711249	710591	699336	828952	825953	815566	842413	674097	674214	675975	666322	420029	413250	403171	405400	285796	280007	269344	277545	717825	707812	715353	718286	840068
CPD-13540	1367555	1350960	1354130	1303658	903158	890983	881566	898382	873320	874352	845028	862449	1218492	1225966	1242349	1264355	1	1	1	1	597469	581499	576612	576595	722533	711249	710591	699336	828952	825953	815566	842413	674097	674214	675975	666322	420029	413511	402884	405400	285534	278889	269049	276236	684107	682402	684373	685707	840068
CPD-13544	1558784	166290	1545694	1485788	1023439	151856	149763	157627	994216	996292	968461	974623	1392383	1396996	1422282	1446158	248540	1	1	258413	682791	660560	653285	654700	817299	807766	808807	791554	934801	944891	926815	959237	764905	765512	768369	756046	407617	392013	425939	393326	98386	222582	94631	105029	403089	392761	398971	390202	955372
CPD-18262	274349	1	1	1	1	1	1	1	1	1	1	1	1	1	1	1	235861	1	226700	232967	1	1	1	1	1	1	1	1	1	1	1	1	1	1	1	1	1	1	1	1	1	152017	146218	129529	300208	1	1	703961	1
PHYTANATE	561224	547216	559382	538157	1059729	1076127	315537	1081023	506744	503983	487527	527247	1622116	549685	1641162	531810	650941	659122	683282	651341	3173535	3143070	3099431	3050297	696987	708367	692823	661929	550545	550144	549421	569363	477099	447971	481317	460606	5719676	5641343	5702540	5641337	426759	400587	1986742	407730	4247300	4311377	4419361	4339793	320368
ARACHIDIC_ACID	561224	547216	559382	538157	1059729	1076127	315537	1081023	506744	503983	487527	527247	1622116	549685	1641162	531810	650941	659122	683282	651341	3173535	3143070	3099431	3050297	696987	708367	692823	661929	550545	550144	549421	569363	477099	447971	481317	460606	5719676	5641343	5702540	5641337	426759	400587	1986742	407730	4247300	4311377	4419361	4339793	320368
CPD-10693	651133	2380332	2412727	2326018	1207581	1227936	1205382	1237260	593833	1840881	577032	1808125	1862665	1851595	1884870	1919880	120021	135382	141918	134720	3675396	3649983	3598314	3530472	801727	821360	795958	764738	629698	781478	628864	651872	543217	511828	546057	524803	6700125	6597961	6685164	6600731	2340347	2345411	2287219	2279390	4951659	5026195	5150437	5050375	1169972
CPD-15799	2382514	2376342	2347759	2240503	2300055	2261069	2255664	2245924	1738611	1730647	1692339	1701124	2404130	2480367	2451834	2450335	699197	723412	709346	717302	1700201	1638563	1602336	1631243	2389014	2328495	2297115	2324280	1310420	1325553	1326645	1355857	2239602	2409948	2389482	2362871	1	1	1	1	2721374	2743022	2741493	2754204	1	1	1	1	1556492
CPD-13494	1	2530676	1	1	2422942	2386482	2390968	2364712	1844910	1835166	1786732	1798129	2557100	2631845	2599388	2596822	1	1	1	1	186537	176626	155603	168344	211634	205380	206705	189607	1379910	255329	251089	263717	2353294	2547446	2526315	2504475	536880	518628	545204	542241	1	1	1	1	2088774	2126728	2188988	2227307	1648092
CPD-7710	312709	300065	299651	291037	194386	111292	102098	108039	1	165987	1	1	167440	179049	99865	162261	1	1	1	1	243705	236725	228250	229006	1	1	1	1	1	1	1	1	1	1	1	1	522557	1101324	509772	1091411	213783	199233	207465	211054	448429	443160	452593	363259	1
3-HYDROXY-N-METHYL-S-COCLAURINE	2382514	2376342	2347759	2240503	2300055	2261069	2255664	2245924	1738611	1730647	1692339	1701124	2404130	2480367	2451834	2450335	699197	723412	709346	717302	1700201	1638563	1602336	1631243	2389014	2328495	2297115	2324280	1310420	1325553	1326645	1355857	2239602	2409948	2389482	2362871	346789	314391	331751	314958	2721374	2743022	2741493	2754204	193225	179100	191218	112468	1556492
CPD-13541	322798	213397	290778	177902	265790	267476	271684	271100	315992	309129	311160	288029	1	1	1	1	1	1	1	1	146425	164841	156345	145594	1	1	1	1	1	1	1	1	1	1	1	1	892731	912084	910202	907782	382177	396608	374099	384306	636686	620875	616206	611862	1
CPD-12237	346622	341316	346997	337633	262853	254938	268498	267733	159128	152933	151077	149745	150169	143299	147354	157269	1	1	1	1	257711	251388	244436	243243	1	1	1	1	1	1	1	1	1	1	1	1	255865	438499	1140878	1141552	425370	433551	412737	433166	775402	779068	764623	919057	1
CPD1F-134	1	1	1	1	1	1	1	1	1	1	1	1	1	1	1	1	1	1	1	1	1	1	1	1	1	1	1	1	1	1	1	1	1	1	1	1	412377	1	201895	169845	1	1	1	1	141364	217414	194105	142453	1
CPD-12354	1	1	1	1	1	1	1	1	1	1	1	1	1	1	1	1	1	1	1	1	1	1	1	1	1	1	1	1	1	1	1	1	1	1	1	1	988876	852867	873352	871331	1	1	1	1	1	1	1	1	1
CPD1F-140	1	1	1	1	1	1	1	1	1	1	1	1	1	1	1	1	1	1	1	1	1	1	1	1	1	1	1	1	1	1	1	1	1	1	1	1	988876	852867	873352	871331	1	1	1	1	1	1	1	1	1
CPD1F-137	1	1	1	1	1	1	1	1	1	1	1	1	1	1	1	1	1	1	1	1	1	1	1	1	1	1	1	1	1	1	1	1	1	1	1	1	988876	852867	873352	871331	1	1	1	1	1	1	1	1	1
CPD-482	1	1	1	1	1	1	1	1	1	1	1	1	1	1	1	1	1	1	1	1	1	1	1	1	1	1	1	1	1	1	1	1	1	1	1	1	988876	852867	873352	871331	1	1	1	1	1	1	1	1	1
CPD-14815	183962	180353	175974	171401	136221	127274	127506	127862	108385	113312	104385	105297	1	1	1	1	1	1	1	1	124211	132355	131224	122743	1	1	1	1	1	1	1	1	1	1	1	1	996144	405120	960484	992298	180454	174947	159866	173342	972033	727279	726783	134260	1
PHYTOSPINGOSINE	413603	400526	391948	392093	1	1	1	1	560184	554759	552256	553428	560630	548526	558747	574343	744728	741310	1	1	1768698	1733402	1686384	1698176	1783175	1728965	1776873	1754231	865695	874304	871553	878390	1085605	1116610	1140286	1126894	537225	530169	516332	517543	285249	280366	258434	261433	955714	933927	965785	957341	360925
CPD-20261	502076	462629	456053	455194	422353	443455	422347	418893	326182	325637	319971	310647	376759	365031	383522	370769	428217	423028	423502	433233	385994	396703	376228	361326	414927	409124	409766	422088	418947	418031	416097	419157	373762	371363	378321	391799	355579	364770	349126	347845	467671	468830	468106	463656	311965	279907	1	1	540623
CPD-20262	502076	462629	456053	455194	422353	443455	422347	418893	326182	325637	319971	310647	376759	365031	383522	370769	428217	423028	423502	433233	385994	396703	376228	361326	414927	409124	409766	422088	418947	418031	416097	419157	373762	371363	378321	391799	355579	364770	349126	347845	467671	468830	468106	463656	311965	279907	1	1	540623
AICAR	502076	462629	456053	455194	422353	443455	422347	418893	326182	325637	319971	310647	376759	365031	383522	370769	428544	423028	423502	433233	385994	396703	376228	361326	414927	409124	409766	422088	418947	418031	416097	419157	373762	371363	378321	391799	355579	364770	349126	347845	467671	468830	468106	463656	311965	279907	1	1	540623
CPD-16579	1	1	1	1	1	1	1	1	326182	1	319971	1	376759	365031	383522	370769	428544	423028	423502	433233	385994	396703	376228	361326	414927	409124	409766	422088	418947	418031	416097	419157	373762	371363	378321	391799	355579	364770	349126	347845	467671	468830	468106	463656	311965	279907	1	1	540623
CPD-16870	1	1	1	1	1	1	1	1	1	1	1	1	1	1	1	1	1	1	1	1	1	1	1	1	1	1	1	1	1	1	1	1	1	1	1	1	1	1	1	114806	1	1	1	1	1	1	1	1	108128
CPD-440	1	1	1	1	1	1	1	1	1	1	1	1	1	1	1	1	1	1	1	1	1	1	1	1	1	1	1	1	1	1	1	1	1	1	1	1	563170	569309	1	563899	1	1	1	1	1	1	1	1	1
CPD-16676	497312	497831	494329	465865	1	1	1	1	1	1	1	1	1	1	1	1	1	1	1	1	1	1	1	1	1	1	1	1	1	1	1	1	1	1	1	1	491306	478764	483660	466213	1	1	1	1	1	1	1	1	1
CPDQT-98	984511	984455	1	1	1	1	1	1	1	1	1	1	1	1	1	1	1	1	194096	1	1	1	1	1	118466	115939	125473	118138	1	303044	301771	1	137237	155940	158645	147083	452760	453185	432235	430850	1	1	1	1	302957	279470	285227	271658	1
COLUMBAMINE	1	1	1	1	1	1	1	1	1	1	1	1	1	1	1	1	1	1	1	1	1	1	1	1	1	1	1	1	1	1	1	1	1	1	1	1	96679	96630	95850	97924	1	1	1	1	1	1	1	1	1
CPD-7846	1	1	1	1	1	1	1	1	1	1	1	1	1	1	1	1	1	1	1	1	1	1	1	1	1	1	1	1	1	1	1	1	1	1	1	1	96679	96630	95850	97924	1	1	1	1	1	1	1	1	1
CPD-8934	1	1	1	1	1	1	1	1	1	1	1	1	1	1	1	1	1	1	1	1	1	1	1	1	1	1	1	1	1	1	1	1	1	1	1	1	96679	96630	95850	97924	1	1	1	1	1	1	1	1	1
CPD-11641	672774	152837	163820	588946	796541	833491	95401	111340	110968	107487	106809	108818	656034	646997	92199	88053	367333	374581	367061	376717	313714	329660	296578	295940	451883	456572	82928	83913	103160	100715	436888	111931	77374	448458	77876	79305	1353703	1362339	1348656	1314450	1162626	1168631	1118942	1125401	1918988	1757016	1759353	1772904	1937601
CPD-3622	273731	257996	272405	250994	1	1	1	1	152153	152688	1	1	1	1	1	1	1	1	1	1	1	1	1	1	1	1	1	1	1	1	1	1	1	1	1	1	366217	976935	1201235	1246037	1	1	1	1	1	1	1	1	1
574-TRIHYDROXY-3-METHOXYFLAVONE	273731	257996	272405	250994	1	1	1	1	152153	152688	1	1	1	1	1	1	1	1	1	1	1	1	1	1	1	1	1	1	1	1	1	1	1	1	1	1	366217	976935	1201235	1246037	1	1	1	1	1	1	1	1	1
CPD-7252	273731	257996	272405	250994	1	1	1	1	152153	152688	1	1	1	1	1	1	1	1	1	1	1	1	1	1	1	1	1	1	1	1	1	1	1	1	1	1	366217	976935	1201235	1246037	1	1	1	1	1	1	1	1	1
CMP	1	257996	1	1	1	1	1	1	1	1	1	1	1	1	1	1	1	1	1	1	1	1	1	1	1	1	1	1	1	1	1	1	1	1	1	1	365220	1	1	1	1	1	1	1	1	1	1	1	1
CPD-3710	1	257996	1	1	1	1	1	1	1	1	1	1	1	1	1	1	1	1	1	1	1	1	1	1	1	1	1	1	1	1	1	1	1	1	1	1	365220	1	1	1	1	1	1	1	1	1	1	1	1
CPD-3711	1	257996	1	1	1	1	1	1	1	1	1	1	1	1	1	1	1	1	1	1	1	1	1	1	1	1	1	1	1	1	1	1	1	1	1	1	365220	1	1	1	1	1	1	1	1	1	1	1	1
CMP-GROUP	1	263137	1	1	1	1	1	1	1	1	1	1	1	1	1	1	1	1	1	1	322955	323048	313581	313344	1	1	1	1	1	1	1	1	1	1	1	1	370624	1	1	1	1	1	1	1	1	1	1	1	1
CPD-8660	171167	147970	149409	145010	130345	261004	115046	256395	97041	129572	128901	125038	114551	109144	109131	110486	1	1	1	1	1	1	1	1	1	1	1	1	1	1	1	1	1	1	1	1	615324	607168	606606	601163	227110	236337	166181	227527	912491	891339	904303	912588	1
CPD-9848	623147	1	587709	561740	443717	439496	445151	448816	415951	410535	396199	389823	398056	410616	407139	411699	1	1	1	1	349944	364108	360112	347884	1	1	1	1	1	1	1	1	1	1	1	1	3829565	3875505	3819370	3760643	536101	1	1	533359	1	1266525	1	1270289	233071
CPD-14866	1	1	1	1	1	1	504613	1	432651	1	1	1	590917	1	1	1	1	1	1	1	1	1	1	1	1	1	1	1	1	1	1	1	1	1	1	1	1	1	1	1	1	1	1	1	1	1	1	1	108399
334578-HEXAHYDROXYFLAVONE	1	1	1	1	1	1	504613	1	432651	1	1	1	590917	1	1	1	1	1	1	1	1	1	1	1	1	1	1	1	1	1	1	1	1	1	1	1	1	1	1	1	1	1	1	1	1	1	1	1	108399
MYRICETIN	1	1	1	1	1	1	504613	1	432651	1	1	1	590917	1	1	1	1	1	1	1	1	1	1	1	1	1	1	1	1	1	1	1	1	1	1	1	1	1	1	1	1	1	1	1	1	1	1	1	108399
CPD-17645	165425	1	152342	1	1	1	1	1	1	1	1	1	1	1	1	1	1	1	1	1	1	1	1	1	1	1	1	1	1	1	1	1	1	1	1	1	691298	207364	363425	130312	1	1	1	1	577210	528617	539934	430880	1
CPD-6302	273731	257996	272405	250994	156713	145901	145444	153963	152153	152688	151207	143217	127530	139224	138405	135795	1	1	1	1	322955	323048	313581	313344	1	1	1	1	1	1	1	1	1	1	1	1	360360	382094	376212	374029	175813	184934	174381	182853	262071	269337	272980	269023	1
CPD-16550	522411	478612	497262	475954	422648	435781	433657	464500	374431	368933	360760	352354	502160	502011	510169	507811	414486	424317	431025	439013	1	1	1	1	1	1	1	1	1	1	1	1	1	1	1	1	1	1	1	1	604719	618249	574524	588590	1	1	1	1	91543
CPD-12394	484365	447666	459801	445455	416734	418818	422170	433626	358520	357383	355000	341745	449856	453409	461983	454953	1	1	1	1	268909	266626	262940	261855	1	1	1	1	1	1	1	1	1	1	1	1	838932	858242	867504	841249	410072	413346	416772	408909	632686	606991	617754	609060	275594
CPDQT-410	1	1	1	1	1	1	1	1	1	1	1	1	1	1	1	1	1	1	1	1	1	1	1	1	1	1	1	1	1	1	1	1	1	1	1	1	280171	274845	278425	278996	1	1	1	1	245542	1	1	1	1
5-METHYLTHIOADENOSINE	2404032	2311374	2267032	2185849	2054673	2028983	2035404	2027996	1440757	1427558	1401395	1403323	1791278	1818279	1850556	1865636	4450678	4454137	4416180	4441939	3835969	3797750	3786399	3758729	5819889	5828588	5785177	5768272	5843364	5863049	5864389	5863002	5938352	6018173	6039280	6028803	483235	474756	485253	487798	1155969	1176576	1137513	1156403	904229	852789	868205	854790	2377154
CPD-7417	112584	104797	103006	95048	234707	226111	236118	246061	267603	293253	259638	260246	126160	124362	120466	138605	404241	404531	407770	406119	1164417	1166000	1154998	1130195	2735250	2747707	2802859	2732330	871238	865604	872588	862680	2568192	2603504	2600315	2667393	104292	111405	109106	114839	411893	369336	413025	378765	132005	100467	105948	102523	515096
CPD-457	112584	104797	103006	95048	234707	226111	236118	246061	267603	293253	259638	260246	126160	124362	120466	138605	404241	404531	407770	406119	1164417	1166000	1154998	1130195	2735250	2747707	2802859	2732330	871238	865604	872588	862680	2568192	2603504	2600315	2667393	104292	111405	109106	114839	411893	369336	413025	378765	132005	100467	105948	102523	515096
CPD-459	112584	104797	103006	95048	234707	226111	236118	246061	267603	293253	259638	260246	126160	124362	120466	138605	404241	404531	407770	406119	1164417	1166000	1154998	1130195	2735250	2747707	2802859	2732330	871238	865604	872588	862680	2568192	2603504	2600315	2667393	104292	111405	109106	114839	411893	369336	413025	378765	132005	100467	105948	102523	515096
3-KETOLACTOSE	1	1	1	1	1	1	1	1	1	1	1	1	1	1	1	1	119340	1	1	1	1	1	1	1	1	1	1	1	1	1	1	1	1	1	1	1	1	1	1	1	1	1	1	1	1	1	1	1	1
CPD-4885	266597	246414	237637	229669	218920	217385	221703	216841	215789	219908	205003	196648	215850	227240	226222	232997	273163	260520	266043	271606	227461	223676	225129	222235	316286	297351	299501	299477	285665	276604	285458	286332	240352	233606	241475	248754	153898	169223	157376	151742	214543	215298	202524	220069	1	1	1	1	211186
S-CHEILANTHIFOLINE	1	1	1	1	1	1	1	1	1	1	1	1	1	1	1	1	1	1	1	1	1	1	1	1	1	1	1	1	1	1	1	1	1	1	1	1	497781	515859	517378	497636	221603	216537	216700	218483	426569	413300	411312	396323	138187
CPD-16783	1	1	1	1	1	1	1	1	1	1	1	1	1	1	1	1	1	1	1	1	1	1	1	1	1	1	1	1	1	1	1	1	1	1	1	1	497781	515859	517378	497636	221603	216537	216700	218483	426569	413300	411312	396323	138187
CPD-12581	313748	5082580	295910	4812221	141659	144320	144708	140253	119473	132921	122154	121274	115251	110393	123094	129123	1	1	1	1	205695	192731	185811	170958	1	1	1	1	1	1	1	1	1	1	1	1	15572117	571438	15568605	15476072	293181	303252	295929	305730	449582	445883	480602	467184	1492040
CPD-14751	6334539	6050786	5971419	5735101	335417	328036	348781	340308	2435848	2401985	2336903	2318618	461898	488343	458257	468206	461756	458492	463477	1	3060780	3061837	2983389	2937692	554073	531369	513165	533740	1	1	1	1	450850	468888	482677	462907	17389628	17235970	17365088	17198724	6143893	6145930	6030632	6130498	11451947	11234671	11263864	11270725	311879
CPD-11232	200282	126324	126345	1	1	1	1	1	1	1	1	1	1	1	1	1	1	1	1	1	1	1	1	1	1	1	1	1	1	1	1	1	1	1	1	1	543357	720204	762309	455069	1	135567	128529	125414	334715	287017	288253	271751	1
CPD-11234	200282	126324	126345	1	1	1	1	1	1	1	1	1	1	1	1	1	1	1	1	1	1	1	1	1	1	1	1	1	1	1	1	1	1	1	1	1	543357	720204	762309	455069	1	135567	128529	125414	334715	287017	288253	271751	1
CPD-11259	200282	126324	126345	1	1	1	1	1	1	1	1	1	1	1	1	1	1	1	1	1	1	1	1	1	1	1	1	1	1	1	1	1	1	1	1	1	543357	720204	762309	455069	1	135567	128529	125414	334715	287017	288253	271751	1
CPD-4242	2310517	2195408	712768	1524406	891154	899764	870958	888159	227544	423140	232005	223164	426007	647100	661893	448020	79797	1	84751	89516	389183	598189	357259	564082	1	1	1	1	1	1	1	1	1	1	1	1	883427	924896	3027896	1483889	1544484	1525666	1964905	2045049	1	1141526	1164789	1138374	1
CPD-8706	1	229814	1	1	1	1	1	1	283327	287453	286881	283153	1	1	1	1	2013735	2099931	2089388	2050219	328303	320600	309518	326728	1	1	1	1	1	1	215190	215312	1	1	1	1	353378	365745	362100	352645	1	1	1	1	414119	421007	400711	407164	1
CPD-8715	1	229814	1	1	1	1	1	1	283327	287453	286881	283153	1	1	1	1	2013735	2099931	2089388	2050219	328303	320600	309518	326728	1	1	1	1	1	1	215190	215312	1	1	1	1	353378	365745	362100	352645	1	1	1	1	414119	421007	400711	407164	1
CPD-8710	1	229814	1	1	1	1	1	1	283327	287453	286881	283153	1	1	1	1	2013735	2099931	2089388	2050219	328303	320600	309518	326728	1	1	1	1	1	1	215190	215312	1	1	1	1	353378	365745	362100	352645	1	1	1	1	414119	421007	400711	407164	1
TAXA-42011-DIEN-5A13A-DIOL	1	229814	1	1	1	1	1	1	283327	287453	286881	283153	1	1	1	1	2013735	2099931	2089388	2050219	328303	320600	309518	326728	1	1	1	1	1	1	215190	215312	1	1	1	1	353378	365745	362100	352645	1	1	1	1	414119	421007	400711	407164	1
CPD-8692	1	229814	1	1	1	1	1	1	283327	287453	286881	283153	1	1	1	1	2013735	2099931	2089388	2050219	328303	320600	309518	326728	1	1	1	1	1	1	215190	215312	1	1	1	1	353378	365745	362100	352645	1	1	1	1	414119	421007	400711	407164	1
CPD-20413	1	229814	1	1	1	1	1	1	283327	287453	286881	283153	1	1	1	1	2013735	2099931	2089388	2050219	328303	320600	309518	326728	1	1	1	1	1	1	215190	215312	1	1	1	1	353378	365745	362100	352645	1	1	1	1	414119	421007	400711	407164	1
CPD-16612	1	229814	1	1	1	1	1	1	283327	287453	286881	283153	1	1	1	1	2013735	2099931	2089388	2050219	328303	320600	309518	326728	1	1	1	1	1	1	215190	215312	1	1	1	1	353378	365745	362100	352645	1	1	1	1	414119	421007	400711	407164	1
CPD-16611	1	229814	1	1	1	1	1	1	283327	287453	286881	283153	1	1	1	1	2013735	2099931	2089388	2050219	328303	320600	309518	326728	1	1	1	1	1	1	215190	215312	1	1	1	1	353378	365745	362100	352645	1	1	1	1	414119	421007	400711	407164	1
CPD-8727	1	229814	1	1	1	1	1	1	283327	287453	286881	283153	1	1	1	1	2013735	2099931	2089388	2050219	328303	320600	309518	326728	1	1	1	1	1	1	215190	215312	1	1	1	1	353378	365745	362100	352645	1	1	1	1	414119	421007	400711	407164	1
CPD-12733	1	1	1	1	1	1	1	1	1	1	1	1	1	1	1	1	1	1	1	1	1	1	1	1	1	1	1	1	1	1	1	1	1	1	1	1	467869	476809	486693	450919	221603	216537	216700	218483	397651	367760	370172	368142	138187
CPD0-1251	451285	423609	427835	418847	453089	463755	442175	435205	170770	164974	155321	163767	556230	513664	520560	529795	227920	228099	235702	236159	217925	219532	205359	217307	339561	346742	331389	356919	201322	207081	202742	202196	294461	298133	291940	297167	128416	122408	125844	124232	113901	108222	1	1	240091	208004	211411	198544	124621
CPD-7661	102505	1	1	1	1	1	1	1	1	1	1	1	1	1	1	1	1	1	1	1	1	1	1	1	1	1	1	1	1	1	1	1	1	1	1	1	392984	373255	382009	366986	1	1	1	1	129217	132308	134478	139335	1
12-DEHYDRORETICULINIUM	652545	654716	647240	614741	579854	574193	587991	584699	848500	816927	812779	824295	1151707	1161026	1145661	1157451	1	1	1	1	1	1	1	1	419513	411861	406565	417269	1	1	1	1	388260	393316	407456	388860	947614	945244	950946	945430	614279	625486	627667	626942	1	1	1	1	472465
SALUTARIDINE	652545	654716	647240	614741	579854	574193	587991	584699	848500	816927	812779	824295	1151707	1161026	1145661	1157451	1	1	1	1	1	1	1	1	419513	411861	406565	417269	1	1	1	1	388260	393316	407456	388860	947614	945244	950946	945430	614279	625486	627667	626942	1	1	1	1	472465
CPD-9935	652545	654716	647240	614741	579854	574193	587991	584699	848500	816927	812779	824295	1151707	1161026	1145661	1157451	1	1	1	1	1	1	1	1	419513	411861	406565	417269	1	1	1	1	388260	393316	407456	388860	947614	945244	950946	945430	614279	625486	627667	626942	1	1	1	1	472465
CPD-8918	1	1	1	1	1	1	1	1	1	1	1	1	1	1	1	1	174263	177158	178652	178123	1	1	1	1	1	1	1	1	1	1	1	1	1	1	1	1	135980	137125	136715	137818	1	1	1	1	186484	192729	84533	182774	1
CPD-14649	181407	1	130103	166786	103104	97161	93044	105326	1	1	1	1	1	1	1	1	1	1	1	1	1	1	1	1	1	1	1	1	1	1	1	1	1	1	1	1	619619	326210	386719	456084	107579	1	1	1	1	465656	463986	430248	1
CPD-7968	350496	319549	315707	292539	1	1	138018	1	1	1	1	1	1	1	1	1	1	1	1	1	1	1	1	1	1	1	1	1	1	1	1	1	1	1	1	1	1384833	338203	535036	1350800	125341	124340	123000	124831	195505	200435	194026	193628	1
CPD-10258	1	1	1	1	1	1	1	1	1	1	1	1	1	1	1	1	1	1	1	1	1	1	1	1	1	1	1	1	1	1	1	1	1	1	1	1	91449	674109	91231	377144	1	1	1	1	1	446808	1	1	1
CPD-10244	1	1	1	1	1	1	1	1	1	1	1	1	173923	178445	183902	185160	1	1	1	1	1	1	1	1	1	1	1	1	1	1	1	1	1	1	1	1	1187490	1200090	237350	1179570	1	1	1	1	959143	876783	874266	874135	1
CPD-8668	490996	494019	463929	452759	380251	374855	401998	385306	339462	335800	334684	335272	577939	596214	571778	592404	239381	244045	240003	252530	610199	568964	563325	563602	542435	525775	513165	522298	194031	200125	203591	208968	450850	468888	482677	462907	1	1	1	1	676755	683868	687196	686132	476703	458710	448031	453126	345237
CPD-12236	435726	414233	426064	380734	184538	185176	269933	177352	152669	148398	141560	144594	121348	118266	118530	123929	1	1	1	1	266842	278163	273448	254622	1	1	1	1	1	1	1	1	1	1	1	1	2351637	2370753	2376403	2338061	1	355651	328846	1	803241	681226	679338	641734	1
CPD-15801	124150	1	1	1	380251	374855	401998	385306	339462	335800	334684	335272	577939	596214	571778	592404	239381	244045	240003	252530	610199	568964	563325	563602	542435	525775	513165	522298	194031	200125	203591	208968	450850	468888	482677	462907	1	1	290659	1	101456	108686	89088	105179	187726	185811	191471	163889	345237
CPD-8674	5257630	5153947	5120871	4936355	4586387	4533036	4545131	4520085	5306825	5308795	5213424	5157744	4656868	4733142	4736083	4812873	4444596	4412606	4402688	4414331	4420072	4316955	4402558	4333071	5466984	5491301	5452617	5438235	3909212	3808098	3927139	3931555	4462727	4486042	4504970	4445772	3757538	3814665	3721937	3731166	2872558	2894551	2856719	2847420	4312208	4420295	4568032	4576446	4081370
CPD-14948	5350224	5237024	5200152	5014135	4651213	4564769	4574619	4583446	5385539	5388638	5297811	5196599	4725126	4803896	4806892	4873681	4506932	4467252	4464363	4469251	4477304	4374253	4453154	4335719	5537080	5574957	5530468	5523336	3954395	3824415	3975400	3945011	4525488	4542993	4524660	4462897	3803089	3831948	3766972	3769734	2895743	2906570	2878764	2870438	4365584	4482978	4634522	4633872	4130345
CPD-14947	5350224	5237024	5200152	5014135	4651213	4564769	4574619	4583446	5385539	5388638	5297811	5196599	4725126	4803896	4806892	4873681	4506932	4467252	4464363	4469251	4477304	4374253	4453154	4335719	5537080	5574957	5530468	5523336	3954395	3824415	3975400	3945011	4525488	4542993	4524660	4462897	3803089	3831948	3766972	3769734	2895743	2906570	2878764	2870438	4365584	4482978	4634522	4633872	4130345
CPD-14946	5350224	5237024	5200152	5014135	4651213	4564769	4574619	4583446	5385539	5388638	5297811	5196599	4725126	4803896	4806892	4873681	4506932	4467252	4464363	4469251	4477304	4374253	4453154	4335719	5537080	5574957	5530468	5523336	3954395	3824415	3975400	3945011	4525488	4542993	4524660	4462897	3803089	3831948	3766972	3769734	2895743	2906570	2878764	2870438	4365584	4482978	4634522	4633872	4130345
CPD-15473	5350224	5237024	5200152	5014135	4651213	4564769	4574619	4583446	5385539	5388638	5297811	5196599	4725126	4803896	4806892	4873681	4506932	4467252	4464363	4469251	4477304	4374253	4453154	4335719	5537080	5574957	5530468	5523336	3954395	3824415	3975400	3945011	4525488	4542993	4524660	4462897	3803089	3831948	3766972	3769734	2895743	2906570	2878764	2870438	4365584	4482978	4634522	4633872	4130345
345-TRIHYDROXY-37-DIMETHOXYFLAVONE	5350224	5237024	5200152	5014135	4651213	4564769	4574619	4583446	5385539	5388638	5297811	5196599	4725126	4803896	4806892	4873681	4506932	4467252	4464363	4469251	4477304	4374253	4453154	4335719	5537080	5574957	5530468	5523336	3954395	3824415	3975400	3945011	4525488	4542993	4524660	4462897	3803089	3831948	3766972	3769734	2895743	2906570	2878764	2870438	4365584	4482978	4634522	4633872	4130345
S-RETICULINE	1	1	1	1	380251	374855	401998	385306	339462	335800	334684	335272	577939	596214	571778	592404	239381	244045	240003	252530	610199	568964	563325	563602	542435	525775	513165	522298	194031	200125	203591	208968	450850	468888	482677	462907	1	1	1	1	1	1	1	1	1	1	1	1	345237
R-RETICULINE	1	1	1	1	380251	374855	401998	385306	339462	335800	334684	335272	577939	596214	571778	592404	239381	244045	240003	252530	610199	568964	563325	563602	542435	525775	513165	522298	194031	200125	203591	208968	450850	468888	482677	462907	1	1	1	1	1	1	1	1	1	1	1	1	345237
SALUTARIDINOL	1	1	1	1	380251	374855	401998	385306	339462	335800	334684	335272	577939	596214	571778	592404	239381	244045	240003	252530	610199	568964	563325	563602	542435	525775	513165	522298	194031	200125	203591	208968	450850	468888	482677	462907	1	1	1	1	1	1	1	1	1	1	1	1	345237
CPD-12331	431925	1	1	1	334080	328511	347665	338333	1	1	1	1	456591	477199	452959	468206	1	1	1	1	610199	568964	563325	563602	542435	525775	513165	522298	1	1	1	1	450850	468888	482677	462907	1	1	700142	1	1	1	1	1	475248	456431	1	1	311879
CPD-13543	431925	1	1	1	334080	328511	347665	338333	1	1	1	1	456591	477199	452959	468206	1	1	1	1	610199	568964	563325	563602	542435	525775	513165	522298	1	1	1	1	450850	468888	482677	462907	1	1	700142	1	1	1	1	1	475248	456431	1	1	311879
CPD-7107	1	1	1	1	1	1	1	1	1	1	1	1	1	1	1	494818	1	1	1	1	657854	613549	599145	608834	583980	566609	553985	562446	1	1	1	1	483662	501557	517229	496579	1	1	1	1	1	1	1	1	1	1	1	1	317136
CPD-18103	1	1	1	1	1	1	1	1	1	1	1	1	1	1	1	494818	1	1	1	1	657854	613549	599145	608834	583980	566609	553985	562446	1	1	1	1	483662	501557	517229	496579	1	1	1	1	1	1	1	1	1	1	1	1	317136
CPD-13087	117851	112107	115993	104564	80816	75514	1	1	91585	79843	85772	80122	77040	81403	80530	80421	278957	278211	282704	285434	1	1	1	1	1	1	1	1	1	1	1	1	1	1	1	1	845080	665802	862251	583463	1	1	1	1	1	1	1	1	1
91018-TRIHYDROXYSTEARATE	187409	219771	213611	173110	79289	84437	1	85073	1	1	1	1	1	1	1	1	1	1	1	1	1	1	1	1	1	1	1	1	1	1	1	1	1	1	1	1	288343	292056	272725	288076	1	1	1	1	155846	152404	153584	145563	1
CPD0-1809	1827693	1708514	1683109	1696222	1645706	1618746	1579023	1550531	1120063	1122766	1054534	1053022	1588267	1643721	1586555	1604605	81976	164422	88630	167229	83223	502679	76940	73247	607848	625822	611821	602021	394922	389193	406155	411227	370304	356242	370170	356785	463583	462903	445378	466643	220109	213308	224895	217242	261851	266675	273207	269221	413679
CPD0-1808	1	1	1	1	1	1	1	1	1	1	1	1	1	1	1	1	357096	354411	347266	351322	1	1	1	1	1	1	1	1	1	1	1	1	1	1	1	1	84747	92086	85615	90764	1	1	1	1	1	1	1	1	1
CPD-6227	644960	166858	601992	550556	1	373332	372951	378445	1	1	1	1	1	1	1	494818	1	1	1	1	657854	613549	599145	608834	583980	566609	553985	562446	1	1	1	1	483662	501557	517229	496579	643139	586695	629243	550977	441355	152506	436470	453151	556009	551064	557040	570812	317136
CPD-8948	572225	536559	555386	518983	578452	567299	575873	403737	388865	395430	397357	490973	631264	644765	662023	646302	704389	698298	715831	713565	1	700765	691140	685799	1	1	1	1	1	1	623769	1	1	1	1	1	606113	612874	601967	604847	454791	460792	448868	446358	704733	736074	751671	740835	641542
1-O-GALLOYL-BETA-D-GLUCOSE	1	1	1	1	1	1	1	1	1	1	1	1	1	1	1	1	704389	698298	715831	713565	1	700765	691140	685799	1	1	1	1	1	1	623769	1	1	1	1	1	606113	612874	601967	604847	454791	460792	448868	446358	704733	736074	751671	740835	641542
CPD-16781	183459	166788	181925	127623	199223	201354	202522	204867	172001	168835	166809	168757	164417	167743	175974	178219	1	1	1	1	1	1	1	1	1	1	1	1	1	1	1	1	227773	237110	246228	245860	1	1	1	1	105631	109213	112456	107693	1	1	1	1	146209
CPD-14080	5975601	5736760	5729642	5533604	3612523	3647333	3595807	3662117	3944899	3944127	3829756	3819208	3030593	3028182	3065254	3043810	1	1	1	1	1	1	1	1	1	1	1	1	1	1	1	1	1	1	1	1	1	1	1	1	1	1	1	1	123668	122242	123447	120059	1
CPD-498	292900	1	396806	504362	480533	414300	381456	1	649125	1	373289	186955	576365	442184	415513	1	1	1	1	1	1	1	1	1	1	1544759	551589	1	1	1	1	1	1	1	1434724	1	179677	477592	459993	179153	1	1	1	136010	448655	392611	103449	370005	264851
CPD0-1689	1	1	1	1	1	1	1	1	1	1	1	1	1	1	1	1	1	1	1	1	1	1	1	1	1	1	1	1	1	1	1	1	1	1	1	1	1	1	1	1	1	1	1	1	488358	452696	452689	1	1
CPD-13655	710447	647970	662481	628743	1	1	1	1	1	1	1	1	1	1	1	1	1	1	1	1	426274	429910	403689	395220	1	1	1	1	1	1	1	1	1	1	1	1	2241996	1721075	1	2148142	1	1	1	1	1	1	1429987	1433315	1
10-HYDROXYDIHYDROSANGUINARINE	451285	423609	427835	418847	453089	463755	442175	435205	496952	486258	476951	478089	550969	513664	520560	529795	227920	228099	235702	236159	217925	219532	205359	217307	339561	346742	331389	356919	201322	207081	202742	202196	294461	298133	291940	297167	128416	122408	125844	124232	113901	108222	3224126	3218230	136625	124778	127994	125923	124621
TRANS-CINNAMOYL-BETA-D-GLUCOSE	3438330	3204221	3216333	3181036	3407709	3563169	3333965	3289818	3658638	3632584	3655119	3625174	3870647	3747783	3848060	3837125	1938318	1927564	1933425	1927057	1901736	1915551	1865346	1830540	2722588	2725028	2675674	2742652	1716702	1697468	1707842	1720205	2360285	2357617	2358417	2382653	1133064	1127700	1117860	1122396	965395	953913	946030	952424	1296874	1196378	1229679	1214994	1188214
DIHYDROSANGUINARINE	3926498	3656245	3672835	3620492	3873766	4044932	3799603	3743316	4171934	4145921	4149802	4119417	4419449	4308740	4386752	4376908	2186950	2170868	2175907	2180411	2146883	2159370	2100742	2062718	3087169	3091339	3036873	3109521	1928060	1918791	1925573	1934246	2678887	2673483	2681945	2697456	1274059	1269217	1255655	1256580	1081921	1065598	1059310	1063501	1459275	1346478	1381994	1365676	1335488
CPD-9195	451285	423609	427835	418847	453089	463755	442175	435205	496952	486258	476951	478089	550969	513664	520560	529795	227920	228099	235702	236159	217925	219532	205359	217307	339561	346742	331389	356919	201322	207081	202742	202196	294461	298133	291940	297167	128416	122408	125844	124232	113901	108222	1	1	136625	124778	127994	125923	124621
CPD-15217	349941	206420	445897	552924	525367	460335	434674	447213	724903	783532	450771	405209	697712	561199	534331	244135	1	1	1	1	1	1	1	1	1	1	1	1	1	1	1	1	1	1	1	1	1	1	1	1	1	1	1	182499	128955	120907	103449	1	298208
CPD-236	1180834	1124861	1126297	1085008	786047	789880	774086	784794	629822	614225	620150	617067	720731	721028	747241	732188	194842	202897	202185	189485	1	1	1126271	1	1	1	1	1	1	1	1	1	1	1	1	1	1	1	1	1	1210503	1	1186103	1216041	1	1	1	1	366829
CPD1F-139	1180834	1124861	1126297	1085008	786047	789880	774086	784794	629822	614225	620150	617067	720731	721028	747241	732188	194842	202897	202185	189485	1	1	1126271	1	1	1	1	1	1	1	1	1	1	1	1	1	1	1	1	1	1210503	1	1186103	1216041	1	1	1	1	366829
CPD-6224	1180834	1124861	1126297	1085008	786047	789880	774086	784794	629822	614225	620150	617067	720731	721028	747241	732188	194842	202897	202185	189485	1	1	1126271	1	1	1	1	1	1	1	1	1	1	1	1	1	1	1	1	1	1210503	1	1186103	1216041	1	1	1	1	366829
OCTADEC-9-ENE-118-DIOIC-ACID	3107126	3054012	3039577	2916166	188433	1759838	1749600	1787580	181400	1765066	1	183561	2404751	2430355	2453324	2473427	674033	912275	912571	939230	1	1	1176072	1168389	1422296	1415604	1411472	1385629	1819487	1794961	1817819	1830291	1362786	1338746	1	1323357	244187	1	1	238458	563885	564889	140172	553507	410686	393821	1458046	1432763	128308
CPD-6975	349941	206420	445897	552924	525367	460335	434674	447213	724903	783532	450771	405209	697712	561199	534331	244135	1	1	1	1	1	1	1	1	1	1	1	1	1	1	1	1	1	1	1	1	538878	203906	211519	223240	1	1	1	182499	128955	120907	103449	1	298208
CPD-725	1	1	1	1	1	1	1	1	1	1	1	1	1	1	1	1	1	1	1	1	1	1	1	1	1	1	1	1	1	1	1	1	1	1	1	1	168008	1	168500	132724	1	1	1	1	1	293090	252404	152740	1
CPD-7289	726574	676712	681806	651898	678965	705473	683104	665849	764386	756438	748921	737620	798790	764141	789115	790639	1	1	1	1	362609	368465	346926	349269	1	1	1	1	1	1	1	1	1	1	1	1	213102	219793	215771	207972	181666	177990	178818	170408	258433	242179	240067	238802	316621
CPD-14651	351199	325641	347347	315861	297888	306675	291759	305698	235865	234515	226268	233047	244754	248285	249895	236143	1	1	1	1	128754	129324	122994	268570	1	1	1	1	1	1	1	1	1	1	1	1	988876	852867	873352	871331	363928	354235	354010	361753	570951	460102	1135267	1136868	231315
CPD-901	226658	226882	224073	205589	174754	175939	170164	177186	149968	144198	143165	142209	144031	155007	164109	160117	192474	197254	196875	193833	176851	181379	178403	176374	197836	213129	206021	206581	204392	208981	205292	202013	174422	181426	179117	166623	131780	134206	130879	120555	190394	187868	170459	174083	1	80805	82852	86674	175111
NICOTINATE_NUCLEOTIDE	177892	242963	253476	232697	273056	273226	257058	254845	271697	218399	270354	260348	241712	262542	262498	258510	165654	158693	174801	98832	174462	128380	174307	166152	168864	132618	173303	135169	142385	143659	178620	173720	204149	216449	188222	188495	180332	167590	168449	178665	220895	181190	204820	219454	104125	1	1	79128	207837
CPD-602	899217	871049	871043	844975	927931	907957	903441	903153	859113	861119	835219	837966	786069	794020	779704	798896	1399420	1407158	1418321	1432907	975689	970311	945820	939571	1772604	1726254	1737491	1785644	1499982	1518983	1544064	1540313	1641411	1631451	1615847	1657085	1	1	1	1	1023717	1013474	990767	1033427	1	1	1	1	1207881
CAFFEOYLSHIKIMATE	1	1	1	1	1	1	1	1	1	1	1	1	1	1	1	1	1	1	1	1	1	1	1	101961	1	1	1	1	1	1	1	1	1	1	1	1	131626	124334	124976	115029	110631	108027	98504	105641	1	1	106902	1	1
CPD-16782	464035	444942	434756	419308	268950	264308	269568	274478	280104	270469	274308	267546	240715	248172	244396	249306	1	1	1	1	1	1	1	1	1	1	1	1	1	1	1	1	1	1	1	1	171556	173922	177925	170354	106818	102690	106508	105709	179084	191581	178101	173839	119437
PROTOPINE	1	1	1	1	1	1	1	1	1	1	1	1	1	1	1	471353	1	1	1	1	249070	244278	239882	251015	1	1	1	1	1	1	1	1	1	1	1	1	1678645	1701002	1690008	1682568	1596234	1604504	1590119	1608442	1	1	1	1	1
CPD-15006	1	441008	452440	1	238227	402718	380469	393507	1	301087	251677	247442	256722	278267	261028	264027	1	1	1	1	1	1	1	101961	1	1	1	1	1	1	1	1	1	1	1	1	131626	124334	124976	115029	110631	108027	98504	105641	1	1	106902	1	1
BERBERINE	1	1	1	1	1	1	1	1	1	1	1	1	1	1	1	1	1	1	1	1	1	1	1	1	1	1	1	1	1	1	1	1	1	1	1	1	1	718234	1	709909	1	1	1	1	1	1	1	1	1
CPD0-1591	485875	450752	445046	421332	1	1	1	1	1	1	1	1	1	1	1	1	1	1	1	1	1	1	1	1	1	1	1	1	1	1	1	1	1	1	1	1	1341891	1378411	1364421	1339171	1	435734	410254	428201	853701	775114	783626	764666	1
CPD-13098	111144	105356	97418	101783	1	1	1	1	99010	101963	95746	98314	90299	95677	91423	94814	130492	115503	121742	120621	151894	136740	136958	144573	1	1	1	1	1	1	1	1	1	1	1	1	109857	108300	107170	104398	1	1	1	1	1	1	1	1	1
CPD-9567	1	1	1	1	1	1	1	1	1	1	1	1	1	1	1	1	1	1	1	1	1	1	1	1	1	1	1	1	1	1	1	1	1	1	1	1	1	441057	1	440161	1	1	1	1	1	1	1	1	1
CPD-29	1	1	1	1	1	1	1	1	1	1	1	1	1	1	1	1	92687	1	1	1	105956	81779	100535	146449	152897	119750	133693	91617	104909	100147	133026	1	1	1	1	1	1	1	1	1	1	1	1	1	1	1	1	1	1
CPD-1086	572225	536559	555386	518983	578452	567299	575873	558555	518068	519005	509607	490973	631264	650976	667870	651831	1	1	1	1	1	1	1	1	1	1	1	1	1	1	1	1	1	1	1	1	1	1	1	1	1	1	1	1	1	1	1	1	1
DICOUMAROL	396495	529352	549213	350277	390995	568151	563839	569140	1	493155	512829	1	1	664029	1	1	1	1	1	1	1	1	1	1	1	1	1	1	1	1	1	1	1	1	1	1	1	1	1	1	1	1	1	1	1	1	1	1	1
CPD-548	444289	428769	430638	391253	494174	481208	479126	479254	487689	488019	470646	465435	645540	646788	650735	662578	337730	342375	335615	351834	359213	346990	336194	341894	612600	601268	604913	614258	288044	283209	291396	290301	532576	546990	543786	548908	1	182790	1	191215	241743	240525	236992	238808	195429	1	1	1	326264
VINORINE	2381948	1	2347759	1	193173	2261069	196879	205409	1746555	1739405	1692339	1701124	2404130	2480367	2451834	2450335	699197	723412	709346	717302	1700201	1638563	154583	1631243	2389014	2328495	2297115	2324280	1310420	1325553	1326645	1355857	2239602	2409948	2389482	2362871	2159368	2110519	667083	662105	2721374	323977	2741493	327967	1356742	1205889	1167143	1	1556492
SINAPOYL-S-MALATE	1	1	1	1	1	1	1	1	1	1	1	1	1	1	89219	1	1	1	1	1	1	1	1	1	1	1	1	1	1	1	1	1	1	1	1	1	1	1	1	1	1	1	1	1	1	1	1	1	1
CPD-19811	1	1	1	1	1	1	1	1	1	1	1	1	1	1	1	1	1	1	1	1	1	1	1	1	1	1	1	1	1	1	1	1	1	1	1	1	1581542	1349212	1592244	1571542	1	1	1	1	1	897150	1	1	1
GEISSOSCHIZINE	1	1	1	1	1	1	1	1	1	1	1	1	1	1	1	1	1	1	1	1	1	1	1	1	1	1	1	1	1	1	1	1	1	1	1	1	1	1	1	1	1	303858	316471	305184	1	1	1	1	1
CPD-11281	1	1	1	1	1	1	1	1	1	1	1	1	1	94414	1	84398	1	1	1	1	1	1	1	1	1	1	1	1	1	1	1	1	1	1	1	1	1	1	1	1	1	1	1	1	1	1	1	1	1
CPD-6645	1	1	1	1	1	1	1	1	1	1	1	1	1	1	1	1	1	1	1	1	1	1	1	1	1	1	1	1	1	1	1	1	1	1	1	1	1	1	1	1	1	1	1	1	1	1	1	1	1
CPD-6643	1	1	1	1	1	1	1	1	1	1	1	1	1	1	1	1	1	1	1	1	1	1	1	1	1	1	1	1	1	1	1	1	1	1	1	1	1	1	1	1	1	1	1	1	1	1	1	1	1
CPD-6642	1	1	1	1	1	1	1	1	1	1	1	1	1	1	1	1	1	1	1	1	1	1	1	1	1	1	1	1	1	1	1	1	1	1	1	1	1	1	1	1	1	1	1	1	1	1	1	1	1
CPD-13420	152794	151680	153951	147889	86946	93832	92571	96827	106445	111348	99378	107230	1	1	78847	77484	1	1	1	1	89337	89013	89656	78877	82984	80081	78957	1	100049	97260	101345	96183	86462	83249	94133	90106	1215224	1156419	1202047	1117970	312375	300685	310307	309685	580041	514189	505347	514764	302507
CPD-7859	325676	301508	314747	291542	261150	258732	255462	251867	258618	259357	250999	244115	254367	262979	266652	255669	328070	1	335637	1	315591	326885	312844	310202	390143	378217	377339	384646	383544	375969	379349	382799	1	1	1	330514	641944	631234	623523	607271	240829	242947	230774	235635	172757	149269	150602	150983	220602
TABERSONINE	325676	301508	314747	291542	261150	258732	255462	251867	258618	259357	250999	244115	254367	262979	266652	255669	328070	1	335637	1	315591	326885	312844	310202	390143	378217	377339	384646	383544	375969	379349	382799	1	1	1	330514	641944	631234	623523	607271	240829	242947	230774	235635	172757	149269	150602	150983	220602
R-CANADINE	205394	199208	194625	178429	1	1	139732	147252	1	166426	156702	1	1	1	1	1	1	1	356025	1	1	1	1	1	1	1	1	1	193140	1	198364	198398	1	1	1	1	1	1	1	1	1	1	1	1	1	1	1	1	1
16-HYDROXYTABERSONINE	1	1	1	1	1	1	1	1	1	1	1	1	1	1	1	1	1	1	1	1	1	1	1	1	1	1	1	1	104891	112720	115784	113201	1	1	1	1	1	1	1	1	1	1	1	1	1	1	1	1	1
CPD-7081	1	1	1	1	1	1	1	1	1	1	1	1	1	1	1	1	1	1	1	1	1	1	1	1	1	1	1	1	1	1	1	1	1	1	1	1	696587	690091	696593	686248	1	1	1	1	693748	686421	571513	684280	1
CPD0-1406	1	1	1	334047	209565	187044	192432	137296	1	1	1	1	1	1	1	1	1	1	1	1	154171	144808	155889	135099	1	1	1	1	1	1	1	1	1	1	1	1	1415878	1370614	1409275	1376397	242230	412587	371575	273387	698423	652089	656807	622703	1
CPD0-1403	321234	306090	306777	334047	209565	187044	192432	137296	362416	350268	353358	334720	346446	344895	347323	353277	1	1	1	1	154171	144808	155889	135099	1	1	1	1	1	1	1	1	1	1	1	1	1415878	1370614	1409275	1376397	242230	412587	371575	273387	698423	652089	656807	622703	1
S-ADENOSYLMETHIONINAMINE	127665	1	1	1	1	1	1	1	1	1	1	1	1	1	1	1	1	1	1	1	1	1	1	1	1	1	1	1	1	1	1	1	1	1	1	1	224282	218389	217985	212726	1	1	1	1	221760	203354	206210	206330	1
CPD-9936	336324	306724	331383	296855	266521	1	255462	1	1	1	1	1	1	1	1	1	333332	1	340863	1	320806	332134	1	1	407201	389169	387974	395495	389028	381278	395741	398691	1	1	1	335682	803575	572353	280087	573295	1	1	1	1	223302	182714	178466	172559	1
CPD-15800	325676	301508	325567	291542	261150	1	255462	1	1	1	1	1	1	1	1	1	328070	1	335637	1	315591	326885	1	1	390143	378217	377339	384646	383544	375969	379349	382799	1	1	1	330514	728666	695010	261179	599268	1	1	1	1	451305	389431	178607	381207	1
S-TETRAHYDROCOLUMBAMINE	325676	301508	325567	291542	261150	1	255462	1	1	1	1	1	1	1	1	1	328070	1	335637	1	315591	326885	1	1	390143	378217	377339	384646	383544	375969	379349	382799	1	1	1	330514	728666	695010	261179	599268	1	1	1	1	451305	389431	178607	381207	1
CPD-7838	1	1	1	1	1	1	1	1	1	1	1	1	1	1	1	1	301444	296358	299350	291619	1706723	1652905	1601133	1631471	490068	477140	468248	477091	1	1	1	1	1	1	1	1	237777	241293	245419	234731	1	1	1	1	164687	153312	155383	149393	1
DOCOSANOATE	1	1	1	1	1	1	1	1	1	1	1	1	1	1	1	1	1	1	1	1	606714	598119	581937	577702	1	1	1	1	1	1	1	1	1	1	1	1	1	1	1	1	1	1	1	1	1	1	1	1	1
KDO-8P	177892	242963	253476	232697	273056	273226	257058	203323	261468	218399	270354	260348	241712	262542	216950	228724	165654	125317	143409	98832	174462	128380	174307	166152	168864	132618	137869	135169	136423	138068	172232	98725	204149	159515	188222	188495	180332	167590	168449	178665	220895	164573	204820	192459	90334	1	1	1	207837
CPD-1777	1	1	1	1	1	1	1	1	1	1	1	1	1	1	1	1	1	1	1	1	1	1	1	1	1	1	1	1	1	1	1	1	1	1	1	1	1	1	1	1	101692	100651	101157	97062	1	1	1	1	1
CPD1F-96	1	1	1	1	1	1	1	1	1	1	1	1	1	1	1	1	1	1	1	1	1	1	1	1	1	1	1	1	1	1	1	1	1	1	1	1	1	1	1	1	1	266142	1	1	1	1	1	1	1
CPD-8907	1	1	1	1	1	1	1	1	1	1	1	1	1	1	1	1	1	1	1	1	1	1	1	1	1	1	1	1	1	1	1	1	1	1	1	1	1	1	1	1	1	266142	1	1	1	1	1	1	1
CPD-8908	1	1	1	1	1	1	1	1	1	1	1	1	1	1	1	1	1	1	1	1	1	1	1	1	1	1	1	1	1	1	1	1	1	1	1	1	1	1	1	1	1	266142	1	1	1	1	1	1	1
CPD-8911	1	1	1	1	1	1	1	1	1	1	1	1	1	1	1	1	1	1	1	1	1	1	1	1	1	1	1	1	1	1	1	1	1	1	1	1	1	1	1	1	1	266142	1	1	1	1	1	1	1
CPD-6201	1	1	1	1	1	1	1	1	1	1	1	1	1	1	1	1	1	1	1	1	1	1	1	1	1	1	1	1	1	1	1	1	1	1	1	1	1	1	1	1	1	266142	1	1	1	1	1	1	1
CPD0-1759	1	1	1	1	1	1	1	1	218659	214251	212930	212438	1	1	1	1	1	1	121737	1	1	1	1	1	1	1	1	1	1	1	1	1	1	1	1	1	1	1	1	1	1	1	1	1	1	1	429267	421130	1
CPD-16665	181407	1	130103	166786	1	1	1	1	1	1	1	1	1	1	1	1	1	1	1	1	1	1	1	1	1	1	1	1	1	1	1	1	1	1	1	1	279014	1	125305	1	107217	1	1	1	461631	493865	489959	452537	1
UBIQUINONE-2	287534	275603	271030	259560	1	1	1	1	1	1	1	1	1	1	1	1	1	1	1	1	1	161373	1	1	1	1	1	1	1	1	1	1	1	1	1	1	1009477	364354	423863	1006751	245600	237635	1	1	285576	374605	720895	259409	1
CPD-204	1	1	1	1	1	1	1	1	1	1	1	1	1	1	1	1	1	1	1	1	1	1	1	1	1	1	1	1	1	1	1	1	1	1	1	1	306245	300360	305276	302869	1	1	1	1	1	239659	1	1	1
CPD-15218	451285	423609	427835	418847	453089	463755	442175	435205	496952	486258	476951	478089	556230	513664	520560	529795	1	1	1	1	1	1	1	1	339561	346742	331389	356919	1	1	1	1	1	1	291940	1	303922	298114	302836	301448	1	1	1	1	1	1	1	1	1
CPD-82	1	1	1	1	1	1	1	1	1	1	1	1	1	1	1	1	1	1	1	1	1	1	1	1	1	1	1	1	1	1	1	1	1	1	1	1	1	274845	278425	278996	1	1	1	1	1	1	1	1	1
CPD-19789	1785062	1696069	1684826	1606626	418769	520270	525891	533658	429421	340432	412190	405461	375337	374609	385100	321791	1	1	1	1	531952	534591	510384	351569	1	1	1	1	1	1	1	1	1	1	1	1	6340981	2010404	6372971	6242398	642534	1	1422719	1470460	871497	952978	961945	3082579	1
CPD-7105	1785062	1696069	1684826	1606626	418769	520270	525891	533658	429421	340432	412190	405461	375337	374609	385100	321791	1	1	1	1	531952	534591	510384	351569	1	1	1	1	1	1	1	1	1	1	1	1	6340981	2010404	6372971	6242398	642534	1	1422719	1470460	871497	952978	961945	3082579	1
CORTISOL	1	1	1	1	1	1	1	1	1	1	1	1	1	1	1	1	1	1	1	1	1	1	1	1	1	1	1	1	1	1	1	1	1	1	1	1	1242513	1263779	1250425	1226149	1	1	1	1	825024	748809	766890	759319	1
CPD-9194	1	1	1	1	1	1	1	1	1	1	1	1	1	1	1	1	1	1	1	1	1	1	1	1	1	1	1	1	1	1	1	1	1	1	1	1	682308	1	667108	667586	1	1	1	1	750197	743949	751940	737549	1
CPD-7248	827908	791455	778724	740192	1	1	1	1	1	1	1	1	1	1	1	1	1	1	1	1	1	1	1	1	1	1	1	1	1	1	1	1	1	1	1	1	3923722	2783903	3957435	2749837	778234	757162	749364	761127	2253548	1676226	2139661	1674515	1
CPD-15798	318697	276150	290099	269500	1	1	1	1	1	1	1	1	1	1	1	1	1	1	1	1	134235	136589	131498	135758	1	1	1	1	1	1	1	1	1	1	1	1	3078131	3024808	3102891	3002694	151421	153338	260882	157434	1	541865	474386	1	1
CPD-15937	318697	276150	290099	269500	1	1	1	1	1	1	1	1	1	1	1	1	1	1	1	1	134235	136589	131498	135758	1	1	1	1	1	1	1	1	1	1	1	1	3078131	3024808	3102891	3002694	151421	153338	260882	157434	1	541865	474386	1	1
CPD-8924	318697	276150	290099	269500	1	1	1	1	1	1	1	1	1	1	1	1	1	1	1	1	134235	136589	131498	135758	1	1	1	1	1	1	1	1	1	1	1	1	3078131	3024808	3102891	3002694	151421	153338	260882	157434	1	541865	474386	1	1
CARBOXYPHENYLAMINO-DEOXYRIBULOSE-P	1	1	1	1	1	1	1	1	1	1	1	1	1	1	1	1	1	1	1	1	1	1	1	1	471363	473023	475219	480947	76482	1	1	1	387328	386818	404636	422690	1	1	1	1	1	1	1	1	1	1	1	1	1
CPD-15390	1	1	1	1	1	1	1	1	1	1	1	1	1	1	1	1	1	1	1	1	231742	228498	231945	227826	458716	455280	457646	462415	1	1	1	1	376049	376182	388140	389679	1	1	1	1	1	1	1	1	1	1	1	1	1
AMP-GROUP	1	1	1	1	1	1	1	1	1	1	1	1	1	1	1	1	1	1	1	1	231742	228498	231945	227826	458716	455280	457646	462415	1	1	1	1	376049	376182	388140	389679	1	1	1	1	1	1	1	1	1	1	1	1	1
AMP	1	1	1	1	1	1	1	1	1	1	1	1	1	1	1	1	1	1	1	1	231742	228498	231945	227826	458716	455280	457646	462415	1	1	1	1	376049	376182	388140	389679	1	1	1	1	1	1	1	1	1	1	1	1	1
CPD0-1139	1	1	1	1	1	1	1	1	1	1	1	1	1	1	1	1	1	1	1	1	231742	228498	231945	227826	458716	455280	457646	462415	1	1	1	1	376049	376182	388140	389679	1	1	1	1	1	1	1	1	1	1	1	1	1
CPD-3705	1	1	1	1	1	1	1	1	1	1	1	1	1	1	1	1	1	1	1	1	231742	228498	231945	227826	458716	455280	457646	462415	1	1	1	1	376049	376182	388140	389679	1	1	1	1	1	1	1	1	1	1	1	1	1
CPD-3706	1	1	1	1	1	1	1	1	1	1	1	1	1	1	1	1	1	1	1	1	231742	228498	231945	227826	458716	455280	457646	462415	1	1	1	1	376049	376182	388140	389679	1	1	1	1	1	1	1	1	1	1	1	1	1
DGMP	1	1	1	1	1	1	1	1	1	1	1	1	1	1	1	1	1	1	1	1	231742	228498	231945	227826	458716	455280	457646	462415	1	1	1	1	376049	376182	388140	389679	1	1	1	1	1	1	1	1	1	1	1	1	1
CPD-12546	1	1	1	1	1	1	1	1	1	1	1	1	1	1	1	1	1	1	1	1	231742	228498	231945	227826	458716	455280	457646	462415	1	1	1	1	376049	376182	388140	389679	1	1	1	1	1	1	1	1	1	1	1	1	1
CPD-14501	1	1	1	1	1	1	1	1	1	1	1	1	1	1	1	1	1	1	1	1	1	1	1	1	1	1	1	1	1	1	1	1	1	1	1	1	491306	478764	483660	466213	1	1	1	1	1	1	1	1	1
CPD-8942	1	159089	1	1	1	1	1	143068	1	156772	1	1	314774	104570	1	133234	1	1	1	1	1	1	1	1	1	1	249229	1	1	1	1	1	1	1	1	1	1	1	133341	1	1	178531	1	1	1	1	1	1	1
10-BETA-HYDROXYTAXA-42011-DIEN-5-ALPH	376968	372774	375005	356645	290247	290281	286686	272203	345242	338826	320484	325754	271063	292513	299418	285686	784382	776261	797796	787337	100315	99996	100790	96246	1	1	1	1	1	1	145059	1	1	1	1	1	107207	95410	101494	99127	187722	196502	183201	189413	85294	173046	83615	175736	1
CPD-12403	1	1	1	1	1	1	1	1	1	1	1	1	1	1	1	1	1	1	1	1	1	1	1	1	1	1	1	1	1	1	1	1	1	1	1	1	151064	131852	128546	123480	1	1	1	1	112732	106075	110300	110755	1
CPD-885	455011	341182	224466	314368	164609	145594	156086	156937	1	1	1	1	1	1	1	1	1	1	1	1	186210	203558	188879	163676	1	1	1	1	1	1	1	1	1	1	1	1	304445	480079	1048416	1390296	252469	254752	235082	260097	112804	788458	349094	760167	1
CPD-7108	1	1	224466	1	1	1	1	1	1	1	1	1	1	1	1	1	1	1	1	1	1	1	1	1	1	1	1	1	1	1	1	1	1	1	1	1	304445	480079	1048416	1390296	252469	254752	235082	260097	112804	788458	349094	760167	1
CPD-12332	356520	1	331530	1	1	1	1	1	1	1	1	1	1	1	1	1	1	1	1	1	124142	121388	129953	128459	1	1	1	1	1	1	1	1	1	1	1	1	1553849	1514639	1572229	1527283	180646	155608	157004	175500	996066	926609	924460	357537	1
CPD1F-120	1	1	1	1	1	1	1	1	1	1	1	1	1	1	1	1	1	1	1	1	1	1	1	1	1	1	1	1	1	1	1	1	1	1	1	1	275362	155941	262499	409628	1	1	1	1	237920	213141	203580	1	1
CPD-4603	1	1	1	1	1	1	1	1	1	1	1	1	1	1	1	1	1	1	1	1	1147522	1144736	1105602	1109371	1	1	1	1	1	1	1	1	1	1	1	1	1	1	1	1	1	1	1	1	1	1	1	1	1
CPD0-1402	6603390	6330142	6255623	5993729	3529223	3521111	3514156	3502497	2736828	2687550	2651887	2624967	3043860	3083706	3147212	3120963	1	1	1	1	3813227	3810395	3719571	3661422	1	1	1	1	1	1	1	1	1	1	1	1	17663064	17623888	17627656	17716158	6484041	6692097	6373254	6498000	11647055	11350024	11386172	11383227	1859982
CPD0-1404	6603390	6330142	6255623	5993729	3529223	3521111	3514156	3502497	2736828	2687550	2651887	2624967	3043860	3083706	3147212	3120963	1	1	1	1	3813227	3810395	3719571	3661422	1	1	1	1	1	1	1	1	1	1	1	1	17663064	17623888	17627656	17716158	6484041	6692097	6373254	6498000	11647055	11350024	11386172	11383227	1859982
CPD-638	191270	170677	185295	168503	1	1	1	1	1	1	1	1	1	1	1	1	1	1	1	1	1	1	1	1	1	1	1	1	1	1	1	1	1	1	1	1	116556	78857	108939	141140	172134	164818	160782	151381	111739	141388	135884	126645	1
CPD-12350	363242	345844	188680	334047	209565	138418	143019	137296	1	1	1	1	1	1	1	1	1	1	1	1	1	1	1	1	1	1	1	1	1	1	1	1	1	1	1	1	348313	352216	357143	1411982	307361	188322	272283	295773	739073	670029	668938	653966	1
CPD-10332	363242	345844	188680	334047	209565	138418	143019	137296	1	1	1	1	1	1	1	1	1	1	1	1	1	1	1	1	1	1	1	1	1	1	1	1	1	1	1	1	348313	352216	357143	1411982	307361	188322	272283	295773	739073	670029	668938	653966	1
CPD-8909	363242	345844	188680	334047	209565	138418	143019	137296	1	1	1	1	1	1	1	1	1	1	1	1	1	1	1	1	1	1	1	1	1	1	1	1	1	1	1	1	348313	352216	357143	1411982	307361	188322	272283	295773	739073	670029	668938	653966	1
CPD-8910	363242	345844	188680	334047	209565	138418	143019	137296	1	1	1	1	1	1	1	1	1	1	1	1	1	1	1	1	1	1	1	1	1	1	1	1	1	1	1	1	348313	352216	357143	1411982	307361	188322	272283	295773	739073	670029	668938	653966	1
CPD-477	363242	345844	188680	334047	209565	138418	143019	137296	1	1	1	1	1	1	1	1	1	1	1	1	1	1	1	1	1	1	1	1	1	1	1	1	1	1	1	1	348313	352216	357143	1411982	307361	188322	272283	295773	739073	670029	668938	653966	1
CPD-6202	363242	345844	188680	334047	209565	138418	143019	137296	1	1	1	1	1	1	1	1	1	1	1	1	1	1	1	1	1	1	1	1	1	1	1	1	1	1	1	1	348313	352216	357143	1411982	307361	188322	272283	295773	739073	670029	668938	653966	1
CPD-6974	1	1	1	1	1	1	1	1	1	1	1	1	1	1	1	1	1	1	1	1	1	1	1	1	1	1	1	1	1	1	1	1	1	1	1	1	116556	78857	108939	141140	1	1	1	1	111739	141388	135884	126645	1
CPD-12170	230794	217134	229742	206117	174491	1	1	1	189129	183951	181925	172640	1	167193	1	1	227062	226297	233326	235525	1	1	1	1	1	1	1	1	1	1	1	1	1	1	1	1	1	1	1	1	1	1	1	1	1	1	1	1	1
CPD0-1063	1	1	1	1	1	1	1	1	1	1	1	1	1	1	1	1	1	1	1	1	1	1	1	1	1	1	1	1	1	1	1	1	1	1	388140	389679	1	1	1	1	1	1	1	1	1	1	1	1	1
CPD-8659	720839	694199	693857	670328	866260	869833	837617	833662	873518	872634	848456	825493	1039553	1039364	1036519	1065134	1	1	1	314800	1	1	1	1	637521	636547	633200	636153	314499	1	1	1	494318	487301	508652	507226	514476	510870	507436	498629	446636	466692	446454	447643	763173	719822	718626	711345	739340
CPD-12351	1180834	1124861	1126297	1085008	786047	789880	774086	784794	629822	614225	620150	617067	720731	721028	747241	732188	194842	202897	202185	189485	376114	373806	1126271	366676	1	1	1	1	1	1	1	1	1	1	1	1	2236524	2220336	2241601	2258389	1210503	674809	1186103	1216041	1253137	1104541	1104225	1085269	366829
CPD-12592	186763	163086	168906	149245	139698	135241	134157	136783	1	1	1	1	1	1	1	1	222521	220722	229497	216724	318154	311043	316826	315855	1	1	1	1	311267	324307	326937	322026	1	1	1	1	389276	404216	153356	151005	141239	135237	154708	160565	286396	385311	269312	258242	1
CPD-7164	1	1	1	1	1	1	1	1	1	1	1	1	1	1	1	1	519235	520621	519296	524509	352716	343928	349253	349264	1	1	1	1	343369	357865	361956	357133	1	1	1	1	754494	740966	1	750924	203432	210989	1	1	2587587	2646335	2686922	2678420	1
CPD-12362	473429	169566	169151	322770	238736	241534	234294	233148	183431	185053	177959	180899	159226	167187	171662	170424	1	1	1	1	291457	282862	288544	268371	1	1	1	1	1	1	1	1	1	1	1	1	1481932	1429323	1475109	1548133	163923	169564	187944	165715	1042954	531354	1	532179	1
GIBBERELLIN	451285	423609	427835	418847	453089	463755	442175	435205	496952	486258	476951	478089	556230	513664	520560	529795	1	1	1	1	1	1	1	1	339561	346742	331389	356919	1	1	1	1	1	1	291940	1	1	1	1	1	1	1	1	1	1	1	1	1	1
CPD-6602	494138	465291	458233	458847	496152	501730	478467	475829	544283	530414	533247	527174	613375	567695	578530	581825	1	1	1	1	1	1	1	1	350530	357211	336770	384485	1	1	1	1	1	1	297215	1	1	1	1	1	1	1	1	1	1	1	1	1	1
CPD-9019	451285	423609	427835	418847	453089	463755	442175	435205	1	1	1	1	556230	513664	520560	529795	227920	228099	235702	236159	217925	219532	205359	217307	339561	346742	331389	356919	201322	207081	202742	202196	294461	298133	291940	297167	128416	122408	125844	124232	113901	108222	1	1	1	1	1	1	124621
CPD-12333	356520	1	331530	1	1	1	1	1	1	1	1	1	1	1	1	1	1	1	1	1	1	1	1	1	1	1	1	1	1	1	1	1	1	1	1	1	1553849	1514639	1572229	1527283	1	1	1	1	1	1	1	1	1
CPD-12353	356520	1	331530	1	1	1	1	1	1	1	1	1	1	1	1	1	1	1	1	1	1	1	1	1	1	1	1	1	1	1	1	1	1	1	1	1	1553849	1514639	1572229	1527283	1	1	1	1	1	1	1	1	1
CPD-695	356520	1	331530	1	1	1	1	1	1	1	1	1	1	1	1	1	1	1	1	1	1	1	1	1	1	1	1	1	1	1	1	1	1	1	1	1	1553849	1514639	1572229	1527283	1	1	1	1	1	1	1	1	1
CPD1F-97	356520	1	331530	1	1	1	1	1	1	1	1	1	1	1	1	1	1	1	1	1	1	1	1	1	1	1	1	1	1	1	1	1	1	1	1	1	1553849	1514639	1572229	1527283	1	1	1	1	1	1	1	1	1
CPD-475	356520	1	331530	1	1	1	1	1	1	1	1	1	1	1	1	1	1	1	1	1	1	1	1	1	1	1	1	1	1	1	1	1	1	1	1	1	1553849	1514639	1572229	1527283	1	1	1	1	1	1	1	1	1
CPD-6228	356520	1	331530	1	1	1	1	1	1	1	1	1	1	1	1	1	1	1	1	1	1	1	1	1	1	1	1	1	1	1	1	1	1	1	1	1	1553849	1514639	1572229	1527283	1	1	1	1	1	1	1	1	1
7-HYDROXY-2-OXINDOLE-3-ACETIC-ACID-GLUCO	5974048	5736831	5725269	157015	117133	110721	1	1	117282	3846824	107558	101384	3034857	140362	3075855	141644	1	1	1	1	1	1	1	1	1	1	1	1	1	1	1	1	1	1	1	1	1832736	1839391	1846898	1852687	1709604	1709042	1699457	1725282	1924039	1797316	1801243	1822017	1952826
CPD-1862	5974048	167784	5725269	157015	3572347	3613602	104940	99509	3840774	3846824	3772308	3746909	142573	3032458	142496	3054755	1	1	1	1	1	1	1	1	1	1	1	1	1	1	1	1	1	1	1	1	1832736	1839391	1846898	1852687	1709604	1709042	1699457	1725282	1924039	1797316	1801243	1822017	1952826
CPD-8898	239571	237436	233165	222690	671610	646011	655214	499045	721295	709888	661083	670903	672310	686959	711134	707003	1349510	1320179	1321964	1341696	1	168424	1	166304	139913	134258	137417	131301	1	185486	1	1	131657	125072	128144	130972	1	1	1	1	158101	158176	160574	148094	347018	346845	354867	1	220175
CPD-12594	239571	237436	911209	222690	671610	646011	655214	499045	720364	709251	661083	670359	671800	686959	711687	705974	1349510	1320179	1321964	1341696	104715	168424	104085	166016	139913	134258	137417	131301	101673	185486	101508	107400	131657	125072	128144	130972	190266	179129	188737	174150	158101	158483	161071	148094	370670	358844	362941	346844	220175
CPD-17444	5974048	5736831	5725269	5538634	3572347	3613602	3557052	3606412	3840774	3846824	3772308	3746909	3034857	3032458	3075855	3054755	1	1	1	1	1	1	1	1	1	1	1	1	1	1	1	1	1	1	1	1	1832736	1866858	1846898	1852687	1709604	1709042	1699457	1725282	1924039	1797316	1801243	1822017	1952826
CPD-9642	5974048	5736831	5725269	157015	1	1	1	1	1	3846824	1	1	3034857	1	3075855	1	1	1	1	1	1	1	1	1	1	1	1	1	1	1	1	1	1	1	1	1	1832736	1839391	1846898	1852687	1709604	1709042	1699457	1725282	1924039	1797316	1801243	1822017	1952826
CPD-17646	5414855	5173417	5095940	4984549	2854938	2734938	2810131	2814077	2149574	2101387	2067590	2060996	2356719	2388788	2424187	2403926	1	1	1	1	2671394	2681673	353789	2569170	1	1	1	1	1	1	1	1	1	1	1	1	15289314	15482344	15191434	15164627	5394348	3656623	5301195	5414549	10203674	10210190	10243236	10192778	1492611
PROSTAGLANDIN-H2	924348	966697	900245	871598	146761	656069	216899	206204	767261	756210	699182	714357	715011	732901	757586	751771	1	1	1	1	1	1	1	1	1	1	1	1	1	1	1	1	1	1	1	1	903965	1	901552	1	1	1	1	1	1	1	1	1	220175
5Z13E-15S-1115-DIHYDROXY-9-OXOPROS	924348	966697	900245	871598	146761	656069	216899	206204	767261	756210	699182	714357	715011	732901	757586	751771	752274	727681	739737	737698	105420	105155	104796	101710	1	1	1	1	100964	99743	101220	107400	1	1	1	1	903965	455415	901552	413966	1	1	1	1	384374	366230	380652	364268	220175
CPD-19897	924348	966697	900245	871598	572056	552004	506414	501182	619667	615755	581428	576894	513369	531065	544321	538443	1512852	1492147	1484429	1503973	105420	105861	172963	166304	139913	134258	137417	131301	187745	99743	190799	187117	131657	125072	128144	130972	307591	307217	901552	854980	129155	123049	125527	121141	950667	408682	958385	415165	220175
CPD-12191	1	1	1	1	1	1	1	1	1	1	1	1	1	1	1	1	1124293	1207644	1553117	1648878	1	1	1	1	1	1	1	1	1	1	1	1	1	1	1	1	177907	194118	199174	197510	1	1	1	1	1	1	1	1	1
CPD-19812	347125	274845	320969	216367	1	1	1	1	1	1	1	1	1	1	1	1	1	1	1	1	3604070	3694785	3528524	3504088	1	1	1	1	1	1	1	1	1	1	1	1	1	466367	463989	451470	2710245	1	2692407	1	321214	314306	310168	318908	1
CPD-14837	1088604	1032640	1035797	993957	624548	624247	624363	635080	656843	657455	652219	638844	529436	541333	542641	553276	1	1	1	1	1	1	1	1	1	1	1	1	1	1	1	1	1	1	1	1	349130	348925	353949	345155	268276	271473	272347	271208	360301	364574	354789	345202	309830
CPD-8928	1088604	1032640	1035797	993957	624548	624247	624363	635080	656843	657455	652219	638844	529436	541333	542641	553276	1	1	1	1	1	1	1	1	1	1	1	1	1	1	1	1	1	1	1	1	349130	348925	353949	345155	268276	271473	272347	271208	360301	364574	354789	345202	309830
CPD-12621	1	1	1	1	1	1	1	1	1	1	1	1	1	1	1	1	1	1	1	1	1	1	1	1	1	1	1	1	1	1	1	1	1	1	1	1	1	1	1	1	1	1	1	1	1	1	110300	1	1
STRICTOSIDINE-AGLYCONE	1	1	1	1	1	1	1	1	1	1	1	1	1	1	1	1	1	1	1	1	1	1	1	1	1	1	1	1	1	1	1	1	1	1	1	1	162220	149918	163122	151560	1	1	1	1	221426	1	1	1	1
12-DIHYDROVOMILENINE	306000	287988	279299	280285	1	1	1	1	1	1	1	1	1	1	1	1	1	1	1	1	1	1	1	1	1	1	1	1	1	1	1	1	1	1	1	1	126527	1139928	1156552	124524	240282	303858	316471	305184	585024	529551	494601	504222	1
CPD-6971	232574	320886	224466	316521	163229	147862	141023	170210	1	1	1	1	1	1	1	1	1	1	1	1	235260	228988	238931	203941	1	1	1	1	1	1	1	1	1	1	1	1	1170560	1110523	745044	1053733	252161	254559	235680	259623	715642	684114	667903	188279	1
CPD-6976	1	1	1	1	1	1	1	1	1	1	1	1	1	1	1	1	1	1	1	1	74620	74752	72985	1	277171	273222	277587	275021	1	1	1	1	241921	249708	251718	255724	1	1	1	1	1	1	1	1	1	1	1	1	1
CPD-14997	1	1	1	1	1	1	1	1	1	1	1	1	1	1	1	1	1	1	1	1	74620	74752	72985	1	277171	273222	277587	275021	1	1	1	1	241921	249708	251718	255724	1	1	1	1	1	1	1	1	1	1	1	1	1
CPD-15477	1	5736831	5129432	5538634	1	1	1	1	1	1	1	1	1	1	1	1	1	1	1	1	1	1	1	1	1	1	1	1	1	1	1	1	1	1	1	1	1	1	1	1	1	1	1	1	1	1	1	1	1
CPD-9532	1	5736831	5129432	5538634	1	1	1	1	1	1	1	1	1	1	1	1	1	1	1	1	1	1	1	1	1	1	1	1	1	1	1	1	1	1	1	1	1	1	1	1	1	1	1	1	1	1	1	1	1
CPD-9533	1	5736831	5129432	5538634	1	1	1	1	1	1	1	1	1	1	1	1	1	1	1	1	1	1	1	1	1	1	1	1	1	1	1	1	1	1	1	1	1	1	1	1	1	1	1	1	1	1	1	1	1
CPD-9592	1	1	1	1	1	1	1	1	1	1	1	1	1	1	1	1	1	1	1	1	249070	244278	239882	251015	1	1	1	1	1	1	1	1	1	1	1	1	1	1	691113	669417	1	181076	1	169331	579519	1	1	494613	255046
CPD0-1405	1	1	1	1	1	1	1	1	1	1	1	1	1	1	1	1	1	1	1	1	1	1	1	1	1	554771	1	1	1	1	1	1	1	510960	524652	1	363679	355994	359612	159864	1	376788	370490	1	373674	1	1	1	1
CPD-19891	1	1	1	1	1	1	1	1	1	1	1	1	1	1	1	1	1	1	1	1	1	1	1	1	1	1	1	1	104891	112720	115784	113201	1	1	1	1	849096	841147	844995	828306	1	1	1	1	518810	515970	531783	523736	1
CPD-12388	5974048	5736831	5725269	5538634	3572347	3613602	3557052	3606412	3840774	3846824	3772308	3746909	3034857	3032458	3075855	3054755	10518815	10691623	10552918	10849446	9743698	9790595	9649812	9639215	3169996	3161024	3086153	3217823	11692573	11484911	11412039	11462529	2733883	2742211	2741310	2768991	1261480	1250108	1846898	1246628	1079297	1062135	1052260	1049085	1433498	1321156	1357673	1822017	1312836
CPD-9789	211340	175576	187635	159173	1	1	1	1	109364	110212	105556	1	1	1	1	1	1	1	1	1	1	1	1	1	1	1	1	1	103201	131962	112003	115799	1	1	1	1	281616	246973	296033	269822	1	1	1	1	130614	125815	114085	1	1
CPD-19818	270891	233968	241342	1	1	1	1	1	1	1	1	1	1	1	1	1	1	1	1	1	1	1	1	1	1	1	1	1	1	1	1	1	1	1	1	1	1	1	1	1	1	1	1	1	1	1	1	1	1
CPD-9787	270891	233968	241342	1	1	1	1	1	1	1	1	1	1	1	1	1	1	1	1	1	1	1	1	1	1	1	1	1	1	1	1	1	1	1	1	1	1	1	1	1	1	1	1	1	1	1	1	1	1
CPD-4208	6308080	5967812	5837996	5829502	4375263	4503138	4263790	4263364	4607455	4526153	4436084	4453274	3860547	3803359	3838367	3858677	3550316	3533625	3559655	3649852	3621206	3694153	3533397	3502610	3955155	3970197	3995358	4077555	4987116	5064742	5057490	5003494	3746202	3719973	3753700	3849041	2571665	2603863	2588905	2572814	2766974	2783297	2738509	2765214	2668896	2609199	2643483	2665858	3002789
CPD-4442	6308080	5967812	5837996	5829502	4375263	4503138	4263790	4263364	4607455	4526153	4436084	4453274	3860547	3803359	3838367	3858677	3550316	3533625	3559655	3649852	3621206	3694153	3533397	3502610	3955155	3970197	3995358	4077555	4987116	5064742	5057490	5003494	3746202	3719973	3753700	3849041	2571665	2603863	2588905	2572814	2766974	2783297	2738509	2765214	2668896	2609199	2643483	2665858	3002789
PALMATINE	939199	870036	868366	861201	637835	652727	608314	614611	666078	658598	639035	637304	541609	538566	545867	550590	489002	493999	484537	501187	498399	508847	476155	475927	547024	554771	550084	561755	699358	709249	701372	698157	521261	510960	524652	536342	363377	355465	358400	355456	383605	376437	370490	377779	373382	365513	374261	362564	425734
CPD-14829	940527	871345	869630	862076	637835	652727	608314	614611	666078	658598	639035	637304	541609	538566	545867	550590	489002	493999	484537	501187	498399	508847	476155	475927	547024	554771	550084	561755	699358	709249	701372	698157	521261	510960	524652	536342	362474	355994	359315	356368	383605	376788	370490	378054	373674	367561	374261	362823	425734
CPD-8935	1	1	1	1	1	1	1	1	1	1	1	1	1	1	1	1	1	1	1	1	1	1	1	1	1	120527	1	1	1	1	1	1	1	134348	106094	1	553922	143276	148892	539251	1	148697	77147	1	317551	1129231	1131179	1154706	1
421-DEHYDROGEISSOSCHIZINE	389148	375729	361402	356816	305888	311400	305930	327671	197513	1	1	1	1	1	1	1	1	1	1	1	1	1	1	1	1	1	1	1	1	1	1	1	1	1	1	1	1186300	1190774	1193614	1194273	356613	345277	343451	353987	482962	647797	643013	404075	1
SANGUINARINE	3577750	3361818	3365555	3334264	3590594	3760112	3506125	3462438	3867800	3836964	3859900	3830111	4125574	3983431	4043562	4080038	2006830	1992860	2002596	1997365	1963703	1978097	1915390	1883542	2819466	2803813	2749383	2841880	1766109	1741906	1751873	1766092	2439422	2444079	2444095	2474585	1133064	1127700	1122965	1122396	965395	953913	946030	952424	1296874	1196378	1229679	1225509	1188214
CPD-12635	3577750	3361818	3365555	3334264	3590594	3760112	3506125	3462438	3867800	3836964	3859900	3830111	4125574	3983431	4043562	4080038	2006830	1992860	2002596	1997365	1963703	1978097	1915390	1883542	2819466	2803813	2749383	2841880	1766109	1741906	1751873	1766092	2439422	2444079	2444095	2474585	1133064	1127700	1122965	1122396	965395	953913	946030	952424	1296874	1196378	1229679	1225509	1188214
CAFFEOYLQUINATE	1	1	1	1	1	1	1	1	1	1	1	1	1	1	1	1	1	1	1	1	1	1	1	101961	1	1	1	1	1	1	1	1	1	1	1	1	131626	124334	124976	115029	110631	108027	98504	105641	1	1	106902	1	1
CPD-6562	13193981	12921355	12642536	12239701	12381819	12347806	12337186	12381426	10637334	10520352	10504956	10251197	11156599	11070483	11159646	11230909	12493040	12704123	12528532	12870304	11505958	11541065	11368726	11353693	12260263	12307869	12150840	12260864	13866685	13623907	13539758	13614380	12135200	12293232	12194016	12245710	21126808	20841042	21161400	21068924	19929670	19749472	19703458	19686160	23670406	22311156	22722868	23073986	25304388
CPD-14652	450931	430838	463075	408377	355022	355619	341844	358247	312751	309997	305835	314665	330247	347577	340550	323021	1	1	1	1	1	1	1	1	1	1	1	1	1	1	1	1	1	1	1	1	1222415	1278934	1254022	1245592	1210613	1205154	1195343	1232587	1355944	1245405	1252408	1273472	1405627
CPD-7119	1	1	1	1	1	1	1	1	1	1	1	1	1	1	1	1	1	1	1	1	1	1	1	1	1	1	1	1	1	1	1	1	1	1	1	1	1	1349750	1332662	1292629	1320198	1361465	1338178	1371355	1522763	1377073	1367868	1428350	1523649
CPD0-1763	5665405	5382174	5442212	5171714	4537372	4663212	4687105	4633939	4673567	4516198	4499475	4544804	4336775	4360171	4330074	4327250	3634515	3585649	3509950	3598150	5733024	10210399	10124301	3790677	3172232	2993508	2959681	2565841	2332793	2352122	2365304	2391162	3031871	3974188	4053183	4035903	5386835	5395288	5442028	5386169	4658124	4622588	4582249	4579534	4509615	3838926	3849626	3865064	2677955
CPD-12400	1683591	1635506	1608004	1547508	1570931	1550686	1554273	1563219	1329792	1321166	1305001	1270848	1389005	1394694	1378025	1389463	1532763	1563080	1543866	1579035	1423526	1413466	1391570	1389821	1504370	1517349	1498436	1510291	1715866	1681247	1663603	1682555	1494152	1501340	1511440	1513259	2749397	2709390	2733017	2723160	2583963	2570341	2542796	2555161	3133760	2972727	3000109	3037444	3338104
CPD-8656	1956806	1901481	1868101	1802926	1832363	1807097	1817145	1820520	1559243	1554863	1531929	1496427	1633158	1638108	1626453	1640591	1780756	1825669	1797022	1833073	1641856	1629573	1608813	1596710	1761834	1770281	1748560	1779448	2020345	2003689	1989576	1989841	1781262	1756347	1769887	1791627	3195235	3146680	3172047	3147721	2974921	2973006	2928174	2945837	3530591	3349414	3382629	3416185	3856007
CPD-11235	1	1	1	1	1	1	1	1	1	1	1	1	1	1	1	1	1	1	1	1	1	1	1	1	1	1	1	1	1	1	1	1	1	1	1	1	2125581	1	2147354	2118922	1	1	1	1	1	1	1	1	1
TETRAHYDROPALMATINE	1	1	1	1	1	1	1	1	1	1	1	1	1	1	1	1	1	1	1	1	1	1	1	1	1	1	1	1	1	1	1	1	1	1	1	1	282974	314324	313247	307778	1	1	1	1	134136	133669	136921	131534	1
VOMILENINE	1	1	234973	1	1	240942	231139	239633	1	1	1	1	1	1	1	1	1	1	1	1	1	1	1	1	1	1	1	1	1	1	1	1	1	1	1	1	501656	497642	517242	512473	210998	210379	210912	214656	435619	368353	360969	367816	1
CPD1F-95	431925	349909	351969	330739	334080	328511	347665	338333	1	1	1	1	456591	477199	452959	468206	1	1	1	1	610199	568964	563325	563602	542435	525775	513165	522298	1	1	1	1	450850	468888	482677	462907	2901110	2906075	700142	2773142	125341	124000	123000	124831	475248	456431	194026	1	311879
DIHYDRONEOPTERIN-P	1	1	1	1	1	1	1	1	1	1	1	1	1	1	1	1	1	85548	1	1	1	1	1	1	1	96187	1	87479	1	1	1	1	1	1	1	1	1	1	1	1	1	1	1	1	1	1	1	1	1
CPD0-1812	1135177	1094995	1077888	1065297	235445	144327	251627	251042	291573	275316	284222	278249	365099	352341	364875	356821	589209	1	1	573614	1918443	1940602	1855660	1801759	1	1	1	1	286719	313336	299988	294593	134560	309482	297053	294361	743912	368545	727895	358982	1	1	1	1	237483	189396	186958	195127	1
CPD-14937	1956806	1904050	1868101	1802926	1832363	1807097	1817145	1820520	1	1	1	1	1	1	1626453	1640591	1780756	1825669	1797022	1833073	1	1	1	1	1756459	1764620	1748560	1757916	1982780	1958365	1946919	1945829	1764487	1751049	1769887	1785838	3195235	3146680	3172047	3147721	2974921	2973006	2928174	2945837	3530591	3349414	3382629	3416185	3856007
CPD-14941	1956806	1904050	1868101	1802926	1832363	1807097	1817145	1820520	1	1	1	1	1	1	1626453	1640591	1780756	1825669	1797022	1833073	1	1	1	1	1756459	1764620	1748560	1757916	1982780	1958365	1946919	1945829	1764487	1751049	1769887	1785838	3195235	3146680	3172047	3147721	2974921	2973006	2928174	2945837	3530591	3349414	3382629	3416185	3856007
CPD-14944	1956806	1904050	1868101	1802926	1832363	1807097	1817145	1820520	1	1	1	1	1	1	1626453	1640591	1780756	1825669	1797022	1833073	1	1	1	1	1756459	1764620	1748560	1757916	1982780	1958365	1946919	1945829	1764487	1751049	1769887	1785838	3195235	3146680	3172047	3147721	2974921	2973006	2928174	2945837	3530591	3349414	3382629	3416185	3856007
CPD-14856	1956806	1904050	1868101	1802926	1832363	1807097	1817145	1820520	1	1	1	1	1	1	1626453	1640591	1780756	1825669	1797022	1833073	1	1	1	1	1756459	1764620	1748560	1757916	1982780	1958365	1946919	1945829	1764487	1751049	1769887	1785838	3195235	3146680	3172047	3147721	2974921	2973006	2928174	2945837	3530591	3349414	3382629	3416185	3856007
CPD-10529	1956806	1904050	1868101	1802926	1832363	1807097	1817145	1820520	1	1	1	1	1	1	1626453	1640591	1780756	1825669	1797022	1833073	1	1	1	1	1756459	1764620	1748560	1757916	1982780	1958365	1946919	1945829	1764487	1751049	1769887	1785838	3195235	3146680	3172047	3147721	2974921	2973006	2928174	2945837	3530591	3349414	3382629	3416185	3856007
CPD-14854	1956806	1904050	1868101	1802926	1832363	1807097	1817145	1820520	1	1	1	1	1	1	1626453	1640591	1780756	1825669	1797022	1833073	1	1	1	1	1756459	1764620	1748560	1757916	1982780	1958365	1946919	1945829	1764487	1751049	1769887	1785838	3195235	3146680	3172047	3147721	2974921	2973006	2928174	2945837	3530591	3349414	3382629	3416185	3856007
CPDQT-285	1	1	1	1	1	1	1	1	1	1	1	1	1	1	1	1	1	1	1	1	1	1	1	1	10611298	10828836	1	10450266	12078481	11569288	11528403	11581897	10455200	11449383	1	10401989	1	1	1	1	1	1	1	1	1	1	1	1	1
CPD-6627	389997	352706	357410	354580	289482	296197	279731	388787	304205	292287	287662	278360	267211	259511	266629	346411	271563	269718	269990	277699	224723	223123	207380	211193	277618	269622	282933	286345	342906	342976	342435	347587	271327	257531	275611	278447	1043819	879716	1026099	1021575	173570	667624	174666	182113	179601	163863	168229	156562	230733
17-O-ACETYLNORAJMALINE	1	188076	170758	165027	1	1	1	1	1	1	1	1	1	1	1	1	1	1	1	1	1	1	1	1	1	1	1	1	1	1	1	1	1	1	1	1	173292	184336	179266	164591	1	1	1	1	1	1	1	1	1
CPD-7169	1	234975	1	210034	188807	182476	181953	171731	1	1	1	1	1	1	1	1	1	1	1	1	1	1	1	1	1	1	1	1	1	1	1	1	1	1	1	1	1884785	1961016	1	1901201	201364	195444	201054	210920	1500231	1396678	1023330	1344718	1
CPD-7170	1	234975	1	210034	188807	182476	181953	171731	1	1	1	1	1	1	1	1	1	1	1	1	1	1	1	1	1	1	1	1	1	1	1	1	1	1	1	1	1884785	1961016	1	1901201	201364	195444	201054	210920	1500231	1396678	1023330	1344718	1
CPD-7171	1	234975	1	210034	188807	182476	181953	171731	1	1	1	1	1	1	1	1	1	1	1	1	1	1	1	1	1	1	1	1	1	1	1	1	1	1	1	1	1884785	1961016	1	1901201	201364	195444	201054	210920	1500231	1396678	1023330	1344718	1
CPD-10259	322013	234975	306777	210034	188807	182476	181953	171731	362416	350268	353358	334720	351856	344895	352858	353277	1	1	1	1	1	1	1	1	1	1	1	1	1	1	1	1	1	1	1	1	1884785	1961016	1	1901201	201364	195444	201054	210920	1500231	1396678	1023330	1344718	1
S-N-METHYLCANADINE	181697	182716	1	1	1	1	1	1	1	1	1	1	1	1	1	1	1	1	1	1	1	1	1	1	1	1	1	1	1	1	1	1	1	1	1	1	1	1	1	1	1	1	1	1	1	1	1	1	1
CPD-15281	2125545	2021245	2001826	1943652	1719671	1751128	1651821	1667881	1719892	1706578	1681911	1642310	1548880	1497684	1526989	1508733	1747896	350752	1714683	1772691	1400447	1413006	1353095	1340933	1778311	1779486	1776506	1830563	2140002	2162975	2174555	2201208	1670722	1656730	1707468	1763479	769701	793232	780343	751524	1052799	1065218	1043139	1029472	893876	872774	885007	888229	1764456
CPD-7166	194296	1	171494	153983	1	1	1	1	1	1	1	1	1	1	1	1	1	1	1	1	1	1	1	1	1	1	1	1	1	1	1	1	1	1	1	1	1	1	1	1	1	1	1	1	466668	1	1	297173	1
CPD-12348	1248599	1193526	1192477	1164367	886926	894864	880411	873269	625644	613214	605136	596754	653529	666866	670029	662458	1	1	1	1	589585	586587	588456	577560	1	1	1	1	236867	237898	235914	240220	1	1	1	1	487945	504567	468625	472227	570192	571107	560593	547587	412289	437585	430848	433590	149439
CPD-15741	268047	151663	145710	143043	1	147790	88572	87430	1	1	1	1	1	1	1	1	1	1	1	1	103182	1	1	1	1	1	1	1	1	1	1	1	1	1	1	1	269518	274251	337759	322919	104910	108336	106268	100065	1182188	1072308	476479	1028207	1
CPD0-1816	1	1	1	1	1	1	1	1	1	1	1	1	1	1	1	1	1	1	1	1	79580	1	77099	1	1	1	1	1	1	1	1	1	1	1	1	1	1	1	1	1	1	1	1	1	1	1	1	1	1
CPD0-1762	1	1	1	1	1	1	1	1	1	1	1	1	1	1	1	1	1	1	1	1	79580	1	77099	1	1	1	1	1	1	1	1	1	1	1	1	1	1	1	1	1	1	1	1	1	1	1	1	1	1
CPD0-1760	1	1	1	1	1	1	1	1	1	1	1	1	1	1	1	1	1	1	1	1	79580	1	77099	1	1	1	1	1	1	1	1	1	1	1	1	1	1	1	1	1	1	1	1	1	1	1	1	1	1
CPD-16717	3774482	3707993	3641449	3528360	3580353	3605452	3814909	3709244	3186806	3118581	3086242	3135030	3875379	3900696	3858868	3860022	1674602	1654370	1626815	1637789	1407226	256511	1296857	1294492	1367149	1321278	1323869	1293074	1111625	1103088	1107714	1117452	1637114	1917140	1928778	1935283	4826494	4804885	4752400	4754817	3370983	3447626	3399901	3394234	5142561	4769916	4668932	4666248	2262498
CPD-7175	194296	1	171494	153983	389245	421666	382234	390508	231127	225994	223883	197366	1	1	1	1	1	1	1	1	1	269470	265043	260692	1	1	1	1	1	1	1	1	1	1	1	1	896840	887269	899515	397123	413189	1	1	1	466668	1	708123	297173	1
CPD-11230	1	1	1	1	398075	382512	1	393571	1	1	1	1	480410	485577	502352	499423	1	1	1	1	1	1	1	1	1	1	1	1	1	1	1	1	1	1	1	1	1	1	1	1	76302	75167	79783	76374	1	1	1	1	1
CPD1F-84	1	1	1	1	1	1	1	1	1	1	1	1	1	1	1	1	1	1	1	1	1	1	1	1	1	1	1	1	1	1	1	1	1	1	1	1	254456	233956	235869	215190	1	1	1	1	1	1	1	1	1
CPD-9786	261517	256723	250406	234315	167037	165407	163825	172323	205625	214281	196867	189856	167849	165112	166306	171707	1	1	1	1	1	1	1	1	1	1	1	1	221956	210871	222664	222817	1	1	1	1	158016	150444	158685	140890	1	1	1	1	100760	1	1	1	1
CPD-17438	443550	427511	429577	391253	494174	481208	479126	479254	487689	488019	470646	465435	645540	646788	650735	662578	337730	342375	335615	351834	359213	346990	336194	341894	612600	601268	604913	614258	288044	283209	291396	290301	532576	546990	543786	548908	191886	182790	185579	191215	241743	240525	236992	238808	195429	178235	188921	175044	326264
PANTETHEINE-P	1	1	1	1	1	1	1	1	1	1	1	1	1	1	1	1	1	1	1	1	1	1	1	1	252089	247270	1	247625	266915	277118	283316	263275	270335	249709	1	272579	1	1	1	1	1	1	1	1	1	1	1	1	1
PHOSPHOPANTOTHEINE-GROUP	1	1	1	1	1	1	1	1	1	1	1	1	1	1	1	1	1	1	1	1	1	1	1	1	252089	247270	1	247625	266915	277118	283316	263275	270335	249709	1	272579	1	1	1	1	1	1	1	1	1	1	1	1	1
CPD-7971	3524014	3534932	3486650	3271992	2626845	2556299	2545677	2552718	2810040	2784918	2736466	2722825	2040031	2139103	2154531	2161057	1303076	1279324	1294839	1306376	2484595	2329568	2417509	2368305	2431283	2424886	2412999	2332028	2600203	2594459	2635153	2613294	2590857	2594487	2594922	2502529	6043388	5964853	5936219	5911775	7161918	7152874	7092816	7126320	7245868	6976828	7121475	7133115	7354032
CPD-19791	269523	243017	259335	218866	1	1	1	1	1	1	1	1	267868	1	1	1	1	1	1	1	1	1	1	1	1	1	1	1	1	1	1	1	1	1	1	1	1	418351	440517	434306	1	1	1	1	662616	1	583510	856122	198809
CORTISONE	1023065	466236	919218	455200	362969	355034	339028	353234	108765	1	1	1	1	1	1	1	1	1	1	1	166367	158487	146850	156168	1	1	1	1	1	1	1	1	1	1	1	1	1	3114244	1	1259486	1	176426	1	366788	546073	476363	1952274	563824	1
CPD-10157	1962333	1021304	1883080	1040428	1912175	1929071	1895332	1100251	1611750	1606916	853784	1548446	1289504	1234093	1252243	2322847	916790	952458	962502	924884	1040525	1015903	983659	1870751	1159310	1162980	1166311	1201481	1136146	1138018	1148999	1126990	1148603	1148277	1143048	1141545	1149440	556335	1150908	1138814	635277	652432	635467	656677	580532	567220	565630	573626	1000998
CPD-15742	1	1	1	1	1	1	1	1	1	1	1	1	1	1	1	1	1	1	356025	1	1	1	1	1	1	1	1	1	1	1	1	1	1	1	1	1	1	1	1	1	1	1	1	1	1	1	1	1	1
S-TETRAHYDROBERBERINE	1	1	1	1	1	1	1	1	1	1	1	1	1	1	1	1	1	1	356025	1	1	1	1	1	1	1	1	1	1	1	1	1	1	1	1	1	1	1	1	1	1	1	1	1	1	1	1	1	1
CPD0-1141	1	1	1	1	1	1	1	1	1	1	1	1	1	1	1	1	1	1	356025	1	1	1	1	1	1	1	1	1	1	1	1	1	1	1	1	1	175399	174050	157863	159368	1	1	1	1	1	1	1	1	1
CPD-8198	159421	1	1	1	1	1	1	1	138742	1	1	1	1	1	1	1	1	1	1	1	1	1	1	1	1	1	1	1	203818	193893	193423	201658	1	1	1	1	1	1	1	1	1	1	1	1	1	1	1	1	1
CPD-4207	469407	438321	441209	421062	1	1	1	1	1	1	1	1	1	1	1	1	1	1	1	1	1	1	1	1	1	1	1	1	1	1	1	1	1	1	1	1	1	1	1	1	1	429006	409572	421591	790710	714923	716543	704467	1
CPD-8646	23119300	22672670	22477308	21913996	16246989	16355383	16207830	16244612	29094534	28765126	28460704	28349866	14208123	14369663	14400066	14367477	179822448	179449504	179671968	180082832	27201944	26308392	26085906	26249684	2452310	2349484	2323299	2333094	21627648	21616604	21813650	21872820	1383914	1416071	1427868	1414487	36483292	36643284	36333952	36510504	17095340	17166296	17009768	16995368	41697252	41357360	41536012	42011312	12982420
CPD-12159	23119300	22672670	22477308	21913996	16246989	16355383	16207830	16244612	29094534	28765126	28460704	28349866	14208123	14369663	14400066	14367477	179822448	179449504	179671968	180082832	27201944	26308392	26085906	26249684	2452310	2349484	2323299	2333094	21627648	21616604	21813650	21872820	1383914	1416071	1427868	1414487	36483292	36643284	36333952	36510504	17095340	17166296	17009768	16995368	41697252	41357360	41536012	42011312	12982420
CPD-4581	23119300	22672670	22477308	21913996	16246989	16355383	16207830	16244612	29094534	28765126	28460704	28349866	14208123	14369663	14400066	14367477	179822448	179449504	179671968	180082832	27201944	26308392	26085906	26249684	2452310	2349484	2323299	2333094	21627648	21616604	21813650	21872820	1383914	1416071	1427868	1414487	36483292	36643284	36333952	36510504	17095340	17166296	17009768	16995368	41697252	41357360	41536012	42011312	12982420
CPD-12929	23119300	22672670	22477308	21913996	16246989	16355383	16207830	16244612	29094534	28765126	28460704	28349866	14208123	14369663	14400066	14367477	179822448	179449504	179671968	180082832	27201944	26308392	26085906	26249684	2452310	2349484	2323299	2333094	21627648	21616604	21813650	21872820	1383914	1416071	1427868	1414487	36483292	36643284	36333952	36510504	17095340	17166296	17009768	16995368	41697252	41357360	41536012	42011312	12982420
CPD-13909	1	1	1	1	1	1	1	1	1	1	1	1	1	1	1	1	1	1	1	1	1	1	1	1	1	1	1	1	1	1	1	1	131391	128256	131461	134428	1	1	1	1	1	1	1	1	1	1	1	1	1
CPD-12360	361512	329003	331530	314034	1	1	1	1	1	1	1	1	1	1	1	1	1	1	1	1	1	1	1	1	1	1	1	1	1	1	1	1	1	1	1	1	1646884	1606577	1670285	1611980	368776	256912	257148	358009	756934	723940	730624	712575	1
CPDQT-416	1	1	1	1	1	1	1	1	1	1	1	1	449856	453409	461983	1	1	1	1	1	1	1	1	1	1	1	1	1	1	1	1	1	1	1	1	1	838932	858242	867504	841249	1	1	1	1	1	1	1	1	1
CPD-9639	1388213	1320652	1345694	1262231	1356395	1356039	1336366	1368437	1141815	1137669	1116036	1092654	860082	1595493	1607624	888163	567486	568090	562353	567062	1367219	1332100	1332784	1312183	701352	691840	684241	655059	658548	811429	659220	803994	686778	711382	819548	729396	795279	796921	805262	794746	880909	443361	429645	426124	743312	762907	363387	767762	654996
CPD-9633	1388213	1320652	1345694	1262231	1356395	1356039	1336366	1368437	1141815	1137669	1116036	1092654	860082	1595493	1607624	888163	567486	568090	562353	567062	1367219	1332100	1332784	1312183	701352	691840	684241	655059	658548	811429	659220	803994	686778	711382	819548	729396	795279	796921	805262	794746	880909	443361	429645	426124	743312	762907	363387	767762	654996
CPD-14938	1388213	1320652	1345694	1262231	1356395	1356039	1336366	1368437	1141815	1137669	1116036	1092654	860082	1595493	1607624	888163	567486	568090	562353	567062	1367219	1332100	1332784	1312183	701352	691840	684241	655059	658548	811429	659220	803994	686778	711382	819548	729396	795279	796921	805262	794746	880909	443361	429645	426124	743312	762907	363387	767762	654996
CPD-14936	1388213	1320652	1345694	1262231	1356395	1356039	1336366	1368437	1141815	1137669	1116036	1092654	860082	1595493	1607624	888163	567486	568090	562353	567062	1367219	1332100	1332784	1312183	701352	691840	684241	655059	658548	811429	659220	803994	686778	711382	819548	729396	795279	796921	805262	794746	880909	443361	429645	426124	743312	762907	363387	767762	654996
CPD-14943	1388213	1320652	1345694	1262231	1356395	1356039	1336366	1368437	1141815	1137669	1116036	1092654	860082	1595493	1607624	888163	567486	568090	562353	567062	1367219	1332100	1332784	1312183	701352	691840	684241	655059	658548	811429	659220	803994	686778	711382	819548	729396	795279	796921	805262	794746	880909	443361	429645	426124	743312	762907	363387	767762	654996
CPD-14940	1388213	1320652	1345694	1262231	1356395	1356039	1336366	1368437	1141815	1137669	1116036	1092654	860082	1595493	1607624	888163	567486	568090	562353	567062	1367219	1332100	1332784	1312183	701352	691840	684241	655059	658548	811429	659220	803994	686778	711382	819548	729396	795279	796921	805262	794746	880909	443361	429645	426124	743312	762907	363387	767762	654996
CPD-14857	1388213	1320652	1345694	1262231	1356395	1356039	1336366	1368437	1141815	1137669	1116036	1092654	860082	1595493	1607624	888163	567486	568090	562353	567062	1367219	1332100	1332784	1312183	701352	691840	684241	655059	658548	811429	659220	803994	686778	711382	819548	729396	795279	796921	805262	794746	880909	443361	429645	426124	743312	762907	363387	767762	654996
CPD-10520	1388213	1320652	1345694	1262231	1356395	1356039	1336366	1368437	1141815	1137669	1116036	1092654	860082	1595493	1607624	888163	567486	568090	562353	567062	1367219	1332100	1332784	1312183	701352	691840	684241	655059	658548	811429	659220	803994	686778	711382	819548	729396	795279	796921	805262	794746	880909	443361	429645	426124	743312	762907	363387	767762	654996
CPD-14853	1388213	1320652	1345694	1262231	1356395	1356039	1336366	1368437	1141815	1137669	1116036	1092654	860082	1595493	1607624	888163	567486	568090	562353	567062	1367219	1332100	1332784	1312183	701352	691840	684241	655059	658548	811429	659220	803994	686778	711382	819548	729396	795279	796921	805262	794746	880909	443361	429645	426124	743312	762907	363387	767762	654996
345-TRIHYDROXY-367-TRIMETHOXYFLAVO	1388213	1320652	1345694	1262231	1356395	1356039	1336366	1368437	1141815	1137669	1116036	1092654	860082	1595493	1607624	888163	567486	568090	562353	567062	1367219	1332100	1332784	1312183	701352	691840	684241	655059	658548	811429	659220	803994	686778	711382	819548	729396	795279	796921	805262	794746	880909	443361	429645	426124	743312	762907	363387	767762	654996
CPD-6981	1069921	869991	1066764	1040428	845048	1929071	1895332	1100251	1611750	1606916	1589413	1548446	1289504	1234093	2291434	2322847	813682	952458	775187	924884	894996	1015903	920180	1870751	1014770	1000581	989290	959608	1136146	1138018	1148999	1126990	1148603	1022754	1143048	1141545	1149440	1149263	1150908	1138814	635277	652432	635467	662284	1068207	567220	1102413	1103818	1000998
CPD-13812	1069921	1021304	1066764	759238	1067127	1929071	1895332	1100251	1611750	1606916	1589413	1548446	1289504	1234093	2291434	2322847	813682	776165	775187	820163	1040525	1015903	920180	1870751	1159310	1162980	1166311	1201481	1136146	1138018	1148999	1126990	1148603	1148277	1143048	1141545	1149440	1149263	1150908	1138814	635277	652432	635467	662284	1068207	567220	1102413	1103818	1000998
CPD-15717	476239	444694	457065	442505	386120	376814	379163	216474	355575	352654	355297	341693	451936	457922	456961	460759	1	1	1	1	1	1	1	1	1	1	1	1	1	1	1	1	1	1	1	1	2460143	2453840	2374218	2464089	2512494	2528793	2469425	2461512	2652572	2760629	2805985	2795098	3751241
ALLOLACTOSE	476239	444694	457065	442505	386120	376814	379163	216474	355575	352654	355297	341693	451936	457922	456961	460759	1	1	1	1	1	1	1	1	1	1	1	1	1	1	1	1	1	1	1	1	2460143	2453840	2374218	2464089	2512494	2528793	2469425	2461512	2652572	2760629	2805985	2795098	3751241
ALPHA-MALTOSE	476239	444694	457065	442505	386120	376814	379163	216474	355575	352654	355297	341693	451936	457922	456961	460759	1	1	1	1	1	1	1	1	1	1	1	1	1	1	1	1	1	1	1	1	2460143	2453840	2374218	2464089	2512494	2528793	2469425	2461512	2652572	2760629	2805985	2795098	3751241
CPD-8257	476239	444694	457065	442505	386120	376814	379163	216474	355575	352654	355297	341693	451936	457922	456961	460759	1	1	1	1	1	1	1	1	1	1	1	1	1	1	1	1	1	1	1	1	2460143	2453840	2374218	2464089	2512494	2528793	2469425	2461512	2652572	2760629	2805985	2795098	3751241
CPD-8253	476239	444694	457065	442505	386120	376814	379163	216474	355575	352654	355297	341693	451936	457922	456961	460759	1	1	1	1	1	1	1	1	1	1	1	1	1	1	1	1	1	1	1	1	2460143	2453840	2374218	2464089	2512494	2528793	2469425	2461512	2652572	2760629	2805985	2795098	3751241
MELIBIOSE	476239	444694	457065	442505	386120	376814	379163	216474	355575	352654	355297	341693	451936	457922	456961	460759	1	1	1	1	1	1	1	1	1	1	1	1	1	1	1	1	1	1	1	1	2460143	2453840	2374218	2464089	2512494	2528793	2469425	2461512	2652572	2760629	2805985	2795098	3751241
CPD-3605	476239	444694	457065	442505	386120	376814	379163	216474	355575	352654	355297	341693	451936	457922	456961	460759	1	1	1	1	1	1	1	1	1	1	1	1	1	1	1	1	1	1	1	1	2460143	2453840	2374218	2464089	2512494	2528793	2469425	2461512	2652572	2760629	2805985	2795098	3751241
CELLOBIOSE	476239	444694	457065	442505	386120	376814	379163	216474	355575	352654	355297	341693	451936	457922	456961	460759	1	1	1	1	1	1	1	1	1	1	1	1	1	1	1	1	1	1	1	1	2460143	2453840	2374218	2464089	2512494	2528793	2469425	2461512	2652572	2760629	2805985	2795098	3751241
CPD-458	476239	444694	457065	442505	386120	376814	379163	216474	355575	352654	355297	341693	451936	457922	456961	460759	1	1	1	1	1	1	1	1	1	1	1	1	1	1	1	1	1	1	1	1	2460143	2453840	2374218	2464089	2512494	2528793	2469425	2461512	2652572	2760629	2805985	2795098	3751241
Alpha-lactose	476239	444694	457065	442505	386120	376814	379163	216474	355575	352654	355297	341693	451936	457922	456961	460759	1	1	1	1	1	1	1	1	1	1	1	1	1	1	1	1	1	1	1	1	2460143	2453840	2374218	2464089	2512494	2528793	2469425	2461512	2652572	2760629	2805985	2795098	3751241
SUCROSE	476239	444694	457065	442505	386120	376814	379163	216474	355575	352654	355297	341693	451936	457922	456961	460759	1	1	1	1	1	1	1	1	1	1	1	1	1	1	1	1	1	1	1	1	2460143	2453840	2374218	2464089	2512494	2528793	2469425	2461512	2652572	2760629	2805985	2795098	3751241
TREHALOSE	476239	444694	457065	442505	386120	376814	379163	216474	355575	352654	355297	341693	451936	457922	456961	460759	1	1	1	1	1	1	1	1	1	1	1	1	1	1	1	1	1	1	1	1	2460143	2453840	2374218	2464089	2512494	2528793	2469425	2461512	2652572	2760629	2805985	2795098	3751241
CPD-13455	178528	147374	174643	138753	219423	213502	216180	219895	112145	111176	1	1	462705	474304	458475	477919	1	1	1	1	1	1	1	1	1	1	1	1	1	1	1	1	1	1	1	1	2460143	2453840	2140365	2464089	2512494	2528793	2469425	2461512	2652572	2760629	2805985	2795098	4174419
CPD-4617	274604	238739	265351	223326	130624	109836	112488	1	114593	143641	136144	114678	101017	1	1	122186	1	1	1	1	1	1	1	1	1	1	1	1	1	1	1	1	1	1	1	1	763444	750931	768566	762942	129818	154443	125268	134875	956338	925756	951963	951055	198814
CPD-4615	274604	238739	265351	223326	130624	109836	112488	1	114593	143641	136144	114678	101017	1	1	122186	1	1	1	1	1	1	1	1	1	1	1	1	1	1	1	1	1	1	1	1	763444	750931	768566	762942	129818	154443	125268	134875	956338	925756	951963	951055	198814
CPD-4616	274604	238739	265351	223326	130624	109836	112488	1	114593	143641	136144	114678	101017	1	1	122186	1	1	1	1	1	1	1	1	1	1	1	1	1	1	1	1	1	1	1	1	763444	750931	768566	762942	129818	154443	125268	134875	956338	925756	951963	951055	198814
CPD-7106	269523	243017	259335	218866	1	1	1	1	1	1	1	1	1	1	1	1	1	1	1	1	1	1	1	1	1	1	1	1	1	1	1	1	1	1	1	1	1	1	1	1	1	1	1	1	1	1	1	856122	198809
CPD1F-4	1	1	1	1	1	1	1	1	1	1	1	1	1	1	1	1	1795379	1763605	1745838	1775523	1	1	1	1	1	1	1	1	1	1	1	1	1	1	1	1	1	1	1	1	1	1	1	1	1	1	1	1	1
5-ALPHA-CHOLESTA-724-DIEN-3-BETA-OL	2135856	2101097	2066225	1983424	1308893	1330377	1349570	1335727	3798962	3746593	3722216	3710336	997802	994643	987007	988630	22749236	22842444	22807012	22760654	2523854	2449083	2414396	2398800	324855	319123	319213	321565	2084753	2086397	2093213	2125641	109911	118676	113043	112257	4589016	4545047	4529031	4502766	1568554	1584296	1583844	1571562	6559537	6483995	6515158	6557671	1200848
CPD-4187	2135856	2101097	2066225	1983424	1308893	1330377	1349570	1335727	3798962	3746593	3722216	3710336	997802	994643	987007	988630	22749236	22842444	22807012	22760654	2523854	2449083	2414396	2398800	324855	319123	319213	321565	2084753	2086397	2093213	2125641	109911	118676	113043	112257	4589016	4545047	4529031	4502766	1568554	1584296	1583844	1571562	6559537	6483995	6515158	6557671	1200848
DESMOSTEROL-CPD	2135856	2101097	2066225	1983424	1308893	1330377	1349570	1335727	3798962	3746593	3722216	3710336	997802	994643	987007	988630	22749236	22842444	22807012	22760654	2523854	2449083	2414396	2398800	324855	319123	319213	321565	2084753	2086397	2093213	2125641	109911	118676	113043	112257	4589016	4545047	4529031	4502766	1568554	1584296	1583844	1571562	6559537	6483995	6515158	6557671	1200848
ZYMOSTEROL	2135856	2101097	2066225	1983424	1308893	1330377	1349570	1335727	3798962	3746593	3722216	3710336	997802	994643	987007	988630	22749236	22842444	22807012	22760654	2523854	2449083	2414396	2398800	324855	319123	319213	321565	2084753	2086397	2093213	2125641	109911	118676	113043	112257	4589016	4545047	4529031	4502766	1568554	1584296	1583844	1571562	6559537	6483995	6515158	6557671	1200848
CPD-632	1	1	1	1	1	1	1	1	1	1	1	1	146694	1	231477	1	1	1	1	1	1	1	1	1	341745	454402	254095	1	1	1	1	1	1	135736	126982	132685	1	1	1	1	1	1	1	1	1	1	1	1	1
CPD-251	1	1	1	1	1	1	1	1	1	1	1	1	146694	1	231477	1	1	1	1	1	1	1	1	1	341745	454402	254095	1	1	1	1	1	1	135736	126982	132685	280171	274845	278425	278996	1	1	1	1	1	1	1	1	1
CPD-9788	266515	248098	242480	237602	196648	1	1	181529	188166	189689	183315	177153	280216	279432	273323	274293	1	1	1	1	1	1	1	1	225644	216209	219896	216124	1	1	1	1	250665	243542	251651	255989	976199	1	1	968208	1	1	1	1	1	1671618	1708637	1705265	277324
CPD-12355	1140613	1086217	1092464	1062975	1	1	1	1	1	1	1	1	1	1	1	1	1	1	1	1	1	1	1	1	1	1	1	1	1	1	1	1	1	1	1	1	2869373	1	1	1	656076	1	656315	660929	1	1	1	1	1
CPD-4602	1	1	1	1	792342	800781	786532	784861	635824	621617	625452	622276	720587	729043	751863	737855	1	1	1	1	1147522	1144736	1105602	1109371	1	1	1	1	1	1	1	1	1	1	1	1	1	1	1	1	1280724	1295788	1261708	1291289	1	1	1	1	1
CPD-7193	1	1	1	1	1413376	1438130	1438709	1436731	732516	732412	708475	706660	2406442	2419666	2383239	2398427	1443922	1428427	1453137	1440605	18094144	17411246	17288856	17331190	5906054	5711262	5633246	5673195	674981	690688	689281	709097	774064	804492	805850	800174	3052551	3097047	3066252	3032591	1	1	1	1	169352	163457	173189	166692	1
D-SEDOHEPTULOSE-1-7-P2	116628	109065	108610	106703	102925	104456	99014	100036	101813	105978	107039	100748	107930	109440	108030	109466	90327	85057	89535	80850	91783	86401	86163	89149	86053	86466	84570	86829	91077	92263	93882	90972	93990	93892	97486	100049	76248	76163	76353	78196	85508	86077	85355	82649	1	1	1	1	82997
CPD-11776	1	1	1	1	1	1	1	1	1	1	1	1	1	1	1	1	1	1	1	1	1	1	1	1	1	1	1	1	1	1	1	1	1	1	1	1	1	1	1	1	1	1	1	1	1	1	1	1	1
CPD-9429	409086	396868	407608	388124	339946	327658	339767	335601	351513	351752	343343	343167	410373	422257	426014	433022	311462	311508	313297	319272	381611	384858	384106	376200	519341	508121	505003	513473	386526	385607	388876	397995	562708	569130	569362	577500	1	1	1	1	247178	254056	248150	248159	1	1	1	1	399373
CPD-8670	1	1	1	1	1	1	1	1	1	1	1	1	1	1	1	1	1	1	1	1	1	1	1	1	1	241868	239775	240077	1	1	1	1	1	1	1	1	1	1	1	1	1	1	1	1	1	1	1	1	1
SECOLOGANIN-CPD	1641601	1611006	1559973	1541410	1127583	1118601	1101951	1091659	1	1360815	1401755	1364164	1346105	1418905	1	1439968	1	1217924	1217422	1	940491	1	1	1	1	1	1	1	1	1	1	1	1	1	1	1	295318	346613	364334	286741	387898	366148	380786	389270	467922	486916	474576	490112	392937
CPD-79	1	1	1	1	1	1	1	1	1	1	1	1	1	1	1	1	1	1	1	1	1	1	1	1	1	1	1	1	1	1	1	1	1	1	1	1	290772	274674	281682	282427	1	1	1	1	383534	391346	383415	395458	1
CPD-6561	1	1	1	1	1	1	1	1	1	1	1	1	1	1	1	1	1	1	1	1	1	1	1	1	1	1	1	1	1	1	1	1	1	1	1	1	94244	92740	93695	94261	1	1	1	1	125159	112003	114197	117916	1
6-HYDROXYPROTOPINE	6598616	6317931	6326310	6084595	3927946	3973541	3911847	3967013	4217512	4233810	4150220	4118207	3323578	3325619	3374099	3358724	1	1	1	1	1	1	1	1	1	1	1	1	1	1	1	1	1	1	1	1	2010311	2041861	2022252	2027488	1871062	1877825	1865296	1890781	2105255	1970308	1976272	1993380	2143219
CPDQT-417	5956833	5708624	5698119	1	3496095	1	3482068	3550462	3799771	1	1	1	2996872	2970286	3018397	2992452	1	1	1	1	1	1	1	1	1	1	1	1	1	1	1	1	1	1	1	1	1828210	1862364	1841593	1852687	1	1	1	1	1	1	1	1	1
CPD-13101	2305906	2287919	2265076	2191368	1049696	1062904	1067879	1042414	1195240	1137649	1171311	1186295	1096036	1112664	1097061	1097299	484368	477889	489729	497706	654340	619349	622402	620623	634474	600973	600742	585148	579887	570918	558517	576153	668417	660889	672743	673657	171480	182545	187168	180913	992946	983222	968834	978294	1311920	1214493	1223631	1264166	660985
CPD0-1761	1842068	1806460	2256768	2192185	1049696	1062904	1067879	1042414	1195240	1137649	1171311	773075	702051	687940	1097061	1097299	858318	805525	805360	827384	654605	619349	622402	620623	628595	676714	600742	585148	579887	570918	558517	576153	668417	1025429	1031190	1025568	1058361	1052653	1060731	1053469	992946	983222	968834	978294	1311920	1214493	1223631	1264166	997686
ALLOCRYPTOPINE	6284039	5941358	5827978	5812420	4375263	4503322	4265996	4265535	4607711	4526153	4436084	4453274	3855373	3792916	3827443	3848154	3550316	3533625	3559655	3649852	3622470	3694785	3534834	3504088	3955155	3970197	3995358	4077555	4987116	5064742	5057490	5003494	3746202	3719973	3753700	3849041	2555512	2579190	2565970	2554911	2737475	2758615	2709203	2735444	2668896	2609940	2643483	2666144	3002789
CPD-6225	6284039	5941358	5827978	5812420	4375263	4503322	4265996	4265535	4607711	4526153	4436084	4453274	3855373	3792916	3827443	3848154	3550316	3533625	3559655	3649852	3622470	3694785	3534834	3504088	3955155	3970197	3995358	4077555	4987116	5064742	5057490	5003494	3746202	3719973	3753700	3849041	2556285	2579435	2566230	2555197	2737475	2758615	2709203	2735444	2669227	2609940	2643483	2666144	3002789
CPD-6222	6284039	5941358	5827978	5812420	4375263	4503322	4265996	4265535	4607711	4526153	4436084	4453274	3855373	3792916	3827443	3848154	3550316	3533625	3559655	3649852	3622470	3694785	3534834	3504088	3955155	3970197	3995358	4077555	4987116	5064742	5057490	5003494	3746202	3719973	3753700	3849041	2556285	2579435	2566230	2555197	2737475	2758615	2709203	2735444	2669227	2609940	2643483	2666144	3002789
CPD-17592	7224566	6812703	6697608	6674496	5013098	5156049	4874310	4880146	5273789	5184752	5075120	5090578	4396982	4331482	4373309	4398744	4039318	4027623	4044192	4151039	4120869	4203632	4010990	3980014	4502179	4524968	4545442	4639310	5686474	5773991	5758862	5701651	4267464	4230933	4278352	4385383	2919964	2935748	2925841	2911867	3121080	3135403	3079693	3113499	3042902	2977500	3017744	3028967	3428523
CPD-9790	1	1	1	1	1	1	1	1	1	1	1	1	1	1	1	1	1	1	1	1	1	1	1	1	1	1	1	1	1	1	1	1	1	1	1	1	186759	196533	210762	188585	1	1	1	1	137482	1	1	1	1
CPD-6301	240740	245950	244285	231557	249225	240328	244840	254662	217751	221783	223748	214404	243525	243906	252283	254843	235435	237917	239642	222120	198976	203474	202094	201293	259765	111504	113729	117816	241022	237863	238620	233745	258959	260501	263765	259992	217568	213242	218188	193560	272693	274255	259149	268408	173284	237364	252990	241672	316244
CPD-8927	1	1	1	1	1	1	1	1	1	1	1	1	1	1	1	1	1	1	1	1	1	1	1	1	1	1	1	1	1	1	1	1	1	1	1	1	1	1	1	1	1	1	1	1	1	1	1	1	1
CPD1F-86	1073315	992264	993133	980314	724055	733912	692290	700263	758675	747225	727107	723539	609586	609599	615704	614978	547154	551516	544232	569429	556971	571500	536118	531852	618841	1	621302	632341	784377	811882	789533	1	589713	573405	586519	599896	406592	399301	400839	390894	428201	420861	411630	414076	413630	407014	415055	404365	469688
CPD-6221	1073315	992264	993133	980314	724055	733912	692290	700263	758675	747225	727107	723539	609586	609599	615704	614978	547154	551516	544232	569429	556971	571500	536118	531852	618841	1	621302	632341	784377	811882	789533	1	589713	573405	586519	599896	406592	399301	400839	390894	428201	420861	411630	414076	413630	407014	415055	404365	469688
CPD-6223	1073315	992264	993133	980314	724055	733912	692290	700263	758675	747225	727107	723539	609586	609599	615704	614978	547154	551516	544232	569429	556971	571500	536118	531852	618841	619589	621302	632341	784377	811882	789533	790822	589713	573405	586519	599896	406592	399301	400839	390894	428201	420861	411630	414076	413630	407014	415055	404365	469688
7-O-ACETYLSALUTARIDINOL	270891	233968	241342	1	1	1	1	1	1	1	1	1	1	1	1	1	1	1	1	1	1	1	1	1	1	1	1	1	1	1	1	1	1	1	1	1	186431	180452	180555	185639	1	1	1	1	1	1	1	1	1
CPD-10537	4593535	1	1	4170922	4836195	5128715	5207607	5081606	4729178	4611836	4544674	4552344	3899735	3903607	3919443	3937371	4227927	4132998	4123006	4086780	3417052	2987456	2933898	2980416	1286114	1169837	1126173	1149835	1304134	1309023	1336964	1345274	2227107	2772438	2794033	2854146	3686593	3744646	3743932	3658918	3223579	3159637	3131208	3141592	2785741	1	1	2316522	2059085
CPD-7025	100089	96850	98038	88259	1	1	1	1	160467	149292	149320	153971	1	1	1	1	115429	120070	118026	117097	181408	175368	167100	168465	192161	178980	173585	185405	225183	231310	231873	235080	1	1	1	1	1	1	1	1	1	1	1	1	523014	536836	535087	551350	1
LOGANATE	306404	294629	297270	277843	281999	286034	279396	279576	254099	250029	237765	241605	277645	279683	283048	291818	226502	239937	230604	235723	218330	216108	210011	206889	270985	1	273552	275584	273411	273332	274628	1	260159	263770	266265	277433	407821	400788	402582	392891	396651	391635	385740	395847	438452	1	415462	1	509464
RIBOFLAVIN	297855	271471	297270	264296	247947	265042	267962	279576	234483	250029	226768	231890	265569	250606	283048	264607	219295	220127	223228	224561	199623	203829	198777	190085	261660	1	250680	265586	268063	273332	269313	1	260159	263770	266265	277433	407821	400788	402582	392891	386923	380763	378971	395847	428686	399342	401572	1	497038
CPD-14647	1343994	1282042	1282043	1252464	945073	952918	937529	929254	1	1	1	1	683440	698127	707191	687820	1	1	1	1	612407	603937	77099	595194	1	1	1	1	1	1	1	1	1	1	1	1	994015	1	983548	937694	592191	587154	576042	557539	160810	148065	154408	162849	1
CPD-14813	316883	300683	287433	275515	163222	160028	155308	154061	149700	142793	136703	130996	118299	123043	122632	116917	1	1	1	1	1	1	1	1	1	1	1	1	1	1	1	1	1	1	1	1	754100	722271	739458	738478	171559	177298	160615	177321	354088	320338	318498	316418	1
SCOPOLIN	13957623	13654818	13365181	12921465	13202926	13163275	13118964	13135948	11470724	11361895	11301997	11080349	11976925	11889807	11992623	12124180	14114032	14251745	14054513	14467407	12463195	12482587	12303855	12268725	13572812	13634272	13476252	13596702	15393703	15186947	15146680	15181957	13590154	13736694	13643529	13701191	21005272	20773116	21093272	20971432	20746068	20580360	20533036	20529974	23651780	22583600	23048912	23344370	26341840
CPD-9534	309685	288759	288293	275507	319538	305070	306631	299779	267777	282005	276506	273705	293325	291841	290296	300988	1	1	1	1	1	1	1	1	1	1	1	1	1	1	1	1	1	1	1	1	1	1	1	1	244526	283764	249576	248054	225342	251689	248836	246457	1
CPD-4610	309290	289188	288148	276028	319295	305070	306631	299779	267777	282005	276506	273705	293325	291841	290296	300988	1	1	1	1	1	1	1	1	1	1	1	1	1	1	1	1	1	1	1	1	273593	280042	278042	1	244234	261731	233022	237067	223816	251548	249246	246321	1
CPD-4611	309290	289188	288148	276028	319295	305070	306631	299779	267777	282005	276506	273705	293325	291841	290296	300988	1	1	1	1	1	1	1	1	1	1	1	1	1	1	1	1	1	1	1	1	273593	280042	278042	1	244234	261731	233022	237067	223816	251548	249246	246321	1
7-DEOXYLOGANIN	215168	213275	206609	190238	4286440	4457224	4253645	4248370	1	1	4425701	4391761	1	1	3827443	1	1	1	1	1	1	1	1	1	1	1	1	4077555	4987116	5064742	5057490	5003494	3746202	3712833	3753700	3849041	376746	356235	368294	343965	2737229	2758615	2709203	2735444	2628860	2553556	2622274	2653419	2982007
CPD-17601	284384	265512	264947	259643	293536	279721	282897	276336	255689	265956	258839	256909	275692	274257	267274	283812	154938	1	1	166195	1	91919	91692	99946	1	1	1	1	1	1	1	1	121275	97084	102768	105612	237845	250164	248151	240684	227498	245737	221689	225907	213258	235427	238011	235504	1
CPD-17600	284384	265512	264947	259643	293536	279721	282897	276336	255689	265956	258839	256909	275692	274257	267274	283812	154938	1	1	166195	1	91919	91692	99946	1	1	1	1	1	1	1	1	121275	97084	102768	105612	237845	250164	248151	240684	227498	245737	221689	225907	213258	235427	238011	235504	1
CPD-63	1068173	1018268	1014092	983137	1038156	1020640	1018957	1022755	998022	980513	951845	956633	1280891	1290801	1298352	1319005	1025382	1012802	1007222	1039106	906379	889069	882283	874512	1442793	1414677	1412006	1440764	1041133	1059811	1080240	1061925	1692050	1701084	1709837	1709805	382405	366552	380083	363761	823443	790776	778412	801224	474846	537163	541500	521484	1508526
CPD-19898	166763	162462	156502	148147	121787	115696	114998	120706	123060	117540	114409	101175	124228	134962	134390	129660	1	1	1	1	135025	140482	133335	124639	1	1	1	1	1	1	1	1	1	1	1	1	156106	326358	343350	151582	90367	79583	78300	89955	251370	261703	266711	252693	1
CPD-17439	1	1	1	1	116346	1	1	1	1	1	1	1	1	1	1	1	1	1	1	1	1	1	1	1	1	1	1	1	1	1	1	1	1	1	1	1	1	1	1	1	1	1	1	1	1	1	1	1	1
S-ADENOSYL-4-METHYLTHIO-2-OXOBUTANOATE	2278426	2146767	2124888	2074422	1833170	1867159	1775381	1789370	1855015	1836423	1810491	1765786	1630648	1601611	1633545	1618085	1916001	1897531	1865064	1928407	1514866	1539664	1478305	1463835	1924392	1930100	1923969	1982364	2335190	2345325	2357989	2379083	1822014	1797172	1849270	1906323	771129	782175	772552	750164	1090686	1083025	1068545	1083405	891200	869785	880353	863672	1344682
12-HYDROXYDIHYDROCHELIRUBINE	2313520	2184339	2149831	2093862	1874438	1894159	1803513	1816950	1880899	1859574	1835578	1790981	1657902	1635428	1666716	1647472	1943852	1920405	1892466	1962847	1526377	1552571	1493310	1478236	1954105	1971762	1962757	2016960	2370143	2380990	2395197	2417272	1851148	1824270	1880152	1932703	787567	804045	793100	766478	1134596	1121752	1096593	1126697	915492	906957	912992	831758	1082473
CPD3DJ-11366	1	1	1	1	1	1	1	1	1	149292	1	1	1	1	1	1	1	1	1	336890	1	1	1	1	1	1	1	1	1	1	1	1	1	1	1	1	1	1	1	1	1	1	1	1	1	362469	392711	390262	1
CPD-700	154205	152956	1	146903	1	1	1	1	121471	115931	111395	1	127869	128698	1	128757	302286	339145	341757	292195	2344372	2245880	2181370	2226980	591626	519486	524888	568345	1	1	1	1	1	1	1	90442	140579	138722	143361	129018	97237	101610	87470	92177	1	1	1	1	1
ERGOSTEROL	154205	152956	1	146903	1	1	1	1	121471	115931	111395	1	127869	128698	1	128757	302286	339145	341757	292195	2344372	2245880	2181370	2226980	591626	519486	524888	568345	1	1	1	1	1	1	1	90442	140579	138722	143361	129018	97237	101610	87470	92177	1	1	1	1	1
CPD-12160	154205	152956	1	146903	1	1	1	1	121471	115931	111395	1	127869	128698	1	128757	302286	339145	341757	292195	2344372	2245880	2181370	2226980	591626	519486	524888	568345	1	1	1	1	1	1	1	90442	140579	138722	143361	129018	97237	101610	87470	92177	1	1	1	1	1
CPD-4578	154205	152956	1	146903	1	1	1	1	121471	115931	111395	1	127869	128698	1	128757	302286	339145	341757	292195	2344372	2245880	2181370	2226980	591626	519486	524888	568345	1	1	1	1	1	1	1	90442	140579	138722	143361	129018	97237	101610	87470	92177	1	1	1	1	1
CPD-12910	154205	152956	1	146903	1	1	1	1	121471	115931	111395	1	127869	128698	1	128757	302286	339145	341757	292195	2344372	2245880	2181370	2226980	591626	519486	524888	568345	1	1	1	1	1	1	1	90442	140579	138722	143361	129018	97237	101610	87470	92177	1	1	1	1	1
CPD-12853	154205	152956	157077	146903	137217	138761	134241	138822	121471	115931	111395	95871	127869	128698	114924	128757	302286	339145	341757	292195	2344372	2245880	2181370	2226980	591626	519486	524888	568345	1	1	1	1	82236	81203	82339	90442	140579	138722	143361	129018	97237	101610	87470	92177	1	1	1	1	1
CPD-13456	309014	276228	277325	278787	238321	243328	222080	1	246157	237414	223223	1	1	1	1	1	241071	1	231217	241301	1	1	1	1	234085	229498	239233	248411	304430	300462	300059	301782	237600	219064	231953	233887	1	1	1	1	1	1	1	1	1	1	1	1	1
CPD-9217	159320	152956	1	146903	1	1	1	1	1	1	1	1	1	128240	1	1	1	1	1	1	1	1	1	1	1	1	1	1	1	1	1	1	1	1	1	1	1	1	1	1	1	1	1	1	1	1	1	1	1
O-SINAPOYLGLUCAROLACTONE	18455788	17774258	17632344	17174522	18206652	18271150	18014494	18071808	15461845	6875411	6827501	6787038	21250440	21190192	21469160	9603943	7348661	7444154	7329049	7760806	18654506	18385950	8062735	10197337	9358636	9245325	9133437	8855553	9035050	8868121	8892269	8898178	9222476	9493500	9502302	9602235	5376862	11022015	5364114	11050950	6138105	6099070	6080096	5898194	4672917	5060600	5174608	5152467	9024312
CPD-7111	347147	358571	344391	1252464	945073	952918	937529	311268	486090	489897	465258	477741	704392	719101	703514	706715	1	1	1	1	613534	604626	605231	595450	1	1	1	1	1	1	1	1	1	1	1	1	431371	440790	443525	422856	311157	309547	303738	307102	1088568	1038863	1050784	1030862	242408
CPD-13368	1343994	1282042	1282043	1252464	945073	952918	937529	929254	1	1	1	1	683440	698127	707191	687820	1	1	1	1	612407	603937	1	595194	1	1	1	1	1	1	1	1	1	1	1	1	994015	1	983548	937694	592191	587154	576042	557539	1	1	1	1	1
S-LACTOYL-GLUTATHIONE	2027688	1905961	1889020	1850276	1637773	1666981	1591817	1368437	1650478	1641127	1617478	1580107	722506	1595493	1607624	725353	1713850	568090	1671867	1732900	1367219	1332100	1332784	1312183	1731140	1740738	1725927	655059	2087963	2104380	2117756	2139372	1629279	1615808	1647300	1704434	406359	402355	409542	409537	880909	996515	973363	1001762	743312	762907	760478	767762	654996
CPD-4613	116401	100729	102585	101976	1	1	1	1	1	1	1	1	1	1	1	1	1	1	1	1	1	1	1	1	1	1	1	1	1	1	1	1	1	1	1	1	173183	781698	753163	572346	1	1	1	1	1	1	1	1	1
CPD-10456	1954715	1021304	1066764	759238	1912175	1929071	1895332	1937607	1611750	1606916	1589413	1548446	1289504	1234093	2291434	2322847	813682	545859	567819	548243	1040525	1015903	920180	910781	1159310	1162980	1166311	1201481	1136146	1138018	1148999	1126990	1148603	1148277	1143048	1141545	1149440	1149263	1150908	1138814	645894	637575	632141	616774	1	567220	1102413	1103818	1000998
CPD-10452	1954715	1021304	1066764	759238	1912175	1929071	1895332	1937607	1611750	1606916	1589413	1548446	1289504	1234093	2291434	2322847	813682	545859	567819	548243	1040525	1015903	920180	910781	1159310	1162980	1166311	1201481	1136146	1138018	1148999	1126990	1148603	1148277	1143048	1141545	1149440	1149263	1150908	1138814	645894	637575	632141	616774	1	567220	1102413	1103818	1000998
CPD-14544	116401	100729	102585	101976	1	1	1	1	1	1	1	1	1	1	1	1	1	1	1	1	1	1	1	1	1	1	1	1	1	1	1	1	1	1	1	1	148814	148144	150482	149012	1	1	1	1	1	1	1	1	1
CPD-9785	116401	100729	102585	101976	1	1	1	1	1	1	1	1	1	1	1	1	1	1	1	1	1	1	1	1	1	1	1	1	1	1	1	1	1	1	1	1	148814	148144	150482	149012	1	1	1	1	1	1	1	1	1
CPD-4619	116401	100729	102585	101976	1	1	1	1	1	1	1	1	1	1	1	1	1	1	1	1	1	1	1	1	1	1	1	1	1	1	1	1	1	1	1	1	173183	1	1	1	1	1	1	1	1	1	1	1	1
CPD-4620	116401	100729	102585	101976	1	1	1	1	1	1	1	1	1	1	1	1	1	1	1	1	1	1	1	1	1	1	1	1	1	1	1	1	1	1	1	1	173183	1	1	1	1	1	1	1	1	1	1	1	1
CPD-4618	116401	100729	102585	101976	1	1	1	1	1	1	1	1	1	1	1	1	1	1	1	1	1	1	1	1	1	1	1	1	1	1	1	1	1	1	1	1	173183	1	1	1	1	1	1	1	1	1	1	1	1
CPD-4614	116401	100729	102585	101976	1	1	1	1	1	1	1	1	1	1	1	1	1	1	1	1	1	1	1	1	1	1	1	1	1	1	1	1	1	1	1	1	173183	1	1	1	1	1	1	1	1	1	1	1	1
CPD-4612	116401	100729	102585	101976	1	1	1	1	1	1	1	1	1	1	1	1	1	1	1	1	1	1	1	1	1	1	1	1	1	1	1	1	1	1	1	1	173183	1	1	1	1	1	1	1	1	1	1	1	1
CPDQT-419	1	1	1	1	1	1	1	1	1	1	1	1	1	1	1	1	1	1	1	1	1	1	1	1	1	1	1	1	1	1	1	1	1	1	1	1	262477	257375	258525	242362	1	1	1	1	1	1	1	1	1
SINEFUNGIN	225692	1	216302	199955	1	1	1	1	1	1	1	1	304865	301382	306927	300953	1	1	1	1	1	1	1	1	1	1	1	1	1	1	1	1	1	1	1	1	578162	430619	431477	471443	1	1	1	1	1	1	1	1	1
CPD-12406	1	1	1	1	1	1	1	1	1	1	1	1	1	1	1	1	1	1	1	1	1	1	1	1	1	1	1	1	1	1	1	1	1	1	1	1	109572	153583	183357	119338	1	1	1	1	171921	142922	1	1	1
CPD-9621	18463408	17774258	17632344	7594442	18206652	18271150	18014494	7638515	15461845	6875411	1	1	8955528	9372701	12024937	12004595	7348661	1	7329049	7760806	8271674	10187765	8062735	8010319	9358636	9245325	9133437	8855553	9035050	11590995	7158170	11554321	9222476	9493500	11381138	9602235	1	1	1	1	1	1	1	1	1	1	1	1	9024312
CPD-15474	1	1	1	1	1	1	1	1	1	1	1	1	816552	1	1	1	1	1	1	1	1	1	1	1	1	1	1	1	1	1	1	1	1	1	1	1	1	4334039	3551005	2000049	1	9394325	4398397	1566805	1	1	1	1	2310617
CPD-9716	1	1	1	1	1	1	1	1	1	1	1	1	816552	1	1	1	1	1	1	1	1	1	1	1	1	1	1	1	1	1	1	1	1	1	1	1	1	4334039	3551005	2000049	1	9394325	4398397	1566805	1	1	1	1	2310617
CPD-14852	1	1	1	1	1	1	1	1	1	1	1	1	816552	1	1	1	1	1	1	1	1	1	1	1	1	1	1	1	1	1	1	1	1	1	1	1	1	4334039	3551005	2000049	1	9394325	4398397	1566805	1	1	1	1	2310617
CPD-19892	236686	1	221491	205080	1	1	1	1	1	1	1	1	330697	332581	338391	326218	1	1	1	1	1	1	1	1	1	1	1	1	1	1	1	1	1	1	1	1	211881	1	211307	1	1	1	1	1	1	1	1	1	1
[truncated: 1,087 more rows]
[truncated: 29 more columns]

## Sheet: Suppl. Table S5-B 
Compound	Control-r001	Control-r002	Control-r003	Control-r004	Control + B -r001	Control + B -r002	Control + B -r003	Control + B -r004	Control + C -r001	Control + C -r002	Control + C -r003	Control + C -r004	Control + D -r001	Control + D -r002	Control + D -r003	Control + D -r004	Control + F -r001	Control + F -r002	Control + F -r003	Control + F -r004	Control + H -r001	Control + H -r002	Control + H -r003	Control + H -r004	Control + O -r001	Control + O -r002	Control + O -r003	Control + O -r004	Control + P -r001	Control + P -r002	Control + P -r003	Control + P -r004	NaCl-r001	NaCl-r002	NaCl-r003	NaCl-r004	NaCl + B -r001	NaCl + B -r002	NaCl + B -r003	NaCl + B -r004	NaCl + C -r001	NaCl + C -r002	NaCl + C -r003	NaCl + C -r004	NaCl + D -r001	NaCl + D -r002	NaCl + D -r003	NaCl + D -r004	NaCl + F -r001
[truncated: 1,626 more rows]
[truncated: 21 more columns]
