# Supplementary material for: Integration of Phenomics and Metabolomics Datasets Reveals Different Mode of Action of Biostimulants Based on Protein Hydrolysates in Lactuca sativa L. and Solanum lycopersicum L. Under Salinity
Source: Front Plant Sci. 2022 Feb 3;12:808711. doi: 10.3389/fpls.2021.808711 (PMC8851396; doi:10.3389/fpls.2021.808711)
Supplement: Supplementary Table 6 — Discriminant metabolites identified by the variable importance in projection (VIP) analysis following OPLS-DA modelling of the metabolome in lettuce (A) and tomato (B) plants treated with 7 PHs grown under control or salt stress condition. Compounds were selected as discriminant by possessing a VIP score > 1.20. [file Table_6.XLSX]

## Sheet: Suppl. Table S6-A 
Primary ID	Compound Name	M1.VIP[15+2+0]	M1.VIP[15]cvSE * 2.44693	Ontology - parents of class	class
CPD-8919	17-oxosparteine	1.79194	0.264995	a small molecule	alkaloid biosynthesis
CPD-8917	lupanine	1.77083	0.241266	an alkaloid	alkaloid
CPD-14426	(7Z,10Z,13Z,16Z,19Z)-docosapentaenoyl-CoA	1.56796	1.32331	a long-chain fatty acyl-CoA	acyl-CoA
CPD-11835	24-epibrassinolide	1.54534	0.373727	a brassinosteroid	brassinosteroid
CPD-697	brassinolide	1.54534	0.373727	a brassinosteroid	brassinosteroid
CPD-8049	ciceritol	1.5445	0.374881	a galactosyl inositol // a methylated inositol // a trisaccharide	carbohydrate
CPD-9526	gossypol	1.5445	0.374881	a sesquiterpenoid	terpenoid
CPD-5481	<i>N</i>-(2-chloro-4-pyridyl)-<i>N'</i>-phenylurea	1.51952	0.164996	a phenylurea-type cytokinin	cytokinin
CPD-15056	(2Z)-2-aminobut-2-enoate	1.50182	0.984944	an enamine	amine
CPD-16013	2-iminobutanoate	1.50182	0.984944	an imine	imine
PICOLINATE	picolinate	1.50182	0.984944	an aromatic carboxylate // a monocarboxylate // a pyridine	organonitrogen compound
NIACINE	nicotinate	1.50182	0.984944	a B vitamin	vitamin
CPD-10318	apigenin 7-O-(6-malonyl-&beta;-D-glucoside)	1.50049	0.378627	a small molecule	phenylpropanoid biosynthesis
CPD-17635	(2<i>R</i>)-ethylmalonyl-CoA	1.49058	0.288661	a coenzyme A-activated compound	coenzyme A-activated compound
GLUTARYL-COA	glutaryl-CoA	1.49058	0.288661	a coenzyme A-activated compound	coenzyme A-activated compound
CPD-9407	(2S)-methylsuccinyl-CoA	1.49058	0.288661	a coenzyme A-activated compound	coenzyme A-activated compound
CPD-9406	(2<i>S</i>)-ethylmalonyl-CoA	1.49058	0.288661	a coenzyme A-activated compound	coenzyme A-activated compound
CPD-13909	glutathioselenol	1.49025	0.176648	glutathione and derivatives	organosulfur compound
CPD-12025	Se-methyl-Se-L-methionine	1.48998	0.207679	a modified amino acid	amino acid
ACRYLYL-COA	acryloyl-CoA	1.48936	0.303197	a coenzyme A-activated compound	coenzyme A-activated compound
CPD-406	N-methylethanolamine phosphate	1.47934	0.36218	a small molecule	lipid biosynthesis
1-3-7-TRIMETHYLXANTHINE	caffeine	1.46486	0.297645	a small molecule	alkaloid degradation
SPHINGOSINE	sphingosine	1.43835	0.236196	a sphingoid base	alcohol
CPD-12388	(<i>E</i>)-1-(L-cysteinylglycin-<i>S</i>-yl)-<i>N</i>-hydroxy-2-(1<i>H</i>-indol-3-yl)ethan-1-imine	1.43736	0.0944287	an (L-cysteinylglycine)-<i>S</i>-conjugate	(L-cysteinylglycine)-<i>S</i>-conjugate
CPD-342	5&alpha;-androstane-3,17-dione	1.43464	0.285534	a 3-oxo-5-&alpha;-steroid	steroid
CPD-11608	&beta;-sitosterol 3-O-&beta;-D-glucoside	1.43054	0.321242	a sterol 3-&beta;-D-glucoside	steroid
CPD-20421	4,4-dihydroxy-&beta;,&beta;-carotene	1.42967	0.40601	a carotenoid	terpenoid
CPD-7416	lactucaxanthin	1.42967	0.40601	a xanthophyll	terpenoid
CPD1F-130	zeaxanthin	1.42967	0.40601	a xanthophyll	terpenoid
CPD1F-119	lutein	1.42967	0.40601	a xanthophyll	terpenoid
CPD-1777	coniferin	1.42635	0.25317	a D-glucoside	carbohydrate
CPD-12500	26-hydroxycastasterone	1.41231	0.283109	a brassinosteroid	brassinosteroid
16-HYDROXYTABERSONINE	16-hydroxytabersonine	1.40535	0.0747653	a small molecule	alkaloid biosynthesis
CPD-8685	(3Z,6Z)-nonadienal	1.40332	0.135175	an aldehyde	aldehyde
IPRONIAZID	iproniazid	1.40332	0.135175	a small molecule	small molecule
CPD-12224	&alpha;-fenchocamphorone	1.40332	0.135175	a small molecule	terpenoid biosynthesis
CPD-14051	<i>N</i>-hydroxy-tetrahomomethionine	1.40005	0.139194	an L-<i>N</i>-hydroxypolyhomomethionine	amino acid
CPD-8663	&beta;-D-glucosyl crocetin	1.39317	1.25011	a glycosyl ester // a D-glucoside	carbohydrate
CPD-8080	1-18:2-2-16:3-monogalactosyldiacylglycerol	1.38963	0.392005	monogalactosyldiacylglycerol-34:5	lipid
CPD-13494	6-gingerol	1.3889	0.108624	a phenylpropanoid	phenylpropanoid
17-O-DEACETYLVINDOLINE	17-O-deacetylvindoline	1.38504	0.191831	a small molecule	alkaloid biosynthesis
CPDQT-407	(<i>E</i>)-1-(L-cystein-<i>S</i>-yl)-<i>N</i>-hydroxy-&omega;-(methylsulfanyl)hexan-1-imine	1.38408	0.125093	an L-cysteine-<i>S</i>-conjugate	amino acid
ADENOSINE-5-CARBOXAMIDE	adenosine 5'-carboxamide	1.38408	0.125093	a carboxamide	carboxamide
CPD-12665	2,5-dihydroxybenzoate 5-O-&beta;-D-glucoside	1.36751	0.167307	an aryl &beta;-D-glucoside	aryl glucoside
CPD-12663	2,5-dihydroxybenzoate 2-O-&beta;-D-glucoside	1.36751	0.167307	an aryl &beta;-D-glucoside	aryl glucoside
CPDQT-522	castasterone-23-O-glucoside	1.36335	0.518022	a brassinosteroid	brassinosteroid
5-O-INDOL-3-YLACETYL-MYO-ETCETERA	5-O-(indol-3-ylacetyl-<i>myo</i>-inositol) D-galactoside	1.35928	0.131306	a galactosyl inositol	carbohydrate
CPD-83	<i>trans</i>-resveratrol	1.35851	0.234747	a phytoalexin // a polyphenol	polyphenol
CPD-9019	5,10-methylenetetrahydropteroate	1.35705	0.154494	a small molecule	small molecule
CPD-19753	2-dehydro-3-deoxy-D-octonate	1.35595	0.15199	a ketoaldonate	carbohydrate
KDO	3-deoxy-&alpha;-D-<i>manno</i>-2-octulosonate	1.35595	0.15199	3-deoxy-D-<i>manno</i>-2-octulosonate	carbohydrate
CPD0-967	hexanediol 1,6-bisphosphate	1.35454	0.16029	a small molecule	small molecule
CPD-18098	cyanidin 3-<i>O</i>-&beta;-<i>D</i>-caffeoylglucoside	1.35312	0.341657	an anthocyanidin-3-<i>O</i>-[6-<i>O</i>-(hydroxycinnamoyl)-&beta;-D-glucoside]	phenylpropanoid
CPD-715	6-deoxoteasterone	1.35237	0.233134	a brassinosteroid	brassinosteroid
CPD-720	6-deoxotyphasterol	1.35237	0.233134	a brassinosteroid	brassinosteroid
ASN	L-asparagine	1.34925	0.248261	an uncharged polar amino acid // a proteinogenic amino acid // an L-amino acid	amino acid
K-HEXANOYL-COA	3-oxohexanoyl-CoA	1.34496	0.280094	a medium-chain oxoacyl-CoA	acyl-CoA
3-HEXAPRENYL-4-HYDROXY-5-METHOXYBENZOATE	3-<i>all trans</i>-hexaprenyl-4-hydroxy-5-methoxybenzoate	1.34488	0.207524	an isoprenoid	terpenoid
CPD0-1342	5-mercaptodeoxyuridine	1.34185	0.238148	a pyrimidine	nucleobase
CPD-4022	ancymidol	1.33445	0.282081	a small molecule	small molecule
CPD-14986	quercetin 3-<i>O</i>-(3"-<i>O</i>-<i>p</i>-coumaroyl, 6"-<i>O</i>-feruloyl)-glucoside	1.33134	0.130742	a flavonol derivative	phenylpropanoid
CPD-11782	3,9-dihydroxypterocarp-6a-en	1.33134	0.241059	a small molecule	phenylpropanoid derivative biosynthesis
CPD-14831	3-<i>O</i>-acetyl-4'-<i>O</i>-demethylpapaveroxine	1.32893	0.181263	an alkaloid	alkaloid
CPD-9475	gypsogenate-28-beta-D-glucoside	1.32726	0.105323	a triterpenoid	terpenoid
CPD-9711	dalcochinin	1.31632	0.144882	an isoflavone	phenylpropanoid
CPD-12867	4&alpha;-carboxy-4&beta;,14&alpha;-dimethyl-9&beta;,19-cyclo-5&alpha;-ergost-24(24<sup>1</sup>)-en-3&beta;-ol	1.31222	0.263824	a 3&beta;-hydroxy-4&alpha;-carboxysteroid	steroid
12-BIS-O-SINAPOYL-BETA-D-GLUCOSIDE	1,2-di-O-sinapoyl-&beta;-D-glucose	1.30948	0.212161	a small molecule	phenylpropanoid derivative biosynthesis
7-O-METHYLVITEXIN-2-O-B-L-RHAMNOSIDE	7-<i>O</i>-methylvitexin 2''-<i>O</i>-&beta;-L-rhamnoside	1.30948	0.212161	a small molecule	phenylpropanoid derivative biosynthesis
CPD0-2022	2'-methoxythiamine pyrophosphate	1.30665	0.176197	a small molecule	small molecule
CPDQT-280	glucoraphanin	1.30644	0.185992	an &omega;-(methylsulfinyl)alkyl-glucosinolate	glucosinolate
CPDQT-286	5-(methylsulfanyl)pentyl-glucosinolate	1.30216	0.347544	an &omega;-(methylsulfanyl)-alkyl-glucosinolate	glucosinolate
3-METHYLSULFINYLPROPYL-GLUCOSINOLATE	glucoiberin	1.30056	0.214612	an &omega;-(methylsulfinyl)alkyl-glucosinolate	glucosinolate
CPD-8959	podophyllotoxin	1.29968	0.17237	a toxin // a lignan	phenylpropanoid
CPD-3945	(22&alpha;)-hydroxy-campest-4-en-3-one	1.29799	0.118479	a brassinosteroid	brassinosteroid
CPD-4579	4&alpha;-hydroxymethyl-5&alpha;-cholesta-8,24-dien-3&beta;-ol	1.29799	0.118479	a 3&beta;-hydroxysteroid	steroid
CPD-12917	4&alpha;-hydroxymethyl-5&alpha;-cholesta-7,24-dien-3&beta;-ol	1.29799	0.118479	a 3&beta;-hydroxysteroid	steroid
CPD-12161	24-alkyl sterol 2	1.29799	0.118479	a steroid	steroid
CPD-11827	(<i>22R,23R</i>)-28-homocastasterone	1.2917	0.179484	a brassinosteroid	brassinosteroid
CPD-8670	portulacaxanthin II	1.29074	0.887098	an alkaloid	alkaloid
CPD-8289	1-18:0-2-18:1-phosphatidylethanolamine	1.28757	0.16402	phosphatidylethanolamine-36:1	lipid
CPD-8960	&beta;-peltatin	1.28262	0.186625	a lignan	phenylpropanoid
CPD-16749	5'-demethoxy-6-methoxypodophyllotoxin	1.28262	0.186625	a lignan	phenylpropanoid
CPD-18758	(-)-epipodophyllotoxin	1.28262	0.186625	a lignan // a toxin	phenylpropanoid
CPD0-1396	5'-(dimethylsulfonio)-5'-deoxyadenosine	1.28169	0.415699	a small molecule	small molecule
CPD-8668	picrocrocin	1.27901	0.0988186	an apocarotenoid // a D-glucoside	terpenoid
CPD-19892	(3<i>R</i>)-3-hydroxy-16-methoxy-1,2-didehydro-2,3-dihydrotabersonine	1.27797	0.298844	a small molecule	alkaloid biosynthesis
CPD-19893	3-epoxy-16-methoxy-2,3-dihydrotabersonine	1.27797	0.298844	a small molecule	small molecule
CPD-12163	deguelin	1.27622	0.0860053	a rotenoid	phenylpropanoid
CPD-9474	gypsogenate	1.2746	0.17197	a triterpenoid	terpenoid
CPD-20426	4'-hydroxyadonixanthin	1.27372	0.134393	a ketocarotenoid	terpenoid
FORMYL-COA	formyl-CoA	1.2736	0.850168	a coenzyme A-activated compound	coenzyme A-activated compound
CPD-13595	cetyltrimethylammonium	1.27056	0.219209	an organic cation // a quaternary amine	organic ion
CPD-7197	5,6-epoxy-3-hydroxy-12'-apo-&beta;-caroten-12'-al	1.27008	0.128675	a 12'-apo-carotenal	terpenoid
7-METHYLXANTHINE	7-methylxanthine	1.26903	0.137869	a small molecule	alkaloid biosynthesis
3-METHYLXANTHINE	3-methylxanthine	1.26903	0.137869	a small molecule	alkaloid biosynthesis/degradation
CPD-9025	1-methylxanthine	1.26903	0.137869	a small molecule	small molecule
CPD-2184	1-oleoyl-2-(3E)-hexadecenoyl-phosphatidylglycerol	1.2648	0.0554242	phosphatidylglycerol-34:2	lipid
CPD-18130	arabidopate	1.26416	0.169926	a phenylpropanoid	phenylpropanoid
CPD-18135	<i>iso</i>-arabidopate	1.26416	0.169926	a phenylpropanoid	phenylpropanoid
GEISSOSCHIZINE	19E-geissoschizine	1.26276	0.871628	a small molecule	alkaloid biosynthesis
CPDQT-408	(<i>E</i>)-1-(L-cystein-<i>S</i>-yl)-<i>N</i>-hydroxy-&omega;-(methylsulfanyl)heptan-1-imine	1.26205	0.0728039	an L-cysteine-<i>S</i>-conjugate	amino acid
TABERSONINE	tabersonine	1.26077	0.569014	an aspidosperma-type monoterpenoid indole alkaloid	alkaloid
CPD-7859	catharanthine	1.26077	0.569014	an iboga-type monoterpenoid indole alkaloid	alkaloid
CPD-8198	methyl-2-&alpha;-L-fucopyranosyl-&beta;-D-galactoside	1.26059	0.142505	a small molecule	small molecule
CPD-11606	stigmasterol 3-O-&beta;-D-glucoside	1.25944	0.327506	a sterol 3-&beta;-D-glucoside	steroid
CPD-9530	7-hydroxy-4'5'-dimethoxyisoflavone	1.2592	0.0878306	an isoflavone	phenylpropanoid
CPD-6781	D-<i>myo</i>-inositol (1,2,3,4) tetrakisphosphate	1.25847	0.169746	a <i>myo</i>-inositol tetrakisphosphate	carbohydrate
CPD-6743	D-<i>myo</i>-inositol (1,2,3,6) tetrakisphosphate	1.25847	0.169746	a <i>myo</i>-inositol tetrakisphosphate	carbohydrate
CPD-6742	D-<i>myo</i>-inositol (1,2,5,6) tetrakisphosphate	1.25847	0.169746	a <i>myo</i>-inositol tetrakisphosphate	carbohydrate
CPD-178	D-<i>myo</i>-inositol (3,4,5,6)-tetrakisphosphate	1.25847	0.169746	a <i>myo</i>-inositol tetrakisphosphate	carbohydrate
CPD-505	D-<i>myo</i>-inositol (1,3,4,6)-tetrakisphosphate	1.25847	0.169746	a <i>myo</i>-inositol tetrakisphosphate	carbohydrate
CPD-506	D-<i>myo</i>-inositol (1,3,4,5)-tetrakisphosphate	1.25847	0.169746	a <i>myo</i>-inositol tetrakisphosphate	carbohydrate
INOSITOL-1456-TETRAKISPHOSPHATE	D-<i>myo</i>-inositol (1,4,5,6)-tetrakisphosphate	1.25847	0.169746	a <i>myo</i>-inositol tetrakisphosphate	carbohydrate
CPD-20015	6-<i>C</i>-glucosyl-2-hydroxynaringenin	1.25797	0.0297413	a flavanone glycoside	phenylpropanoid
CPD-15088	3-<i>C</i>-glucosyl-2,4,4',6-tetrahydroxydibenzoylmethane	1.25797	0.0297413	a 3'-(&beta;-D-glucopyranosyl)-2'-hydroxy-&beta;-oxodihydrochalcone	phenylpropanoid
CPD-19812	(+)-7-<i>epi</i>-12-hydroxy-12-oxojasmonoyl-L-isoleucine	1.25755	0.0586899	a 12-hydroxy-12-oxojasmonoyl-L-amino acid	amino acid
CPD-14840	(+)-sesaminol 2-<i>O</i>-&beta;-<i>D</i>-glucosyl (1->2)-<i>O</i>-[&beta;-<i>D</i>-glucosyl (1->6)]-&beta;-<i>D</i>-glucoside	1.25734	0.222212	a lignan	phenylpropanoid
CPD-14841	(+)-sesaminol 2-<i>O</i>-&beta;-<i>D</i>-gentiotrioside	1.25734	0.222212	a lignan	phenylpropanoid
CPD-8081	1-18:3-2-18:3-digalactosyldiacylglycerol	1.25582	0.222247	digalactosyldiacylglycerol-36:6	lipid
CPD-15801	(S)-norlaudanine	1.25576	0.0514079	an alkaloid	alkaloid
CPD-17595	(-)-yatein	1.25433	0.174193	a lignan	phenylpropanoid
LUTEOLIN-7-O-BETA-D-GLUCOSIDE	luteolin 7-<i>O</i>-&beta;-D-glucoside	1.25431	0.0330352	a hydroxyflavone	phenylpropanoid
CPD-14998	cyanidin-3-<i>O</i>-&beta;-D-galactoside	1.25431	0.0330352	an anthocyanin	phenylpropanoid
CPD-8634	aureusidin 6-<i>O</i>-glucoside	1.25431	0.0330352	an aurone	phenylpropanoid
CPD-9366	(-)-vestitol	1.25394	0.372288	a flavonoid	phenylpropanoid
CPD-12490	(<i>Z</i>)-phenylmethanethial <i>S</i>-oxide	1.25236	1.11829	a sulfine	organosulfur compound
AMINO-RIBOSYLAMINO-1H-3H-PYR-DIONE	5-amino-6-(D-ribitylamino)uracil	1.25145	0.123731	a modified nucleobase	nucleobase
PROTOHEME	protoheme	1.24974	0.189849	heme <i>b</i>	porphyrin
CPD-14997	hyperxanthone E	1.24889	0.157993	a secondary metabolite // an aromatic compound	aromatic compound
CPD-6976	4-coumaroyl-4'-hydroxyphenyllactate	1.24889	0.157993	a small molecule	phenylpropanoid derivative biosynthesis
CPD-7966	delphinidin 3,3',5-tri-<i>O</i>-&beta;-D-glucoside	1.24798	0.140067	an anthocyanidin 3,5-di-<i>O</i>-&beta;-D-glucoside	phenylpropanoid
CPD-14850	quercetin 3-<i>O</i>-&beta;-<i>D</i>-glucosyl-(1->2)-glucosyl-(1->2)-&beta;-<i>D</i>-glucoside	1.24798	0.140067	a flavonol 3-<i>O</i>-(&beta;-D-glucosyl-(1->2)-&beta;-D-glucosyl (1->2)-&beta;-D-glucoside)	phenylpropanoid
CPD-14821	quercetin-3-gentiotrioside	1.24798	0.140067	a flavonol derivative	phenylpropanoid
CPD-7158	3-demethylubiquinol-9	1.24669	0.130954	a 3-demethyubiquinol	quinol
CPD-14842	2,4-dinitrobenzenesulfonyl chloride	1.24555	0.207426	a C-nitro compound	a C-nitro compound
CPD-14839	(+)-sesaminol 2-<i>O</i>-&beta;-<i>D</i>-gentiobioside	1.2446	0.172948	a lignan	phenylpropanoid
GLUCOSAMINE-1P	&alpha;-D-glucosamine 1-phosphate	1.2441	0.157784	a sugar phosphate	carbohydrate
CPD-12331	methyl gibberellin A<sub>9</sub>	1.24373	0.0492289	a gibberellin	gibberellin
CPD-13543	kauralexin B2	1.24373	0.0492289	a kauralexin	terpenoid
CPD-8086	1-linoleoyl-2-palmitoyl-phosphatidylglycerol	1.24296	0.148305	phosphatidylglycerol-34:2	lipid
CPD-14818	7'-O-demethylcephaeline	1.24253	0.0767052	an alkaloid	alkaloid
CPD-9269	alliin	1.24059	0.412312	an <i>S</i>-alkyl-L-cysteine S-oxide // an organosulfur compound	amino acid
CPD-9307	(+)-<i>trans</i>-isoalliin	1.24059	0.412312	an <i>S</i>-alkyl-L-cysteine S-oxide // an organosulfur compound	amino acid
CPD-8162	1-18:3-2-16:0-digalactosyldiacylglycerol	1.23683	0.139527	digalactosyldiacylglycerol-34:3	lipid
CPD-8164	1-16:0-2-18:3-digalactosyldiacylglycerol	1.23683	0.139527	digalactosyldiacylglycerol-34:3	lipid
CARBOXYPHENYLAMINO-DEOXYRIBULOSE-P	1-(2-carboxyphenylamino)-1-deoxy-D-ribulose 5-phosphate	1.23464	0.143499	a sugar phosphate	carbohydrate
CPDIO2-3	1-18:0-2-18:3-phosphatidylethanolamine	1.23356	0.190336	a small molecule	lipid biosynthesis
CPD-8159	1-palmitoyl-2-&alpha;-linolenoyl-phosphatidylcholine	1.23004	0.284776	a 1-palmitoyl-2-acyl-<i>sn</i>-glycero-3-phosphocholine // phosphatidylcholine-34:3	lipid (phosphatidylcholine)
CPD-7002	dihydrogeranylgeranyl diphosphate	1.22918	0.150396	a small molecule	terpenoid biosynthesis
CPD-14615	3,5,7-trioxododecanoyl-CoA	1.22868	0.0390203	a coenzyme A-activated compound	coenzyme A-activated compound
CPD-7960	delphinidin 3-<i>O</i>-glucosyl-5-<i>O</i>-caffeoylglucoside	1.22826	0.159551	an anthocyanidin 3,5-di-<i>O</i>-&beta;-D-glucoside	phenylpropanoid
CPD-14048	<i>N</i>,<i>N</i>-dihydroxy-L-dihomomethionine	1.22673	0.112556	an L-<i>N,N</i>-dihydroxypolyhomomethionine	amino acid
CPD-14261	showacene	1.22379	1.08249	a triterpenoid	terpenoid
CPD-14263	3-methyl-1,2-didehydro-2,3-dihydrosqualene	1.22379	1.08249	a triterpenoid	terpenoid
CPD-14430	7-hydroxy-8-methoxycoumarin	1.22271	0.425457	a simple coumarin	phenylpropanoid
CPD-14453	isoscopoletin	1.22271	0.425457	a simple coumarin	phenylpropanoid
SCOPOLETIN	scopoletin	1.22271	0.425457	a simple coumarin	phenylpropanoid
CPD-9831	isoscopoletin	1.22271	0.425457	a coumarin	phenylpropanoid
CPD-0	5,7-dihydroxy-2-methylchromone	1.22271	0.425457	a polyketide	polyketide
CPD-14594	linustatin	1.22225	0.120801	a nitrile // a &beta;-D glucoside	carbohydrate
CPD-11776	camptothecin	1.22149	0.24863	a quinoline-type monoterpenoid indole alkaloid	alkaloid
L-CYSTATHIONINE	L-cystathionine	1.22133	0.310194	an L-amino acid	amino acid
CPD-5741	rotenone	1.21995	0.0828777	a rotenoid	phenylpropanoid
CPDQT-16	2-nonaprenyl-6-hydroxyphenol	1.21965	0.102449	ethyl iodide
CPD-9728	menaquinone-<i>8</i>	1.21933	0.126456	a vitamin K // a menaquinone	quinone
CPD-14378	dehydrospermidine	1.21901	0.179052	an aliphatic &alpha;,&omega;-diamine	polyamine
CPD-632	gibberellin A<sub>34</sub>-catabolite	1.21879	0.664878	a gibberellin	gibberellin
CPD-464	prephytoene diphosphate	1.21755	0.0731056	a small molecule	terpenoid biosynthesis
CPD-9956	ubiquinol-<i>8</i>	1.21597	0.128189	an ubiquinol	quinol
CPDIO2-9	1-18:3-2-16:4-monogalactosyldiacylglycerol	1.21582	0.163079	a 1,2-diacyl-3-O-(&beta;-D-galactopyranosyl)-<i>sn</i>-glycerol	carbohydrate
CPD-8093	1-linoleoyl-2-&alpha;-linolenoyl-phosphatidylcholine	1.21548	0.466752	phosphatidylcholine-36:5	lipid
CPD-12829	plastoquinol-9	1.21357	0.106363	a plastoquinol	quinol
PLASTOQUINONE-9	plastoquinone-9	1.21259	0.119103	a plastoquinone	quinone
CPD-9872	6-methoxy-3-methyl-2-<i>all-trans</i>-nonaprenyl-1,4-benzoquinol	1.20993	0.120438	a 6-methoxy-3-methyl-2-<i>all-trans</i>-polyprenyl-1,4-benzoquinol	quinol
CPD-8165	1-18:2-2-18:2-monogalactosyldiacylglycerol	1.209	0.256614	monogalactosyldiacylglycerol-36:4	lipid
S-RETICULINE	(<i>S</i>)-reticuline	1.20882	0.05072	a small molecule	alkaloid biosynthesis
R-RETICULINE	(R)-reticuline	1.20882	0.05072	a small molecule	alkaloid biosynthesis
SALUTARIDINOL	salutaridinol	1.20882	0.05072	a small molecule	alkaloid biosynthesis
BERGAPTOL	bergaptol	1.20733	0.135735	a furanocoumarin	phenylpropanoid
CPD0-1251	dihydrohomopteroate	1.20565	0.102712	a pteroate	organonitrogen compound
CPD-6301	<i>N-P</i>-tosyl-L-phenylalanyl chloromethyl ketone	1.20418	0.471934	a small molecule	small molecule
CPD-659	L-arogenate	1.20306	0.101478	a small molecule	amino acid

## Sheet: Suppl.Table S6-B 
Primary ID	Compound Name	M3.VIP[15+1+0]	M3.VIP[15]cvSE * 2.44693	Class	Ontology - parents of class
CPD-10209	2-butyl-4-hydroxy-5-methyl-3(2H)-furanone	1.37272	0.152987	small molecule	a small molecule
CPD-10734	3-deoxy-D-<i>glycero</i>-D-<i>galacto</i>-non-2-ulopyranosonate	1.29193	0.0788389	carbohydrate acid	a ketoaldonate
DEOXYCYTIDINE	2'-deoxycytidine	1.27034	0.254264	nucleobase	a pyrimidine 2'-deoxyribonucleoside
CPD1F-84	gibberellin A<sub>25</sub>	1.2699	0.185741	gibberellin	a gibberellin
CPD-8665	&beta;-D-gentiobiosyl &beta;-D-glucosyl crocetin	1.2559	0.248854	carbohydrate	a &beta;-D glucoside // a glycosyl ester
CPD-20040	7,2,2'-trihydroxy-4',5'-methylenedioxyisoflav-3-ene	1.25429	0.107835	organic heterocyclic compound	an organic heterobicyclic compound
CPD-9525	hemigossypol	1.25166	0.0980796	terpenoid	a sesquiterpenoid
13-HYDROXY-MAGNESIUM-PROTOPORP	13<SUP>1</SUP>-hydroxy-magnesium-protoporphyrin IX 13-monomethyl ester	1.25073	0.152056	organometallic compound	an organometallic compound
CPD-14036	<i>N</i>-hydroxyhexahomomethioniate	1.24643	0.159598	amino acid - modified	an L-<i>N</i>-hydroxypolyhomomethionine
CPD-9203	<i>N</i>-debenzoyl-(3'-<i>RS</i>)-taxol	1.23891	0.111776	alkaloid	an alkaloid
CPD-3061	(2<i>S</i>)-liquiritigenin	1.23145	0.0985124	Phenylpropanoid (flavanone)	a (2S)-flavan-4-one
CPD-12609	(<i>S</i>)-dihydrodaidzein	1.23145	0.0985124	phenylpropanoid (isoflavone)	an isoflavone
CPD-6993	pinocembrin chalcone	1.23145	0.0985124	Phenylpropanoid derivative (flavonoid) biosynthesis	a small molecule
CPD-3041	isoliquiritigenin	1.23145	0.0985124	Phenylpropanoid derivative (flavonoid) biosynthesis	a chalcone
CPD-4402	(6aR,11aR)-3,9-dihydroxypterocarpan	1.23145	0.0985124	Phenylpropanoid derivative (flavonoid) biosynthesis	a small molecule
CPD-9557	emodin anthrone	1.23145	0.0985124	quinone	a hydroxyanthraquinone
CPD-10500	peonidin	1.21979	0.065383	phenylpropanoid (anthocyanidin)	an anthocyanidin
CPD-7072	(2S)-hesperetin	1.21979	0.065383	phenylpropanoid (flavanone)	a (2S)-flavan-4-one
CPD-5421	2,5,7-trihydroxy-4'-methoxyisoflavanone	1.21979	0.065383	phenylpropanoid (isoflavone)	an isoflavone
CPD-7071	homoeriodictyol	1.21979	0.065383	small molecule	a small molecule
CPD-12390	(<i>E</i>)-1-(glutathion-<i>S</i>-yl)-<i>N</i>-hydroxy-&omega;-(methylsulfanyl)butan-1-imine	1.21688	0.0917733	glutathione-S-conjugates	an (<i>E</i>)-1-(glutathion-<i>S</i>-yl)-<i>N</i>-hydroxy-&omega;-(methylsulfanyl)alkan-1-imine
CPD-11826	(<i>22R,23R</i>)-28-homobrassinolide 22-sulfate	1.20343	0.210075	brassinosteroid	a (<i>22R,23R</i>)-28-homobrassinolide sulfate
CPD-14047	<i>N</i>-hydroxy-L-dihomomethionine	1.20337	0.0823071	amino acid - modified	an L-<i>N</i>-hydroxypolyhomomethionine
CPD-12184	4-coumaroylacetyl-CoA	1.20218	0.205529	polyketide biosynthesis	a small molecule
CPD0-2531	1-hydroxy-2-naphthoyl-CoA	1.20218	0.205529	small molecule	a small molecule
CPDQT-425	indol-3-ylmethyl-glutathione	1.1926	0.0811169	indole	an indole-phytoalexin // a glutathione-<i>S</i>-conjugate
CPD-14962	kaempferide 3-<i>O</i>-&beta;-<i>D</i>-glucopyranosyl -(1->2)-<i>O</i>-&alpha;-<i>L</i>-rhamnoside	1.18868	0.153115	phenylpropanoid (flavonol)	a flavonol 3-<i>O</i>-glycoside
FADH2	FADH<SUB>2</SUB>	1.18382	0.105437	elettron carrier	a flavin electron carrier // a reduced flavin
CPD-10145	ferricyanide	1.18184	0.125985	small molecule	a small molecule
CPDQT-280	glucoraphanin	1.17592	0.180672	glucosinolate	an &omega;-(methylsulfinyl)alkyl-glucosinolate
CPD-4884	(-)-phaseollin	1.17287	0.165547	phenylpropanoid (pterocarpan)	a pterocarpan
CPD-14765	16-sinapoyloxypalmitate	1.17019	0.147036	small molecule	a small molecule
CPD-12733	rutinose	1.1649	0.170604	flavonoid degradation	a small molecule
CPD-13368	<i>all-trans</i>-10'-apo-&beta;-carotenal	1.16272	0.192954	terpenoid (apocarotenoid)	an apocarotenoid
CPD-14647	9-<i>cis</i>-10'-apo-&beta;-carotenal	1.16272	0.192954	terpenoid (apocarotenoid)	an apocarotenoid
CPD-649	sphinganine 1-phosphate	1.16196	0.184968	lipid	a sphingoid 1-phosphate
CPD0-1816	1,3-dioctanoyl-1,2,3-butanetriol	1.16196	0.184968	small molecule	a small molecule
CPD0-1762	1,2-dioctanoyl-1,2,3-butanetriol	1.16196	0.184968	small molecule	a small molecule
CPD0-1760	1,2-dioctanoyl-1,2,4-butanetriol	1.16196	0.184968	small molecule	a small molecule
CPD-204	gibberellin A<sub>8</sub>	1.15704	0.0790952	gibberellin	a gibberellin
CPD-12391	(<i>E</i>)-1-(L-cysteinylglycin-<i>S</i>-yl)-<i>N</i>-hydroxy-&omega;-(methylsulfanyl)butan-1-imine	1.15665	0.181022	(L-cysteinglycine)-S-conjugate	an (<i>E</i>)-1-(L-cysteinylglycin-<i>S</i>-yl)-<i>N</i>-hydroxy-&omega;-(methylsulfanyl)alkan-1-imine
TRANS-CINNAMOYL-BETA-D-GLUCOSE	cinnamoyl-&beta;-D-glucoside	1.1564	0.179668	carbohydrate	a &beta;-D glucoside
CPD-9194	10&beta;,14&beta;-dihydroxytaxa-4(20),11-dien-5&alpha;-yl acetate	1.15631	0.406048	terpenoid	a diterpenoid
GIBBERELLIN	gibberellin A<sub>3</sub>	1.15609	0.181668	gibberellin	a gibberellin
CPD-19447	11-hydroxyvittatine	1.15577	0.178912	alkaloid	a small molecule
CPD-19438	lycorine	1.15577	0.178912	alkaloid	a small molecule
CPD-18758	(-)-epipodophyllotoxin	1.15559	0.101552	phenylpropanoid (lignan)	a lignan // a toxin
CPD-8960	&beta;-peltatin	1.15559	0.101552	phenylpropanoid (lignan)	a lignan
CPD-8959	podophyllotoxin	1.15559	0.101552	phenylpropanoid (lignan)	a toxin // a lignan
CPD-16749	5'-demethoxy-6-methoxypodophyllotoxin	1.15559	0.101552	phenylpropanoid (lignan)	a lignan
CPD-4122	(-)-medicarpin-3-<i>O</i>-glucoside	1.15559	0.101552	Phenylpropanoid derivative (flavonoid) biosynthesis	a small molecule
CPDQT-427	indol-3-ylmethyl-L-cysteine	1.15214	0.0573202	indole	an indole-phytoalexin // an L-cysteine-<i>S</i>-conjugate
CPD-11566	heptaketide pyrone intermediate	1.15112	0.108887	polyketide	a polyketide
CPD-11554	heptaketide pyrone	1.15112	0.108887	polyketide	a polyketide
SS-DIMETHYL-BETA-PROPIOTHETIN	dimethylsulfoniopropanoate	1.14718	0.245523	sulfur compound	a small molecule
UDP-GROUP	UDP group	1.14624	0.166708	nucleobase	a nucleoside phosphate group
2-METHYL-3-PHYTYL-14-NAPHTHOQUINONE	phylloquinone	1.14613	0.122084	electron carrier	a vitamin K // an electron-transfer quinone
CPD-716	teasterone	1.14567	0.124152	brassinosteroid	a brassinosteroid
CPD-719	typhasterol	1.14567	0.124152	brassinosteroid	a brassinosteroid
CPD-17422	3-dehydro-6-hydroxyteasterone	1.14567	0.124152	brassinosteroid	a brassinosteroid
CPD-9603	<i>N</i>-[&beta;-glucosyl-(1,4)-&beta;-glucosyl]-(oxindol-3-yl)acetyl-aspartate	1.14472	0.0820612	amino acid - modified	an indole derivative // a modified amino acid
CPD-10900	isorhamnetin 3-sulfate	1.14399	0.163119	phenylpropanoid (flavonol)	a flavonol derivative
CPD1F-4	(3<i>S</i>,5<i>R</i>,6<i>R</i>)-3,5-dihydroxy-6,7-didehydro-5,6-dihydro-12'-apo-&beta;-caroten-12'-al	1.14345	0.0786311	terpenoid (xanthophyll)	a xanthophyll
CPD-10456	4-amino-2,6-dinitrotoluene glucoside	1.1431	0.16105	aromatic compound	a C-nitro compound // an aromatic compound
CPD-10452	2-amino-4,6-dinitrotoluene glucoside	1.1431	0.16105	aromatic compound	a C-nitro compound // an aromatic compound
CPD-63	syringin	1.14283	0.16583	phenylpropanoid derivative (lignin) biosynthesis	a small molecule
CPD-11668	dihydroxyferuloyl-sinapoyl spermidine	1.14265	0.130666	nitrogen-containing secondary compound biosynthesis	a small molecule
CPD-12745	(13<i>E</i>)-8&alpha;-hydroxylabd-13-en-15-yl diphosphate	1.14253	0.354622	terpenoid	a diterpenoid
CPD-9935	(S)-corytuberine	1.14173	0.234188	alkaloid	an alkaloid
12-DEHYDRORETICULINIUM	1,2-dehydroreticuline	1.14173	0.234188	alkaloid biosynthesis	a small molecule
SALUTARIDINE	salutaridine	1.14173	0.234188	alkaloid biosynthesis	a small molecule
CPD-4576	4&alpha;-formyl-4&beta;-methyl-5&alpha;-cholesta-8,24-dien-3&beta;-ol	1.14148	0.1307	steroid	a 3&beta;-hydroxysteroid
CPD-12908	4&alpha;-formyl-ergosta-7,24(24<sup>1</sup>)-dien-3&beta;-ol	1.14148	0.1307	steroid	a sterol
CPD-13688	4-methylumbelliferone 6'-O-malonylglucoside	1.14073	0.066883	aromatic compound	a small molecule
CPD-6963	dihydropinosylvin	1.14045	0.215158	phenylpropanoid derivative (stilibene phytoalexin) biosynthesis	a small molecule
CPD-15390	2'-deoxyguanosine 3'-monophosphate	1.14008	0.219742	nucleic acid component	a purine 2'-deoxyribonucleotide // a 2'-deoxyribonucleoside 3'-monophosphate
AMP-GROUP	AMP group	1.14008	0.219742	nucleic acid component	a nucleoside phosphate group
AMP	AMP	1.14008	0.219742	nucleic acid component	a purine ribonucleoside 5'-monophosphate // a nucleic acid component
CPD0-1139	vidarabine phosphate	1.14008	0.219742	nucleic acid component	a modified nucleotide
CPD-3705	adenosine 2'-monophosphate	1.14008	0.219742	nucleic acid component	a nucleic acid component // a ribonucleoside 2'-phosphate
CPD-3706	adenosine 3'-monophosphate	1.14008	0.219742	nucleic acid component	a ribonucleoside 3'-phosphate // a nucleic acid component
DGMP	dGMP	1.14008	0.219742	nucleic acid component	a purine 2'-deoxyribonucleoside 5'-monophosphate // a nucleic acid component
CPD-12546	3'-azido-3'-deoxythymidine 5'-phosphate	1.14008	0.219742	nucleic acid component	a nucleoside analog
CPD-10502	peonidin 3,5-diglucoside	1.13899	0.123107	phenylpropanoid (anthocyanin)	an anthocyanin
CPD-15484	8-hydroxy-7-methoxy-flavone	1.13756	0.0884096	phenylpropanoid (flavone)	a methoxyflavone // a monohydroxyflavone
CPD-3343	isoformononetin	1.13756	0.0884096	phenylpropanoid (isoflavone)	an isoflavone
CPD-14837	(+)-sesaminol	1.13736	0.172611	phenylpropanoid (lignan)	a lignan
CPD-14053	(6<i>R</i>)-L-<i>erythro</i>-5,6,7,8-tetrahydrobiopterin	1.13675	0.180409	nitrogen-containing secondary compound biosynthesis	a tetrahydrobiopterin
CPD0-1716	2-amino-6-hydroxymethyl-7,7-dimethyl-7,8-dihydropteridin-4-one	1.13675	0.180409	small molecule	a small molecule
CPD-9787	demecolcine	1.136	0.0714465	alkaloid	an alkaloid
7-O-ACETYLSALUTARIDINOL	7-<i>O</i>-acetylsalutaridinol	1.136	0.0714465	alkaloid biosynthesis	a small molecule
CPD-19818	(+)-7-<i>epi</i>-12-hydroxyjasmonoyl-L-phenylalanine	1.136	0.0714465	jasmonate	a 12-hydroxyjasmonoyl-L-amino acid
CPD-12405	(<i>E</i>)-1-(glutathion-<i>S</i>-yl)-<i>N</i>-hydroxy-&omega;-(methylsulfanyl)nonan-1-imine	1.13561	0.182652	glutathione-S-conjugates	an (<i>E</i>)-1-(glutathion-<i>S</i>-yl)-<i>N</i>-hydroxy-&omega;-(methylsulfanyl)alkan-1-imine
SCOPOLIN	scopolin	1.13479	0.0606472	phenylpropanoid derivative (coumarins) biosynthesis	a small molecule
CPD0-1474	5-methyl-tetrahydropteroyl-&alpha;-glutamylglutamate	1.13475	0.0848379	organometallic compound (chlorophyllide)	a small molecule
CPD-7015	7<sup>1</sup>-hydroxychlorophyllide <i>a</i>	1.13286	0.0772626	oligopeptide	a chlorophyllide // an organometallic compound
CYS-GLY	L-cysteinylglycine	1.13272	0.0888161	amino acid - modified	a dipeptide with a C-terminal glycine
CPD-12753	<i>N</i>-acetyl-<i>S</i>-geranylgeranyl-L-cysteine	1.13119	0.105287	L-cysteine-S-conjugate	an <i>N</i>-acetyl L-amino acid // an L-cysteine-<i>S</i>-conjugate
GLUCOTROPEOLIN	glucotropaeolin	1.13082	0.101071	glucosinolate	an aromatic glucosinolate
CPD-7547	(<i>E</i>)-1-(L-cystein-<i>S</i>-yl)-<i>N</i>-hydroxy-2-(1<i>H</i>-indol-3-yl)ethan-1-imine	1.13	0.0747455	L-cysteine-S-conjugate	an L-cysteine-<i>S</i>-conjugate
DIHYDROSANGUINARINE	dihydrosanguinarine	1.1299	0.104779	alkaloid biosynthesis	a small molecule
CPD0-1627	6-diazo-5-oxonorleucine	1.12868	0.118568	amino acid - modified	a modified amino acid
CPD0-1264	suberate	1.12868	0.118568	organic acid	an &alpha;,&omega;-dicarboxylate
CPD-10207	(2E)-4-hydroxy-5-methyl-2-propylidene-3(2H)-furanone	1.12608	0.11803	aldehyde/ketone	an aldehyde or ketone
CPD-9499	3,5-dimethoxyphenol	1.12608	0.11803	aromatic compound	a small molecule
CPD-182	4-methylumbelliferone	1.12608	0.11803	phenylpropanoid (coumarin)	a pyron-substituted coumarin
CPD-9828	herniarin	1.12608	0.11803	phenylpropanoid (coumarin)	a coumarin
CYSTAMINE	cystamine	1.12608	0.11803	small molecule	a small molecule
CPDQT-284	5-(methylsulfinyl)pentyl-glucosinolate	1.12524	0.0732391	glucosinolate	an &omega;-(methylsulfinyl)alkyl-glucosinolate
INOSINE	inosine	1.12471	0.11691	nucleic acid component	a purine ribonucleoside
CPD-14907	patuletin	1.1246	0.110208	phenylpropanoid (flavonol)	a flavonol
CPD-8605	laricitrin	1.1246	0.110208	phenylpropanoid (flavonol)	a 5'-hydroxy-3'-methoxyflavonoid // a flavonol
33457-PENTAHYDROXY-8-METHOXYFLAVON	3,3',4',5,7-pentahydroxy-8-methoxyflavone	1.1246	0.110208	phenylpropanoid (flavonol)	a flavonol
P-HYDROXY-PHENYLPYRUVATE	3-(4-hydroxyphenyl)pyruvate	1.12443	0.0977177	organic acid	an aromatic 2-oxo-acid // a 2-oxo carboxylate
CPD-676	<i>trans</i>-caffeate	1.12443	0.0977177	phenylpropanoid	caffeate
CPD-8098	<i>cis</i>-caffeate	1.12443	0.0977177	phenylpropanoid	caffeate
CPD-14005	2,4-dihydroxycinnamate	1.12443	0.0977177	phenylpropanoid derivative (coumarins) biosynthesis	a small molecule
CPD-15147	(<i>Z</i>)-3-(2,4-dihydroxyphenyl)-prop-2-enoate	1.12443	0.0977177	phenylpropanoid derivative (coumarins) biosynthesis	a phenylpropanoid // an aromatic carboxylate
CPD-11884	4-methoxycinnamate	1.12419	0.11754	small molecule	a small molecule
CPD-14502	steviolmonoside	1.12309	0.192745	terpenoid	a diterpenoid
CPD-14508	19-<i>O</i>-&beta;-glucopyranosyl-steviol	1.12309	0.192745	terpenoid	a diterpenoid
CPD-9451	2-isopropylmaleate	1.1226	0.126946	proteinogenic amino acid biosynthesis	a small molecule
131-OXO-MAGNESIUM-PROTOPORPHYRIN-IX-13-M	13<SUP>1</SUP>-oxo-magnesium-protoporphyrin IX 13-monomethyl ester	1.12211	0.150251	organometallic compound	an organometallic compound
CPD-5662	9-mercaptodethiobiotin	1.12182	0.0934537	small molecule	a small molecule
CPD-16747	6-methoxypodophyllotoxin 7-glucoside	1.1212	0.0817033	phenylpropanoid (lignan)	a lignan
CPD-12620	3-[(8Z,11E,13Z)-pentadeca-8,11,13-trien-1-yl] )catechol	1.12062	0.126753	aromatic compound	an urushiol
CPD-9597	oligomeric urushiol	1.12062	0.126753	aromatic compound	an aromatic compound
CPD-10256	5-pentadecatrienyl resorcinol	1.12062	0.126753	phenylpropanoid derivative (quinone) biosynthesis	a small molecule
PROGESTERONE	progesterone	1.12062	0.126753	steroid hormone	a 3-oxo-&Delta;<SUP>4</SUP>-steroid // a C<sub>21</sub>-steroid // a progestogen
CPD-7172	&Delta;<sup>9</sup>-tetrahydrocannabinol	1.12062	0.126753	terpenoid	a cannabinoid
CPD-7173	cannabidiol	1.12062	0.126753	terpenoid	a cannabinoid
CPD-7174	cannabichromene	1.12062	0.126753	terpenoid	a cannabinoid
CPD-12510	1843U89	1.11889	0.047055	small molecule	a small molecule
CPD-18098	cyanidin 3-<i>O</i>-&beta;-<i>D</i>-caffeoylglucoside	1.11738	0.0925476	phenylpropanoid derivative (stilibene) biosynthesis	an anthocyanidin-3-<i>O</i>-[6-<i>O</i>-(hydroxycinnamoyl)-&beta;-D-glucoside]
CPD-12871	3-methoxy-4',5-dihydroxy-<i>trans</i>-stilbene	1.1168	0.104442	gibberellin	a small molecule
CPD-6971	gibberellin A<sub>15</sub> (closed lactone form)	1.11667	0.416856	gibberellin	a gibberellin
CPD-885	gibberellin A<sub>98</sub>	1.11667	0.416856	gibberellin	a gibberellin
CPD1F-95	gibberellin A<sub>12</sub>	1.11667	0.416856	gibberellin	a gibberellin
CPD-7108	cohumulone	1.11667	0.416856	terpenoid	an &alpha; bitter acid
BESTATIN	bestatin	1.11589	0.109194	small molecule	a small molecule
CPD-12394	(<i>E</i>)-1-(L-cysteinylglycin-<i>S</i>-yl)-<i>N</i>-hydroxy-&omega;-(methylsulfanyl)pentan-1-imine	1.11506	0.196904	(L-cysteinylglycine)-S-conjugate	an (<i>E</i>)-1-(L-cysteinylglycin-<i>S</i>-yl)-<i>N</i>-hydroxy-&omega;-(methylsulfanyl)alkan-1-imine
CPD-8942	sinapoyltyramine	1.11506	0.196519	amide	an amide
CPD-1777	coniferin	1.11506	0.196858	carbohydrate	a D-glucoside
CPD-11230	(indol-3-yl)acetyl-L-tryptophan	1.11506	0.196858	indole	an indole derivative // a modified amino acid
CPD0-1588	2,4-diamino-6-methyl-5,3'-(3-trifluoromethylphenoxy)prop-1'-yloxypyrimidine	1.11506	0.196858	small molecule	a small molecule
CPD0-1587	2,4-diamino-6-methyl-5,3'-(2-trifluoromethylphenoxy)prop-1'-yloxypyrimidine	1.11506	0.196858	small molecule	a small molecule
AMINO-RIBOSYLAMINO-1H-3H-PYR-DIONE	5-amino-6-(D-ribitylamino)uracil	1.115	0.110412	nucleic acid component	a modified nucleobase
CPD-11591	16-feruloyloxypalmitate	1.11492	0.19529	organic acid	a monocarboxylate
CPD-15006	1-<i>O</i>-vanilloyl-&beta;-D-glucose	1.11491	0.197083	phenylpropanoid	a phenylpropanoid
CPD-14997	hyperxanthone E	1.11471	0.197019	aromatic compound	a secondary metabolite // an aromatic compound
CPD-8937	cinnamoylserotonin	1.11457	0.197161	amide	an amide
CPD-15630	scutellarein 7-methyl ether	1.11449	0.199526	phenylpropanoid (flavone)	a methoxyflavone // a trihydroxyflavone
CPD-8670	portulacaxanthin II	1.11442	0.194755	alkaloid	an alkaloid
DIPYRROMETHANE	dipyrromethane	1.11439	0.193896	cofactor	a cofactor that is synthesized <i>in situ</i>
S-ADENOSYL-4-METHYLTHIO-2-OXOBUTANOATE	S-adenosyl-4-methylsulfanyl-2-oxobutanoate	1.11259	0.186215	organic acid	a 2-oxo carboxylate
2-OXINDOLE-3-ACETYL-ASP	(2-oxindol-3-yl)acetyl-L-aspartate	1.11204	0.243209	amino acid - modified	an indole derivative // a modified amino acid
CPD-8934	caffeoylserotonin	1.11104	0.135024	amide	an amide
CPD-11776	camptothecin	1.11048	0.183951	alkaloid	a quinoline-type monoterpenoid indole alkaloid
ZOLEDRONATE	zoledronate	1.11044	0.102773	small molecule	a small molecule
COLUMBAMINE	columbamine	1.11023	0.133424	alkaloid biosynthesis	a small molecule
CPD-7846	(<i>S</i>)-<i>cis</i>-<i>N</i>-methylstylopine	1.11023	0.133424	alkaloid biosynthesis	a small molecule
CPD-9582	(indol-3-yl)acetyl-L-phenylalanine	1.11002	0.134367	indole derivative	an indole derivative // a modified amino acid
CPD-13174	salicyl-6-hydroxy-2-cyclohexene-on-oyl	1.10875	0.0721045	aromatic compound	an aromatic compound
CPD-3630	(3R)-sophorol	1.10799	0.211487	isoflavanone	a (3R)-2'-hydroxyisoflavanone
CPD-14950	3-<i>O</i>-methylkaempferol	1.10799	0.211487	phenylpropanoid (flavonol)	a flavonol derivative
CPD-3942	(+)-6a-hydroxymaackiain	1.10799	0.211487	phenylpropanoid (pterocarpan)	a pterocarpan
CPD-9617	robustaquinone C	1.10799	0.211487	phenylpropanoid (quinone)	a hydroxyanthraquinone
CPD-9627	1,6,8-trihydroxy-7-methoxy-2-methylanthraquinone	1.10799	0.211487	phenylpropanoid (quinone)	a small molecule
CPD-9628	1,7,8-trihydroxy-6-methoxy-2-methylanthraquinone	1.10799	0.211487	phenylpropanoid (quinone)	a small molecule
CPD-9623	1,5,7-trihydroxy-6-methoxy-2-methylanthraquinone	1.10799	0.211487	phenylpropanoid (quinone)	a small molecule
5-FORMYL-THF	(6<i>S</i>)-5-formyl-tetrahydrofolate mono-L-glutamate	1.10765	0.0364033	cofactor (folate)	a (6<i>S</i>)-5-formyltetrahydrofolate
10-FORMYL-THF	10-formyl-tetrahydrofolate mono-L-glutamate	1.10765	0.0364033	cofactor (folate)	an <i>N</i><sup>10</sup>-formyltetrahydrofolate
CPD-8659	miraxanthin V	1.10762	0.876627	alkaloid	an alkaloid
CPD-13510	sakuranin	1.10717	0.0366598	phenylpropanoid (flavonol)	a flavonol derivative
MONO-VINYL-PROTOCHLOROPHYLLIDE-A	protochlorophyllide <i>a</i>	1.10697	0.126946	organometallic compound (chlorophyllide)	a chlorophyllide // an organometallic compound
DIVINYLCHLOROPHYLLIDE-A	3,8-divinyl chlorophyllide <i>a</i>	1.1065	0.119451	organometallic compound (chlorophyllide)	a chlorophyllide // an organometallic compound
MINODRONATE	minodronate	1.10613	0.16545	small molecule	a small molecule
2-AMINO-3-3-OXOPROP-2-ENYL-BUT-2-ENEDI	2-amino-3-carboxymuconate-6-semialdehyde	1.10567	0.160974	cofactor biosynthesis	a small molecule
1-O-SINAPOYL-BETA-D-GLUCOSE	1-<i>O</i>-sinapoyl-&beta;-D-glucose	1.1055	0.134395	phenylpropanoid	a phenylpropanoid
BISOHMYR-GLUCOSAMINYL-1P	lipid X	1.10493	0.150689	lipid	a glycolipid
CPD0-1308	glyphosate	1.10489	0.824626	organophosphorus compound	an organophosphonate // an amino acid or its derivative
CPD-14930	3-<i>O</i>-methylmyricetin	1.10469	0.0841142	phenylpropanoid (flavonol)	a flavonol derivative
CPD-14933	7-<i>O</i>-methylmyricetin	1.10469	0.0841142	phenylpropanoid (flavonol)	a flavonol derivative
CPD-8049	ciceritol	1.10385	0.0994013	carbohydrate	a galactosyl inositol // a methylated inositol // a trisaccharide
CPD-16625	monodeglucosyl des-acyl avenacin A	1.1025	0.0566525	terpenoid	a triterpenoid
3-2-METHYLTHIOETHYLMALIC-ACID	3-[(2'-methylsulfanyl)ethyl]malate	1.10108	0.0899145	organic acid	a 3-[(&omega;-methylsulfanyl)alkyl]malate
CPD-19476	2-[(2'-methylsulfanyl)ethyl]maleate	1.10108	0.0899145	organic acid	a 2-[(&omega;-methylsulfanyl)alkyl]maleate
2-2-METHYLTHIOETHYLMALIC-ACID	2-[(2'-methylsulfanyl)ethyl]malate	1.10108	0.0899145	organic acid	a 2-[(&omega;-methylsulfanyl)alkyl]malate
CPD-9464	oleanolate 3-beta-D-glucuronoside-(3,1)-galactoside-28-glucoside	1.10102	0.0764002	terpenoid	a small molecule
CPD-15576	ginsenoside Ro	1.10102	0.0764002	terpenoid	an oleanonic-acid-type saponin ginsenoside
CPD-8941	cinnamoyltyramine	1.10061	0.121398	amide	an amide
