# Supplementary material for: Integration of Phenomics and Metabolomics Datasets Reveals Different Mode of Action of Biostimulants Based on Protein Hydrolysates in Lactuca sativa L. and Solanum lycopersicum L. Under Salinity
Source: Front Plant Sci. 2022 Feb 3;12:808711. doi: 10.3389/fpls.2021.808711 (PMC8851396; doi:10.3389/fpls.2021.808711)
Supplement: Supplementary Table 7 — Differential metabolites derived from Volcano analysis (p < 0.01, FC ≥ 1.3) in lettuce (A) and tomato (B) plants treated with PH B, and PH H grown under control or salt stress conditions. [file Table_7.XLSX]

## Sheet: Suppl. Table S7-A
Compound	Log FC ([NaCl] vs [Control])	Log FC ([Control + B] vs [Control])	Log FC ([NaCl + B] vs [Control])	Log FC ([Control + H] vs [Control])	Log FC ([NaCl + H] vs [Control])	Alignment Value	Annotations	CAS Number	ChEBI ID	CompositeSpectrum	Retention Time
1-aminocyclopropane-1-carboxylate	0.445116	0.490268	0.54702	-17.547	-0.16425	CPD-68	CPD-68 [ C4 H7 N O2, tgt=46.82, overall=46.82 ]			(102.24329, 2511.8308)(104.05143, 564.5567)(102.053154, 1820.642)(124.03722, 11241.024)(111.04184, 3416.9873)	1.989
L-&alpha;-(methylenecyclopropyl)-glycine	17.4804	-0.196477	-0.196477	-0.107767	-0.196477	CPD-9757	CPD-9757 [ C6 H9 N O2, tgt= ]			(112.0606, 1591.23)(128.0733, 7137.93)(110.0631, 790.76)(150.0559, 24578.68)(151.0586, 173.0)	2.011
1-heptanal	-0.348288	-0.038744	-18.7455	-18.72	-18.7455	CPD-7620	CPD-7620 [ C7 H14 O, tgt=84.86, overall=84.86 ]			(119.08328, 25538.598)(120.08658, 919.09546)	14.74
L-homoserine	0.5926	0.481271	0.532789	-17.5543	-0.16425	HOMO-SER	HOMO-SER [ C4 H9 N O3, tgt=47.33, overall=47.33 ]			(121.06251, 754.9844)(102.24329, 2511.8308)(104.05143, 564.5567)(102.053154, 1820.642)(124.03723, 12084.154)	1.989
salicylaldehyde	0.121628	0.404471	-0.92452	1.43857	-1.77871	SALICYLALDEHYDE	SALICYLALDEHYDE [ C7 H6 O2, tgt=78.59, overall=78.59 ]			(122.149254, 1985.1823)(123.04457, 11861.719)(107.04178, 25699.145)(129.02002, 76290.68)(130.02249, 3638.668)	1.49
3-dimethylsulfoniopropionaldehyde	0.509232	0.467299	0.531825	-17.5973	-0.0187951	CPD-10472	CPD-10472 [ C5 H11 O S, tgt=45.67, overall=45.67 ]			(123.05163, 4904.7393)(121.06255, 1225.2745)(102.0528, 1819.54)(147.04083, 2717.647)(127.03397, 3587.8152)	1.989
4-methylsalicylate	7.68401	10.3776	-10.1168	8.41515	-10.1168	CPD-8815	CPD-8815 [ C8 H7 O3, tgt=42.44, overall=42.44 ]			(133.02937, 3382.6384)(134.04198, 415.785)(153.05405, 3489.3062)(138.19048, 1282.4229)(139.0531, 559.8)(179.04547, 464.8567)	2.167
(+)-carvone	-1.47162	0.0686955	-0.894251	-1.11622	-1.57046	CPD-10037	CPD-10037 [ C10 H14 O, tgt=63.76, overall=63.76 ]			(133.10297, 38724.066)(134.10448, 2104.6543)	2.03
phenylglyoxal	-10.9523	-5.37785	-5.16105	-15.8194	-15.896	PHENYLGLYOXAL	PHENYLGLYOXAL [ C8 H6 O2, tgt=52.51, overall=52.51 ]			(135.04161, 21029.594)(136.04521, 217.395)(117.03119, 240.81287)	6.65544
3-ureidopropanoate	-0.326721	0.346915	-0.108682	-17.1567	-0.447905	3-UREIDO-PROPIONATE	3-UREIDO-PROPIONATE [ C4 H7 N2 O3, tgt=83.89, overall=83.89 ]			(136.06003, 160673.58)(113.03239, 10858.509)(136.06071, 236601.62)(137.06227, 11488.55)	2.039
L-histidine	18.4644	0.417737	18.2584	0.513586	18.0247	HIS	HIS [ C6 H9 N3 O2, tgt= ]			(137.06204, 11612.928)(156.0742, 239.71)(139.0681, 1190.1923)(140.0683, 662.9267)	2.101
3-aminopropyl-methyl-phosphinate	-1.72411	0.367656	0.414614	-18.0007	0.0840838	3-AMINOPROPYL-METHYL-PHOSPHINATE	3-AMINOPROPYL-METHYL-PHOSPHINATE [ C4 H12 N O2 P, tgt=47.25, overall=47.25 ]			(137.06221, 12217.669)(119.046104, 6901.7646)(139.06839, 1261.2478)(140.0683, 1043.61)(121.062584, 8334.199)(145.04684, 5569.7324)	2.114
N-methylethanolamine phosphate	-0.450349	17.4284	-0.193038	-0.107767	-0.315236	CPD-406	CPD-406 [ C3 H9 N O4 P, tgt= ]			(139.03107, 481.8225)(177.02031, 7731.5327)	1.931
adenine	0.508482	0.219208	0.358359	-1.34925	0.102826	ADENINE	ADENINE [ C5 H5 N5, tgt=82.97, overall=82.97 ]			(139.0555, 210.0)(136.06073, 183116.66)(137.06209, 8623.808)	2.097
(4-hydroxyphenyl)acetaldehyde	0.20056	0.28783	-1.58291	-0.889368	-1.38908	HYDRPHENYLAC-CPD	HYDRPHENYLAC-CPD [ C8 H8 O2, tgt=39.85, overall=39.85 ]			(139.0597, 9208.919)(119.04596, 7833.5923)(137.73082, 8606.03)	2.109
&alpha;-fenchocamphorone	-0.139672	0.0519094	0.117639	17.8883	-0.00455904	CPD-12224	CPD-12224 [ C9 H14 O, tgt= ]			(142.12027, 33536.41)(161.09341, 12238.658)	16.823
2-dehydropantoate	5.765	-9.55396	-9.4497	-9.4497	-9.4497	2-DEHYDROPANTOATE	2-DEHYDROPANTOATE [ C6 H9 O4, tgt=85.55, overall=85.55 ]			(146.05757, 32229.342)(147.06123, 1464.5701)	4.3
coumarin	4.78089	4.22818	4.88634	3.72531	3.73738	COUMARIN	COUMARIN [ C9 H6 O2, tgt=67.41, overall=67.41 ]			(147.04135, 48343.996)(148.04497, 2845.912)	5.95
eugenol	-18.5009	-0.495424	-17.9893	-17.9635	-17.9635	CPD-6481	CPD-6481 [ C10 H12 O2, tgt=33.10, overall=33.10 ]			(147.07368, 9614.2705)(151.09363, 4238.0386)(173.0755, 141.38)	1.917
(<i>S</i>)-2-amino-6-oxohexanoate	10.5208	-7.50138	10.321	-7.63848	10.2839	ALLYSINE	ALLYSINE [ C6 H11 N O3, tgt=46.08, overall=46.08 ]			(147.0739, 6766.4688)(151.09373, 2649.179)(173.076, 1898.88)(150.0547, 14350.766)(151.0586, 173.0)	2.011
<i>S</i>-(2-aminoethyl)-L-cysteine	4.38785	3.83628	2.58558	2.39956	3.69601	S-2-AMINOETHYL-L-CYSTEINE	S-2-AMINOETHYL-L-CYSTEINE [ C5 H13 N2 O2 S, tgt=43.21, overall=43.21 ]			(148.43848, 6522.8906)(149.91345, 5068.384)(150.5544, 2911.685)	2.696
(2E)-4-hydroxy-5-methyl-2-propylidene-3(2H)-furanone	18.0704			0.0937896	0	CPD-10207	CPD-10207 [ C8 H10 O3, tgt= ]			(156.0742, 250.61)(137.0631, 17053.4)	2.101
2-isopropylmaleate	-0.237631		0.0196805	17.6608	-0.102518	CPD-9451	CPD-9451 [ C7 H8 O4, tgt=46.96, overall=46.96 ]			(161.0571, 470.64)(179.0311, 10612.85)	4.366
iproniazid	-0.139672	0.0519094	0.117639	17.8883	-0.00455904	IPRONIAZID	IPRONIAZID [ C9 H13 N3 O, tgt= ]			(161.09341, 12238.658)(203.10353, 4032.9475)	16.823
dimethylsulfonio-2-hydroxybutanoate	0.896426	0.63591	-0.671117	-0.671117	0.128448	CPD-10470	CPD-10470 [ C6 H12 O3 S, tgt=39.20, overall=39.20 ]			(165.05188, 22164.662)(147.04079, 4363.385)(166.0563, 852.91)(171.02351, 561.3187)	2.13
5-(hydroxymethyl)-2-methyl-4(1H)-pyrimidinone	-17.9919	-17.7361	-17.732	-0.56011	-17.8249	CPD-15778	CPD-15778 [ C6 H8 N2 O2, tgt=42.02, overall=42.02 ]			(165.2742, 4862.2646)(123.05178, 10881.538)(140.057, 4778.35)(147.04074, 501.0575)	1.398
erythro-4-hydroxy-L-glutamate	-19.0102	-18.5643	-18.4986	0.354275	-18.6208	L-ERYTHRO-4-HYDROXY-GLUTAMATE	L-ERYTHRO-4-HYDROXY-GLUTAMATE [ C5 H8 N O5, tgt=47.61, overall=47.61 ]			(167.0522, 135.67)(145.0322, 1037.8699)(185.02957, 9508.2295)	1.799
&beta;-fenchocamphorone	2.5881	1.92486	-17.4477	-17.3716	-17.4477	CPD-12225	CPD-12225 [ C11 H18 O, tgt= ]			(167.14005, 1052.8524)(149.12973, 9297.465)(189.12065, 46974.27)(190.12321, 2759.2778)(171.10974, 5062.137)	4.82923
ricinine	3.91599	0.00810051	0.0085187		0	RICININE	RICININE [ C8 H8 N2 O2, tgt= ]			(171.0471, 2750.55)(174.0534, 3522.18)	2.13
3-methoxytyramine	-9.98613	-18.3781	-18.3781	-18.3781	-14.1797	CPD-7650	CPD-7650 [ C9 H14 N O2, tgt= ]			(171.10983, 5970.1997)(151.09377, 7029.9746)(196.10861, 917.18604)(173.07617, 4801.37)	13.8773
(2<i>S</i>)-2-isopropylmalate	-8.65189	-0.144829	-8.65189	0.677369	-8.65189	3-CARBOXY-3-HYDROXY-ISOCAPROATE	3-CARBOXY-3-HYDROXY-ISOCAPROATE [ C7 H10 O5, tgt=45.11, overall=45.11 ]			(174.05359, 4798.705)(156.59923, 2329.7522)(177.067, 8107.4927)(179.83395, 7676.056)	2.881
scopoletin	-0.108505	0.0519094	17.0737	0.20291	-0.00455904	SCOPOLETIN	SCOPOLETIN [ C10 H8 O4, tgt= ]			(175.034, 4415.13)(215.03725, 752.91504)	1.459
<i>N</i>-carbamoyl-L-aspartate	1.92305	0.0519094	16.9343	0.20291	-0.00455904	CARBAMYUL-L-ASPARTATE	CARBAMYUL-L-ASPARTATE [ C5 H6 N2 O5, tgt= ]			(175.03406, 6144.46)(177.03165, 1793.7279)(157.01526, 2791.024)(159.0207, 302.33)	1.457
(2Z)-3-(3,4-dioxocyclohexa-1,5-dien-1-yl)prop-2-enoate	-16.5518	1.12811	-16.2945	-16.2092	-16.4167	CPD-8094	CPD-8094 [ C9 H5 O4, tgt=34.97, overall=34.97 ]			(177.02036, 7777.053)(183.00243, 1423.0349)	5.29386
caffeine	-0.108505	0.0519094	0.117639	17.1184	-0.00455904	1-3-7-TRIMETHYLXANTHINE	1-3-7-TRIMETHYLXANTHINE [ C8 H10 N4 O2, tgt= ]			(177.0674, 12977.519)(199.05658, 7280.6973)	5.85658
O-phospho-L-homoserine	-4.78527	-0.58638	-4.62496	7.6853	-4.73469	O-PHOSPHO-L-HOMOSERINE	O-PHOSPHO-L-HOMOSERINE [ C4 H8 N O6 P, tgt=40.47, overall=40.47 ]			(178.99303, 10710.356)(179.9941, 794.99493)(180.99014, 1019.02246)(185.01364, 523.096)	1.84
4-amino-2,6-dinitrotoluene	10.0519	-9.79897	9.58386	0	9.56888	CPD-10455	CPD-10455 [ C7 H8 N3 O4, tgt=42.61, overall=42.61 ]			(181.04683, 41069.29)(182.04996, 2035.0856)	5.781
L-isowillardiine	10.0998	-9.82505	9.60624	0	9.59319	ISOWILLARDIINE	ISOWILLARDIINE [ C7 H9 N3 O4, tgt=72.01, overall=72.01 ]			(181.04683, 41773.234)(182.04996, 2085.845)	5.783
4-methoxycinnamate	-0.139672	17.8417	0.117639	0.20291	-0.00455904	CPD-11884	CPD-11884 [ C10 H9 O3, tgt= ]			(182.07787, 763.27325)(200.041, 7711.197)	1.9
4-methoxy-3-indolylmethylamine	0.969283	0.607291	0.62584	0.587093	0.073108	CPDQT-436	CPDQT-436 [ C10 H13 N2 O, tgt=53.46, overall=53.46 ]			(182.07846, 74651.19)(183.0814, 5647.402)	2.13
(2S,4S)-4-hydroxy-2,3,4,5-tetrahydrodipicolinate	-18.0539	-17.608	-17.5423	1.18639	-17.6645	CPD-14443	CPD-14443 [ C7 H7 N O5, tgt=45.30, overall=45.30 ]			(185.02965, 8998.247)(169.03134, 276.378)(211.02983, 209.06334)(191.01474, 159.765)	1.799
mimosine	-19.6363	-19.6363	-19.6363	-0.935938	-19.6363	MIMOSINE	MIMOSINE [ C8 H10 N2 O4, tgt=40.38, overall=40.38 ]			(185.0636, 246221.28)(200.0799, 827.8)(184.07054, 3022.326)	1.491
2-[(2'-methylsulfanyl)propyl]maleate	-8.61446	-17.3449	-17.2792	-17.2792	-17.4014	CPD-19477	CPD-19477 [ C8 H10 O4 S, tgt=18.83, overall=18.83 ]			(187.0238, 391.835)(205.033, 138.3)(185.03008, 6507.2617)(207.01096, 1021.125)	1.799
1,4-dihydroxy-2-naphthoate	-18.3416	-17.8957	-17.83	0.903492	-17.9522	DIHYDROXYNAPHTHOATE	DIHYDROXYNAPHTHOATE [ C11 H7 O4, tgt=47.03, overall=47.03 ]			(187.86597, 1235.4684)(188.53722, 1372.395)(189.0388, 390.79)(188.03424, 1185.9512)	1.8
7-hydroxy-2-oxindole-3-acetate	-0.64273	0.559493	0.237012	-0.329332	-0.510107	7-HYDROXY-2-OXINDOLE-3-ACETIC-ACID	7-HYDROXY-2-OXINDOLE-3-ACETIC-ACID [ C10 H8 N O4, tgt=78.47, overall=78.47 ]			(188.03345, 14213.831)(189.03879, 1078.0552)(192.05254, 642.6491)(211.02948, 473.24)	1.396
(<i>E</i>)-2-(1<i>H</i>-indol-3-yl)-1-thioacetohydroximate	-0.348282	0.553879	-0.477258	-0.589615	-0.409868	CPD-1861	CPD-1861 [ C10 H9 N2 O S, tgt=25.96, overall=25.96 ]			(188.03366, 13628.641)(191.03639, 920.29913)(188.78806, 5901.273)(189.0398, 1625.75)(211.0299, 521.65)	1.396
L-2-aminoadipate	7.35536				-0.122137	CPD-468	CPD-468 [ C6 H10 N O4, tgt= ]			(188.0674, 1534.41)(165.04164, 10094.867)	5.036
<i>N</i>-hydroxytrihomomethionine	18.1746	6.47044	18.2006	6.45965	17.4738	CPD-14049	CPD-14049 [ C8 H16 N O3 S, tgt=46.07, overall=46.07 ]			(188.06844, 357974.28)(189.07104, 34628.047)(190.07388, 1602.5172)	4.299
indolylmethylisothiocyanate	-13.852	3.97533	-13.8809	2.9548	-13.852	CPDQT-429	CPDQT-429 [ C10 H8 N2 S, tgt=46.47, overall=46.47 ]			(188.83775, 4704.02)(190.53596, 1745.2)(191.15129, 4475.4565)(212.7463, 869.4386)	1.397
DIMBOA	2.93087	0.0440769	4.15051	-17.526	2.93848	CPD-6366	CPD-6366 [ C9 H8 N O5, tgt= ]			(193.03134, 648.12787)(215.01389, 66964.15)(216.01654, 3370.9326)(217.01836, 221.86499)	2.018
dihydropinosylvin	0	0	0.0196805	17.6883	0	CPD-6963	CPD-6963 [ C14 H14 O2, tgt=20.63, overall=20.63 ]			(196.0824, 1468.5668)(197.09325, 5408.053)	10.241
coniferyl alcohol 9-methyl ester	5.31513	-6.57082	5.50604	-6.57082	-2.79004	CPD-17703	CPD-17703 [ C11 H14 O3, tgt=28.06, overall=28.06 ]			(197.09785, 1937.0349)(199.07835, 7227.537)(200.08014, 637.18)	1.397
L-indospicine	-9.38955	-0.128023	-0.128023	0.854082	0.142086	CPD0-1690	CPD0-1690 [ C7 H16 N3 O2, tgt=46.61, overall=46.61 ]			(197.11412, 19345.994)(198.11763, 1185.9701)(179.10356, 1934.4797)	7.068
geranyl acetate	0.891516	0.532925	0.517032	-2.47153	0.894177	CPD-9758	CPD-9758 [ C12 H20 O2, tgt=55.33, overall=55.33 ]			(197.15042, 12907.712)(198.15324, 854.442)(179.14018, 29801.832)(180.14325, 3215.4946)(219.13075, 39460.992)(220.13324, 3953.289)(202.46423, 4700.6357)	7.9895
(2E,4Z,6E)-5-formyl-2-hydroxy-8-oxoocta-2,4,6-trienoate	-16.5011	1.17589	-16.2437	-16.1585	-16.3659	CPD-18131	CPD-18131 [ C9 H7 O5, tgt=68.72, overall=68.72 ]			(199.91615, 5421.0264)(200.0411, 4289.96)(177.02036, 7777.053)(219.02373, 274285.22)(220.02658, 14861.022)(221.02232, 18001.832)(222.02571, 5538.25)	5.29386
(+)-<i>trans</i>-isoalliin	-0.139672	17.4928	0.117639	0.20291	-0.00455904	CPD-9307	CPD-9307 [ C6 H11 N O3 S, tgt= ]			(200.29099, 24870.307)(185.52832, 2294.015)(187.02345, 888.80994)	1.69
L-histidinol phosphate	0.790028	-1.75668	1.53458	0.137325	0.834991	L-HISTIDINOL-P	L-HISTIDINOL-P [ C6 H11 N3 O4 P, tgt=11.48, overall=11.48 ]			(202.04353, 3007.5334)(203.04996, 130989.83)(204.05296, 6953.2715)(205.05507, 533.7945)(247.0395, 1958.79)	1.498
germacra-1(10),4,11(13)-trien-12-ol	0.10912	0.0519094	18.1645	0.20291	0.00127697	CPD-9411	CPD-9411 [ C15 H24 O, tgt= ]			(202.1766, 516.59)(245.1768, 934.82)	1.609
(indol-3-yl)pyruvate	1.04647	0.0384463	1.89431	0.527239	1.13948	INDOLE_PYRUVATE	INDOLE_PYRUVATE [ C11 H8 N O3, tgt=11.88, overall=11.88 ]			(202.96234, 101481.64)(204.0529, 6398.5293)(205.05627, 372.68668)(188.37976, 1615.9116)	1.845
<i>N<sup>2</sup></i>-acetyl-L-Lysine	-1.0618	0.43417	0.226841	-1.13021	-1.13021	N-ACETYL-L-LYSINE	N-ACETYL-L-LYSINE [ C9 H18 N2 O3, tgt=66.76, overall=66.76 ]			(203.24109, 26292.256)(204.13779, 2201.8127)(185.1252, 8663.044)(203.1391, 22653.87)(204.1387, 3930.29)(228.131, 1414.07)	2.9462
<i>N<sup>6</sup></i>-dimethylallyladenine	8.464	7.90358	9.15226	-8.50923	8.74654	CPD-4209	CPD-4209 [ C10 H13 N5, tgt=33.76, overall=33.76 ]			(205.11668, 3929.9512)(229.1156, 2332.129)	2.046
dihydrozeatin	0.133982	0.47943	0.750795	0.224792	0.389235	CPD-332	CPD-332 [ C10 H15 N5 O, tgt=40.30, overall=40.30 ]			(205.11688, 3555.7322)(247.12543, 16339.496)(248.12859, 1842.9376)(229.1156, 2275.4023)	2.046
triacsin C	0.760667	1.50365	1.4634	0.0471139	0.0752012	CPD-14770	CPD-14770 [ C11 H17 N3 O, tgt=51.12, overall=51.12 ]			(207.13457, 17202.742)(208.13791, 627.9025)(189.12067, 19681.896)(190.1231, 1977.6967)(213.15599, 2231.435)(232.12715, 1476.89)(234.13765, 847.095)(213.1199, 5831.1934)	3.00082
2-hydroxyferulate	-6.41376	-6.22218	-6.17613	6.66941	-6.26926	CPD-9807	CPD-9807 [ C10 H10 O5, tgt= ]			(210.05748, 3235.1914)(215.03569, 2818.915)	2.024
2'-deoxyuridine	-0.139672	0.0519094	17.7065	0.20291	4.21103	DEOXYURIDINE	DEOXYURIDINE [ C9 H12 N2 O5, tgt= ]			(210.05757, 4840.602)(256.07806, 1722.88)(233.059, 3049.228)	2.023
2,7-dihydroxycadalene	8.63236	8.42436	9.07453	-9.20256	8.62889	CPD-9752	CPD-9752 [ C15 H18 O2, tgt=57.42, overall=57.42 ]			(213.12003, 8350.697)(253.36568, 6080.853)(215.13577, 41025.477)(216.13843, 11629.802)(233.14597, 5434.834)(234.14893, 708.3033)	2.50125
3-hydroxy-&beta;-ionone	18.7097	0.0519094	16.9542	0.20291	18.0344	CPD-7200	CPD-7200 [ C13 H20 O2, tgt= ]			(213.15594, 2748.32)(233.14601, 17854.268)(234.14914, 5384.758)(213.12012, 11532.579)	2.25787
(2,6-difluoro-4-hydroxyphenyl)pyruvate	3.29687	0.264643	4.53853	-17.1758	3.31969	26-DIFLUORO-4-HYDROXYPHENYLPYRUVATE	26-DIFLUORO-4-HYDROXYPHENYLPYRUVATE [ C9 H5 F2 O4, tgt=44.86, overall=44.86 ]			(215.01424, 57124.297)(216.01654, 3529.7605)(217.01836, 231.31)(218.8258, 3285.1882)(220.0266, 898.98)	2.018
&beta;-ionone	10.8383	9.77185	10.1827	-9.92154	9.80378	CPD-7204	CPD-7204 [ C13 H20 O, tgt=31.13, overall=31.13 ]			(215.13577, 42293.71)(216.13802, 3087.092)(199.14052, 1290.05)(201.14268, 3901.7776)	2.409
(<i>E</i>)-geranylacetone	11.0211	9.34717	9.75442	-9.38409	-9.247	CPD-12901	CPD-12901 [ C13 H22 O, tgt=24.34, overall=24.34 ]			(217.1513, 42973.5)(218.15398, 2833.2292)(199.14052, 2111.6226)	2.401
3-deoxy-&alpha;-D-<i>manno</i>-2-octulosonate	-0.450349	19.8097	-0.191043	-0.107767	-0.315236	KDO	KDO [ C8 H13 O8, tgt= ]			(219.04648, 39678.766)(220.04968, 1289.27)	2.981
1-(methylsulfanyl)-9-<i>aci</i>-nitrononane	0.831994	-0.0378022	0.496818	-20.1857	-0.272355	CPD-12404	CPD-12404 [ C10 H21 N O2 S, tgt=62.01, overall=62.01 ]			(219.13081, 72461.695)(220.13304, 5896.789)(221.1419, 1371.1499)(201.1203, 3471.296)(247.1212, 20486.67)(229.11528, 4231.5894)	2.94
<i>N</i>-acetyl-&beta;-glucosaminylamine	-0.303333	0.396818	-18.1643	0.156767	-18.1643	N-ACETYL-BETA-GLUCOSAMINYLAMINE	N-ACETYL-BETA-GLUCOSAMINYLAMINE [ C8 H16 N2 O5, tgt=63.96, overall=63.96 ]			(221.11403, 14085.504)(222.11623, 303.54333)(203.10344, 603.0467)(243.09784, 16263.815)(244.10136, 836.63635)	9.64093
L-cystathionine	-0.436249	-0.520334	-0.558909	0.557083	-0.255943	L-CYSTATHIONINE	L-CYSTATHIONINE [ C7 H14 N2 O4 S, tgt=46.60, overall=46.60 ]			(223.07204, 11578.018)(224.07571, 290.57404)(249.05676, 1773.8619)(231.04631, 635.36945)	10.253
menaquinone-1	12.7914	-6.22284	-6.22284	-6.15327	-6.22284	CPD0-1367	CPD0-1367 [ C16 H16 O2, tgt=32.80, overall=32.80 ]			(223.10437, 31063.875)(224.10759, 2118.8215)	3.959
(6<i>R</i>)-L-<i>erythro</i>-5,6,7,8-tetrahydrobiopterin	12.8948	-6.23188	-6.23188	-6.16231	-6.23188	CPD-14053	CPD-14053 [ C9 H15 N5 O3, tgt=51.35, overall=51.35 ]			(223.10437, 31296.922)(224.10759, 2142.2751)	3.959
metyrapone	-8.15099	-8.21373	8.37662	-8.1186	-8.26451	CPD-7023	CPD-7023 [ C14 H14 N2 O, tgt=6.20, overall=6.20 ]			(227.12415, 6544.4175)(236.10922, 1874.6299)	7.547
<i>N</i>,<i>N</i>-dihydroxy-L-dihomomethionine	18.0116	-0.177337	-0.177337	-0.100759	18.8693	CPD-14048	CPD-14048 [ C7 H14 N O4 S, tgt= ]			(231.19008, 19113.48)(232.04991, 765.27)(209.0723, 4876.87)	10.558
(+)-costunolide (12,6&alpha;)	2.13119	1.09827	1.58301	-18.826	0.868992	CPD-9410	CPD-9410 [ C15 H20 O2, tgt=47.55, overall=47.55 ]			(233.1462, 37666.152)(234.1488, 3812.9019)(215.1359, 61336.773)(216.13815, 5244.1343)(217.15141, 31785.924)(218.15417, 2412.453)(260.15677, 24847.078)(242.14616, 6625.0244)	3.11
L-hexahomomethionine	2.01342	1.22481	1.79718	-18.886	0.909483	CPDQT-277	CPDQT-277 [ C11 H23 N O2 S, tgt=64.39, overall=64.39 ]			(233.14626, 45695.11)(234.14894, 4379.8057)(218.82343, 39222.215)(219.77017, 3656.3533)(261.14252, 15866.947)(243.13051, 16688.973)	3.112
artemisinate	0.953546	-0.00841236	0.560771	-20.0048	-0.307288	CPD-13248	CPD-13248 [ C15 H21 O2, tgt=43.05, overall=43.05 ]			(233.1466, 69337.68)(234.1492, 5879.57)(217.15161, 45244.08)(218.1541, 3900.1025)(260.15683, 29875.688)(261.15637, 1565.655)(242.14655, 5751.5464)	3.114
germacra-1(10),4,11(13)-trien-12-oate	0.953546	-0.00841236	0.560771	-20.0048	-0.307288	CPD-9413	CPD-9413 [ C15 H21 O2, tgt=43.05, overall=43.05 ]			(233.1466, 69337.68)(234.1492, 5879.57)(217.15161, 45244.08)(218.1541, 3900.1025)(260.15683, 29875.688)(261.15637, 1565.655)(242.14655, 5751.5464)	3.114
1,2-dibutyrin	-17.3534	0.248714	0.178524	-17.3981	-17.3534	CPD-13040	CPD-13040 [ C11 H20 O5, tgt=38.51, overall=38.51 ]			(234.13379, 549.87)(219.13033, 8677.941)(256.1252, 1185.3335)	2.33833
(6R)-4a-hydroxy-tetrahydrobiopterin	17.1646	0.0519094	0.126851	0.20291	17.7832	CPD-5881	CPD-5881 [ C9 H15 N5 O4, tgt= ]			(239.90015, 7477.932)(244.1058, 448.71)(281.1092, 4444.0176)	1.72895
1,3-dihydroxy-N-methylacridone	-0.516164	-0.00495601	-0.233608	0.441518	-0.357578	13-DIHYDROXY-N-METHYLACRIDONE	13-DIHYDROXY-N-METHYLACRIDONE [ C14 H11 N O3, tgt=33.73, overall=33.73 ]			(242.0858, 16812.186)(243.09538, 1853.4689)(224.07571, 230.16)(249.05672, 1619.9479)	10.25
alizarin	-0.139672	0.0519094	0.117639	17.9641	-0.00455904	ALIZARIN	ALIZARIN [ C14 H8 O4, tgt= ]			(243.05133, 923.1867)(222.02611, 13345.338)(249.0372, 9090.68)	1.53
3-methoxy-4',5-dihydroxy-<i>trans</i>-stilbene	-18.2893	0.393456	-18.2893	0.153404	-18.2893	CPD-12871	CPD-12871 [ C15 H14 O3, tgt=69.16, overall=69.16 ]			(243.09784, 16263.815)(244.10136, 836.63635)	7.683
<i>N</i>-(2-methoxy-4-pyridyl)-<i>N'</i>-phenylurea	-18.3773	0.391407	-18.3773	0.0865383	-18.3773	CPD-5482	CPD-5482 [ C13 H13 N3 O2, tgt=53.74, overall=53.74 ]			(243.09784, 16344.578)(244.10136, 844.60913)	7.683
7-hydroxyflavone	16.5407	0.0519094	0.119634	0.20291	0.119634	CPD-8141	CPD-8141 [ C15 H10 O3, tgt= ]			(244.08884, 1674.4026)(261.05438, 7259.015)	1.909
(2E)-hexadecenal	-2.34909	-0.933385	-1.89242	-1.94884	-2.67859	CPD-292	CPD-292 [ C16 H30 O, tgt=93.41, overall=93.41 ]			(244.2595, 1459.22)(261.21756, 27658.734)(262.22064, 3895.6106)(263.23254, 894.53796)(243.20695, 4450.7876)(244.21031, 150.26668)	15.2275
L-leucyl-L-leucine	9.90159	9.69529	9.97671	-9.49709	-0.346952	L-LEUCYL-L-LEUCINE	L-LEUCYL-L-LEUCINE [ C12 H24 N2 O3, tgt=74.04, overall=74.04 ]			(245.18239, 40428.074)(246.18515, 3731.0503)	4.737
(<i>2E,6E</i>)-farnesol	10.749	9.69529	9.97671	-9.49709	-0.0594707	2-TRANS6-TRANS-FARNESOL	2-TRANS6-TRANS-FARNESOL [ C15 H26 O, tgt=26.47, overall=26.47 ]			(245.18245, 49036.805)(246.18515, 4724.945)	4.743
&beta;-L-fucose 1-phosphate	-0.0859209	5.82973	0.131704	0.247351	0.0180249	CPD-488	CPD-488 [ C6 H11 O8 P, tgt= ]			(247.0344, 256.39)	1.44
2-<i>cis</i>-abscisate	0.574506	0.207671	0.465405	-1.30191	0.210054	CPD-693	CPD-693 [ C15 H19 O4, tgt=61.83, overall=61.83 ]			(247.12532, 7288.872)(269.15637, 21282.617)(247.12596, 25334.621)(248.12859, 1092.01)(290.13086, 18088.32)(291.1335, 1756.8777)(268.10117, 843011.9)(269.1036, 93890.82)(270.1054, 13071.017)	2.108
<i>N</i>,<i>N</i>-dihydroxyhexahomomethioniate	0.732749	0.286941	0.487293	-1.52686	0.239686	CPD-14037	CPD-14037 [ C11 H22 N O4 S, tgt=55.27, overall=55.27 ]			(247.1254, 9595.51)(269.10358, 92887.664)(270.1048, 8716.813)	2.097
lotaustralin	-1.60619	0.20817	-18.1676	0.0703822	-1.35444	CPD-10277	CPD-10277 [ C11 H19 N O6, tgt=73.87, overall=73.87 ]			(247.12573, 32449.531)(248.12859, 1776.8301)(244.1251, 1110.09)(263.12405, 6172.073)(268.1013, 1445849.4)(269.10413, 170662.44)(270.10526, 16640.346)	6.91862
D-octopine	19.9368	-0.191043	-0.191043	-0.107767	-0.3094	CPD-309	CPD-309 [ C9 H18 N4 O4, tgt= ]			(247.1405, 2120.2925)(253.11488, 1066.2925)	2.65687
&gamma;-L-glutamyl-L-cysteine	9.5835	8.20324	8.43255	8.20324	10.6441	L-GAMMA-GLUTAMYLCYSTEINE	L-GAMMA-GLUTAMYLCYSTEINE [ C8 H13 N2 O5 S, tgt=33.41, overall=33.41 ]			(249.05673, 2819.663)(231.04654, 13726.33)(232.0499, 649.4675)	9.83683
<i>N</i>-benzoyl-L-glutamate	9.70859	9.06198	10.1702	9.06198	10.6487	CPD-11846	CPD-11846 [ C12 H11 N O5, tgt=1.88, overall=1.88 ]			(249.05688, 3214.7717)(231.04654, 15880.106)(232.0499, 789.1275)	10.0164
<i>N</i>-(2-chloro-4-pyridyl)-<i>N'</i>-phenylurea	-0.926542	0.370587	-0.0102811	0.53435	1.22044	CPD-5481	CPD-5481 [ C12 H10 Cl N3 O, tgt=12.71, overall=12.71 ]			(249.13252, 13124.973)(250.04395, 1281.0464)(233.0383, 619.58)(249.05687, 6037.805)(231.04672, 20845.066)(232.0499, 649.4675)(271.04745, 880.7318)	2.80456
(2S,5R)-2-(2-hydroxypropan-2-yl)-5,9-dimethyl-1-oxaspiro[5.5]undec-8-ene-7,10-dione	-9.79197	-9.83802	-9.79197	-9.68702	-9.90017	CPD-9884	CPD-9884 [ C15 H22 O4, tgt= ]			(251.15695, 2989.78)(266.15692, 44898.344)(267.1598, 4087.7847)	1.492
hypoglycin B	0.589621	-20.8888	-20.8888	-20.8294	-20.8888	CPD-9700	CPD-9700 [ C12 H17 N2 O5, tgt=4.94, overall=4.94 ]			(251.26942, 2336.8767)(253.115, 928.97)(253.115, 2657.285)(256.1255, 869.725)(279.09747, 2026.5574)	2.097
(+)-<i>cis</i>-abscisic aldehyde	13.8617	-0.193099	18.0476	-0.107767	-0.193099	CPD-692	CPD-692 [ C15 H20 O3, tgt= ]			(253.11479, 29291.4)(254.11818, 2345.0176)	3.768
<i>N</i>-hydroxyhexahomomethioniate	18.7057	-0.191043	18.0476	-0.107767	-0.191043	CPD-14036	CPD-14036 [ C11 H22 N O3 S, tgt= ]			(253.1456, 1148.7375)(276.1307, 1969.22)(253.11479, 30094.688)(254.1184, 273.76)	3.768
lupanine	-0.139672	0.0519094	18.6164	0.20291	-0.00455904	CPD-8917	CPD-8917 [ C15 H25 N2 O, tgt= ]			(253.21231, 1393.42)	3.99762
palmitoleate	6.8528	-0.0656681	6.1512e-05	0.0853324	-0.122137	CPD-9245	CPD-9245 [ C16 H29 O2, tgt= ]			(253.2124, 5871.8804)(235.2019, 668.64667)	10.3833
3-hydroxy-15-dihydrolubimin	-0.528334	-18.8984	-0.177515	-18.7474	-18.8033	CPD-4746	CPD-4746 [ C15 H26 O3, tgt= ]			(254.18666, 19450.605)(255.18979, 2260.8152)(277.17645, 22586.328)(278.17938, 2464.1187)	14.549
zealexin B1	18.766	0.0519094	16.9542	0.20291	18.0344	CPD-13572	CPD-13572 [ C15 H19 O2, tgt= ]			(255.129, 190.285)(215.13556, 5382.8467)(217.1506, 1140.945)(233.14601, 18110.795)(234.14914, 5500.7476)(237.11993, 3693.585)(238.12366, 117.475)	2.28825
isoliquiritigenin	17.0647	0.0519094	18.0633	0.20291	0.147033	CPD-3041	CPD-3041 [ C15 H12 O4, tgt= ]			(256.07788, 2519.5164)(261.08942, 1199.1266)(244.08884, 1581.38)(261.05435, 8807.562)	1.919
<i>trans</i>-resveratrol	-0.139672	0.0519094	17.6931	0.20291	0.00482655	CPD-83	CPD-83 [ C14 H12 O3, tgt= ]			(256.07806, 1722.88)(233.05898, 3383.11)	2.023
3,9-dihydroxypterocarp-6a-en	9.44138e-05	19.7214	0	0.080513	-0.119115	CPD-11782	CPD-11782 [ C15 H10 O4, tgt= ]			(259.03854, 33517.23)(260.0416, 265.37)	4.5345
5-mercaptodeoxyuridine	-0.196026	19.5365	-0.19612	3.91885	-0.315236	CPD0-1342	CPD0-1342 [ C9 H11 N2 O5 S, tgt= ]			(259.03854, 33517.23)(260.0416, 265.37)(282.027, 5797.9)(283.0275, 1007.28)(265.0195, 5187.9)(269.0229, 1094.15)	1.64642
<i>N</i>, <i>N</i>-dihydroxy-tetrahomomethionine	-5.29341	14.9828	-5.19872	-5.19872	-0.442513	CPD-14052	CPD-14052 [ C9 H18 N O4 S, tgt=30.48, overall=30.48 ]			(259.09253, 15948.528)(260.0956, 1596.1599)	10.251
2-[(7'-methylsulfanyl)heptyl]malate	-1.17387	-0.289614	-19.3161	-0.0932069	-1.28827	CPDQT-35	CPDQT-35 [ C12 H20 O5 S, tgt=66.00, overall=66.00 ]			(259.0928, 27841.943)(260.09586, 2785.1663)	10.826
pyrithiamine	1.89863	0.338663	0.241855	-17.4594	2.31861	CPD-15777	CPD-15777 [ C14 H20 N4 O, tgt=47.49, overall=47.49 ]			(260.1569, 13646.04)(261.1565, 1626.03)(242.15105, 3545.3438)(243.9178, 1016.00256)(244.16165, 231.435)(284.1554, 3293.2007)(269.1566, 29966.547)(270.15692, 2323.1)	2.537
17&beta;-estradiol	8.09139	-0.191043	-0.191043	-0.107767	-0.315236	CPD-352	CPD-352 [ C18 H24 O2, tgt= ]			(260.1911, 3846.1948)(300.18643, 6829.918)	3.966
EHNA	0.997341	0.192306	0.638194	-19.8376	-0.180607	EHNA	EHNA [ C14 H23 N5 O, tgt=30.16, overall=30.16 ]			(260.19318, 50219.7)(261.19583, 5216.1514)(286.17142, 725.999)	2.297
hemigossypol	-9.50214	-0.0211906	-9.50214	-0.376184	-9.50214	CPD-9525	CPD-9525 [ C15 H16 O4, tgt=73.30, overall=73.30 ]			(261.10825, 20316.762)(262.1115, 1606.0193)(243.09798, 2235.5696)(244.1012, 1309.06)	8.218
ancymidol	3.94849	-4.37317	-4.38887	-4.3036	-4.51107	CPD-4022	CPD-4022 [ C15 H16 N2 O2, tgt=13.97, overall=13.97 ]			(261.14133, 69047.36)(262.14316, 7631.8223)(280.6176, 8097.782)(280.12128, 460.635)(265.106, 4503.8203)	4.81957
4-coumaroylhexanoylmethane	2.72649	0.317273	1.14125	-17.7474	0.302856	CPD-13647	CPD-13647 [ C16 H20 O3, tgt=47.30, overall=47.30 ]			(261.14307, 10361.235)(262.14417, 1002.6257)(243.76431, 9477.247)(245.0465, 9456.751)(246.59555, 18214.693)(247.14093, 1218.5717)(261.1425, 15888.5)(262.1439, 594.17)(245.13753, 19949.564)(244.88585, 1119.7075)(283.64777, 7294.659)(287.1388, 1461.86)(267.1304, 2636.2476)	2.91625
&alpha;-D-glucosamine 1-phosphate	-0.275747	1.80052	-0.663782	1.32022	-0.706334	GLUCOSAMINE-1P	GLUCOSAMINE-1P [ C6 H13 N O8 P, tgt=37.51, overall=37.51 ]			(261.84503, 10573.344)(260.0416, 265.37)(261.05453, 2658.1611)(263.0129, 15850.902)(264.01636, 224.60501)	1.83535
desoxyhemigossypol-6-methyl ether	18.1646	0.0185561	0.0845808	0.169557	-0.0379124	CPD-9528	CPD-9528 [ C16 H18 O3, tgt= ]			(263.138, 1086.18)(281.1095, 13971.793)(282.11255, 208.66)	4.061
1-(3,4-dihydroxyphenyl)-5-hydroxy-3-decanone	17.08	-0.258767	17.3566	-0.107767	-0.304228	CPD-13495	CPD-13495 [ C16 H24 O4, tgt= ]			(266.16568, 4917.0225)(305.0346, 1819.3025)(307.1637, 2254.49)(290.16656, 12154.415)	2.775
2-phenylethyl &beta;-<i>D</i>-glucopyranoside	10.0667	-9.02836	9.33581	-9.10679	-9.02836	CPD-14528	CPD-14528 [ C14 H20 O6, tgt=26.56, overall=26.56 ]			(267.1301, 29288.998)(268.13272, 2558.3052)	4.016
adenosine	0.577606	0.216785	0.470912	-1.29046	0.20782	ADENOSINE	ADENOSINE [ C10 H13 N5 O4, tgt=73.30, overall=73.30 ]			(267.3286, 245463.9)(269.1039, 117956.87)(270.10516, 11001.13)(268.10107, 782131.5)(269.1035, 86738.34)(270.10474, 8112.885)(251.77083, 1607.7913)(290.5099, 437.96857)(275.74756, 225.71999)	2.108
salicin	0.583004	0.214346	0.469293	-1.26484	0.215291	CPD-1142	CPD-1142 [ C13 H18 O7, tgt=49.44, overall=49.44 ]			(268.10117, 844464.4)(269.1036, 94081.22)(270.10483, 8813.319)(309.0895, 5134.5547)(310.08536, 1751.4498)(291.07938, 2172.576)	2.107
(-)-sativan	0.699231	0.213037	0.531959	-1.3103	0.313011	CPD-9367	CPD-9367 [ C17 H18 O4, tgt=30.28, overall=30.28 ]			(268.1015, 1008203.9)(269.10394, 112728.31)(270.1052, 10438.362)(311.1192, 2652.2212)(290.13083, 18434.475)(291.1336, 1834.8127)	2.107
thiamine	8.94624	0.0053215	-0.0254574	0.0885978	-0.118871	THIAMINE	THIAMINE [ C12 H17 N4 O S, tgt= ]			(268.1048, 4709.315)(269.1085, 361.72)(250.61446, 1413.05)(293.109, 13116.614)	2.533
lycorine	0.644024	0.232357	0.543205	-1.49513	0.240228	CPD-19438	CPD-19438 [ C16 H17 N O4, tgt=62.21, overall=62.21 ]			(269.1036, 97645.27)(270.10483, 9204.674)(290.13083, 16613.455)(291.1335, 1544.3104)(297.1039, 527.49)	2.097
lacinilene C	-0.108135	0.105147	-0.973115	-0.633487	-1.51664	CPD-9754	CPD-9754 [ C15 H18 O3, tgt=37.56, overall=37.56 ]			(269.1087, 145.125)(229.1159, 716.41)(247.12498, 30516.5)(248.12811, 2565.4922)(247.13269, 7158.5254)(253.44572, 1236.0255)(256.1255, 729.83)	2.80879
(+)-heliannuol F	0.739586	0.314327	0.512228	-1.53509	0.241926	CPD-9886	CPD-9886 [ C15 H20 O4, tgt=54.85, overall=54.85 ]			(269.1557, 6267.237)(247.12532, 7338.569)(269.15674, 30708.992)(270.15726, 2373.8708)(247.12604, 23867.434)(248.12859, 996.8225)(290.13086, 18484.043)(291.1335, 1796.5269)	2.097
16-hydroxypalmitate	-9.63395	-0.945472	-17.7518	-1.65889	-1.22725	16-HYDROXYPALMITATE	16-HYDROXYPALMITATE [ C16 H31 O3, tgt=10.71, overall=10.71 ]			(271.2225, 1701.7916)(253.21227, 5878.836)(294.20993, 8207.021)(295.2221, 450.86667)(276.19962, 6551.85)(277.21115, 388.95334)	12.846
hexanediol 1,6-bisphosphate	-0.441026	19.5439	-0.181721	-0.0765877	-0.305913	CPD0-967	CPD0-967 [ C6 H12 O8 P2, tgt= ]			(275.0124, 33794.023)(276.0151, 251.175)(277.01172, 192.86)	1.7096
3-hydroxylubimin	8.9884	-0.191043	-0.191043	-0.107767	-0.315236	CPD-4744	CPD-4744 [ C15 H24 O3, tgt= ]			(275.15625, 27307.777)(276.15854, 3009.4624)	4.132
crinine	18.8293	-0.191043	18.0725	-0.107767	-0.191043	CPD-19439	CPD-19439 [ C16 H17 N O3, tgt= ]			(276.13068, 1898.8575)(253.11479, 30346.16)(254.11813, 2489.5159)	3.768
<i>cis</i>-abscisic alcohol	0.846301	1.16758	1.74114	-18.8286	0.866464	CPD4FS-7	CPD4FS-7 [ C15 H22 O3, tgt=47.55, overall=47.55 ]			(276.15204, 3054.9897)(233.1466, 69337.68)(234.1492, 5879.57)(259.9772, 26951.818)	3.114
9,10-epoxy-12-cis-octadecenoate	-10.1044	-1.4473	-10.2729	-19.0896	-19.297	CPD-13636	CPD-13636 [ C18 H31 O3, tgt=47.06, overall=47.06 ]			(277.21158, 20630.043)(278.215, 2579.871)(279.22726, 1342.3317)	15.459
(9Z,12E)-octadecadienoate	-16.0351	3.723	-1.26345	-15.6479	-15.9	CPD-8203	CPD-8203 [ C18 H31 O2, tgt=61.33, overall=61.33 ]			(279.2274, 3793.4194)(261.2175, 35769.9)(262.22064, 5317.9614)(263.23285, 704.83997)(263.2325, 1393.12)	15.644
linoleate	-2.84724	-1.30912	-1.67125	-2.44155	-3.21786	LINOLEIC_ACID	LINOLEIC_ACID [ C18 H31 O2, tgt=61.33, overall=61.33 ]			(279.22748, 2986.9336)(261.2176, 27096.844)(262.22067, 3674.6484)(263.23285, 704.83997)(263.2325, 1393.12)	15.082
9,10-epoxystearate	18.0009	-0.191043	-0.191043	-0.107767	-0.191043	CPD-10514	CPD-10514 [ C18H33O3, tgt= ]			(279.22784, 15716.002)(280.2312, 1468.2025)	18.758
pantetheine	17.612	0.0519094	0.117639	0.20291	18.2717	CPD-511	CPD-511 [ C11 H22 N2 O4 S, tgt= ]			(279.38132, 1363.425)(280.12558, 755.09174)(261.12732, 2986.44)(261.12607, 4251.9917)(301.11502, 9857.146)	3.628
adenosine 5'-carboxamide	-0.393995	0.0519094	0.119634	0.20291	17.8336	ADENOSINE-5-CARBOXAMIDE	ADENOSINE-5-CARBOXAMIDE [ C10 H12 N6 O4, tgt= ]			(280.08896, 18650.516)(281.09164, 609.21747)	1.492
dihydroxyphaseic acid	0.811701	-0.217848	-2.08618	-18.3634	-18.3634	CPD-7726	CPD-7726 [ C15 H21 O5, tgt=42.11, overall=42.11 ]			(281.1456, 16323.34)(282.14523, 2238.4868)(263.1249, 21510.518)(264.1281, 2160.1611)(291.13916, 638.1011)	6.88677
oleate	4.35438	3.26478	4.09522	4.10942	3.84085	OLEATE-CPD	OLEATE-CPD [ C18 H33 O2, tgt=39.67, overall=39.67 ]			(283.2585, 513.805)(263.233, 15952.085)(264.2359, 1166.7518)(305.24286, 4599.021)(306.24655, 2294.42)	18.406
1-monopalmitoylethylene glycol	-2.59091	-3.31379	-3.36363	-20.3928	-3.95689	CPD0-1811	CPD0-1811 [ C18 H36 O3, tgt=44.29, overall=44.29 ]			(283.25854, 411.32)(306.2956, 12342.99)(305.24304, 18993.975)(306.24667, 3604.509)	18.091
stearate	-10.8494	-19.1843	-19.1166	-19.0333	-19.2407	STEARIC_ACID	STEARIC_ACID [ C18 H35 O2, tgt= ]			(283.25882, 18716.096)(284.26212, 2092.5825)(288.28494, 14255.147)(288.24963, 8947.176)	18.7022
D-mannitol 1-phosphate	-18.0126	0.145933	-17.6083	-0.103094	-17.7518	MANNITOL-1P	MANNITOL-1P [ C6 H13 O9 P, tgt=42.10, overall=42.10 ]			(283.66165, 729.29095)(284.02454, 390.86)(247.0344, 256.39)(263.0478, 236.11002)(269.02182, 588.6175)	1.441
O-phospho-L-tyrosine	-20.6453	-20.3286	-20.2927	0.243378	-20.4055	CPD-3728	CPD-3728 [ C9 H10 N O6 P, tgt=3.53, overall=3.53 ]			(284.0241, 943.66296)(269.0221, 867.535)	1.397
1,3,5,8-tetrahydroxyxanthone	-20.9039	-20.5873	-20.5513	0.0301723	-20.6641	CPD-6885	CPD-6885 [ C13 H7 O6, tgt=4.73, overall=4.73 ]			(284.02414, 952.38184)(269.02222, 853.9272)	1.397
aureusidin	1.8143	-7.05655	-7.08236	-6.99709	-7.20456	CPD-2982	CPD-2982 [ C15 H10 O6, tgt=47.59, overall=47.59 ]			(287.05093, 14717.499)(295.04044, 8534.844)	4.22533
(indol-3-yl)acetyl-L-leucine	-16.9784	0.28179	-16.9755	-16.9369	-17.0977	INDOLE-3-ACETYL-LEU	INDOLE-3-ACETYL-LEU [ C16 H19 N2 O3, tgt=35.27, overall=35.27 ]			(288.1398, 9007.8545)(275.15582, 588.8251)(295.12445, 5167.889)	4.339
(indol-3-yl)acetyl-L-isoleucine	-9.35401	0.28179	-16.9755	-16.8455	-17.0977	CPD-11227	CPD-11227 [ C16 H19 N2 O3, tgt=35.27, overall=35.27 ]			(288.1398, 9007.8545)(275.15582, 588.8251)(310.13492, 6984.39)(295.12567, 5380.327)(296.12234, 3692.6965)	4.10811
13-hydroxylupanine	17.6141	-0.258767	-0.191043	-0.107767	-0.315236	13-HYDROXYLUPININE	13-HYDROXYLUPININE [ C15 H25 N2 O2, tgt= ]			(288.18762, 14723.8545)(272.1745, 964.4975)	4.726
capsaicin	0.872968	0.234832	0.682992	-19.9901	-0.191998	CAPSAICIN	CAPSAICIN [ C18 H27 N O3, tgt=59.63, overall=59.63 ]			(288.19748, 32167.756)(289.19998, 2534.8833)(331.12637, 2136.1975)(331.1928, 8061.66)(310.17072, 4359.1313)(311.15906, 1065.285)	2.407
<i>N</i>-pentylpantothenamide	0.989474	-19.3246	-9.96176	-19.1907	0.369352	CPD0-1152	CPD0-1152 [ C14 H28 N2 O4, tgt=27.64, overall=27.64 ]			(288.1976, 23438.89)(289.20023, 1427.6117)(272.2028, 6973.115)(271.20114, 255.29999)	2.413
(-)-epicatechin	-16.8053	0.513504	-16.8053	-0.20183	-16.8053	CPD-7630	CPD-7630 [ C15 H14 O6, tgt=41.02, overall=41.02 ]			(290.07147, 2298.9475)(273.077, 263.35)(291.0791, 5981.2485)(296.05975, 3578.4565)	1.98
2'-deoxymugineate	19.4012	0.0519104	18.6235	21.5823	20.7315	CPD-7227	CPD-7227 [ C12 H19 N2 O7, tgt= ]			(290.13086, 9422.929)(291.13367, 765.55945)	2.013
3''-hydroxy-geranylhydroquinone	19.0657	18.0162	18.3399	-0.107767	-0.0630579	CPD-9320	CPD-9320 [ C16 H22 O3, tgt= ]			(290.1668, 274.98)(267.1301, 29880.1)(268.13257, 2583.9814)	4.018
(indol-3-yl)acetyl-L-aspartate	-19.0673	-0.500099	-1.46143	-18.9791	-19.1866	INDOLE-3-ACETYL-ASP	INDOLE-3-ACETYL-ASP [ C14 H12 N2 O5, tgt=19.55, overall=19.55 ]			(290.54208, 1151.6346)(291.07892, 2103.3813)(272.90817, 199.40666)(273.0773, 302.97)(293.05902, 14576.587)(294.06223, 256.2525)	1.531
lachnanthocarpone	-19.09	-0.522772	-0.625433	-19.0018	-19.2092	CPD-12203	CPD-12203 [ C19 H12 O3, tgt=40.21, overall=40.21 ]			(291.07925, 1143.3109)(273.07758, 236.69426)(293.05905, 15792.657)(294.06223, 256.2525)	1.53
(<i>R</i>)-norcoclaurine	19.3528	9.09432	18.7605	-0.130287	18.185	R-NORCOCLAURINE	R-NORCOCLAURINE [ C16 H18 N O3, tgt= ]			(295.125, 20484.19)(296.12817, 5047.165)(277.11432, 17163.055)(278.1174, 4177.9326)	4.204
densipolate	-10.1044	-1.4473	-2.03055	-2.63119	-19.297	CPD-12192	CPD-12192 [ C18 H31 O3, tgt=47.06, overall=47.06 ]			(295.22247, 4897.835)(277.21173, 16918.23)(278.215, 2579.871)(279.22726, 1342.3317)	14.8063
(9R,10S)-dihydroxystearate	-9.10802	-0.372507	-0.850311	-0.851545	-17.8627	CPD-10515	CPD-10515 [ C18 H35 O4, tgt=4.42, overall=4.42 ]			(297.23618, 7886.0444)(319.279, 3384.18)(341.2606, 1224.8812)(320.2228, 1098.0533)	17.478
vernoleate	-0.678545	-18.8952	-18.8952	-1.96968	-18.8952	CPDQT-98	CPDQT-98 [ C18 H32 O3, tgt=47.55, overall=47.55 ]			(297.2368, 8632.02)(279.22726, 3928.9602)(297.23593, 6443.992)(279.22784, 15828.848)(280.2312, 1485.2375)(319.21948, 4645.985)(320.2229, 1000.09)(301.20538, 2091.7075)	17.9539
N-methylanthraniloyl-&beta;-<i>D</i>-glucopyranose	0.251688	-8.8788	-8.8788	-8.83206	-9.03953	CPD-16600	CPD-16600 [ C14 H19 N O7, tgt=26.26, overall=26.26 ]			(297.60724, 3955.2163)(298.11182, 4065.21)(319.1334, 4339.44)(297.44742, 1283.8517)	2.177
5'-(dimethylsulfonio)-5'-deoxyadenosine	8.16461	0	17.2759	17.2636	-0.221601	CPD0-1396	CPD0-1396 [ C12 H18 N5 O3 S, tgt=32.09, overall=32.09 ]			(298.83542, 1809.6864)(319.13278, 9417.432)(298.1113, 2378.9849)(335.10834, 8642.7295)(336.11835, 2527.8425)	2.393
apigenin-7,4'-dimethyl ether	-0.87985	-1.69641	-0.708218	-0.564885	-0.917386	CPD-15631	CPD-15631 [ C17 H14 O5, tgt=77.36, overall=77.36 ]			(299.0874, 35736.75)(300.0904, 4518.6147)	16.931
5,8,11,14-icosatetraynoate	10.1481	10.2184	4.64404	-9.29007	9.23262	CPD-14769	CPD-14769 [ C20 H23 O2, tgt=49.47, overall=49.47 ]			(299.71036, 1728.6051)(300.1868, 6288.04)(282.1868, 807.88)(318.1615, 12704.423)(319.16364, 1152.6488)(320.1578, 257.59)(300.15143, 4175.3013)	3.545
4-coumaroylagmatine	3.74831	3.6808	1.99183	-16.702	-16.6236	N-4-GUANIDINOBUTYL-4-HYDROXYCINNAMAMID	N-4-GUANIDINOBUTYL-4-HYDROXYCINNAMAMID [ C14 H21 N4 O2, tgt=25.30, overall=25.30 ]			(300.15152, 3850.4016)(301.15414, 581.02)(260.15683, 26411.98)(282.18668, 9959.92)(283.26184, 2179.29)	2.76876
oripavine	10.7712	9.38493	9.9582	9.38493	9.26762	CPD-7713	CPD-7713 [ C18 H20 N O3, tgt=47.43, overall=47.43 ]			(300.1518, 2739.26)(303.15204, 3595.5667)(280.1251, 9108.222)(281.1269, 2001.16)(281.1456, 22832.889)(282.14523, 3112.7966)(324.95523, 1419.5219)(325.1464, 429.76)	5.92076
maritinamine	11.8095	-5.92266	12.302	-5.99215	-5.92266	CPD-19424	CPD-19424 [ C16 H21 N O3, tgt=9.77, overall=9.77 ]			(300.15182, 1221.5575)(303.1565, 2014.67)(260.15646, 8851.775)(275.35516, 5950.2)(280.1252, 12332.419)(281.1278, 2285.7134)	3.994
sphingosine	17.5001	-0.191043	-0.191043	-0.107767	-0.315236	SPHINGOSINE	SPHINGOSINE [ C18 H38 N O2, tgt= ]			(300.28528, 15506.603)(301.2885, 1060.8625)(282.27487, 288.37332)	17.102
3-dehydrosphinganine (C18)	-2.61243	-20.3036	-20.3036	-20.2203	-20.4278	DEHYDROSPHINGANINE	DEHYDROSPHINGANINE [ C18 H38 N O2, tgt= ]			(300.2853, 24858.008)(301.2884, 2810.7524)(282.27487, 288.37332)(324.28452, 1095.5275)	17.4388
decylglucoside	10.5062	8.69461	8.69596	-9.31601	-0.409651	CPD-13471	CPD-13471 [ C16 H32 O6, tgt=82.65, overall=82.65 ]			(302.20227, 10356.12)(303.20685, 780.535)(345.212, 5914.9883)(347.21948, 731.8425)(326.2029, 72055.36)(327.2052, 11304.763)(328.20462, 1224.8125)	4.375
dehydroabietate	9.29665	9.28521	9.19308	8.87808	8.54421	CPD-8725	CPD-8725 [ C20 H27 O2, tgt=78.96, overall=78.96 ]			(302.20407, 8242.002)(303.20508, 828.73505)(324.86276, 63902.176)(327.20505, 14908.685)(304.1786, 10277.586)	5.91357
octoketide	9.0485	-8.87716	-8.87716	-8.8011	-8.87716	CPD-11555	CPD-11555 [ C16 H13 O7, tgt=6.68, overall=6.68 ]			(303.07877, 996.785)(322.0501, 15046.362)(323.05347, 281.075)	2.163
<i>ent</i>-cassa-12,15-dien-2&beta;,3&beta;-diol	-2.49584	-20.39	-20.39	-20.324	-20.39	CPD-20413	CPD-20413 [ C20 H32 O2, tgt=59.47, overall=59.47 ]			(305.24316, 29517.18)(306.24667, 4089.3308)	18.091
di-homo-&gamma;-linolenate	-1.51568	-2.64634	-1.52521	-19.4553	-1.72005	CPD-8120	CPD-8120 [ C20 H33 O2, tgt=17.77, overall=17.77 ]			(305.24316, 30388.068)(306.24667, 4280.914)(307.2583, 169.46)(288.24884, 8841.496)(310.23044, 6727.7495)	16.5474
2,4-diamino-6-methyl-5,3'-(3-nitrophenoxy)prop-1'-yloxypyrimidine	8.77533	9.74482	-0.899108	-0.899108	-0.899108	CPD0-1586	CPD0-1586 [ C14 H19 N5 O4, tgt=6.02, overall=6.02 ]			(306.14355, 3900.1575)(324.15128, 709.3175)(327.1664, 912.05)(304.14575, 9102.789)(349.15198, 539.64)(328.13504, 698.4717)	2.732
plaunotol	-17.9287	-17.9915	-17.9454	-17.8405	-18.0479	CPD-11423	CPD-11423 [ C20 H34 O2, tgt= ]			(307.2582, 11681.17)(308.2615, 280.54)	19.015
lupinate	8.85543	0	-0.00199461	0	-0.124193	CPD-669	CPD-669 [ C13 H18 N6 O3, tgt= ]			(308.1541, 663.465)(311.12048, 9816.058)	3.995
3,4-dihydroxymandelonitrile &beta;-<i>D</i>-glucoside	17.7206	0	18.3394	17.9624	18.1279	CPD-14593	CPD-14593 [ C14 H17 N O8, tgt=26.58, overall=26.58 ]			(309.08942, 10364.443)(310.0853, 3189.2856)(332.08008, 18744.713)(333.08835, 3472.5027)	6.1375
(<i>E</i>)-1-(L-cysteinylglycin-<i>S</i>-yl)-<i>N</i>-hydroxy-&omega;-(methylsulfanyl)butan-1-imine	2.11348	-8.21015	1.89392	1.9246	2.13997	CPD-12391	CPD-12391 [ C10 H19 N3 O4 S2, tgt=0.45, overall=0.45 ]			(309.08948, 12757.068)(310.08524, 4078.2974)(293.0696, 4580.0435)(296.0604, 3154.75)(333.07645, 16142.212)(333.08813, 3479.5269)	7.16863
4-coumaroyl-4'-hydroxyphenyllactate	-0.393995	0.0519094	0.117639	18.2759	0.0979586	CPD-6976	CPD-6976 [ C18 H15 O6, tgt= ]			(310.08524, 4146.3823)(353.07834, 2480.5)	2.013
bestatin	14.1263	4.54896	4.49768	-3.79076	-3.71233	BESTATIN	BESTATIN [ C16 H24 N2 O4, tgt=24.13, overall=24.13 ]			(310.17026, 5391.4346)(312.18613, 5091.47)(290.16617, 10735.126)(314.2019, 1865.29)(292.0717, 9344.26)(295.178, 1889.31)(333.7554, 7196.1167)(313.98083, 4132.36)	4.65892
<i>O</i>-sinapoylcholine	-12.4529	-12.2315	-12.1956	-12.1103	-12.3178	O-SINAPOYLCHOLINE	O-SINAPOYLCHOLINE [ C16 H24 N O5, tgt=15.53, overall=15.53 ]			(312.18497, 2046.0367)(333.1479, 6518.83)(318.16104, 6254.41)(319.163, 307.78)	16.7525
quinine	2.07211	0.405392	1.00766	-18.0808	2.08324	QUININE	QUININE [ C20 H25 N2 O2, tgt=69.71, overall=69.71 ]			(312.18677, 1078.82)(348.17203, 16266.191)(349.1694, 2379.856)(350.17084, 1451.44)(351.1626, 68.72)(326.2033, 167695.47)(327.20557, 25724.195)(328.21155, 2650.225)(331.95297, 4499.4917)(333.1724, 726.66693)	2.546
5'-(aminoiminomethyl)amino-5'-deoxyadenosine	-12.9475	0.518195	-0.308578	0.0372526	-0.298357	CPD0-1401	CPD0-1401 [ C11 H17 N8 O3, tgt=33.78, overall=33.78 ]			(312.7147, 4020.2834)(294.149, 4906.368)(295.1528, 1169.31)(332.12918, 8504.646)(333.14294, 887.14996)	2.421
geranyl &beta;-<i>D</i>-glucopyranoside	-18.19	-17.9382	-5.09404	-17.9382	-17.9382	CPD-18262	CPD-18262 [ C16 H28 O6, tgt=18.50, overall=18.50 ]			(316.18774, 3329.047)(317.62924, 6465.716)	12.7656
6-gingerol	-0.95915	0.293472	-2.35063	-3.11257	0.21746	CPD-13494	CPD-13494 [ C17 H26 O4, tgt=33.03, overall=33.03 ]			(317.16595, 81486.71)(318.16864, 10210.923)(277.17627, 25068.807)(278.17932, 2844.3826)(295.18347, 4849.833)(295.18604, 4249.1123)(299.15753, 9273.98)	17.2563
kauralexin A3	9.56696	9.13995	9.71997	8.67856	8.07378	CPD-13541	CPD-13541 [ C20 H29 O3, tgt=32.79, overall=32.79 ]			(317.21252, 16881.172)(302.20477, 4657.3604)(341.05615, 1235.3073)(322.94693, 7573.5586)	5.72971
phytosphingosine (C18)	5.1894	4.44623	3.98664	6.77103	5.61413	PHYTOSPINGOSINE	PHYTOSPINGOSINE [ C18 H40 N O3, tgt=36.25, overall=36.25 ]			(318.2959, 33802.133)(319.29868, 4785.054)(300.28513, 2339.3584)	15.901
<i>N</i>-feruloyltyramine	18.3923	-0.193099	-0.193099	-0.107767	-0.193099	CPD-440	CPD-440 [ C18 H19 N O4, tgt= ]			(319.1596, 174.9)(336.1204, 15356.899)(337.12134, 165.605)	3.64645
pratensein	2.07793	-8.84784	-8.84784	-8.8011	-9.01061	CPD-3622	CPD-3622 [ C16 H11 O6, tgt=6.68, overall=6.68 ]			(322.0501, 10013.049)(323.05753, 473.02597)(282.04465, 2454.27)(303.07877, 996.785)	2.163
kaempferide	10.3083	-8.84784	-8.84784	-8.8011	-8.84784	CPD-7252	CPD-7252 [ C16 H11 O6, tgt=6.68, overall=6.68 ]			(322.0501, 10013.049)(323.05753, 473.02597)(282.04465, 2454.27)(303.07877, 996.785)	2.163
CMP	14.2955	-3.66507	-3.66507	-3.57636	-3.66507	CMP	CMP [ C9 H12 N3 O8 P, tgt=22.47, overall=22.47 ]			(322.05017, 16535.445)(323.05347, 281.075)	2.163
CMP group	14.3284	-3.57504	-3.57504	-3.58205	13.707	CMP-GROUP	CMP-GROUP [ C9 H13 N3 O8 P, tgt=22.47, overall=22.47 ]			(322.05026, 12947.758)(323.05347, 281.075)(346.04358, 4093.83)	2.163
quinidinone	12.8451	11.6238	2.44267	-6.98628	11.3748	CPD-9848	CPD-9848 [ C20 H22 N2 O2, tgt=50.35, overall=50.35 ]			(322.17136, 19996.258)(323.17435, 2070.9827)(324.18375, 297.54)(304.16168, 106306.95)(305.16428, 18721.617)(306.16632, 1371.4775)(329.14417, 264.15)	5.592
1-<i>O</i>-caffeoyl-&beta;-<i>D</i>-glucose	-9.40234	-0.0126886	0.495239	-18.6052	-9.40234	CPD-16550	CPD-16550 [ C15 H18 O9, tgt=24.09, overall=24.09 ]			(324.0908, 21851.016)(325.09573, 1426.5958)(325.08698, 12482.405)(365.08002, 4563.537)	2.6166
<i>N-P</i>-tosyl-L-lysinechloromethyl ketone	0.419089	-0.446752	-0.126568	-0.17259	-0.205372	CPD-6302	CPD-6302 [ C14 H20 Cl N O3 S, tgt=13.52, overall=13.52 ]			(324.091, 17107.373)(306.0759, 4750.9717)(305.4622, 2463.9424)(307.07855, 2119.8745)	2.163
(<i>E</i>)-1-(L-cystein-<i>S</i>-yl)-<i>N</i>-hydroxy-&omega;-(methylsulfanyl)nonan-1-imine	8.90296	0.119634	0.117639	0.20291	-0.00455904	CPDQT-410	CPDQT-410 [ C13 H26 N2 O3 S2, tgt= ]			(324.14743, 2716.0474)(310.13574, 1938.8151)	3.614
3'-ketolactose	-17.2787	-17.0871	-17.0214	-17.0411	-17.1436	3-KETOLACTOSE	3-KETOLACTOSE [ C12 H20 O11, tgt= ]			(325.0958, 302.17)(363.099, 6922.46)	3.691
(S)-nandinine	18.5578	0.0519094	17.8537	0.20291	0.147033	CPD-16783	CPD-16783 [ C19 H19 N O4, tgt= ]			(326.14157, 1815.8999)(328.1344, 545.0267)(308.11743, 14520.887)(309.1206, 827.55505)(310.1334, 1011.28754)(350.1344, 204.42)(335.121, 16410.355)	2.278
(4Z,7Z,10Z,13Z,16Z,19Z)-docosahexaenoate	9.45857	-0.0822128	-0.0822128	0.00106344	-0.206406	CPD-10244	CPD-10244 [ C22H31O2, tgt= ]			(330.2336, 6823.77)(332.21213, 25853.43)(333.21466, 4141.155)	5.66186
1,3-dioctanoylglycerol	-0.885925	-0.345879	-0.495504	0.87631	-0.597882	CPD0-1815	CPD0-1815 [ C18 H34 O5, tgt=55.86, overall=55.86 ]			(331.24295, 5353.26)(332.24637, 539.32996)(313.23248, 2877.9038)(331.24243, 6212.983)(353.22458, 22874.02)(354.22794, 6305.6187)(355.23596, 658.33)	10.887
dihydrochelerythrine	-17.1458	0.669632	-0.158245	-16.7337	-16.7337	CPD-16781	CPD-16781 [ C21 H19 N O4, tgt=45.76, overall=45.76 ]			(332.129, 5244.79)(349.12097, 1843.6699)(354.1027, 812.39)	2.1965
CDTA	-11.1119	10.6167	-11.0704	-11.0236	-11.2311	CPD-14080	CPD-14080 [ C14 H22 N2 O8, tgt=12.89, overall=12.89 ]			(332.1292, 8022.4785)(333.13208, 308.94)(371.12723, 2509.2039)	2.066
gibberellin A<sub>29</sub>	-18.9877	0.783752	-3.58074	-18.6452	-4.16357	CPD-236	CPD-236 [ C19 H23 O6, tgt=57.16, overall=57.16 ]			(333.20355, 2525.5713)(334.15524, 945.0107)(333.3482, 1760.3301)	3.466
3-epihydroxymugineate	-1.46975	0.361478	-1.51996	-1.43428	-1.30536	CPD-7289	CPD-7289 [ C12 H18 N2 O9, tgt=25.84, overall=25.84 ]			(334.0958, 11358.883)(335.10574, 5659.0815)	7.696
chelerythrine	-1.4281	-0.347207	-1.63457	-9.88773	-9.88773	CPD-16782	CPD-16782 [ C21 H18 N O4, tgt=43.88, overall=43.88 ]			(335.12555, 15598.288)(332.1303, 6162.2915)(334.90536, 55844.55)(335.1258, 14440.39)(353.09988, 12881.069)(354.10287, 1003.0474)	2.075
protopine	19.4631	0.362586	21.0378	0.505746	0.306118	PROTOPINE	PROTOPINE [ C20H19NO5, tgt= ]			(335.1918, 3188.6853)(337.1217, 151.03)(336.12003, 9641.75)(337.121, 166.0)	5.02132
berberine	12.2471	-0.196477	-0.196477	-0.107767	-0.315236	BERBERINE	BERBERINE [ C20 H18 N O4, tgt= ]			(336.12036, 14238.665)(337.12134, 151.8)	2.165
5-[[4-methoxy-3-(phenylmethoxy)phenyl]methyl]-2,4-pyrimidinediamine	10.5868	-9.14243	9.43291	-9.18714	-9.14243	CPD0-1591	CPD0-1591 [ C19 H20 N4 O2, tgt=40.00, overall=40.00 ]			(336.15414, 552.5375)(338.8932, 2366.8552)(342.17038, 7553.729)(319.16357, 1891.258)(362.58475, 440.69855)(364.15717, 6430.6)	3.548
<i>N</i>-&beta;-D-glucosyl-(indol-3-yl)acetate	17.4268	-0.248397	-0.193099	-0.107767	-0.315236	CPD-9567	CPD-9567 [ C16 H18 N O7, tgt= ]			(336.36835, 6239.49)(337.1217, 188.79)(324.12384, 674.28204)	2.176
5-amino-6-(5-phospho-D-ribitylamino)uracil	-9.66818	9.64398	-9.41087	-9.37234	-9.53307	CPD-1086	CPD-1086 [ C9 H15 N4 O9 P, tgt=48.73, overall=48.73 ]			(337.05627, 14032.761)(338.05823, 1402.3425)(339.05423, 484.15875)	1.914
dicoumarol	-9.52667	9.64393	-9.26936	-9.23082	-9.39155	DICOUMAROL	DICOUMAROL [ C19 H12 O6, tgt=3.23, overall=3.23 ]			(337.0565, 14621.4795)(323.05984, 196.656)(342.919, 742.43)	1.914
3&beta;-Hydroxy-9&beta;-pimara-7,15-diene-19,6&beta;-olide	-6.74711	-16.3878	-16.3878	-16.3878	-16.5192	CPD4KF-3	CPD4KF-3 [ C20 H28 O3, tgt=30.42, overall=30.42 ]			(339.43518, 393.34)(342.1971, 15490.47)(343.1962, 5090.31)(302.2023, 285.8)(317.21252, 17652.703)(322.18393, 5290.2524)	13.1132
coronatine	9.37627	-0.132732	-0.0650082	0.0182681	-0.189201	CPD-7081	CPD-7081 [ C20H29NO2, tgt= ]			(341.2124, 403.47)(316.21774, 19321.352)(317.22043, 1580.6866)	4.132
(S)-magnoflorine	0.364871	-0.134255	-0.392717	0.602486	-0.392717	CPD-9936	CPD-9936 [ C20 H24 N O4, tgt=58.68, overall=58.68 ]			(342.17, 15371.008)(343.17517, 441.58414)(326.6639, 1087.0883)(325.1464, 162.79)(344.17737, 9044.787)(345.9397, 2465.4001)(346.9386, 5818.133)(347.1893, 12632.72)(326.83304, 726.6367)(366.66452, 907.58246)(368.17432, 2385.8733)(351.1618, 139.85)(352.1728, 1717.52)	3.699
(<i>S</i>)-tetrahydrocolumbamine	0.408299	-0.12094	-0.428161	0.584699	-0.428161	S-TETRAHYDROCOLUMBAMINE	S-TETRAHYDROCOLUMBAMINE [ C20 H23 N O4, tgt=20.92, overall=20.92 ]			(342.17056, 14699.69)(343.37552, 2006.6272)(325.87375, 1011.9171)(327.1664, 297.92667)(344.1774, 9550.37)(324.1507, 5422.5)(364.6598, 4266.125)(347.39844, 321.87997)	3.699
coniferin	-0.198535	-0.198535	16.4184	-0.115052	-0.320919	CPD-1777	CPD-1777 [ C16 H22 O8, tgt= ]			(343.13364, 2817.5823)(365.11514, 1922.325)(347.1186, 1431.9775)	14.4531
<i>sn</i>-1,2-di(2-propylpentanoyl)glycerol	-17.0671	-17.0838	-17.0641	-16.9789	-17.1863	CPD0-1759	CPD0-1759 [ C19 H36 O5, tgt= ]			(344.2521, 7061.48)(349.2679, 303.63)	16.849
gibberellin A<sub>6</sub>	-0.595878	0.422391	-18.2688	0.188938	-9.37505	CPD-15218	CPD-15218 [ C19 H21 O6, tgt=26.53, overall=26.53 ]			(345.1399, 15236.035)(346.14386, 1285.8125)(350.11813, 15815.625)(351.1212, 1186.2534)	6.87555
1-(2-carboxyphenylamino)-1-deoxy-D-ribulose 5-phosphate	-0.491953	0	0	18.9629	0	CARBOXYPHENYLAMINO-DEOXYRIBULOSE-P	CARBOXYPHENYLAMINO-DEOXYRIBULOSE-P [ C12 H13 N O9 P, tgt=17.80, overall=17.80 ]			(346.0422, 20250.05)(347.04492, 736.1)	3.0925
oryzalide A	-2.23726	-6.34239	-2.18054	-6.27282	-6.48029	CPD-16665	CPD-16665 [ C19 H28 O4, tgt=27.49, overall=27.49 ]			(346.19278, 21609.754)(347.19498, 2130.568)(330.19727, 2313.6724)	4.714
10&beta;-hydroxytaxa-4(20),11-dien-5&alpha;-yl acetate	-10.8712	-0.870274	-1.39474	-2.08784	-19.0461	10-BETA-HYDROXYTAXA-42011-DIEN-5-ALPH	10-BETA-HYDROXYTAXA-42011-DIEN-5-ALPH [ C22 H34 O3, tgt=43.15, overall=43.15 ]			(347.0073, 17971.303)(347.25656, 2959.469)(330.24268, 2569.7722)(332.2459, 279.13)(349.26868, 37171.105)(350.27304, 15026.135)(371.25012, 7179.585)	12.6121
gibberellin A<sub>98</sub>	9.17044	8.14819	8.89989	-8.94883	8.24166	CPD-885	CPD-885 [ C20 H27 O5, tgt=31.13, overall=31.13 ]			(347.19006, 3702.5413)(332.70895, 2071.3428)(333.1849, 4634.33)(334.19196, 3336.915)(350.19858, 818.395)(331.63638, 2577.24)(334.1968, 1918.45)(374.68274, 2450.3796)(375.18274, 1615.375)(352.55652, 2786.8633)	4.11175
cohumulone	16.1002	-2.17011	15.8296	-2.01911	-1.94067	CPD-7108	CPD-7108 [ C20H27O5, tgt= ]			(347.19464, 2690.9824)(333.01898, 2181.06)(333.1849, 4634.33)(334.19196, 3336.915)(350.19858, 818.395)(333.1881, 5611.995)(334.1968, 1918.45)(374.18274, 973.68994)(375.1832, 144.33)(352.55652, 2786.8633)	4.376
5'-[(3-aminopropyl)-amino]-5'-deoxyadenosine	0.720001	-0.476692	0.477647	-22.0715	-0.810128	CPD0-1402	CPD0-1402 [ C13 H23 N7 O3, tgt=59.08, overall=59.08 ]			(348.17276, 19973.334)(349.17505, 2333.9883)(350.17072, 1407.65)(351.16293, 89.01666)(312.18622, 1962.8639)(330.19672, 2841.5166)(326.29007, 48764.2)(327.20526, 7608.558)(328.21555, 577.23334)(330.74954, 1553.307)(333.17358, 278.40335)	3.462
gibberellin A<sub>44</sub> (closed lactone form)	-0.495985	-8.41001	8.7007	-8.5206	-0.162907	CPD-638	CPD-638 [ C20 H25 O5, tgt=38.12, overall=38.12 ]			(348.1731, 4095.1592)(329.83408, 572.95667)(347.08832, 3374.743)(348.1736, 30767.69)(332.03314, 12231.117)(333.17563, 2934.549)(352.14822, 2352.4824)(354.1609, 906.17)	4.239
gibberellin A<sub>37</sub> (closed lactone form)	8.22752	0.13334	0.117639	0.20291	8.5606	CPD-6974	CPD-6974 [ C20H25O5, tgt= ]			(348.17944, 4451.2466)(329.83408, 572.95667)(346.68726, 1220.6599)(348.1736, 30767.69)(331.84067, 18194.53)(333.1786, 3183.5923)(352.14822, 2352.4824)(354.1609, 906.17)	4.739
methyl gibberellin A<sub>4</sub>	12.4292	-5.92404	11.2281	-6.03463	-6.25311	CPD-12332	CPD-12332 [ C20 H26 O5, tgt=44.54, overall=44.54 ]			(348.19226, 3327.0)(332.17297, 2244.0398)(332.6746, 3325.8298)(333.17212, 7098.3047)(347.49286, 3176.061)(348.1893, 116.46)(333.18802, 4571.13)(334.1959, 1100.935)(373.84848, 978.07)(352.15063, 8110.2275)	3.93567
lesquerolate	-17.9228	-0.349573	-17.6655	-17.5803	-17.7877	CPD-12170	CPD-12170 [ C20 H37 O3, tgt=27.03, overall=27.03 ]			(348.71332, 27790.055)(349.7169, 3994.509)	16.4432
miraxanthin V	-0.436662	0.755252	-0.0937339	0.484623	-0.251285	CPD-8659	CPD-8659 [ C17 H16 N2 O6, tgt=30.76, overall=30.76 ]			(349.08685, 26097.527)(350.08987, 2925.3418)	5.427
16&alpha;,17-epoxy gibberellin A<sub>4</sub>	0.985566	0.783752	1.26029	-18.6452	0.362289	CPD-12351	CPD-12351 [ C19 H23 O6, tgt=57.16, overall=57.16 ]			(349.1624, 1405.46)(333.2989, 2439.2727)(334.15524, 945.0107)(349.15707, 1348.82)(333.88742, 5056.6455)(335.1586, 554.0425)(354.1386, 683.76)	3.17663
16, 17-dihydro-16&alpha;, 17-dihydroxy gibberellin A<sub>9</sub>	10.2364	8.91931	8.5192	-8.78364	8.50024	CPD-12362	CPD-12362 [ C19 H25 O6, tgt=30.19, overall=30.19 ]			(349.16916, 3115.5046)(334.1568, 7121.053)(335.1586, 447.85248)(333.17426, 7457.729)(376.1693, 3440.847)(377.1749, 2850.1912)(354.1386, 549.605)	3.26871
<i>N</i>-acetyl-farnesylcysteine	-0.207769	-0.443583	-0.264684	-17.3506	0.57033	CPD-12592	CPD-12592 [ C20 H32 N O3 S, tgt=45.53, overall=45.53 ]			(349.19357, 14988.864)(350.19675, 1147.2499)(351.20877, 14936.558)(352.2121, 485.34247)(389.1987, 7907.6353)(390.1915, 5899.26)(391.19705, 718.19995)(374.93576, 3754.5847)(375.58487, 9342.258)(377.19336, 4467.1167)	6.72169
16-methoxytabersonine	-3.02265	-1.54084	-1.54084	-19.0984	-1.04815	CPD-7164	CPD-7164 [ C22 H27 N2 O3, tgt= ]			(349.1937, 21435.229)(350.1967, 2457.0994)	15.41
gibberellin A<sub>3</sub>	-18.798	0.42239	-18.2688	0.188936	-18.187	GIBBERELLIN	GIBBERELLIN [ C19 H21 O6, tgt=26.53, overall=26.53 ]			(350.11813, 15815.625)(351.1212, 1186.2534)	7.684
curcumin	-18.3112	0.419939	-18.393	0.119553	-18.3112	CPD-6602	CPD-6602 [ C21 H20 O6, tgt=42.75, overall=42.75 ]			(350.11813, 16082.991)(351.1212, 1209.5509)	7.683
gibberellin A<sub>53</sub>	3.90089	-6.1042	-6.1199	-6.03463	-6.25311	CPD-695	CPD-695 [ C20 H26 O5, tgt=44.54, overall=44.54 ]			(350.19897, 862.28)(347.69577, 1817.4684)(348.1893, 116.46)(333.18802, 4571.13)(334.1959, 1100.935)(373.84848, 978.07)(352.15063, 8110.2275)	4.746
all-<i>trans</i>-geranyl-geranyl monophosphate	-2.48591	-0.055315	-1.96232	-2.08165	-2.01061	CPD-12594	CPD-12594 [ C20 H33 O4 P, tgt=30.23, overall=30.23 ]			(350.87183, 7460.3105)(352.21194, 1105.5413)(374.2221, 972.69)(352.87704, 19561.258)(352.21234, 6238.915)(353.22388, 948.3075)(395.41324, 34482.883)(392.18225, 400.71997)(378.1937, 1221.7025)	9.53628
17-<i>O</i>-acetylajmaline	-19.2283	0.190489	-1.71833	-1.83585	-1.7648	CPD-8898	CPD-8898 [ C22 H28 N2 O3, tgt=18.93, overall=18.93 ]			(350.95575, 9136.452)(352.21198, 1124.8799)(351.2093, 26715.217)(352.21234, 6238.915)(353.22388, 948.3075)(396.2176, 43015.137)	10.254
prostaglandin-H<sub>2</sub>	-5.09543	8.1169	-9.78411	-9.69184	-9.69184	PROSTAGLANDIN-H2	PROSTAGLANDIN-H2 [ C20 H31 O5, tgt=64.64, overall=64.64 ]			(351.20865, 11717.243)(352.21207, 855.54425)(353.22488, 25994.025)(354.22772, 3846.8796)(355.23962, 1511.121)	10.254
prostaglandin E<sub>2</sub>	-0.787663	-1.631	-10.9225	-10.9225	-10.9225	5Z13E-15S-1115-DIHYDROXY-9-OXOPROS	5Z13E-15S-1115-DIHYDROXY-9-OXOPROS [ C20 H31 O5, tgt=64.64, overall=64.64 ]			(351.20874, 13460.323)(352.21213, 1110.4309)(333.21472, 575.695)(353.2249, 26269.318)(354.22778, 3842.8313)(355.23975, 1377.5486)(360.20563, 33277.336)(361.2074, 4688.145)	9.88712
vindolidine	-2.5568	-1.08604	-3.11367	-2.90641	-2.58623	CPD-19897	CPD-19897 [ C22 H29 N2 O3, tgt=71.38, overall=71.38 ]			(351.20898, 16102.436)(352.2121, 2711.7986)(353.22388, 1041.9651)(353.22455, 4420.243)(354.2281, 357.945)(396.21774, 60133.086)(397.2206, 11083.226)	10.3459
(+)-7-<i>epi</i>-12-hydroxy-12-oxojasmonoyl-L-isoleucine	8.41315	-9.00916	1.73919	-8.83097	-8.77973	CPD-19812	CPD-19812 [ C18 H25 N O6, tgt=47.22, overall=47.22 ]			(352.02313, 723.67426)(354.17, 429.34335)(334.9566, 961.1751)(352.1757, 4446.5195)(335.25293, 3954.3875)(377.4447, 2212.032)(378.1626, 963.71497)(357.86758, 1876.5527)(361.16757, 5514.0195)	5.91522
1,2-dihydrovomilenine	0.314245	-17.7741	0.436224	-17.6231	-17.8306	12-DIHYDROVOMILENINE	12-DIHYDROVOMILENINE [ C21 H24 N2 O3, tgt=42.33, overall=42.33 ]			(352.17828, 5485.375)(356.53235, 5526.349)(358.19315, 6599.2437)(338.1777, 1631.6133)(376.8996, 1646.1737)(377.17957, 775.50336)(380.17685, 2364.245)(360.6645, 668.6325)(361.16754, 4637.4053)	2.71975
gibberellin A<sub>15</sub> (closed lactone form)	9.68656	8.27426	9.03029	-8.81798	8.43108	CPD-6971	CPD-6971 [ C20 H25 O4, tgt=44.75, overall=44.75 ]			(352.69064, 2096.095)(316.18228, 2193.545)(317.1775, 10127.88)(332.51688, 1766.0062)(332.849, 7439.567)(333.8563, 3848.1467)(334.1919, 3718.17)(331.85815, 2722.53)(332.1788, 11194.88)(337.27475, 2325.337)	4.21871
salvigenin	-9.76492	-9.50768	-9.51407	-9.42234	-9.62981	CPD-15477	CPD-15477 [ C18 H16 O6, tgt=14.15, overall=14.15 ]			(353.09952, 20497.133)(354.10278, 800.31)	2.068
1-(2-oxindole-3-acetyl)-&beta;-D-glucose	18.6366	0.362586	17.8604	0.43201	0.306118	CPD-9592	CPD-9592 [ C16H19NO8, tgt= ]			(353.10034, 3165.33)(335.10748, 4465.6885)(336.11835, 1137.1001)(336.31824, 4065.6782)	2.22295
(3<i>R</i>)-3-hydroxy-1,2-didehydro-2,3-dihydrotabersonine	10.9481	-0.0506239	0.000158946	0.0832763	-0.124193	CPD-19891	CPD-19891 [ C21 H25 N2 O3, tgt= ]			(353.1824, 6097.662)(357.20776, 9168.359)(376.1733, 11692.715)(377.1776, 3896.6577)(378.19006, 809.9533)(360.16217, 891.01245)(361.16766, 2031.1475)(362.68842, 9548.968)(363.18936, 2320.7)	12.4152
xanthohumol	8.30336	-0.177337	20.169	-0.107767	-0.315236	CPD-7119	CPD-7119 [ C21H21O5, tgt= ]			(355.1492, 197.01)(335.12692, 48818.0)(336.12198, 15631.081)(337.12134, 228.41501)	2.08
vomilenine	1.08242	0.442251	0.333742	-17.2728	-17.2034	VOMILENINE	VOMILENINE [ C21 H22 N2 O3, tgt=47.55, overall=47.55 ]			(356.18683, 1171.24)(334.15784, 4837.0083)(337.17093, 1335.1659)(338.17734, 6953.1475)(376.16782, 5185.765)(355.1492, 160.07)	6.271
5-(methylsulfanyl)pentyl-desulfoglucosinolate	0	-0.0460491	0	23.4491	0	CPDQT-285	CPDQT-285 [ C13 H25 N O6 S2, tgt=2.43, overall=2.43 ]			(357.10266, 10372.75)(361.08377, 472.63)	5.037
2-oleoylglycerol	-5.46649	2.95032	-14.5378	-14.5378	-14.8218	CPD0-1812	CPD0-1812 [ C21 H40 O4, tgt=43.93, overall=43.93 ]			(357.29425, 5197.843)(339.28262, 3230.599)(339.28192, 9650.63)(340.28635, 1177.34)(379.27594, 13696.493)(380.27933, 2683.6113)(363.28354, 4626.426)	19.259
methoxydihydrosorgoleone	8.16035	9.70841	9.12168	-9.894	8.13833	CPD-12348	CPD-12348 [ C23 H34 O3, tgt=28.97, overall=28.97 ]			(359.2557, 12343.99)(360.2614, 425.16)(344.24838, 3336.624)(359.25644, 10960.12)(360.2617, 336.99335)(381.87677, 23497.533)(382.2467, 2114.0583)	5.749
(indol-3-yl)acetyl-L-tryptophan	-0.0368366	18.4277	16.1642	0.0190406	21.2642	CPD-11230	CPD-11230 [ C21 H18 N3 O3, tgt= ]			(360.14395, 179.56665)(343.13364, 3683.1975)(385.12305, 640.23004)(365.1126, 32674.697)(366.105, 16041.12)(367.1061, 1279.1)	3.27612
deacetylcolchicine	-6.38407	-0.221508	-17.5063	-17.3515	-17.6285	CPD-9786	CPD-9786 [ C20 H24 N O5, tgt=46.41, overall=46.41 ]			(361.16748, 8338.38)(362.18573, 1538.4475)(340.153, 6905.703)(364.187, 212.45)(344.17676, 13420.936)(345.18, 223.07)(384.1648, 243.08)(363.13574, 1744.0376)	4.67609
adhumulone	-2.07759	-8.81341	-8.81341	-8.75395	-8.96142	CPD-19791	CPD-19791 [ C21 H29 O5, tgt=61.91, overall=61.91 ]			(361.2008, 4447.8965)(343.19662, 8222.237)(389.19943, 14994.356)(366.61374, 10082.258)(367.18533, 1165.125)	6.613
methyl-2-&alpha;-L-fucopyranosyl-&beta;-D-galactoside	-2.91792	-2.66913	-2.66061	-2.66913	-2.78281	CPD-8198	CPD-8198 [ C13 H24 O10, tgt=21.19, overall=21.19 ]			(363.1356, 2213.78)(345.1121, 4074.54)	5.047
isopentenyl adenosine	-18.7731	-18.3102	0.363649	-18.2406	-18.3102	CPD-4207	CPD-4207 [ C15 H21 N5 O4, tgt=47.30, overall=47.30 ]			(363.16113, 173.56667)(318.16122, 14185.94)(319.1635, 285.458)(338.1649, 385.26)	3.549
4-(methylsulfanyl)butyl-desulfoglucosinolate	18.9948	-0.191043	-0.191043	-0.107767	-0.191043	CPDQT-416	CPDQT-416 [ C12 H23 N O6 S2, tgt= ]			(365.0996, 716.02)(324.09125, 40438.703)(325.09515, 3829.52)(326.09076, 1562.135)	2.27
humulone	-9.09653	-8.83723	-8.83723	-8.75395	-8.96142	CPD-7106	CPD-7106 [ C21 H29 O5, tgt=61.91, overall=61.91 ]			(366.1808, 15502.833)(367.18533, 1165.125)	7.206
16,17-dihydro-16&alpha;,17-dihydroxy gibberellin A<sub>12</sub>	11.0719	-8.90145	9.16509	-8.97094	-9.17841	CPD-12360	CPD-12360 [ C20 H28 O6, tgt=44.54, overall=44.54 ]			(366.1936, 635.9666)(348.69354, 2518.8074)(348.17328, 12556.52)(366.1911, 507.94)(347.569, 2164.5576)(348.1893, 116.46)(390.85336, 2356.686)(392.1828, 290.1225)(373.51657, 797.11664)	3.12733
O-methylandrocymbine	-3.88656	-0.0152903	-0.019722	0.33449	0.0310253	CPD-9788	CPD-9788 [ C22 H27 N O5, tgt=38.10, overall=38.10 ]			(367.17712, 1789.6)(387.2103, 117.2)(408.5081, 1338.6683)(390.1703, 13247.957)(391.17535, 771.7294)	4.90076
adenosine 5'-propyl phosphate	-1.75533	-0.0265691	-0.389744	0.731842	-1.96174	CPD-9429	CPD-9429 [ C13 H19 N5 O7 P, tgt=37.09, overall=37.09 ]			(371.0957, 6404.1)(372.09644, 428.0725)(411.0993, 20002.81)(412.10223, 1958.5994)(413.09995, 291.12003)	9.06914
secologanin	-2.11866	-0.235067	-1.71218	-1.74521	-1.24681	SECOLOGANIN-CPD	SECOLOGANIN-CPD [ C17 H24 O10, tgt=34.63, overall=34.63 ]			(371.12616, 14430.857)(372.12906, 1411.78)(411.13824, 54420.6)(412.141, 10588.276)	10.1414
sinapaldehyde glucoside	8.60317	-0.191043	-0.193038	-0.107767	-0.315236	CPD-79	CPD-79 [ C17 H22 O9, tgt= ]			(371.12616, 20262.402)(372.12906, 1987.6375)	7.214
6-O-methyl-N-deacetylisoipecoside aglycon	-4.49933	-0.535854	-0.352359	-17.6554	-0.772911	CPD-14813	CPD-14813 [ C20 H26 N O6, tgt=25.20, overall=25.20 ]			(376.17212, 7245.5786)(377.1772, 4128.55)(378.19006, 1021.2)(360.83694, 2794.2966)(361.16696, 317.2225)(377.1746, 5774.3296)(362.18707, 10217.296)(363.1894, 2842.8975)(404.18933, 236.305)(382.15668, 5194.55)	4.37057
rot-2'-enonate	-18.1802	0.446395	0.246945	-17.6336	-0.430132	CPD-9534	CPD-9534 [ C23 H23 O6, tgt=52.97, overall=52.97 ]			(377.13904, 16716.969)(378.14584, 1334.2799)(398.16608, 4314.8125)(401.1743, 553275.6)(418.14923, 10743.859)(419.14642, 4573.35)	7.54882
arctigenin	-0.590907	0.480686	0.247167	-17.479	-0.196078	CPD-17600	CPD-17600 [ C21 H24 O6, tgt=34.14, overall=34.14 ]			(377.17438, 1430.89)(397.1409, 3572.5244)(377.1388, 14408.944)(378.14493, 1235.6687)	5.037
<i>N</i>-demethylvindolidine	8.34682	8.26729	7.84576	7.92095	-8.64077	CPD-19898	CPD-19898 [ C21 H27 N2 O3, tgt=48.21, overall=48.21 ]			(378.60678, 5937.614)(381.20227, 370.08502)(338.19977, 2696.388)(357.88367, 5320.35)(358.20883, 3479.5967)(359.22308, 21021.32)(360.20764, 20006.686)(358.21548, 5837.18)(359.2243, 4150.88)(362.1868, 5330.0615)	5.0095
2-(glutathion-<i>S</i>-yl)-2-carboxypropane	-0.248792	16.7397	0.0085187	0	-0.113679	CPD-17439	CPD-17439 [ C14 H21 N3 O8 S, tgt= ]			(379.0945, 88166.52)(380.0971, 12856.57)	6.247
episterone	-7.19576	-15.5403	1.05301	3.68043	-15.5968	CPD-12910	CPD-12910 [ C28 H44 O, tgt=32.42, overall=32.42 ]			(379.48627, 8305.719)(381.3338, 315.26)(380.33133, 3424.879)(422.99887, 6945.4614)(425.10898, 1328.295)(407.3297, 1005.4067)	17.396
diphyllin	-18.354	-0.0912476	-17.8038	0.101727	-17.8038	CPD-13456	CPD-13456 [ C21 H16 O7, tgt=9.79, overall=9.79 ]			(380.09763, 13939.815)(381.09717, 833.3014)	6.249
solanidine	-7.31895	-7.38169	-7.31602	-7.23069	-7.43816	CPD-9217	CPD-9217 [ C27 H44 N O, tgt=59.49, overall=59.49 ]			(380.33096, 9328.216)(381.3338, 315.26)(407.3297, 1005.4067)	17.392
colupulone	8.89681	10.0631	8.91123	-9.23548	-0.254045	CPD-7111	CPD-7111 [ C25 H35 O4, tgt=54.40, overall=54.40 ]			(381.24417, 36844.19)(382.24655, 2607.8477)(404.23047, 17672.467)(405.23367, 2024.7343)	12.4005
9-<i>cis</i>-10'-apo-&beta;-carotenal	7.91426	8.33596	7.69852	-11.3571	-11.22	CPD-14647	CPD-14647 [ C27 H36 O, tgt=11.33, overall=11.33 ]			(381.24445, 33839.816)(382.24673, 2182.559)	6.149
<i>trans</i>-zeatin-9-<i>N</i>-glucoside	0.972094	-8.28974	-8.22401	-8.18548	-8.34621	CPD-4613	CPD-4613 [ C16 H23 N5 O6, tgt=62.65, overall=62.65 ]			(381.91058, 2841.9575)(382.1819, 846.76)(364.65967, 4734.2627)(368.1753, 3786.38)(407.28687, 10817.52)(407.96802, 1167.98)(408.17133, 1813.5549)	4.66286
(S)-colchicine	0.111691	-8.28974	-8.22401	-8.18548	-8.34621	CPD-9785	CPD-9785 [ C22 H25 N O6, tgt=22.42, overall=22.42 ]			(382.15533, 6299.3804)(382.15613, 7351.3022)(406.1584, 11902.732)(407.83215, 1215.0667)	4.633
<i>trans</i>-zeatin-<i>O</i>-glucoside	-6.30608	-8.28974	-8.22401	-8.2148	-8.34621	CPD-4614	CPD-4614 [ C16 H23 N5 O6, tgt=62.65, overall=62.65 ]			(382.1558, 4891.54)(366.1642, 2177.92)(368.1753, 3786.38)(406.15817, 16751.47)(407.96802, 1167.98)(408.17133, 1813.5549)	4.815
(<i>E</i>)-1-(L-cysteinylglycin-<i>S</i>-yl)-<i>N</i>-hydroxy-&omega;-(methylsulfanyl)nonan-1-imine	16.3677	-0.266207	-0.198483	-0.115206	-0.198483	CPD-12406	CPD-12406 [ C15 H29 N3 O4 S2, tgt= ]			(382.1571, 5749.7925)(362.1527, 1260.2349)(364.1584, 7437.74)(380.17697, 3843.7124)(381.1729, 681.8)	2.631
sinefungin	1.65399	-7.49074	-7.49074	-7.43128	-7.63875	SINEFUNGIN	SINEFUNGIN [ C15 H24 N7 O5, tgt=17.13, overall=17.13 ]			(382.1825, 857.105)(368.17334, 3057.1777)(386.06375, 5582.573)(384.20114, 400.17)(410.18628, 159.72499)(392.1799, 74.66)	14.749
robustaquinone G	-0.432444	0.523999	-0.369578	-0.00237724	-0.364628	CPD-9621	CPD-9621 [ C18 H14 O8, tgt=13.36, overall=13.36 ]			(383.0746, 33308.42)(384.077, 1778.283)	1.564
gardenin B	19.755	0.34402	16.8626	0.605611	24.1392	CPD-15474	CPD-15474 [ C19 H18 O7, tgt= ]			(383.1082, 1756.9014)(367.1053, 947.815)	1.558
(3<i>R</i>)-3-hydroxy-16-methoxy-1,2-didehydro-2,3-dihydrotabersonine	-2.68989	-7.52725	-7.52725	-7.45119	-7.65866	CPD-19892	CPD-19892 [ C22 H27 N2 O4, tgt=52.74, overall=52.74 ]			(383.19815, 12178.76)(384.20148, 429.906)	17.191
deacetylvindorosine	-0.231834	16.5503	0.0169586	0.110748	-0.0967208	CPD-19899	CPD-19899 [ C22H29N2O4, tgt= ]			(385.213, 6183.15)(391.2384, 1440.3)	8.20174
lathosterol	-20.4756	-20.5433	-20.4775	-20.3923	-20.5997	CPD-4186	CPD-4186 [ C27 H46 O, tgt=57.89, overall=57.89 ]			(392.3665, 187.89)(368.34747, 98493.836)(369.35013, 19933.297)(370.34317, 1258.5625)(409.3403, 26205.514)(410.3433, 6685.675)	19.446
bixin	-2.49117	-9.9286	-9.97309	-9.85903	-10.0607	CPD-7972	CPD-7972 [ C25 H29 O4, tgt=6.19, overall=6.19 ]			(395.7156, 506.115)(377.1922, 2412.47)(379.1966, 602.11)(397.21194, 814.6867)(381.2069, 1494.0)(418.20984, 6026.7017)(420.2175, 1034.665)(400.19702, 546.8566)	13.1072
1-naphthol 6'-O-malonylglucoside	-17.3266	-17.0694	-17.0693	0.273493	-17.1915	CPD-13687	CPD-13687 [ C19 H19 O9, tgt=4.91, overall=4.91 ]			(396.071, 8835.729)(397.06827, 3735.281)	6.247
deguelin	-0.96498	0.518982	0.285539	-17.4406	2.66024	CPD-12163	CPD-12163 [ C23 H22 O6, tgt=52.97, overall=52.97 ]			(397.1407, 3558.8286)(398.16608, 3633.5276)(377.13843, 13892.284)(378.14523, 1306.8033)(419.14676, 3784.8025)	6.61586
(-)-deoxypodophyllotoxin	5.41212	-0.196477	-0.193038	-0.196477	-0.315236	CPD-8958	CPD-8958 [ C22 H22 O7, tgt= ]			(398.1435, 10545.165)(399.14676, 337.955)	2.55644
rotenone	-0.139672	0.0519094	0.117639	0.20291	20.3038	CPD-5741	CPD-5741 [ C23H22O6, tgt= ]			(398.16608, 3633.5276)(419.14676, 3784.8025)	10.563
8'-apo-&beta;-carotenal	0.161457	-9.48656	-9.49407	11.4064	-9.48656	CPD-7206	CPD-7206 [ C30 H40 O, tgt= ]			(399.30234, 23536.61)(400.30527, 3584.6533)	17.937
deacetoxyvindoline	8.93973	-9.2003	9.59665	-9.26979	-9.2003	DEACETOXYVINDOLINE	DEACETOXYVINDOLINE [ C23 H31 N2 O4, tgt=11.70, overall=11.70 ]			(402.66473, 2062.8972)(403.247, 893.35)(382.23413, 18315.443)(383.23547, 653.5087)(423.21912, 3232.88)(404.20688, 18706.832)(405.2056, 6200.8545)	4.776
6-deoxocathasterone	-0.0509405	-0.331521	0.975524	-0.310685	-0.0257201	CPD-712	CPD-712 [ C28 H50 O2, tgt=20.88, overall=20.88 ]			(403.37186, 4162.37)(404.3756, 282.74)(447.3975, 3890.421)(403.3725, 4274.54)(420.39816, 8330.46)(421.40152, 1257.5167)(425.02222, 5013.697)(425.35992, 1367.5463)	20.4907
glucoiberin	-0.139672	0.0519094	16.4349	0.20291	-0.00455904	3-METHYLSULFINYLPROPYL-GLUCOSINOLATE	3-METHYLSULFINYLPROPYL-GLUCOSINOLATE [ C11 H20 N O10 S3, tgt= ]			(407.02728, 6199.012)(409.01544, 4737.5127)	2.024
sophoraflavanone G	-0.402935	0.0576792	0.493781	-0.526729	-0.562865	CPD-9441	CPD-9441 [ C25 H28 O6, tgt=61.66, overall=61.66 ]			(409.18024, 1770.6499)(429.1671, 14084.36)(430.17017, 1398.6451)	6.813
3,5-dihydroxy-6,7-didehydro-12'-apo-&beta;-caroten-12'-al	-3.96222	-0.503141	-17.926	-17.926	-18.1405	CPD-7198	CPD-7198 [ C27 H36 O3, tgt=50.30, overall=50.30 ]			(409.26706, 2392.54)(391.2558, 8434.038)(393.0122, 1120.15)(395.27042, 4019.5203)(431.24567, 9108.264)(432.24875, 1023.7375)(415.652, 1294.208)	13.7801
5,6-epoxy-3-hydroxy-12'-apo-&beta;-caroten-12'-al	-9.35764	-9.16605	-9.10032	-9.12001	-9.22252	CPD-7197	CPD-7197 [ C27H36O3, tgt= ]			(409.26706, 2392.54)(431.2491, 8279.396)(432.2518, 165.93)	18.342
&beta;-D-glucopyranosyl abscisate	18.2634	16.9125	17.3499	-0.107767	8.2399	CPD-7727	CPD-7727 [ C21 H30 O9, tgt= ]			(409.85486, 10108.106)(410.5857, 1542.9979)(409.54962, 6766.308)(410.1828, 1049.09)(435.17996, 781.0043)	4.851
<i>trans</i>-zeatin riboside monophosphate	0.471783	-0.0276947	-0.459536	0.748951	0.227046	CPD-4206	CPD-4206 [ C15 H20 N5 O8 P, tgt=47.28, overall=47.28 ]			(411.09943, 21251.611)(412.10236, 2190.7185)(413.09995, 291.12003)(457.10632, 2037.1942)	4.585
3,7,3',4',5'-pentamethylmyricetin	0.450849	-0.0265691	-0.389744	0.731842	0.221348	CPD-14945	CPD-14945 [ C20 H20 O8, tgt=29.55, overall=29.55 ]			(411.09946, 20712.094)(412.10236, 2114.9097)(413.09995, 291.12003)	4.586
trifluoperazine	4.37111	7.40304	6.71201	-10.9062	-10.8367	CPD-7051	CPD-7051 [ C21 H25 F3 N3 S, tgt=12.08, overall=12.08 ]			(411.32343, 5387.3735)(412.18344, 1725.45)(411.38852, 9280.253)(412.4737, 1749.2687)(414.18506, 1792.165)	4.862
ononin	0.224497	0.637446	-17.6366	0.49436	-8.84633	ONONIN	ONONIN [ C22 H22 O9, tgt=57.33, overall=57.33 ]			(413.11694, 12690.424)(414.12006, 916.11993)	10.335
<i>N</i><sup>6</sup>-(&Delta;<sup>2</sup>-isopentenyl)-adenosine 5'-monophosphate	0.0376492	0.378644	-17.8554	0.382738	-9.041	CPD-4205	CPD-4205 [ C15 H20 N5 O7 P, tgt=33.50, overall=33.50 ]			(413.11694, 12989.735)(414.12006, 922.21375)	10.334
narcotine hemiacetal	17.6171	-0.13196	18.1596	0.0190411	18.4823	CPD-14833	CPD-14833 [ C22H25NO7, tgt= ]			(415.15176, 18769.855)(416.1548, 1894.0844)	9.813
3-<i>O</i>-aceylpapaveroxine	8.81286	0	9.35534	0	9.67799	CPD-14832	CPD-14832 [ C22 H25 N O7, tgt=12.73, overall=12.73 ]			(415.15176, 18769.855)(416.1548, 1894.0844)	9.813
17-O-deacetylvindoline	-2.63567	-1.62132	-0.0182648	-1.67177	0.348513	17-O-DEACETYLVINDOLINE	17-O-DEACETYLVINDOLINE [ C23 H31 N2 O5, tgt=16.09, overall=16.09 ]			(415.2166, 23924.195)(416.22174, 6166.5225)(397.22125, 76447.31)(398.22247, 10807.748)(399.22516, 777.546)(416.90115, 5032.967)(418.2251, 223.22)(402.2283, 4514.4927)(403.2448, 2685.79)(441.21875, 959.935)(423.22012, 2512.1826)	10.308
heliocide B1	1.40962	0.576879	1.17069	0.576879	1.74953	CPD-9745	CPD-9745 [ C26 H31 O5, tgt=39.88, overall=39.88 ]			(424.20978, 1765.9475)(405.20743, 12622.18)(406.2102, 1976.6525)(447.49966, 18256.166)(448.21707, 2655.817)(433.2027, 41139.68)(434.20514, 7774.403)	8.26335
episterol	1.92673	-6.40705	10.1991	-6.30279	-6.46352	EPISTEROL	EPISTEROL [ C28 H46 O, tgt=48.10, overall=48.10 ]			(424.3568, 11386.794)(425.35995, 1294.2375)	17.392
octacosanoate	0.292341	-20.1728	0.18975	1.44157	0.599561	CPD-7833	CPD-7833 [ C28 H55 O2, tgt=25.16, overall=25.16 ]			(425.44073, 50980.332)(426.4435, 12343.589)(427.44635, 940.66754)	22.804
4&alpha;-carboxy-4&beta;-methyl-5&alpha;-cholesta-8,24-dien-3&beta;-ol	18.3236	-0.258767	-0.191043	-0.107767	-0.191043	CPD-4577	CPD-4577 [ C29 H45 O3, tgt= ]			(426.07275, 3636.2324)(426.3235, 1126.47)(469.35468, 355.4675)	18.9038
9&alpha;-copalyl diphosphate	-0.388231	0.1606	0.63655	-0.476145	-0.499538	CPD-8719	CPD-8719 [ C20 H33 O7 P2, tgt=25.53, overall=25.53 ]			(429.16708, 14778.319)(430.1701, 1465.2483)	6.812
furcatin	-0.268876	0.175732	0.629925	-0.384119	-0.420464	CPD-14703	CPD-14703 [ C20 H28 O10, tgt=38.60, overall=38.60 ]			(429.1671, 14761.651)(430.17017, 1482.0837)	6.813
4&alpha;-hydroxymethyl-4&beta;-methyl-5&alpha;-cholesta-8,24-dien-3&beta;-ol	-9.86378	-18.3933	-1.02303	-18.2423	-18.4498	CPD-4575	CPD-4575 [ C29 H48 O2, tgt=40.75, overall=40.75 ]			(429.36618, 23400.227)(430.3694, 5465.587)(435.3526, 2946.585)	24.656
dihydrogeranylgeranyl diphosphate	0.413983	0.54107	0.559679	2.16109	0.204343	CPD-7002	CPD-7002 [ C20 H35 O7 P2, tgt=69.89, overall=69.89 ]			(431.1835, 18006.727)(432.18564, 1269.6675)(437.18802, 102427.125)(454.16403, 8603.356)(455.162, 2098.2998)	12.9048
1-(18-hydroxyoleoyl)-<i>sn</i>-glycrol 3-phosphate	-3.1174	-2.04758	-2.79323	-2.53252	-2.49653	CPD-17372	CPD-17372 [ C21 H39 O8 P, tgt=75.07, overall=75.07 ]			(432.2322, 20156.604)(433.2353, 3655.5989)(433.22968, 125522.766)(434.23218, 22935.785)(435.2351, 2294.5576)(473.22903, 23339.854)(474.23196, 3682.4836)(455.21017, 18756.969)(456.21317, 2430.3025)	11.8105
(<i>E</i>)-1-(glutathion-<i>S</i>-yl)-<i>N</i>-hydroxy-&omega;-(methylsulfanyl)pentan-1-imine	-0.565411	-0.72947	-0.353464	-0.541663	-17.0852	CPD-12393	CPD-12393 [ C16 H27 N4 O7 S2, tgt=52.77, overall=52.77 ]			(433.11905, 9304.382)(434.12265, 963.18567)(439.1366, 33085.227)(440.1395, 4413.1206)(456.11295, 5452.6763)(457.1102, 3061.5386)	4.33744
baicalein 7-<i>O</i>-&beta;-<i>D</i>-glucoside	2.59855	1.16235	2.88272	1.78172	1.89583	CPD-15176	CPD-15176 [ C21 H20 O10, tgt=20.80, overall=20.80 ]			(433.11905, 9304.382)(434.12265, 963.18567)(439.13675, 11017.697)(457.1106, 978.5181)	4.20233
<i>N</i>-&beta;-D-glucosyl-(indol-3-yl)acetyl-L-aspartate	2.55642	1.6238	2.88272	1.98707	1.9031	CPD-9568	CPD-9568 [ C20 H22 N2 O10, tgt=67.90, overall=67.90 ]			(433.11905, 9304.382)(434.12265, 963.18567)(455.1104, 22336.396)(456.11322, 1896.8513)(457.11032, 1043.6984)	4.09332
(-)-medicarpin-3-<i>O</i>-glucoside	9.72893	0	8.93568	0	9.50512	CPD-4122	CPD-4122 [ C22 H24 O9, tgt=34.33, overall=34.33 ]			(433.14075, 17249.658)(434.1434, 1314.8517)(439.13678, 20841.176)(440.13947, 2439.88)(441.14093, 191.29)	5.0455
<i>N</i>-acetyl-<i>S</i>-geranylgeranyl-L-cysteine	-12.4706	-18.7517	-18.6601	1.05902	0.908844	CPD-12753	CPD-12753 [ C25 H40 N O3 S, tgt=17.05, overall=17.05 ]			(435.2818, 16077.167)(436.2857, 2640.244)	17.886
avenastenone	-2.01554	-1.65148	-22.035	0.500329	-1.66817	CPD-12915	CPD-12915 [ C29 H46 O, tgt=37.14, overall=37.14 ]			(438.41434, 18756.166)(439.37558, 3555.4392)(394.34732, 47464.348)(395.35007, 9479.219)(396.35266, 917.5975)(421.34583, 2100.1057)	17.773
4&alpha;-hydroxymethyl,4&beta;,14&alpha;-dimethyl-9&beta;,19-cyclo-5&alpha;-ergost-24(24<sup>1</sup>)-en-3&beta;-ol	6.30692	6.10933	-12.4539	8.99696	6.79367	CPD-12865	CPD-12865 [ C31 H52 O2, tgt=6.61, overall=6.61 ]			(438.57584, 23628.355)(439.37564, 4817.415)(440.4031, 7463.44)(482.398, 6307.944)(483.40137, 159.92)	17.8727
&beta;-tocopherol	-18.6977	-18.7604	-18.6947	-18.6927	-18.8169	BETA-TOCOPHEROL	BETA-TOCOPHEROL [ C28 H48 O2, tgt=51.66, overall=51.66 ]			(439.3504, 18999.363)(440.35342, 4503.653)	17.709
demethylphylloquinol	-1.61466	-19.2409	-19.1752	0.848562	-10.6721	CPD-12830	CPD-12830 [ C30 H46 O2, tgt=66.56, overall=66.56 ]			(439.3504, 18999.363)(440.35342, 4503.653)(421.59677, 2955.0635)(424.3572, 129.39)(424.357, 211.83)(443.32755, 7703.8276)	17.709
(<i>Z</i>)-1-(glutathion-<i>S</i>-yl)-<i>N</i>-hydroxy-2-phenylethan-1-imine	18.2444	16.8529	18.707	16.511	17.2572	CPD-12384	CPD-12384 [ C18 H23 N4 O7 S, tgt=3.74, overall=3.74 ]			(439.43048, 27994.47)(440.13974, 3525.2842)(441.14075, 507.7275)(444.1256, 6981.99)	1.88586
11&alpha;,30-dihydroxy-&beta;-amyrin	-3.67696	-3.48537	-3.41964	-3.33437	-3.42816	CPD-13669	CPD-13669 [ C30 H50 O3, tgt=1.24, overall=1.24 ]			(440.3535, 6469.47)(486.3716, 310.74)	13.394
24-methylenecycloartanol	17.7675	0.38832	0.45405	0.456045	17.7191	CPD-696	CPD-696 [ C31 H52 O, tgt= ]			(440.40335, 9302.504)(441.40646, 709.9214)	19.8
isoliquiritigenin 4'-glucoside	-17.6473	-0.0356827	-17.7371	-0.123558	-17.6473	CPD-7391	CPD-7391 [ C21 H22 O9, tgt=68.33, overall=68.33 ]			(441.11487, 13083.003)(442.11755, 1225.4657)	11.099
indol-3-ylmethyl-glutathione	-17.5875	-0.0157375	-17.652	-0.175243	-17.5875	CPDQT-425	CPDQT-425 [ C19 H23 N4 O6 S, tgt=67.93, overall=67.93 ]			(441.11487, 13134.848)(442.11755, 1235.9059)	11.099
nothofagin	-17.8016	-0.0701256	-17.8914	-0.26803	-17.8016	CPD-20010	CPD-20010 [ C21 H24 O10, tgt=68.88, overall=68.88 ]			(441.11487, 13337.147)(442.11755, 1262.3108)	11.098
(<i>E</i>)-1-(glutathion-<i>S</i>-yl)-<i>N</i>-hydroxy-&omega;-(methylsulfanyl)butan-1-imine	-17.7397	0.0424614	-17.7397	-0.0494537	-17.7397	CPD-12390	CPD-12390 [ C15 H25 N4 O7 S2, tgt=31.34, overall=31.34 ]			(442.1101, 15552.102)(443.11304, 1752.0825)	10.09
heliocide B2	5.31485	-3.32626	14.3584	-3.32626	14.9372	CPD-9746	CPD-9746 [ C26 H31 O5, tgt=39.88, overall=39.88 ]			(447.214, 19643.299)(448.21707, 2655.817)	8.781
showacene	-0.450349	-0.258767	16.729	-0.107767	-0.315236	CPD-14261	CPD-14261 [ C31 H52, tgt= ]			(447.39774, 7805.0103)(448.4005, 349.03665)	21.463
aureusidin 6-<i>O</i>-glucoside	0.171005	0.362586	0.408635	18.5659	0.408635	CPD-8634	CPD-8634 [ C21 H20 O11, tgt= ]			(449.10153, 13758.709)(450.1044, 1208.765)	7.637
6-<i>C</i>-glucosyl-2-hydroxynaringenin	0.171005	0.362586	0.408635	18.6871	0.408635	CPD-20015	CPD-20015 [ C21 H21 O11, tgt= ]			(449.10153, 14497.67)(450.1044, 1268.1276)	7.637
7'-O-demethylcephaeline	0.182565	0.471373	0.701657	0.0878606	0.827184	CPD-14818	CPD-14818 [ C27 H38 N2 O4, tgt=54.24, overall=54.24 ]			(454.28702, 35103.645)(455.2897, 6257.9834)(456.2917, 857.755)(478.45813, 3969.6892)(478.6194, 1585.6)(463.26285, 44455.547)(464.2649, 10050.446)(465.267, 1388.8251)	16.1125
<i>syn</i>-copalyl diphosphate	7.66738	-11.7915	-11.7915	-11.7154	-11.7915	CPD4KF-4	CPD4KF-4 [ C20 H36 O7 P2, tgt=12.30, overall=12.30 ]			(455.20972, 309.51334)(433.2027, 54312.453)(434.20514, 10518.3125)(473.19427, 7269.3975)(455.18427, 5419.354)(456.1878, 359.76)	8.52979
6-deoxoteasterone	-19.1722	-0.475878	-9.58383	-0.129845	0.62416	CPD-715	CPD-715 [ C28 H50 O3, tgt=51.66, overall=51.66 ]			(457.36444, 8501.252)(422.3775, 9129.217)(423.3806, 782.455)(439.3506, 19368.068)(440.35355, 4673.77)	19.183
vindoline	-0.0143247	-1.19405	-0.153677	-18.5363	-1.39432	VINDOLINE	VINDOLINE [ C25 H33 N2 O6, tgt= ]			(457.45752, 7847.696)(458.229, 2800.75)(441.21783, 1176.8575)(445.22717, 2118.3325)(461.75107, 3083.1187)(446.24722, 1747.2524)(464.0518, 5791.345)(464.21167, 468.97998)	11.0103
(<i>22R,23R</i>)-28-homocastasterone	-2.25332	-2.06174	-1.99601	-1.91074	14.2633	CPD-11827	CPD-11827 [ C29 H50 O5, tgt= ]			(461.35718, 5931.1265)(483.3703, 21145.834)(484.37344, 2082.5)	20.672
7-(methylsulfanyl)heptyl-glucosinolate	0.141526	-0.0172307	-0.027676	0.804599	0.285373	CPDQT-296	CPDQT-296 [ C15 H28 N O9 S3, tgt=4.88, overall=4.88 ]			(463.4912, 18910.986)(464.08398, 4485.4546)(465.0876, 269.23)(488.07513, 616.2915)	7.75
wogonin 7-O-&beta;-D-glucuronate	-0.0833182	0.362586	0.428316	17.3367	0.408635	CPD-12728	CPD-12728 [ C22 H19 O11, tgt= ]			(464.0841, 7793.41)(465.0876, 384.61)	7.75
FMNH<SUB>2</SUB>	-15.7748	-15.7408	-15.7601	5.42908	-15.7601	FMNH2	FMNH2 [ C17H21N4O9P, tgt= ]			(465.09604, 9659.109)(466.09952, 343.0357)	7.443
lupan-3&beta;,20-diol	-0.248438	-8.61751	-8.61751	-8.57077	-8.77824	CPD-6951	CPD-6951 [ C30 H52 O2, tgt=20.96, overall=20.96 ]			(468.38254, 10916.454)(469.3855, 1274.49)	17.0693
hederagenin	-19.2469	-19.0553	-18.9896	-18.9043	-19.1118	CPD-9481	CPD-9481 [ C30 H47 O4, tgt=65.38, overall=65.38 ]			(473.35486, 7964.025)(474.35797, 1123.8826)(455.3447, 23244.395)(456.34802, 5672.67)(495.83524, 24726.84)(496.83783, 5974.746)	16.406
medicagenate	-9.17993	-0.097599	-17.2263	-17.2711	-17.4785	CPD-9483	CPD-9483 [ C30 H44 O6, tgt=47.43, overall=47.43 ]			(482.29825, 6203.2715)(484.30484, 572.43)(527.3113, 1071.7625)	12.6963
brassinolide	-0.139672	0.0519094	0.117639	0.20291	16.8084	CPD-697	CPD-697 [ C28 H48 O6, tgt= ]			(482.362, 6781.29)	13.185
(20<i>S</i>)-protopanaxadiol	0.686194	0.170896	0.451688	0.0960402	0.675524	CPD-15449	CPD-15449 [ C30 H52 O3, tgt=12.00, overall=12.00 ]			(483.37012, 15758.826)(484.3732, 1270.4845)	20.609
gypsogenate	-1.61234	-0.763346	-0.818904	1.54739	1.3795	CPD-9474	CPD-9474 [ C30 H44 O5, tgt=58.58, overall=58.58 ]			(484.30484, 605.13715)(467.307, 4635.7036)(489.29453, 18146.016)(490.29688, 3061.6753)	11.7346
steviolmonoside	-1.36443	-1.07007	-1.4671	-21.4265	-2.85297	CPD-14502	CPD-14502 [ C26 H40 O8, tgt=50.85, overall=50.85 ]			(485.28003, 1588.2151)(463.26172, 22827.9)(464.26495, 4298.234)(467.27032, 295.0875)(463.26428, 63104.105)(464.26575, 13571.538)(465.26917, 2141.7876)(466.27896, 151.28)(507.27316, 2903.141)(508.2828, 907.5433)	16.245
(<i>E</i>)-1-(glutathion-<i>S</i>-yl)-<i>N</i>-hydroxy-&omega;-(methylsulfanyl)octan-1-imine	-0.644975	0.116476	0.256187	0.0761325	-0.565255	CPD-12402	CPD-12402 [ C19 H33 N4 O7 S2, tgt=63.74, overall=63.74 ]			(495.17685, 17030.738)(496.17963, 2788.3022)(476.1699, 12425.72)(477.1734, 1608.59)	6.269
pumiloside	-0.661509	0.130996	0.261873	0.0778174	-0.612128	CPD-15042	CPD-15042 [ C26 H28 N2 O9, tgt=39.77, overall=39.77 ]			(495.17685, 17308.049)(496.1797, 2818.9976)	6.27
gossypol	-0.578637	-0.132732	-0.0670028	0.0182681	17.0745	CPD-9526	CPD-9526 [ C30 H30 O8, tgt= ]			(500.18808, 9812.107)(501.1911, 533.375)	13.716
(glutathion-<i>S</i>-yl)-4-methoxy-3-indolylmethylisothiocyanate	-0.523548	0.0117531	-0.164499	0.420112	-0.141361	CPDQT-435	CPDQT-435 [ C21 H26 N5 O7 S2, tgt=8.28, overall=8.28 ]			(506.10623, 8005.9062)(507.11652, 938.93555)	10.249
7&beta;-hydroxytaxusin	-18.0929	-17.9014	-17.8356	-17.7504	-17.9578	CPD-13926	CPD-13926 [ C28 H40 O9, tgt=39.14, overall=39.14 ]			(507.26428, 7366.5703)(505.26678, 6358.5215)(522.275, 12404.2295)(523.27856, 3254.0024)(529.2456, 2970.5337)	15.156
2&alpha;-hydroxytaxusin	-17.8386	-17.9014	-17.8356	-17.7504	-17.9578	CPD-14478	CPD-14478 [ C28 H40 O9, tgt=39.14, overall=39.14 ]			(507.26428, 7366.5703)(505.26678, 6358.5215)(522.275, 12404.2295)(523.27856, 3254.0024)(529.2456, 2970.5337)	15.156
cyanidin 3-<i>O</i>-(6"-<i>O</i>-malonyl)-&beta;-glucoside	-8.47133	9.21204	-8.21402	-8.12875	-8.17549	CPD-16542	CPD-16542 [ C24 H20 O14, tgt=42.94, overall=42.94 ]			(515.08417, 4335.0317)(533.09436, 3803.3333)	1.872
geranylfarnesyl diphosphate	18.2405	17.9344	-0.177337	-0.107767	-0.177337	ALL-TRANS-PENTAPRENYL-DIPHOSPHATE	ALL-TRANS-PENTAPRENYL-DIPHOSPHATE [ C25 H41 O7 P2, tgt= ]			(516.2229, 9286.9795)(517.23157, 247.49666)(498.21252, 1260.7476)(520.22437, 11543.75)(521.22687, 431.83502)	3.60614
raffinose	0.756614	-0.396663	10.3618	-9.1719	8.7674	CPD-1099	CPD-1099 [ C18 H32 O16, tgt=32.67, overall=32.67 ]			(527.15216, 45282.38)(528.1562, 7148.4805)(529.157, 1156.1588)(509.1555, 19752.707)(510.1577, 4509.0376)	2.69686
cholesteryl-&beta;-D-glucoside	-0.734714	-2.36242	-0.961601	0.519493	-0.799404	CPD-556	CPD-556 [ C33 H56 O6, tgt=72.72, overall=72.72 ]			(531.40027, 34990.617)(532.40295, 9499.668)(533.4019, 1568.175)(531.40204, 177230.9)(532.40466, 51869.29)(533.4031, 12395.683)(534.40326, 1665.8175)(553.3833, 78891.586)(554.3857, 22264.127)(555.38446, 4528.053)(556.3854, 226.1)	23.48
3,4,3',4'-tetradehydro-&beta;,&beta;-carotene	-1.01293	-3.11576	-1.43179	0.649687	-0.939769	CPD-7856	CPD-7856 [ C40 H52, tgt=50.40, overall=50.40 ]			(532.4044, 51857.863)(533.40295, 12520.135)(534.40326, 1877.224)(555.38446, 5271.425)(556.3854, 271.32)	23.48
brassicasterol 3-O-&beta;-D-glucoside	-0.335567	-0.928634	0.0570621	1.06987	-0.426239	CPD-13084	CPD-13084 [ C34 H56 O6, tgt=52.49, overall=52.49 ]			(544.4131, 1896.83)(561.4037, 894.1312)(549.4082, 9943.231)(583.4079, 116345.9)(584.4105, 43269.5)(585.41364, 8103.6675)(565.3964, 34423.664)(566.3996, 13973.826)(567.40326, 2506.9375)	20.1671
echinenone	-1.61581	-3.17935	-1.49538	-0.652419	-2.04301	CPD-7850	CPD-7850 [ C40 H54 O, tgt=50.40, overall=50.40 ]			(551.41754, 32607.348)(552.4206, 11864.65)(553.4228, 1806.5249)(532.58624, 32732.113)(533.40265, 9401.706)(534.40295, 1661.6401)(555.3843, 5870.459)(556.3854, 271.32)	23.0766
betanin	-0.870235	-18.4229	-0.216543	0.188398	-18.4229	CPD-8654	CPD-8654 [ C24 H24 N2 O13, tgt=30.29, overall=30.29 ]			(553.1015, 17936.354)(554.10364, 829.6247)	7.851
&gamma;-Glu-Cys-&gamma;-Glu-Cys-&beta;-Ala	18.0066	0	18.6958	0	0	CPD-13498	CPD-13498 [ C19 H29 N5 O10 S2, tgt=12.08, overall=12.08 ]			(559.1029, 10237.224)(560.10443, 1044.2129)	5.048
FAD stem group	7.85511	0.473436	18.3116	0.499716	0.361817	FAD-STEM-GROUP	FAD-STEM-GROUP [ C15 H25 N6 O13 P2, tgt= ]			(559.1029, 11597.273)(560.10443, 1182.3173)	5.043
isovitexin 2''-<i>O</i>-arabinoside	-9.24456	-0.189434	-17.5683	0.367426	-9.34323	CPD-18156	CPD-18156 [ C26 H27 O14, tgt=15.09, overall=15.09 ]			(565.16144, 10188.732)(566.1644, 1480.8572)(565.16235, 8111.343)(566.16565, 748.78625)	10.335
isovitexin-7-O-xyloside	-9.30494	-0.0330817	-17.687	0.371999	-0.227129	CPD-10349	CPD-10349 [ C26 H28 O14, tgt=15.78, overall=15.78 ]			(565.162, 9699.456)(566.1653, 1193.2148)	10.335
3,4-didehydroisozeaxanthin	-2.05879	-2.72626	-1.75623	-2.18843	-2.69757	CPD-17651	CPD-17651 [ C40 H54 O2, tgt=59.38, overall=59.38 ]			(567.7126, 10035.549)(569.42255, 5034.7627)(551.41675, 1808.3235)(552.4211, 2098.32)(569.36896, 19912.494)(570.3709, 16227.43)(572.4255, 13989.011)(550.67755, 36338.676)(551.6805, 9715.442)(553.42303, 1758.0)(574.4009, 3005.4373)	22.1063
kaempferol-3,7-bis-<i>O</i>-&alpha;-L-rhamnoside	1.22831	-7.18163	10.4062	-7.31873	10.3246	CPD1F-462	CPD1F-462 [ C27 H30 O14, tgt=14.89, overall=14.89 ]			(579.176, 9086.3125)(580.179, 806.142)	5.738
haematoporphyrin IX	-3.5051	-4.49707	-4.15767	-20.8893	-21.0967	HAEMATOPORPHYRIN-IX	HAEMATOPORPHYRIN-IX [ C34 H36 N4 O6, tgt= ]			(579.2758, 13966.839)(580.2787, 6282.6016)(581.2774, 2492.1074)(601.2567, 9053.844)(602.2596, 5276.226)(603.249, 1490.3451)	14.154
adonirubin	1.75753	-19.5019	0.529781	2.99415	2.90332	CPD-7849	CPD-7849 [ C40 H52 O3, tgt=65.23, overall=65.23 ]			(581.3921, 68331.19)(582.395, 26653.867)(583.40216, 9181.315)(584.4091, 415.47858)(563.6784, 5586.0444)(564.44684, 1816.7325)(565.3949, 241.59001)(583.4055, 12769.742)(584.40955, 3687.5452)(603.3767, 6693.6323)	19.017
6-methoxypodophyllotoxin 7-glucoside	-16.0581	0.608334	-16.0343	1.12943	-16.2179	CPD-16747	CPD-16747 [ C29 H34 O14, tgt=47.39, overall=47.39 ]			(595.20795, 68644.84)(611.18024, 7618.8613)(612.1835, 771.4657)	15.7305
(<i>22R,23R</i>)-28-homobrassinolide 22-sulfate	-1.78624	-2.11313	-1.57388	-20.3818	-2.81811	CPD-11826	CPD-11826 [ C29 H49 O9 S, tgt=55.40, overall=55.40 ]			(596.3023, 28023.115)(597.30426, 7868.6904)(598.3032, 6079.937)(599.30475, 330.115)(579.2764, 9860.308)(580.2801, 6687.4385)(581.2774, 1431.815)	14.158
3-<i>all trans</i>-hexaprenyl-4-hydroxy-5-methoxybenzoate	-0.602432	-0.813429	-0.449132	-0.11672	-0.702766	3-HEXAPRENYL-4-HYDROXY-5-METHOXYBENZOATE	3-HEXAPRENYL-4-HYDROXY-5-METHOXYBENZOATE [ C38 H55 O4, tgt=98.35, overall=98.35 ]			(599.4024, 59487.195)(600.4051, 22491.275)(601.4089, 3653.494)(583.4034, 238.14)	17.355
pelargonidin 3-<i>O</i>-&beta;-D-p-coumaroylglucoside	-6.07286	6.20547	-6.05417	-6.05417	-6.19207	CPD-7384	CPD-7384 [ C30 H25 O12, tgt=20.26, overall=20.26 ]			(602.11993, 21499.486)(603.1225, 4015.7952)	5.043
cyanidin 3-<i>O</i>-&beta;-<i>D</i>-sambubioside	-9.61842	8.59814	-9.32258	-9.27584	-9.4833	CPD-16535	CPD-16535 [ C26 H27 O15, tgt=47.21, overall=47.21 ]			(602.12, 18784.732)(603.1227, 3462.9863)	5.016
tricoumaroyl spermidine	5.85116	-11.7895	-11.7061	7.79562	-11.7061	CPD-12212	CPD-12212 [ C34 H37 N3 O6, tgt= ]			(607.2471, 29689.61)(608.2497, 9173.331)(609.253, 1979.46)(589.23663, 13098.073)(590.23956, 2972.5085)(593.2675, 2418.0833)	22.6915
epoxypheophorbide <i>a</i>	-1.93907	-1.02736	-1.32004	-0.141688	-1.32004	CPD-18666	CPD-18666 [ C35 H34 N4 O6, tgt=38.89, overall=38.89 ]			(607.24744, 48971.027)(608.2498, 16189.857)(609.25336, 1947.48)(589.8935, 23653.229)(590.8963, 6220.296)(592.5455, 849.63434)(607.2469, 9929.61)(608.2495, 2288.83)(629.2281, 1551.16)	17.7849
kaempferol 3-<i>O</i>-&beta;-gentiobioside	-0.121069	0.645326	0.441985	-0.970619	-0.457116	CPD-14847	CPD-14847 [ C27 H30 O16, tgt=38.48, overall=38.48 ]			(612.1754, 28097.205)(613.17456, 8794.176)(614.1727, 2245.1638)(611.1775, 39754.023)	25.294
kaempferol 3-<i>O</i>-&beta;-<i>D</i>-glucosyl-(1->2)-&beta;-D-glucoside	-0.0896761	0.655561	0.43836	-0.944506	-0.357719	CPD-8067	CPD-8067 [ C27 H29 O16, tgt=38.48, overall=38.48 ]			(612.1754, 28147.941)(613.17456, 8822.511)(614.1727, 2251.7031)	25.294
tricaffeoyl spermidine	-0.788419	-0.666067	0.186335	-18.2066	-1.23697	CPD-12213	CPD-12213 [ C34 H37 N3 O9, tgt=14.15, overall=14.15 ]			(615.2495, 12316.07)(616.25214, 3216.7695)(617.2693, 15466.784)(618.27246, 2677.4172)(639.2508, 9248.452)(640.25415, 2326.745)	14.8671
kaempferol 3-<i>O</i>-(6"-<i>O</i>-<i>p</i>-coumaroyl)-glucoside	-9.31443	9.23431	8.81929	8.35298	8.05688	CPD-14976	CPD-14976 [ C30 H26 O13, tgt=16.72, overall=16.72 ]			(618.1151, 16865.365)(619.1177, 2459.9148)	3.597
delphinidin 3-<i>O</i>-&beta;-<i>D</i>-sambubioside	-9.43032	9.3243	8.87508	8.2715	7.97621	CPD-18092	CPD-18092 [ C26 H27 O16, tgt=44.05, overall=44.05 ]			(618.1151, 17471.455)(619.1177, 2565.4314)	3.597
allosamidin	-19.2852	0.166679	-18.7736	-0.679354	-18.7351	CPD-19387	CPD-19387 [ C25 H42 N4 O14, tgt=60.61, overall=60.61 ]			(622.26514, 16625.676)(623.27, 3049.4531)(645.25323, 1735.6135)	22.78
steviolbioside	-20.7246	-20.533	-20.4673	-20.382	-20.5895	CPD-14503	CPD-14503 [ C32 H50 O13, tgt=60.59, overall=60.59 ]			(625.312, 67213.47)(626.3146, 17936.27)(627.3156, 2786.7615)	15.144
1-[18-hydroxyoeoyl]-2-[18-hydroxy-linoleoyl]-<i>sn</i>-glycerol	-2.82756	-2.58187	-3.89451	-2.77468	-2.40579	CPD-17375	CPD-17375 [ C39 H70 O7, tgt=53.81, overall=53.81 ]			(632.51556, 24619.053)(633.5201, 9645.687)(634.5231, 6045.3477)(656.5008, 30619.713)(657.50354, 10322.175)(658.5055, 1527.0049)	24.4006
dalpatein 7-O-&beta;-D-apiofuranosyl-(1->6)-&beta;-D-glucopyranoside	-0.375845	9.39973	9.26058	-0.317279	-0.317279	CPD-9693	CPD-9693 [ C29 H32 O16, tgt=89.13, overall=89.13 ]			(660.16205, 29493.01)(661.1644, 7001.3066)(662.16296, 1092.7013)	4.371
1-18:1-2-16:0-phosphatidate	-20.1452	-19.9536	-19.8879	-1.48202	-2.68922	CPD-8264	CPD-8264 [ C37 H69 O8 P, tgt=94.09, overall=94.09 ]			(675.4711, 1840.15)(656.4639, 1106.9)(673.49786, 8667.095)(674.49854, 291.03665)(655.46075, 998.44)(695.45654, 7041.605)(696.4581, 663.26996)(697.4692, 106.86)(678.71173, 18347.64)(679.71454, 5788.87)(680.96594, 1368.6412)	21.6887
1-18:3-2-16:4-monogalactosyldiacylglycerol	-14.4777	-18.1963	-18.1305	0.897627	-18.1285	CPDIO2-9	CPDIO2-9 [ C43 H68 O10, tgt=54.35, overall=54.35 ]			(745.3074, 4189.9707)(745.8205, 324.69333)(767.47327, 9492.617)(768.47614, 1221.5132)	24.871
1-18:0-2-18:2-phosphatidylethanolamine	-0.168898	0.660793	0.480497	-2.49047	0.316337	CPD-8290	CPD-8290 [ C41 H78 N O8 P, tgt=40.26, overall=40.26 ]			(747.576, 1986.1282)(725.51373, 40575.1)(726.5164, 13208.511)(747.5775, 1182.964)(769.1632, 17584.104)(770.166, 5900.2505)(748.52826, 9139.997)	20.3003
1-18:2-2-16:0-monogalactosyldiacylglycerol	0.25559	-21.3549	-0.417585	4.4535	3.0497	CPD-8073	CPD-8073 [ C43 H78 O10, tgt=53.36, overall=53.36 ]			(756.54565, 106255.14)(757.5482, 43701.062)(758.55145, 15765.299)(759.5544, 1648.4349)(756.54767, 452453.25)(781.69495, 13421.088)(782.69836, 4350.1743)(782.56305, 291166.84)(783.5659, 131616.23)	28.075
1-18:1-2-16:0-monogalactosyldiacylglycerol	0.295549	-21.9469	-0.146713	4.40286	2.85767	CPD-2187	CPD-2187 [ C43 H80 O10, tgt=38.76, overall=38.76 ]			(758.55975, 18943.695)(759.5626, 6555.706)(760.56525, 248.8175)(763.60126, 552.59503)(782.48645, 149837.83)(783.12646, 78700.87)(784.24866, 19688.193)(785.5695, 3258.5417)(764.5408, 186.71)	25.9033
3-nonaprenyl-4-hydroxybenzoate	0.690862	-17.7341	-1.09319	5.37035	4.15691	NONAPRENYL-4-HYDROXYBENZOATE	NONAPRENYL-4-HYDROXYBENZOATE [ C52 H77 O3, tgt=79.97, overall=79.97 ]			(773.57666, 11530.761)(774.5795, 5724.1987)(775.58215, 2028.8699)(758.5598, 20747.434)(759.56256, 7855.521)	23.3546
3-nonaprenyl-4-hydroxybenzoate	-4.60108	0.092082	-1.13184	-1.20486	-18.3774	CPDQT-18	CPDQT-18 [ C52 H78 O3, tgt=53.91, overall=53.91 ]			(773.5801, 12632.778)(774.5828, 5642.4497)(775.58215, 2108.5076)	24.57
1-&alpha;-linolenoyl-2-&alpha;-linolenoyl-phosphatidylcholine	5.96241	-1.14642	2.57758	7.85814	6.14582	1-183-2-183-SN-GLYCEROL-PHOSPHOCHOLINE	1-183-2-183-SN-GLYCEROL-PHOSPHOCHOLINE [ C44 H76 N O8 P, tgt=58.45, overall=58.45 ]			(777.8663, 4776.163)(779.03754, 1815.6611)(760.5029, 11726.435)(761.50635, 2722.2139)(762.51874, 10277.228)(763.5215, 3660.8508)(778.53143, 439866.6)(779.5343, 202137.69)(780.53687, 48956.797)(781.53925, 9218.988)(782.5488, 2802.3677)(800.51434, 37863.055)(801.51526, 19180.217)(802.51776, 4662.807)(783.49066, 6028.3203)(784.49744, 1576.665)	23.1584
ginsenoside Rg1	0.788674	-18.692	0.744699	1.25977	2.95491	CPD-15445	CPD-15445 [ C42 H72 O14, tgt=41.61, overall=41.61 ]			(800.5092, 57198.797)(801.512, 23593.531)(802.5156, 4680.5737)(784.4653, 6821.41)(785.4678, 2160.69)(802.52563, 15646.429)(803.5291, 5679.4316)(804.53156, 1590.3966)(829.48254, 11036.351)(811.48804, 12300.624)	24.5707
vinblastine	8.78102	9.23661	8.95843	-9.45701	8.74701	CPD-7858	CPD-7858 [ C46 H60 N4 O9, tgt=11.55, overall=11.55 ]			(817.4025, 17374.074)(818.404, 2442.5657)(819.3991, 234.85)	3.258
ubiquinone-<i>9</i>	-0.607366	-0.50387	0.15063	0.0408383	-0.514369	UBIQUINONE-9	UBIQUINONE-9 [ C54 H82 O4, tgt=10.35, overall=10.35 ]			(817.6342, 25457.602)(818.636, 4914.478)	20.795
uroporphyrinogen-III	-0.656073	0.383484	0.0968225	-2.58005	-1.30669	UROPORPHYRINOGEN-III	UROPORPHYRINOGEN-III [ C40 H36 N4 O16, tgt=62.78, overall=62.78 ]			(832.23114, 41920.797)(833.23175, 32645.832)(834.2301, 27444.465)(835.2292, 11849.268)(837.2252, 820.71545)	27.348
UDP-3-<i>O</i>-[(3<i>R</i>)-3-hydroxymyristoyl]-<i>N</i>-acetyl-&alpha;-D-glucosamine	-0.18717	0.374262	0.25407	-21.2462	-0.169984	UDP-OHMYR-ACETYLGLUCOSAMINE	UDP-OHMYR-ACETYLGLUCOSAMINE [ C31 H51 N3 O19 P2, tgt=9.78, overall=9.78 ]			(836.22754, 4950.0337)(837.2252, 922.7659)	27.339
acryloyl-CoA	-0.139672	16.7367	0.117639	0.20291	-0.00455904	ACRYLYL-COA	ACRYLYL-COA [ C24 H34 N7 O17 P3 S, tgt= ]			(844.07477, 1015.8875)(822.062, 2958.37)	18.845
all-<i>trans</i>-decaprenyl diphosphate	-11.0339	-2.12856	-19.4795	-2.04923	-1.86254	CPD-9610	CPD-9610 [ C50 H81 O7 P2, tgt=69.46, overall=69.46 ]			(857.0791, 3539.5889)(860.5419, 3282.446)(837.5335, 1017.495)(856.5623, 4524.8447)(857.56805, 752.325)(861.5221, 13753.008)(862.5254, 4968.0537)(863.52734, 2708.0327)	18.5742
ubiquinone-<i>10</i>	7.20396	-0.0677242	0	0	17.4995	UBIQUINONE-10	UBIQUINONE-10 [ C59 H90 O4, tgt=11.20, overall=11.20 ]			(862.66315, 12054.214)(863.6646, 547.5)	20.729
pheophytin a	-1.73265	-21.1975	-3.45029	0.903877	-1.055	CPD-8155	CPD-8155 [ C55 H74 N4 O5, tgt=32.05, overall=32.05 ]			(871.3706, 12751.824)(872.56573, 7612.929)(873.56934, 2666.174)(871.5652, 205725.64)(872.56793, 121172.07)(873.56976, 31050.344)(874.5721, 7310.3945)(893.5445, 9456.905)(894.5472, 6629.5073)(895.5497, 1649.1324)	28.801
glutaryl-CoA	-0.139672	16.5605	0.117639	0.20291	-0.00455904	GLUTARYL-COA	GLUTARYL-COA [ C26 H37 N7 O19 P3 S, tgt= ]			(880.103, 3454.99)(858.0902, 6344.7925)(902.1157, 1565.7175)	19.847
1-16:0-2-18:3-digalactosyldiacylglycerol	-0.447885	-2.19307	-0.0431592	0.630984	0.176031	CPD-8164	CPD-8164 [ C49 H86 O15, tgt=52.55, overall=52.55 ]			(937.5766, 80527.586)(938.57916, 38260.805)(939.5807, 9014.976)(940.5829, 649.944)	21.914
1-16:0-2-18:2-digalactosyldiacylglycerol	-0.938255	-17.975	-0.258742	-0.990386	-1.52367	CPD-8163	CPD-8163 [ C49 H88 O15, tgt=17.21, overall=17.21 ]			(940.01746, 9395.831)(941.0203, 3599.091)(941.595, 250.3)(927.59564, 1120.6058)(928.5883, 1396.85)	21.7372
1-18:2-2-18:2-digalactosyldiacylglycerol	-0.116556	-18.5366	0.104302	0.861636	-9.09943	CPD-8082	CPD-8082 [ C51 H88 O15, tgt=40.60, overall=40.60 ]			(940.58417, 578.98834)(963.5902, 18376.701)(964.593, 8759.3125)(965.5954, 1540.83)	22.045
7-hydroxylauroyl-CoA	-0.560218	-0.117334	-0.131729	0.559487	-1.11299	CPD-17638	CPD-17638 [ C33 H54 N7 O18 P3 S, tgt=37.47, overall=37.47 ]			(986.9624, 13360.452)(987.9648, 6030.7915)(989.2132, 3003.6199)(965.2386, 19536.625)(966.2414, 9198.487)(967.24524, 2308.5618)	11.8345

## Sheet: Suppl.Table S7-B
Compound	Log FC ([NaCl] vs [Control])	Log FC ([Control + B] vs [Control])	Log FC ([NaCl + B] vs [Control])	Log FC ([Control + H] vs [Control])	Log FC ([NaCl + H] vs [Control])	Alignment Value	Annotations	CAS Number	ChEBI ID	CompositeSpectrum	Retention Time
(<i>S</i>)-4-amino-4,5-dihydro-2-thiophenecarboxylate	0.015451	-0.301379	-0.0575767	18.5566	-0.0751929	CPD-12132	CPD-12132 [ C5 H7 N O2 S, tgt= ]			(131.00365, 479.29498)(147.02695, 3349.885)	3.098
acetylcholine	-18.3524	-0.248783	0.306128	-0.0494022	0.0561523	ACETYLCHOLINE	ACETYLCHOLINE [ C7 H16 N O2, tgt=73.53, overall=73.53 ]			(146.11757, 22341.367)(147.12032, 479.12366)	1.34
isatin	-0.744159	-0.631215	-0.512163	-0.655148	-0.673573	ISATIN	ISATIN [ C8 H5 N O2, tgt=44.28, overall=44.28 ]			(147.0284, 2796.4236)(151.04768, 560.81354)(173.02663, 6665.478)(152.00826, 17153.598)	2.129
2-isopropylmaleate	-0.035326		-0.021637	17.8684	8.63492	CPD-9451	CPD-9451 [ C7 H8 O4, tgt=36.91, overall=36.91 ]			(157.0465, 1002.98834)(165.03477, 4573.525)(166.03546, 7360.2456)	3.084
L-cysteinylglycine	-0.231137	0.207347	-0.496687	-0.12401	0.66352	CYS-GLY	CYS-GLY [ C5 H10 N2 O3 S, tgt=37.00, overall=37.00 ]			(160.02617, 134631.3)(161.02885, 11481.77)(165.70184, 5664.0435)(166.03552, 8299.265)(185.01231, 19614.31)(186.01413, 531.5812)	3.082
1,2-dihydroxy-5-(methylsulfanyl)pent-1-en-3-one	-0.237301	0.243743	-0.45686	-0.16103	0.690869	CPD-85	CPD-85 [ C6 H9 O3 S, tgt=47.55, overall=47.55 ]			(161.02885, 13461.414)(165.70183, 5260.382)(166.14696, 7421.7354)(147.02692, 3296.3062)(186.0141, 607.351)(167.99815, 3005.8481)	3.085
(<i>E</i>)-&omega;-(methylsulfanyl)pentyl-thiohydroximate				17.9527	18.8001	CPDQT-411	CPDQT-411 [ C6 H13 N O S2, tgt=55.21, overall=55.21 ]			(161.02892, 14857.361)(165.0348, 4291.5283)(166.03548, 8322.617)(186.01418, 633.0775)	3.412
<i>trans</i>-caffeate	-0.231048	0.241849	-0.450607	-0.150275	0.697122	CPD-676	CPD-676 [ C9 H7 O4, tgt=42.19, overall=42.19 ]			(165.70183, 5260.382)(166.03548, 8322.617)(185.01231, 19756.402)(186.0141, 607.351)	3.083
daphnetin	-0.237449	0.244553	-0.457941	-0.152236	0.699757	CPD-14427	CPD-14427 [ C9 H6 O4, tgt=57.88, overall=57.88 ]			(165.70183, 5297.6763)(166.03548, 8411.873)(185.01231, 19760.37)(186.0141, 616.106)	3.082
(<i>Z</i>)-2-phenyl-1-thioacetohydroximate	0.0444832	-0.0348978	-0.0506315	0.58114	-0.128016	PHENYLACETOTHIOHYDROXIMATE	PHENYLACETOTHIOHYDROXIMATE [ C8 H8 N O S, tgt=41.97, overall=41.97 ]			(166.03589, 141416.42)(167.03853, 10694.315)	2.677
dimethylselenopropanoate-amine	0.025702	-0.0123782	-0.0427961	0.55252	-0.168053	CPD-13719	CPD-13719 [ C5 H15 N Se, tgt=19.87, overall=19.87 ]			(166.0359, 155628.28)(167.03853, 12031.522)	2.677
L-2-amino-4-oxo-5-chloropentanoate	-0.701385	-0.89651	-0.663235	-0.866317	-1.0231	CPD0-1224	CPD0-1224 [ C5 H8 Cl N O3, tgt=51.71, overall=51.71 ]			(168.0141, 304.07)(148.01237, 3557.1301)(150.00851, 3663.186)(152.00851, 4897.1846)(170.02942, 582.60803)	1.978
serinol phosphate	-0.697631	-0.716087	-0.546068	-0.430546	-0.44225	CPD-12266	CPD-12266 [ C3 H9 N O5 P, tgt=29.62, overall=29.62 ]			(173.02663, 8593.489)(152.00826, 22154.88)(176.0396, 284.22)	2.129
gallate	-0.693769	-0.712224	-0.542205	-0.426683	-0.47284	CPD-183	CPD-183 [ C7 H5 O5, tgt=24.74, overall=24.74 ]			(173.02663, 8615.0205)(152.00826, 22205.008)	2.129
(+)-<i>trans</i>-isoalliin	-0.356921	0.235279	-0.675841	-0.146203	0.875027	CPD-9307	CPD-9307 [ C6 H11 N O3 S, tgt=17.04, overall=17.04 ]			(177.04984, 15935.609)(178.05386, 550.802)(161.02887, 13292.231)	3.079
4-methoxycinnamate		19.0404			19.4528	CPD-11884	CPD-11884 [ C10 H9 O3, tgt=24.38, overall=24.38 ]			(177.04996, 22619.164)(178.05386, 535.578)	3.079
herniarin		18.9043			19.3269	CPD-9828	CPD-9828 [ C10 H8 O3, tgt=67.55, overall=67.55 ]			(177.04996, 22863.424)(178.05386, 544.946)	3.079
suberate		18.9043			19.4076	CPD0-1264	CPD0-1264 [ C8 H12 O4, tgt=52.38, overall=52.38 ]			(177.04996, 23184.207)(178.05386, 554.286)	3.08
2D-5-<i>O</i>-methyl-2,3,5/4,6-pentahydroxycyclohexanone	0.015451	16.5961	-0.054914	-0.054914	-0.054914	PENTAHYDROXYCYCLOHEXANONE	PENTAHYDROXYCYCLOHEXANONE [ C7 H12 O6, tgt= ]			(178.0704, 19386.758)(179.07297, 504.85)	3.881
6-(hydroxymethyl)-7,8-dihydropterin	-0.497969	0.154322	-0.510941	-0.497969	-0.497362	AMINO-OH-HYDROXYMETHYL-DIHYDROPTERIDINE	AMINO-OH-HYDROXYMETHYL-DIHYDROPTERIDINE [ C7 H9 N5 O2, tgt=40.81, overall=40.81 ]			(178.07056, 32294.438)(179.07317, 2062.6924)	3.643
<I>myo</I>-inositol	-0.371356	0.0255394	0.31152	-0.5363	-0.33991	MYO-INOSITOL	MYO-INOSITOL [ C6 H12 O6, tgt=21.85, overall=21.85 ]			(181.06905, 3358.4885)(203.04811, 10583.921)	10.949
theobromine	-0.36171	0.0351857	0.321166	-0.526653	-0.330264	3-7-DIMETHYLXANTHINE	3-7-DIMETHYLXANTHINE [ C7 H8 N4 O2, tgt=25.56, overall=25.56 ]			(181.06906, 3378.4512)(203.04813, 10586.068)	10.949
acivicin	-20.5671	-1.0671	-0.0432644	-0.636559	-0.192705	CPD0-1036	CPD0-1036 [ C5 H7 Cl N2 O3, tgt=47.25, overall=47.25 ]			(184.0197, 153.14)(165.00394, 431.58398)(202.19919, 9391.871)	1.928
bergaptol	-16.5571	-16.7833	-16.5395	-16.5571	-0.0569077	BERGAPTOL	BERGAPTOL [ C11 H6 O4, tgt=17.94, overall=17.94 ]			(186.01614, 717.31)(207.00854, 6529.25)	5.437
3-[(2'-methylsulfanyl)ethyl]malate	0.374452	-0.135583	-0.141113	-0.177747	-0.692368	3-2-METHYLTHIOETHYLMALIC-ACID	3-2-METHYLTHIOETHYLMALIC-ACID [ C7 H10 O5 S, tgt=52.04, overall=52.04 ]			(188.0168, 27458.639)(189.0194, 1942.0732)	4.195
L-aspartyl-4-phosphate	-16.8484	-17.0977	-16.8867	-16.9332	-16.9793	L-BETA-ASPARTYL-P	L-BETA-ASPARTYL-P [ C4 H6 N O7 P, tgt=21.00, overall=21.00 ]			(192.9799, 756.61)(215.9622, 8701.27)	2.004
coumaryl acetate	0.346255	0.163258	0.163258	4.39121	4.48131	CPD-12215	CPD-12215 [ C11 H12 O3, tgt=20.22, overall=20.22 ]			(193.07877, 10158.571)(178.07567, 15506.252)(220.07509, 787.8175)(197.06027, 134223.03)(198.06284, 9298.48)	4.247
2-butyl-4-hydroxy-5-methyl-3(2H)-furanone	17.7729					CPD-10209	CPD-10209 [ C9 H14 O3, tgt=8.65, overall=8.65 ]			(193.07884, 11214.695)(178.0773, 13789.9375)	3.881
<i>N</i>-hydroxy-L-dihomomethionine		-0.0386596	0.46783	0.408696	-0.0115175	CPD-14047	CPD-14047 [ C7 H14 N O3 S, tgt=29.82, overall=29.82 ]			(193.07892, 7603.7466)(178.0703, 11271.353)	3.881
<i>N</i>,<i>N</i>-dihydroxyhomomethionine		18.778		20.8446	21.1297	CPD-14046	CPD-14046 [ C6 H12 N O4 S, tgt=32.23, overall=32.23 ]			(194.05238, 93417.414)(195.05412, 1968.9175)(177.0499, 23737.492)(178.05386, 758.186)(217.04243, 942.875)	3.093
dopaquinone	0.015451	-0.26623	-0.0575767	-0.054914	19.3932	DOPAQUINONE	DOPAQUINONE [ C9 H9 N O4, tgt= ]			(195.05417, 1385.8075)(178.05396, 545.9275)	3.084
<i>N,N</i>-dihydroxy-L-phenylalanine	-0.0262842	-0.343114	-0.0993118	21.6179	21.7407	CPD-13030	CPD-13030 [ C9 H10 N O4, tgt=46.06, overall=46.06 ]			(197.06027, 133778.81)(198.06284, 9260.542)	4.25
noraucuparin	0.015451	3.96355	-0.0575767	-0.0769324	-0.0769324	CPD-18575	CPD-18575 [ C13 H12 O3, tgt= ]			(200.0725, 618.28)(203.0831, 3021.28)	4.13387
(<i>E</i>)-&omega;-(methylsulfanyl)octyl-thiohydroximate	0.015451	19.062	-0.054914	-0.054914	-0.147846	CPDQT-414	CPDQT-414 [ C9 H19 N O S2, tgt= ]			(203.08319, 30214.77)(204.08614, 982.91)(246.08345, 4205.325)(250.08197, 1758.6776)	3.096
<i>N</i>-acetyl-&beta;-D-glucosaminyl group	0.015451	19.062	18.8546	0.0417352	-0.147846	CPD-8944	CPD-8944 [ C8 H15 N O6, tgt= ]			(203.08327, 26803.162)(204.08614, 982.91)(246.08353, 3848.2676)	3.096
(<i>R</i>)-lipoate	0.327629	-0.152684	-0.113923	-0.160372	-0.567058	LIPOIC-ACID	LIPOIC-ACID [ C8 H13 O2 S2, tgt=31.16, overall=31.16 ]			(205.04088, 14162.05)(189.0194, 2010.8593)	4.195
(<i>R</i>)-5-phosphomevalonate	-16.7298	-16.9542	-16.7104	-16.7298	-0.227194	CPD-499	CPD-499 [ C6 H10 O7 P, tgt=15.87, overall=15.87 ]			(207.00845, 6245.71)(213.02025, 350.165)	5.437
coniferyl alcohol	-0.0497216	-0.490121	-0.130699	-0.429206	-0.429206	CONIFERYL-ALCOHOL	CONIFERYL-ALCOHOL [ C10 H12 O3, tgt=20.54, overall=20.54 ]			(207.08136, 488.20068)(185.06126, 10759.482)	6.065
5-hydroxy-L-tryptophan	0.015451	19.0237	19.6607	16.9179	-0.147846	5-HYDROXY-TRYPTOPHAN	5-HYDROXY-TRYPTOPHAN [ C11 H12 N2 O3, tgt= ]			(207.08167, 815.86334)(203.08316, 24412.084)(204.08614, 929.52747)(244.57784, 2792.1626)	3.3386
ferricyanide	-0.387527	-0.732786	-0.388722	-0.574223	-1.2451	CPD-10145	CPD-10145 [ C6 Fe N6, tgt=40.57, overall=40.57 ]			(211.95116, 13641.082)(214.9597, 123129.03)(215.96245, 5289.312)(236.93811, 3428.8079)	2.012
5-hydroxy-coniferaldehyde	-18.3318	0.46579	-18.3318	2.47037	2.75811	5-HYDROXY-CONIFERALDEHYDE	5-HYDROXY-CONIFERALDEHYDE [ C10 H10 O4, tgt=3.80, overall=3.80 ]			(217.04243, 942.875)(177.04987, 24459.055)(178.05386, 753.55)(194.0544, 74387.23)(195.05412, 1958.085)	3.091
D-pinitol	0.114826	18.6281	-0.0527992	-0.0450706	-0.0527992	CPD-8046	CPD-8046 [ C7 H14 O6, tgt= ]			(217.06207, 27306.684)(218.0649, 1803.54)	10.051
<i>N<sup>2</sup>,N<sup>2</sup></i>-dihydroxy-L-tryptophan		18.7719				CPD-13027	CPD-13027 [ C11 H11 N2 O4, tgt=71.03, overall=71.03 ]			(217.06207, 27306.684)(218.0649, 1803.54)	10.051
(<i>E</i>)-&omega;-(methylsulfanyl)nonyl-thiohydroximate	0.0835447	17.7691	17.606		-0.079752	CPDQT-415	CPDQT-415 [ C10 H21 N O S2, tgt= ]			(217.09697, 10475.178)(241.0942, 8938.365)	2.392
aloesone		18.1928	18.146		-0.154329	CPD-6801	CPD-6801 [ C13 H12 O4, tgt= ]			(219.0761, 13202.281)	3.079
D,L-cyclohexanephosphinothricin	0.223237	1.02997	1.13129	0.223237	0.454076	CPD0-1246	CPD0-1246 [ C8 H15 N O4 P, tgt=65.11, overall=65.11 ]			(220.0753, 25777.725)(221.07817, 1691.4149)(207.0816, 849.32837)	4.683
7-deoxyloganetate	0.204111	0.719519	0.887637	0.204111	0.399974	CPD-9980	CPD-9980 [ C10 H13 O4, tgt=31.14, overall=31.14 ]			(220.0753, 27953.764)(221.07817, 1909.1729)	4.682
<i>N</i>-acetyl-&beta;-glucosaminylamine	-0.512161	-0.238104	-0.259973	-0.795731	-0.268669	N-ACETYL-BETA-GLUCOSAMINYLAMINE	N-ACETYL-BETA-GLUCOSAMINYLAMINE [ C8 H16 N2 O5, tgt=40.02, overall=40.02 ]			(220.11172, 48774.74)(221.1145, 5039.569)	7.446
<i>trans</i>-zeatin	-0.486942	-0.217594	-0.252239	-0.764187	-0.240784	CPD-4210	CPD-4210 [ C10 H13 N5 O, tgt=66.76, overall=66.76 ]			(220.11176, 48578.51)(221.11455, 4997.2437)	7.446
10-(methylsulfanyl)-2-oxodecanoate	2.20143	0.746234	0.321661	-0.0841618	0.231989	CPDQT-41	CPDQT-41 [ C11 H19 O3 S, tgt=44.73, overall=44.73 ]			(231.11124, 73595.484)(232.11378, 6678.245)(217.09683, 655.705)(254.09322, 20355.465)(255.09465, 2169.2144)(241.09412, 14001.36)	5.67233
2-hydroxy-5-(methylsulfanyl)-3-oxopent-1-enyl 1-phosphate	-0.203221	-0.284471	-17.1949	-0.446751	-0.127583	2-HYDROXY-3-KETO-5-METHYLTHIO-1-PHOSPHOP	2-HYDROXY-3-KETO-5-METHYLTHIO-1-PHOSPHOP [ C6 H8 O6 P S, tgt=61.32, overall=61.32 ]			(238.97144, 507.13248)(220.96783, 6656.8647)(221.97083, 1068.2332)	1.512
dihydropinosylvin		16.3217				CPD-6963	CPD-6963 [ C14 H14 O2, tgt=34.47, overall=34.47 ]			(240.34335, 13170.765)(241.84622, 6523.115)(242.097, 2305.61)(219.07617, 6300.02)	2.909
(indol-3-yl)acetyl-L-alanine	18.2853	17.3792	17.7897	-0.0812759	3.99998	INDOLE-3-ACETYL-ALA	INDOLE-3-ACETYL-ALA [ C13 H13 N2 O3, tgt= ]			(248.6663, 17348.762)(249.0961, 21644.07)(229.09547, 1293.1517)	3.245
&alpha;-oxo-1-carboxy-5,6-dihydrothiopyranpropanoate S-oxide	-0.701035	-0.78138	-1.12447	-17.9987	-1.547	CPD0-1525	CPD0-1525 [ C9 H8 O6 S, tgt=64.92, overall=64.92 ]			(248.98305, 9028.61)(249.98586, 365.06)	1.467
salicyl-6-hydroxy-2-cyclohexene-on-oyl	0.015451	17.8562	17.6051	-0.101697	0.0417352	CPD-13174	CPD-13174 [ C14 H14 O5, tgt= ]			(249.09581, 6052.008)(250.09497, 357.53287)(285.06882, 10799.638)(286.07126, 324.75)(267.0701, 1948.9299)	3.66065
<i>N</i>-hydroxyhexahomomethioniate	0.015451	16.7125	-0.0575767	-0.101697	-0.147846	CPD-14036	CPD-14036 [ C11 H22 N O3 S, tgt= ]			(249.1344, 6383.295)(250.13045, 4543.8)	3.024
pyrimethamine	0.0680079	-3.31621	-0.148687	-0.481957	-0.394035	CPD0-1583	CPD0-1583 [ C12 H14 Cl N4, tgt=7.57, overall=7.57 ]			(249.42809, 33106.91)(250.76152, 4823.038)	3.25483
indol-3-ylmethyl-L-cysteine	0.14881	-1.35031	-0.637538	-0.515962	-0.646101	CPDQT-427	CPDQT-427 [ C12 H14 N2 O2 S, tgt=55.29, overall=55.29 ]			(251.07727, 22469.21)(252.08047, 1564.5457)(237.06294, 514.03876)(253.0891, 205.28)	3.73
isoformononetin	0.122884	-19.7339	-0.634739	-0.649202	-0.643302	CPD-3343	CPD-3343 [ C16 H12 O4, tgt=25.06, overall=25.06 ]			(251.07732, 24110.662)(252.08054, 1544.9978)(253.08937, 206.96667)	3.73
deoxyshikonin	0.138064	0.809762	0.351646	0.138064	0.25222	CPD-9321	CPD-9321 [ C16 H16 O4, tgt=51.02, overall=51.02 ]			(254.0918, 22133.344)(255.09465, 2200.9414)	6.969
4-methyl-umbelliferyl phosphate	-17.9035	0.970879	-17.9035	2.17119	2.82431	4-METHYL-UMBELLIFERYL-PHOSPHATE	4-METHYL-UMBELLIFERYL-PHOSPHATE [ C10 H7 O6 P, tgt=25.18, overall=25.18 ]			(257.00046, 1045.0555)(238.9918, 2186.7773)(259.02173, 6543.903)(258.9802, 49123.863)	2.952
2-C-methyl-D-erythritol-2,4-cyclodiphosphate	-0.157683	-0.358747	-0.244389	2.77689	3.43	2C-METH-D-ERYTHRITOL-CYCLODIPHOSPHATE	2C-METH-D-ERYTHRITOL-CYCLODIPHOSPHATE [ C5 H10 O9 P2, tgt=43.40, overall=43.40 ]			(258.9804, 61492.934)(259.98322, 3140.4)(299.9804, 4189.698)(300.98123, 4005.3079)(281.9655, 3227.7844)(282.96664, 605.2875)(283.96704, 700.78)	1.93578
(<i>E</i>)-4-hydroxy-3-methylbut-2-en-1-yl diphosphate				20.2044	20.8822	HYDROXY-METHYL-BUTENYL-DIP	HYDROXY-METHYL-BUTENYL-DIP [ C5 H9 O8 P2, tgt=54.65, overall=54.65 ]			(258.9804, 62635.992)(259.98322, 3211.4473)(268.9665, 2075.9248)	2.952
O-phospho-L-tyrosine	0.0623102	0.449997	0.228637	-0.0197835	-0.473306	CPD-3728	CPD-3728 [ C9 H10 N O6 P, tgt=9.58, overall=9.58 ]			(259.0204, 4414.9736)(241.00931, 3432.7432)	8.666
hemigossypol	18.3407	17.0321	16.819			CPD-9525	CPD-9525 [ C15 H16 O4, tgt=15.26, overall=15.26 ]			(260.09775, 7015.316)(242.09714, 1762.9023)(286.1097, 289.4)(268.0034, 7865.6045)(266.09402, 441.13333)	2.80564
3-carboxy-9-(methylsulfanyl)-2-oxononanoate	-1.84767	-0.960862	-1.78314	-1.84767	-0.369661	CPD-19488	CPD-19488 [ C11 H16 O5 S, tgt=1.02, overall=1.02 ]			(261.06863, 13987.6875)(247.0682, 580.45)(243.07286, 4061.5586)(289.05933, 814.9475)(265.55234, 3266.58)	3.73492
neophaseate	-0.302125	0.354569	0.644081	-0.579189	0.235126	CPD-7729	CPD-7729 [ C15 H19 O5, tgt=74.59, overall=74.59 ]			(262.11716, 36941.145)(263.11996, 4285.1826)	8.497
3-methoxy-4',5-dihydroxy-<i>trans</i>-stilbene	18.3407	18.7761	18.7584			CPD-12871	CPD-12871 [ C15 H14 O3, tgt=15.26, overall=15.26 ]			(265.09122, 24447.87)(266.09396, 1882.0227)	4.844
7-methylinosine	18.3756	18.9078	18.8715			CPD0-1040	CPD0-1040 [ C11 H15 N4 O5, tgt=54.13, overall=54.13 ]			(265.09125, 25042.127)(266.09396, 1950.0)	4.843
2-chloro-2'-deoxyadenosine	-0.0125985	-20.3396	-0.0231242	-0.238146	-0.342827	CPD-15141	CPD-15141 [ C10 H12 Cl N5 O3, tgt=8.88, overall=8.88 ]			(269.04358, 49470.06)(270.04385, 4787.1636)	2.079
formononetin	0.122884	-14.6755	-0.634739	-0.641873	-0.643302	FORMONONETIN	FORMONONETIN [ C16 H12 O4, tgt=25.06, overall=25.06 ]			(269.0717, 1563.95)(251.0764, 23568.38)(252.08054, 1544.9978)(253.08937, 206.96667)	3.8945
<i>N</i>-(4-aminobenzoyl)-L-glutamate	1.57423	14.7735	14.7955	-4.93141	-4.93141	CPD0-889	CPD0-889 [ C12 H12 N2 O5, tgt=34.88, overall=34.88 ]			(269.09366, 471.425)(247.06786, 1529.6099)(269.09515, 3297.9148)	2.08
cinnamoyltyramine		17.0904	17.0048	-0.143433	-0.189581	CPD-8941	CPD-8941 [ C17 H17 N O2, tgt= ]			(270.1286, 19301.922)(271.131, 1497.0001)(250.12975, 6784.687)	3.199
zoledronate	0.015451	-0.301379	-0.0575767	-0.101697	17.1232	ZOLEDRONATE	ZOLEDRONATE [ C5 H8 N2 O7 P2, tgt= ]			(272.98004, 252.6425)(274.95276, 7617.1475)	2.028
5-amino-6-(D-ribitylamino)uracil		17.3376	16.9492	-0.143433		AMINO-RIBOSYLAMINO-1H-3H-PYR-DIONE	AMINO-RIBOSYLAMINO-1H-3H-PYR-DIONE [ C9 H16 N4 O6, tgt= ]			(276.10565, 4558.7666)(281.08395, 4090.0852)	6.869
D-gluconate 6-phosphate	-1.21093	-0.540646	-0.982272	-0.704174	-0.970434	CPD-2961	CPD-2961 [ C6 H10 O10 P, tgt=5.98, overall=5.98 ]			(277.00272, 754.0732)(297.00217, 2639.9485)(297.99826, 2288.7634)	1.509
psicofuranine	0.015451	18.5099	-0.0680938	8.96397	-0.154102	CPD0-1033	CPD0-1033 [ C11 H15 N5 O5, tgt= ]			(279.0936, 266.77)(320.10217, 17535.605)(321.1046, 480.7)(302.0769, 13582.75)	15.2423
adenosine 5'-carboxamide	-0.0566783	-1.37705	-0.171785	-0.158134	-0.315183	ADENOSINE-5-CARBOXAMIDE	ADENOSINE-5-CARBOXAMIDE [ C10 H12 N6 O4, tgt=36.13, overall=36.13 ]			(280.08356, 4161.774)(281.10736, 29269.047)(282.1102, 2748.1726)(285.06866, 14623.494)(286.07126, 390.44)	14.7461
pseudobaptigenin	-16.7387	-0.245811	-16.8117	-16.8558	-16.902	CPD-3628	CPD-3628 [ C16 H10 O5, tgt=36.93, overall=36.93 ]			(282.05444, 2383.4048)(264.04425, 2139.4023)	2.029
quercetin	-0.951761	-0.875945	-0.748103	-0.548574	-0.537577	CPD-520	CPD-520 [ C15 H9 O7, tgt=42.95, overall=42.95 ]			(284.03345, 11425.477)(306.30502, 1657.2184)	2.13
munjistin	-0.951761	-0.875945	-0.748103	-0.548574	-0.537577	CPD-9759	CPD-9759 [ C15 H7 O6, tgt=42.95, overall=42.95 ]			(284.03345, 11425.477)(306.30502, 1657.2184)(291.01923, 980.0458)	2.13
robustaquinone F	-0.629495	-0.732718	-0.716475	-0.48116	-0.498488	CPD-9620	CPD-9620 [ C15 H10 O7, tgt=41.52, overall=41.52 ]			(284.03345, 7212.8013)(287.0439, 1469.9897)(307.01437, 4230.024)	2.113
indigo	0.015451	17.5909	-0.0769324	-0.101697	-0.147846	CPD-10525	CPD-10525 [ C16 H10 N2 O2, tgt= ]			(285.0686, 13827.77)(286.071, 277.45)	3.66
prunetin	0.015451	17.7204	-0.0768409	-0.101697	-0.147846	CPD-3521	CPD-3521 [ C16 H12 O5, tgt= ]			(285.06866, 13910.675)(286.07126, 371.515)	3.66
lupinate		19.5725	19.3526	-0.143433	-0.189581	CPD-669	CPD-669 [ C13 H18 N6 O3, tgt= ]			(288.13678, 21621.133)(289.13922, 1101.3899)	2.401
carlactone			18.2587			CPD-14649	CPD-14649 [ C19 H26 O3, tgt=36.65, overall=36.65 ]			(288.18713, 675.3175)(325.1678, 16163.06)(326.1706, 1857.89)(307.15845, 1610.6525)	13.955
geranyl diphosphate	-0.650157	-0.534986	-0.464385	-0.685432	-0.845174	GERANYL-PP	GERANYL-PP [ C10 H17 O7 P2, tgt=82.99, overall=82.99 ]			(293.03323, 38692.105)(294.03598, 3585.0623)	4.298
estrone	16.7991	17.1235	17.1773	16.7239	16.9203	ESTRONE	ESTRONE [ C18 H22 O2, tgt= ]			(293.1445, 8724.846)(275.1359, 1110.6287)	14.868
<i>N</i><sup>2</sup>-formyl-<i>N</i><sup>1</sup>-(5-phospho-&beta;-D-ribosyl)glycinamide	-0.0373306	-0.371538	-0.813151	-0.310933	-1.16134	5-P-RIBOSYL-N-FORMYLGLYCINEAMIDE	5-P-RIBOSYL-N-FORMYLGLYCINEAMIDE [ C8 H13 N2 O9 P, tgt=39.25, overall=39.25 ]			(295.03534, 53888.46)(296.03802, 4704.4897)	8.649
glutathione	0.246029	-0.298405	0.319759	-0.661021	-0.771091	GLUTATHIONE	GLUTATHIONE [ C10 H16 N3 O6 S, tgt=38.97, overall=38.97 ]			(295.08322, 3911.0203)(311.05948, 30121.344)(312.06177, 2967.2517)	3.421
herbicide 14A	-1.66826	-0.45791	-0.709342	-0.539795	-1.2233	HERBICIDE-14A	HERBICIDE-14A [ C7 H9 N2 O7 P2, tgt=57.40, overall=57.40 ]			(295.59787, 645.00397)(295.99994, 31635.385)(297.00226, 1923.97)(297.9983, 1694.4182)(301.97256, 979.0875)	1.51
<i>N</i>-feruloyltyramine	-0.110419	0.278245	0.0726643	-0.560482	-0.101164	CPD-440	CPD-440 [ C18 H19 N O4, tgt=39.38, overall=39.38 ]			(296.134, 39823.348)(297.13666, 6276.805)	10.215
3-deoxy-D-<i>manno</i>-octulosonate 8-phosphate	-16.5691	-0.531357	-16.6421	-16.6862	-16.7324	KDO-8P	KDO-8P [ C8 H12 O11 P, tgt=37.26, overall=37.26 ]			(297.0022, 3910.706)(297.99814, 3589.3638)	1.499
sarpagine	-13.2813	-17.8278	0.916744	-17.8278	-17.8278	CPD-4243	CPD-4243 [ C19 H22 N2 O2, tgt=46.45, overall=46.45 ]			(297.17227, 351.37668)(310.16718, 20853.71)(311.16992, 1931.895)	15.1181
<i>O</i>-sinapoylcholine	-8.84145	13.2738	9.79446	-8.7757	-8.7757	O-SINAPOYLCHOLINE	O-SINAPOYLCHOLINE [ C16 H24 N O5, tgt=47.16, overall=47.16 ]			(297.17285, 1899.0182)(310.16718, 20853.71)(311.16992, 1931.895)	15.3886
momilactone A	-17.1476	0.0504351	-0.398691	-17.2648	-17.3109	CPD-7092	CPD-7092 [ C20 H26 O3, tgt=23.26, overall=23.26 ]			(297.17288, 8392.734)(341.1944, 10589.798)(342.19742, 759.50336)	17.237
3,4'-dimethylkaempferol	-0.0811644	-0.310057	-0.213074	-9.90039	-9.90039	CPD-14952	CPD-14952 [ C17 H14 O6, tgt=32.13, overall=32.13 ]			(300.07672, 234.38)(320.1021, 10643.245)(319.06693, 17926.32)(320.07065, 287.598)	2.428
scutellarein 7-methyl ether	0.00202847	-0.131017	-0.214025	0.5829	-0.468874	CPD-15630	CPD-15630 [ C16 H12 O6, tgt=31.66, overall=31.66 ]			(301.07413, 52327.062)(302.07678, 6124.699)	17.189
<i>trans</i>-5-O-(4-coumaroyl)shikimate	-0.001194	-0.124197	-0.225072	0.590051	-0.481028	CPD-412	CPD-412 [ C16 H15 O7, tgt=55.07, overall=55.07 ]			(301.07413, 54760.176)(302.07678, 6495.7056)	17.189
4-coumaryl-4-coumarate	0.015451	0.0417352	0.0417352	18.2631	18.3157	CPD-17610	CPD-17610 [ C18 H16 O4, tgt= ]			(301.08203, 18521.357)(302.08435, 3443.5488)(303.08014, 1215.5325)	3.099
<i>N-P</i>-tosyl-L-lysinechloromethyl ketone	0	0	0	18.4679	18.5212	CPD-6302	CPD-6302 [ C14 H20 Cl N O3 S, tgt=60.88, overall=60.88 ]			(301.08203, 19175.295)(302.08435, 3566.3635)(303.08014, 1267.1775)	3.097
hemigossypolone	-0.0262842	-0.244431	-0.0993118	16.8424	16.9027	CPD-9749	CPD-9749 [ C15 H15 O5, tgt=35.91, overall=35.91 ]			(301.08206, 20343.424)(302.08435, 3832.4114)	3.099
hemanthamine	0.219173	0.306887	-16.8723	0.988236	0.110891	CPD-19429	CPD-19429 [ C17 H19 N O4, tgt=15.44, overall=15.44 ]			(301.13727, 10661.731)(302.13785, 1183.7072)	18.454
5-pentadecatrienyl resorcinol	-2.3732	-0.304534	-2.33519	0.00533247	-0.0110698	CPD-10256	CPD-10256 [ C21 H30 O2, tgt=43.07, overall=43.07 ]			(301.22842, 7453.1094)	3.551
7,2,2'-trihydroxy-4',5'-methylenedioxyisoflav-3-ene	-0.0318284	-0.0622773	-0.331697	0.655107	-0.58959	CPD-20040	CPD-20040 [ C16 H14 O6, tgt=47.37, overall=47.37 ]			(302.07678, 9331.083)(289.08127, 4230.9253)	17.188
<i>S</i>-methylglutathione	0	18.7667	18.8935	16.1951	16.3129	S-METHYLGLUTATHIONE	S-METHYLGLUTATHIONE [ C11 H18 N3 O6 S, tgt=38.97, overall=38.97 ]			(302.41434, 13375.718)(303.41248, 1958.1888)	3.55433
<i>p</i>-mercuribenzoate	-0.186362	-0.830165	-1.21778	-0.547821	-0.122612	CPD-7388	CPD-7388 [ C7 H4 Hg O2, tgt=43.18, overall=43.18 ]			(302.98184, 8647.308)(324.9879, 2137.85)	7.215
3-methylxanthosine	-0.539952	-0.522062	-0.551514	-1.40122	-0.563171	CPD-19520	CPD-19520 [ C11 H14 N4 O6, tgt=51.23, overall=51.23 ]			(303.07394, 32530.762)(304.07672, 2487.7666)	4.471
homoglutathione	0	18.9248	19.0517	-0.024765	-0.0709133	CPD-211	CPD-211 [ C11H18N3O6S, tgt= ]			(303.0742, 31187.404)(304.0771, 2372.0366)	4.471
F-dUMP	-0.571516	-0.636442	-0.527715	-0.799976	-1.39727	CPD-6061	CPD-6061 [ C9 H10 F N2 O8 P, tgt=62.25, overall=62.25 ]			(307.01105, 43744.766)(308.01376, 4185.8823)	4.631
2-naphthol glucoside	0.340929	-0.231611	0.249742	0.429997	-0.40836	CPD-13683	CPD-13683 [ C16 H18 O6, tgt=39.59, overall=39.59 ]			(307.10883, 71854.83)(308.11118, 8944.007)	5.678
6,7-dimethyl-8-(1-D-ribityl)lumazine	0.341085	-0.22555	0.251552	0.430213	-0.415707	DIMETHYL-D-RIBITYL-LUMAZINE	DIMETHYL-D-RIBITYL-LUMAZINE [ C13 H17 N4 O6, tgt=45.42, overall=45.42 ]			(307.10886, 74299.81)(308.11118, 9328.5)	5.678
5'-n-propylthioadenosine	0.341085	-0.226468	0.251552	0.430213	-0.415707	5-N-PROPYLTHIOADENOSINE	5-N-PROPYLTHIOADENOSINE [ C13 H19 N5 O3 S, tgt=69.39, overall=69.39 ]			(307.10886, 74409.41)(308.11118, 9344.368)	5.678
(<i>E</i>)-1-(L-cysteinylglycin-<i>S</i>-yl)-<i>N</i>-hydroxy-&omega;-(methylsulfanyl)butan-1-imine	-2.37528	-3.24257	-21.2117	-21.2117	-21.2117	CPD-12391	CPD-12391 [ C10 H19 N3 O4 S2, tgt=20.16, overall=20.16 ]			(310.09656, 54014.23)(311.09924, 6583.709)	6.251
cinnamoyl-&beta;-D-glucoside	-2.43799	-3.31698	-21.3806	-21.4203	-21.4665	TRANS-CINNAMOYL-BETA-D-GLUCOSE	TRANS-CINNAMOYL-BETA-D-GLUCOSE [ C15 H18 O7, tgt=35.41, overall=35.41 ]			(310.09656, 55069.23)(311.09924, 6750.5605)	6.256
(indol-3-yl)acetyl-L-aspartate	0.246029	-0.298405	0.319759	-0.661021	-0.771091	INDOLE-3-ACETYL-ASP	INDOLE-3-ACETYL-ASP [ C14 H12 N2 O5, tgt=38.49, overall=38.49 ]			(311.05948, 30121.344)(312.06177, 2967.2517)	3.422
lachnanthocarpone	0.246029	-0.21452	0.319759	-0.129755	-0.771091	CPD-12203	CPD-12203 [ C19 H12 O3, tgt=18.99, overall=18.99 ]			(311.05957, 32213.059)(312.0618, 3259.5024)	3.422
bestatin	-0.891293	-1.42772	-18.3735	-18.4176	-18.4637	BESTATIN	BESTATIN [ C16 H24 N2 O4, tgt=22.45, overall=22.45 ]			(311.1868, 2072.0925)(311.18765, 61194.664)(312.19043, 7911.1177)(331.15338, 11105.672)(332.15625, 1269.6649)	17.5538
pyrethrin I	13.5007	22.7548	-0.0193558	-0.0634766	-0.109625	CPD-13655	CPD-13655 [ C21 H28 O3, tgt= ]			(311.18744, 75502.96)(312.19043, 18423.162)(333.22845, 1641.355)(355.21124, 89940.18)(356.2125, 24847.875)	17.646
<i>N</i>-pentylpantothenamide	0	22.7627	-0.00266266	-0.0467834	-0.0929317	CPD0-1152	CPD0-1152 [ C14 H28 N2 O4, tgt= ]			(311.18793, 127321.33)(312.19043, 18423.162)	17.643
norajmaline	0.015451	19.6704	-0.0575767	-0.101697	-0.147846	CPD-4241	CPD-4241 [ C19 H24 N2 O2, tgt= ]			(312.1907, 19987.57)(297.1731, 1085.17)	17.641
9,10-12,13-diepoxyoctadecanoate	0.429172	0.278419	1.13355	0.707198	0.430646	CPD-13088	CPD-13088 [ C18 H31 O4, tgt=16.74, overall=16.74 ]			(313.22714, 1327.1653)(315.24307, 43157.547)(316.24564, 6360.4707)	3.313
2-<i>R</i>-hydroperoxy-linolenate	0.411809	0.226602	1.01169	0.633629	0.362314	CPDQT-458	CPDQT-458 [ C18 H30 O4, tgt=35.36, overall=35.36 ]			(313.22714, 1401.3467)(333.19485, 114096.46)(334.19702, 19225.53)(335.19986, 419.91312)	3.313
phenylmercuric chloride	-17.3832	-17.3832	-17.3458	-17.3832	-17.3832	CPD-14709	CPD-14709 [ C6 H5 Cl Hg, tgt=9.95, overall=9.95 ]			(316.9901, 9351.47)	1.577
1-phenyl-7-(3,4-dihydroxyphenyl)-hepta-1,3-dien-5-one	-0.00417805	0.0946097	-0.432049	0.869656	-0.00340223	CPD-12202	CPD-12202 [ C19 H18 O3, tgt=29.10, overall=29.10 ]			(317.11, 25377.578)(318.11276, 2745.9521)	18.454
berberine	18.7772	16.0635		16.8652		BERBERINE	BERBERINE [ C20 H18 N O4, tgt=46.56, overall=46.56 ]			(318.113, 7292.552)(322.23572, 5079.4766)(322.12512, 532.8225)(345.11588, 1007.43256)	12.715
(3R,4R)-7,2,4,2'-tetrahydroxy-4',5'-methylenedioxyisoflav-3-ene	-18.9974	-0.279749	-18.9974	0.94441	-0.194174	CPD-20039	CPD-20039 [ C16 H14 O7, tgt=41.39, overall=41.39 ]			(320.07065, 387.472)(301.06454, 34451.055)(302.0769, 10531.645)(342.0684, 641.055)	5.3812
7,8-dihydroberberine	18.8658					CPD-16870	CPD-16870 [ C20 H19 N O4, tgt=26.12, overall=26.12 ]			(321.12256, 4480.4326)(322.12512, 532.8225)(345.11588, 1007.43256)	5.53
columbamine	-0.40761	-0.506294	-0.0465045	0.339895	-0.442466	COLUMBAMINE	COLUMBAMINE [ C20 H20 N O4, tgt=24.42, overall=24.42 ]			(321.12277, 42255.383)(322.1251, 5359.128)(347.12366, 1018.44244)	5.967
(indol-3-yl)acetyl-L-phenylalanine	-0.415435	-0.512575	-0.0494728	0.348592	-0.45412	CPD-9582	CPD-9582 [ C19 H17 N2 O3, tgt=71.02, overall=71.02 ]			(321.12277, 43996.45)(322.1251, 5630.498)(347.12357, 740.85254)	5.967
caffeoylserotonin	-0.40761	-0.506294	-0.0465045	0.356266	-0.442466	CPD-8934	CPD-8934 [ C19 H18 N2 O4, tgt=43.62, overall=43.62 ]			(321.12296, 44662.203)(322.12524, 5757.965)(347.12366, 1018.44244)	5.967
(6&alpha;<i>S</i>,11&alpha;<i>S</i>)-2-dimethylallyl-3,6&alpha;,9-trihydroxypterocarpan	8.56589	18.2341			16.8882	CPD-4404	CPD-4404 [ C20 H20 O5, tgt=5.36, overall=5.36 ]			(322.124, 5532.3384)(323.12, 197.56)(345.11603, 1095.67)	5.61663
methyl-2-&alpha;-L-fucopyranosyl-&beta;-D-galactoside	-8.28146	0.229728	0.54757	0.722932	0.0408837	CPD-8198	CPD-8198 [ C13 H24 O10, tgt=46.96, overall=46.96 ]			(322.12518, 4744.6787)(345.11594, 1197.6531)	5.9704
(6&alpha;<i>S</i>,11&alpha;<i>S</i>)-4-dimethylallyl-3,6&alpha;,9-trihydroxypterocarpan	8.57269	-0.256349	-0.0125465	-0.0566673	16.895	CPD-4403	CPD-4403 [ C20H20O5, tgt= ]			(322.12534, 3770.5718)(345.11603, 1095.67)	5.972
AMP		18.2097				AMP	AMP [ C10 H12 N5 O7 P, tgt=63.78, overall=63.78 ]			(327.03485, 19964.766)(328.0376, 608.56)	6.113
miraxanthin V	0.015451	-0.301379	-0.0575767	17.8165	-0.147846	CPD-8659	CPD-8659 [ C17 H16 N2 O6, tgt= ]			(327.08658, 12220.37)(328.0893, 386.04666)	15.911
3,4-dihydroxymandelonitrile &beta;-<i>D</i>-glucoside	-21.2345	-21.2345	-21.2345	-3.29057	-21.3072	CPD-14593	CPD-14593 [ C14 H17 N O8, tgt=44.41, overall=44.41 ]			(327.08658, 12394.7295)(328.0893, 390.25668)(310.09705, 93823.445)(311.09943, 12468.685)	9.47433
lesquerolate	0.0219584	-0.411131	0.246809	0.163221	-0.083991	CPD-12170	CPD-12170 [ C20 H37 O3, tgt=14.40, overall=14.40 ]			(330.2609, 117240.414)(331.26273, 8081.1694)	4.864
(<i>E</i>)-1-(L-cystein-<i>S</i>-yl)-<i>N</i>-hydroxy-&omega;-(methylsulfanyl)octan-1-imine		16.8623				CPDQT-409	CPDQT-409 [ C12 H24 N2 O3 S2, tgt=9.91, overall=9.91 ]			(331.117, 1984.5999)(313.10837, 3107.2148)	12.233
16, 17-dihydro-16&alpha;, 17-dihydroxy gibberellin A<sub>9</sub>	-18.483	-0.493622	-18.4955	-18.5396	-18.5858	CPD-12362	CPD-12362 [ C19 H25 O6, tgt=65.34, overall=65.34 ]			(331.15344, 14435.361)(332.15628, 857.4263)	18.706
gibberellin A<sub>4</sub>	-18.5041	-0.494524	-18.4882	-18.5323	-18.5784	CPD1F-137	CPD1F-137 [ C19 H23 O5, tgt=65.34, overall=65.34 ]			(331.15344, 14523.267)(332.15628, 865.4)	18.708
(+)-5-deoxystrigol	-18.3609	-0.460953	-18.3735	-18.4176	-18.4637	CPD-14652	CPD-14652 [ C19 H22 O5, tgt=33.09, overall=33.09 ]			(331.15344, 14552.084)(332.15628, 863.1012)	17.8794
(+)-gallocatechin	0.246029	-0.298405	0.319759	-0.661021	-0.771091	CPD-10358	CPD-10358 [ C15 H14 O7, tgt=32.14, overall=32.14 ]			(333.08176, 60387.05)(334.08444, 6706.358)(311.05948, 30121.344)(312.06177, 2967.2517)	3.421
capsiconiate	0.380112	0.211778	0.979989	0.601932	0.330616	CPD-10356	CPD-10356 [ C20 H28 O4, tgt=32.99, overall=32.99 ]			(333.19485, 113642.12)(334.19702, 19140.387)(335.19986, 419.69315)	3.313
dicoumarol	-0.058094	-0.513218	-0.358929	-18.0703	-18.0703	DICOUMAROL	DICOUMAROL [ C19 H12 O6, tgt=60.97, overall=60.97 ]			(336.06363, 14460.385)(337.064, 852.49646)	2.07691
1D-1-O-(indol-3-yl)acetyl-myo-inositol	0.099865	-0.690048	0.130237	0.572382	-0.227866	CPD-165	CPD-165 [ C16 H19 N O7, tgt=70.15, overall=70.15 ]			(337.11557, 17873.4)(338.1182, 1430.0736)(321.12244, 2559.705)(322.12524, 228.8775)	5.529
(6-hydroxy-indol-3-yl)acetyl-L-phenylalanine	0.099865	-0.722807	0.130237	0.572382	-0.257042	CPD-9584	CPD-9584 [ C19 H17 N2 O4, tgt=44.11, overall=44.11 ]			(337.11557, 17878.217)(338.1182, 1428.4711)(321.12244, 2559.705)(322.12524, 228.8775)(345.1157, 793.12665)	5.529
<i>N</i>-&beta;-D-glucosyl-(indol-3-yl)acetate	0.319235	-0.474751	0.290429	0.733751	-0.0134131	CPD-9567	CPD-9567 [ C16 H18 N O7, tgt=38.50, overall=38.50 ]			(337.1156, 17335.943)(338.11826, 1372.55)	5.529
(<i>E</i>)-1-(L-cysteinylglycin-<i>S</i>-yl)-<i>N</i>-hydroxy-&omega;-(methylsulfanyl)hexan-1-imine	0.099865	-0.569833	0.130237	0.576576	-0.222567	CPD-12397	CPD-12397 [ C12 H23 N3 O4 S2, tgt=44.27, overall=44.27 ]			(337.1156, 18010.592)(338.1182, 1460.5873)(320.1022, 16617.81)(321.1045, 203.19)(347.095, 367.34747)	5.40621
lupiwighteone	0.099865	-0.0847354	-0.0659575	0.576576	-0.222567	CPD-6721	CPD-6721 [ C20 H17 O5, tgt=17.09, overall=17.09 ]			(337.1156, 18607.395)(338.11816, 1543.3009)(320.1021, 18453.4)(321.1047, 758.21)(347.09482, 347.11115)	5.35565
isowighteone	0.099865	-0.109869	-0.109869	0.576576	-0.222567	CPD-6722	CPD-6722 [ C20 H17 O5, tgt=17.09, overall=17.09 ]			(337.1156, 18607.395)(338.11816, 1543.3009)(347.09482, 347.11115)	5.529
wighteone	0.099865	-19.0429	-18.7991	0.576576	-0.222567	CPD-6644	CPD-6644 [ C20 H17 O5, tgt=17.09, overall=17.09 ]			(337.1156, 18607.395)(338.11816, 1543.3009)(347.09482, 347.11115)	4.54608
dihydrosanguinarine	-0.279171	-0.44053	-0.334517	-0.551769	-0.11752	DIHYDROSANGUINARINE	DIHYDROSANGUINARINE [ C20 H15 N O4, tgt=27.82, overall=27.82 ]			(337.1156, 4823.745)	5.365
(<i>E</i>)-1-(L-cysteinylglycin-<i>S</i>-yl)-<i>N</i>-hydroxy-&omega;-(methylsulfanyl)heptan-1-imine	-0.279171	-0.505736	-0.350682	-0.55607	-0.129815	CPD-12400	CPD-12400 [ C13 H25 N3 O4 S2, tgt=55.65, overall=55.65 ]			(337.1157, 9570.76)(338.1185, 1249.57)(356.10263, 9116.94)	5.365
protoemetine	-17.9001	-17.9001	-17.9001	-17.9249	-17.9001	CPD-14815	CPD-14815 [ C19 H28 N O3, tgt=51.17, overall=51.17 ]			(341.19418, 12941.87)(342.19742, 686.5833)	17.189
gibberellin A<sub>12</sub>-aldehyde	-17.1156	-17.208	-17.208	-17.2327	-17.2789	CPD1F-138	CPD1F-138 [ C20 H27 O3, tgt=61.81, overall=61.81 ]			(341.19418, 14286.914)(342.19742, 759.50336)	17.237
allopregnanolone	-0.163824	-1.30659	-18.4168	-18.4168	-18.4168	3-BETA-HYDROXY-5-ALPHA-PREGNANE-20-ONE	3-BETA-HYDROXY-5-ALPHA-PREGNANE-20-ONE [ C21 H34 O2, tgt=2.64, overall=2.64 ]			(341.25513, 9482.906)(327.24097, 10994.085)	5.298
10&beta;,14&beta;-dihydroxytaxa-4(20),11-dien-5&alpha;-yl acetate	0.279719	-0.138743	0.5715	0.237212	0.0447955	CPD-9194	CPD-9194 [ C22 H34 O4, tgt=14.26, overall=14.26 ]			(345.25024, 20029.734)(346.25305, 1484.4663)	2.232
justicidin B	-0.294293	-0.373989	-0.488837	-0.521374	-0.33952	CPD-13455	CPD-13455 [ C21 H16 O6, tgt=44.99, overall=44.99 ]			(347.0957, 28821.88)(348.09836, 2897.0208)(369.078, 39284.88)(370.08047, 4775.1304)(371.07742, 2588.3203)	5.333
4-(indol-3-yl)butanoyl-&beta;-D-glucose	-18.7093	-18.7093	-18.672	-18.7093	-18.7623	CPD-12621	CPD-12621 [ C18 H23 N O7, tgt=18.36, overall=18.36 ]			(347.1466, 16455.98)(348.1497, 1365.35)	16.028
CDTA	-0.267857	-5.20236	-0.445709	-0.452139	-0.445709	CPD-14080	CPD-14080 [ C14 H22 N2 O8, tgt=20.28, overall=20.28 ]			(347.1469, 14301.906)(348.14996, 631.54004)	16.028
(S)-magnoflorine	-0.270161	-0.501282	-0.532298	-0.67731	-19.0567	CPD-9936	CPD-9936 [ C20 H24 N O4, tgt=46.07, overall=46.07 ]			(347.14694, 14593.947)(348.14993, 687.4712)	16.028
gibberellin A<sub>29</sub>	-0.477797	-0.701109	-0.659162	-0.19643	-0.659162	CPD-236	CPD-236 [ C19 H23 O6, tgt=49.25, overall=49.25 ]			(347.14694, 15026.882)(348.14993, 770.7669)	16.028
(S)-corytuberine	-0.104466	16.4985	-0.174831	-0.221615	-0.174831	CPD-9935	CPD-9935 [ C19 H22 N O4, tgt= ]			(351.1404, 7765.965)(335.14, 854.3875)	10.604
allocryptopine	-0.104466	16.2373	16.4419	-0.221615	16.1385	ALLOCRYPTOPINE	ALLOCRYPTOPINE [ C21 H23 N O5, tgt= ]			(351.141, 6519.1997)(353.15613, 4978.6577)	10.608
<i>trans</i>-zeatin riboside	0.0154505	16.3573	16.5619	-0.101698	16.2584	CPD-4208	CPD-4208 [ C15 H21 N5 O5, tgt= ]			(353.15613, 4978.6577)	10.611
17-<i>O</i>-acetylnorajmaline	-0.912056	2.4687	-2.40267	-1.67652	-0.629427	17-O-ACETYLNORAJMALINE	17-O-ACETYLNORAJMALINE [ C21 H26 N2 O3, tgt=28.45, overall=28.45 ]			(354.1966, 7645.427)(341.19434, 941.35)(355.20966, 42110.707)(356.2125, 23209.143)(357.2147, 927.0275)(377.19095, 18166.514)(378.19397, 3621.089)(359.1718, 151.22)	18.141
scopolin	-0.245043	-0.499398	-0.353057	-0.525002	-0.0890675	SCOPOLIN	SCOPOLIN [ C16 H18 O9, tgt=70.67, overall=70.67 ]			(355.1001, 60072.8)(356.10263, 7810.0796)	5.365
1,2-dioctanoyl-3-methyl-1,2,3-butanetriol	-0.00437117	-0.390988	0.171202	0.246129	-0.121314	CPD0-1763	CPD0-1763 [ C21 H40 O5, tgt=18.56, overall=18.56 ]			(355.2699, 17699.854)(356.2726, 1993.829)	6.601
2-oleoylglycerol	17.6381	17.7432	18.3911	18.1617	17.9206	CPD0-1812	CPD0-1812 [ C21 H40 O4, tgt= ]			(357.28537, 14502.49)(358.28815, 1376.5862)	7.532
Fe(II)-nicotianamine	0.0292416	-0.397467	-0.0674648	-16.9557	-16.9557	CPD-10157	CPD-10157 [ C12 H21 Fe N3 O6, tgt=51.89, overall=51.89 ]			(358.09177, 86113.266)(359.09384, 6453.5103)(369.0746, 380.13666)	14.27
TRIBOA-&beta;-D-glucoside	-0.101648	-0.397467	-0.12664	-16.9557	-16.9557	CPD-13812	CPD-13812 [ C14 H17 N O10, tgt=37.19, overall=37.19 ]			(359.0938, 6846.1685)(369.0746, 438.0422)	14.271
6-O-methyl-N-deacetylisoipecoside aglycon	-0.76659	-0.694932	-0.196224	0.0625048	0.286335	CPD-14813	CPD-14813 [ C20 H26 N O6, tgt=28.05, overall=28.05 ]			(359.1718, 135.71)(377.19135, 31825.809)(378.19415, 4576.6313)	18.129
betaxanthin	-0.545912	-17.1152	-0.440626	-17.1152	-17.1152	CPD-8757	CPD-8757 [ C18 H18 N2 O6, tgt=47.26, overall=47.26 ]			(364.1368, 2613.925)(346.1286, 7197.0312)	7.847
gibberellin A<sub>8</sub>	0.815599	-18.4444	-0.419783	-18.4841	-18.5302	CPD-204	CPD-204 [ C19 H23 O7, tgt=0.42, overall=0.42 ]			(364.137, 3113.1526)(346.1285, 6002.3564)	7.652
dopaxanthin	-0.347996	-0.388726	-0.654442	-0.511333	-0.135102	CPD-8671	CPD-8671 [ C18 H15 N2 O8, tgt=38.53, overall=38.53 ]			(369.0779, 55341.89)(370.0804, 6709.265)(371.07742, 3709.83)	5.348
betanidin	-0.339946	-0.40152	-0.65558	-0.527109	-0.14368	CPD-8653	CPD-8653 [ C18 H14 N2 O8, tgt=31.15, overall=31.15 ]			(369.68686, 39819.2)(370.3923, 5881.1353)(371.078, 3413.8435)(369.07825, 50937.562)(370.0808, 6121.9697)(371.0776, 2738.42)	5.348
2-(glutathion-<i>S</i>-yl)-2-carboxypropane	-0.614851	-0.56176	-0.612293	-0.83187	-0.733279	CPD-17439	CPD-17439 [ C14 H21 N3 O8 S, tgt=5.31, overall=5.31 ]			(374.11172, 2621.7454)(420.10693, 4314.139)	4.394
7-deoxyloganin	-0.175969	-0.706765	0.0879083	0.483744	0.287341	7-DEOXYLOGANIN	7-DEOXYLOGANIN [ C17 H26 O9, tgt=31.07, overall=31.07 ]			(375.17575, 31257.549)(376.17856, 4590.478)	17.407
8-oxo-GMP	-18.2355	-0.67115	-0.575987	-13.9362	-0.727212	CPD-12367	CPD-12367 [ C10 H12 N5 O9 P, tgt=2.61, overall=2.61 ]			(382.00732, 8200.472)(383.00412, 5593.7397)	1.568
deacetylvindorosine	-17.8891	-17.8891	-0.468992	-17.9138	-17.8891	CPD-19899	CPD-19899 [ C22 H29 N2 O4, tgt=33.93, overall=33.93 ]			(385.21613, 12239.706)(386.2194, 723.276)	17.171
cannabigerolate	-17.3419	-17.4604	-0.125586	-17.4851	-17.4604	CPD-7166	CPD-7166 [ C22 H31 O4, tgt=29.29, overall=29.29 ]			(385.21613, 13562.947)(386.2194, 804.35)	17.188
curcumin	-0.586841	-0.54838	-0.592038	-0.796453	-0.719335	CPD-6602	CPD-6602 [ C21 H20 O6, tgt=41.68, overall=41.68 ]			(393.13245, 2790.8318)(373.10892, 25511.436)(374.11172, 2514.748)	4.394
digitoxigenin	0.11446	-2.51841	0.165668	-0.196612	-0.226912	CPD-10537	CPD-10537 [ C23 H34 O4, tgt=23.08, overall=23.08 ]			(397.23007, 7966.0874)(381.55823, 38950.484)(382.22513, 6910.5713)	19.9283
deacetoxyvindoline	-0.392722	0.337454	-0.3483	0.135138	-0.00921869	DEACETOXYVINDOLINE	DEACETOXYVINDOLINE [ C23 H31 N2 O4, tgt=35.77, overall=35.77 ]			(399.2312, 51925.957)(400.23386, 9342.215)(381.22266, 73108.91)(382.22516, 12523.69)	19.572
(propanoyl)adenylate	-1.71437	-1.13204	-1.41136	-1.42379	-1.15656	PROPIONYL_ADENYLATE	PROPIONYL_ADENYLATE [ C13 H17 N5 O8 P, tgt=51.66, overall=51.66 ]			(406.03696, 33910.555)(407.03876, 6792.064)(407.0882, 6474.39)(406.08655, 38330.555)(407.08875, 5347.22)(425.06274, 52456.37)(426.0653, 7488.3286)(427.0587, 1651.0619)	4.382
UDP group	-0.535606	-0.69354	-0.438411	-0.549383	-17.4979	UDP-GROUP	UDP-GROUP [ C9 H12 N2 O12 P2, tgt=30.86, overall=30.86 ]			(406.95447, 9878.582)(407.9555, 937.62854)	2.011
glucotropaeolin	0.393753	-1.14859	-0.681759	-0.029963	-0.312489	GLUCOTROPEOLIN	GLUCOTROPEOLIN [ C14 H18 N O9 S2, tgt=31.96, overall=31.96 ]			(409.15836, 98120.04)(410.03552, 15075.065)(411.03653, 1682.2607)(431.04117, 1153.3896)	5.434
bixin dimethyl ester		-0.157665	-0.0125465	16.4078	17.0133	CPD-7973	CPD-7973 [ C26 H32 O4, tgt=34.00, overall=34.00 ]			(414.25934, 100464.14)(415.26178, 23458.541)	8.7008
S-adenosyl-4-methylsulfanyl-2-oxobutanoate	-17.0552	-17.372	-17.1282	-17.1723	-17.2184	S-ADENOSYL-4-METHYLTHIO-2-OXOBUTANOATE	S-ADENOSYL-4-METHYLTHIO-2-OXOBUTANOATE [ C15 H19 N5 O6 S, tgt=55.59, overall=55.59 ]			(420.10663, 8769.527)(405.83804, 28490.92)(406.83786, 14815.84)(407.0882, 6296.8)	4.381
narcotine hemiacetal	-17.6039	-17.6039	-17.6039	-17.6039	-0.359802	CPD-14833	CPD-14833 [ C22 H25 N O7, tgt=60.58, overall=60.58 ]			(420.14294, 11639.154)(421.14557, 680.8425)	10.185
8-(methylsulfanyl)octyl-desulfoglucosinolate	-17.7068	-17.7068	-17.7068	-17.7068	-0.40484	CPDQT-419	CPDQT-419 [ C16 H31 N O6 S2, tgt=22.22, overall=22.22 ]			(420.14294, 11732.399)(421.14557, 686.715)	10.184
salicortin	0.332867	-0.322656	0.469322	-0.138774	-0.138774	CPD-13173	CPD-13173 [ C20 H24 O10, tgt=38.55, overall=38.55 ]			(424.13272, 14271.932)(425.13522, 1433.5554)	3.417
tetrahydrothiamine diphosphate	-20.9679	-21.166	-20.9574	-20.9939	-21.0477	CPD0-1354	CPD0-1354 [ C12 H19 N4 O7 P2 S, tgt=17.67, overall=17.67 ]			(426.06494, 15679.99)(427.05853, 2021.1399)	4.382
<i>p</i>-nitrophenyl-&beta;-D-xylobioside	-0.784717	-1.12886	-9.59395	-0.786813	-0.378253	CPD-13214	CPD-13214 [ C16 H21 N O11, tgt=66.53, overall=66.53 ]			(426.10095, 15217.218)(427.10178, 1111.3866)	10.185
podophyllotoxin	-17.5404	-17.5404	-17.5404	-17.5404	-17.6113	CPD-8959	CPD-8959 [ C22 H22 O8, tgt=20.60, overall=20.60 ]			(437.1123, 11144.58)(438.11545, 1127.925)	14.489
glucoraphanin	-17.0036	-17.3204	-17.0766	-17.1207	-17.1669	CPDQT-280	CPDQT-280 [ C12 H22 N O10 S3, tgt=10.36, overall=10.36 ]			(441.0329, 8887.258)	4.381
CDP-N-methylethanolamine	-0.592707	-0.951964	-0.983141	-0.700245	-0.406745	CDP-N-METHYLETHANOLAMIN	CDP-N-METHYLETHANOLAMIN [ C12 H21 N4 O11 P2, tgt=42.82, overall=42.82 ]			(441.0634, 16156.082)(442.06613, 1382.5594)	10.185
<i>N</i>-(&beta;-glucosyl)-(oxindol-3-yl)acetyl-aspartate	-0.157938	-0.318842	-0.176867	-0.260426	-0.725052	CPD-9602	CPD-9602 [ C20 H22 N2 O11, tgt=65.46, overall=65.46 ]			(448.11212, 12470.455)(449.11444, 980.7131)(491.1246, 3424.2888)	4.411
4&alpha;-formyl-ergosta-7,24(24<sup>1</sup>)-dien-3&beta;-ol	0.0423913	-0.333145	0.146909	-0.154282	-0.381889	CPD-12908	CPD-12908 [ C29 H46 O2, tgt=34.53, overall=34.53 ]			(450.3492, 31154.969)(451.3519, 7322.0728)	22.86
phylloquinone	0.0389843	-0.325311	0.115075	-0.154239	-0.384915	2-METHYL-3-PHYTYL-14-NAPHTHOQUINONE	2-METHYL-3-PHYTYL-14-NAPHTHOQUINONE [ C31 H46 O2, tgt=71.65, overall=71.65 ]			(450.34924, 33507.195)(451.3519, 8058.4175)	22.859
6-(methylsulfanyl)hexyl-glucosinolate	-0.328483	-0.588674	-0.490688	-0.68547	-0.519754	CPDQT-420	CPDQT-420 [ C14 H26 N O9 S3, tgt=57.10, overall=57.10 ]			(453.05453, 18821.44)(454.05746, 2106.2483)	4.296
5-(methylsulfinyl)pentyl-glucosinolate	-9.12456	0.280128	-18.39	0.496253	-9.12456	CPDQT-284	CPDQT-284 [ C13 H24 N O10 S3, tgt=58.12, overall=58.12 ]			(455.03452, 14161.531)(456.03714, 776.54913)(457.03445, 417.80832)	1.496
5'-phosphoribosyl-4-(N-succinocarboxamide)-5-aminoimidazole	-18.1615	0.271723	-18.3181	0.492485	-18.3815	P-RIBOSYL-4-SUCCCARB-AMINOIMIDAZOLE	P-RIBOSYL-4-SUCCCARB-AMINOIMIDAZOLE [ C13 H15 N4 O12 P, tgt=18.63, overall=18.63 ]			(455.3079, 9903.378)(456.3091, 675.9327)(457.03442, 328.96667)	1.496
8-(methylsulfanyl)octyl-glucosinolate	0.331766	1.12408	0.403695	0.17981	0.17981	CPDQT-300	CPDQT-300 [ C16 H30 N O9 S3, tgt=58.80, overall=58.80 ]			(459.10114, 19909.787)(460.10388, 1919.6964)	4.346
(<i>E</i>)-1-(glutathion-<i>S</i>-yl)-<i>N</i>-hydroxy-&omega;-(methylsulfanyl)butan-1-imine	-0.985291	-0.377236	-0.986236	-0.985291	0.766003	CPD-12390	CPD-12390 [ C15 H25 N4 O7 S2, tgt=36.68, overall=36.68 ]			(460.10413, 3816.3896)(420.10712, 4775.164)(441.9085, 13865.697)(438.1159, 669.08)(444.11057, 691.87256)(443.10757, 14536.537)	5.7955
(<i>E</i>)-1-(glutathion-<i>S</i>-yl)-<i>N</i>-hydroxy-&omega;-(methylsulfanyl)hexan-1-imine	0.596719	0.00153303	-0.0164294	0.280012	0.572545	CPD-12396	CPD-12396 [ C17 H29 N4 O7 S2, tgt=2.09, overall=2.09 ]			(471.1372, 62444.965)	8.593
<i>N</i>-(&beta;-D-glucosyl)-(indol-3-yl)acetyl-L-glutamate	-0.385141	0.0156097	-0.534158	-0.849828	-0.33845	CPD-9573	CPD-9573 [ C21 H24 N2 O10, tgt=53.77, overall=53.77 ]			(487.1298, 12668.969)(488.1329, 1124.112)	5.8193
pumiloside	19.3449	0.245121	0.245121	18.9421	19.515	CPD-15042	CPD-15042 [ C26H28N2O9, tgt= ]			(514.1797, 18547.64)(536.2845, 17026.758)(537.2912, 46248.08)(538.4313, 3553.9924)(539.1851, 1105.1234)(540.1976, 1358.21)(523.1866, 459.64)	7.888
18,19-dihydrostrictosidine	2.41579	-0.165242	2.21045	2.74399	2.44516	CPD-19533	CPD-19533 [ C27 H37 N2 O9, tgt=57.14, overall=57.14 ]			(517.903, 11004.463)(519.2396, 1357.4081)(520.25287, 45946.504)(521.2552, 10341.549)(522.2566, 339.23)(538.5556, 22653.725)(540.22314, 10388.644)(543.2352, 4543.4385)	15.307
geranylfarnesyl diphosphate	2.50287	-0.336619	2.40141	2.81013	2.51314	ALL-TRANS-PENTAPRENYL-DIPHOSPHATE	ALL-TRANS-PENTAPRENYL-DIPHOSPHATE [ C25 H41 O7 P2, tgt=87.78, overall=87.78 ]			(518.06006, 11335.022)(519.2396, 1314.9534)(497.22482, 1805.1277)(520.2529, 47091.87)(521.2552, 10647.863)(522.2566, 339.23)(538.5556, 22439.797)(540.2232, 10523.562)(543.2352, 4787.8237)	15.307
7&beta;-hydroxytaxusin	-0.80381	-0.779666	-0.767182	-0.393711	-1.0617	CPD-13926	CPD-13926 [ C28 H40 O9, tgt=37.86, overall=37.86 ]			(520.25287, 36637.09)(521.2553, 8043.5586)(522.2566, 195.71)	16.056
<i>trans</i>-zeatin-<i>O</i>-glucoside-7-<i>N</i>-glucoside	22.853	22.5291		22.6799		CPD-4622	CPD-4622 [ C22 H33 N5 O11, tgt=23.16, overall=23.16 ]			(525.1988, 29494.611)(526.2051, 104357.86)(527.19257, 28872.664)	8.889
ketoconazole	-17.0771	-17.394	-17.1695	-17.1943	-17.2404	CPD-4503	CPD-4503 [ C26 H28 Cl2 N4 O4, tgt=0.14, overall=0.14 ]			(533.16846, 3839.74)(539.1582, 651.1333)	14.2068
protoporphyrin IX	-1.02105	-0.90086	-0.949287	-0.505321	-1.21883	PROTOPORPHYRIN_IX	PROTOPORPHYRIN_IX [ C34 H32 N4 O4, tgt=59.95, overall=59.95 ]			(542.2327, 17868.576)(543.23553, 2572.8945)	16.056
delphinidin 3-<i>O</i>-(6"-<i>O</i>-malyl-&beta;-<i>D</i>-glucoside)	0.139484	-0.323509	-17.2047	-17.2047	-17.2047	CPD-15288	CPD-15288 [ C25 H22 O16, tgt=12.65, overall=12.65 ]			(561.10333, 9505.9)(562.1061, 664.1409)	5.813
THF-L-glutamate	1.92186	1.06101	1.20127	1.91887	1.29154	CPD-5725	CPD-5725 [ C24 H27 N8 O9, tgt=20.76, overall=20.76 ]			(575.191, 1902.3776)(553.186, 8006.468)(554.1888, 857.0625)(595.18506, 14871.026)(595.48224, 1301.9747)	20.4738
(<i>22R,23R</i>)-28-homobrassinolide 22-sulfate	6.90271	6.55088	6.84265	6.71974	6.71479	CPD-11826	CPD-11826 [ C29 H49 O9 S, tgt=46.48, overall=46.48 ]			(575.9694, 174012.64)(577.3031, 71403.734)(578.31464, 1031435.4)(579.31793, 367364.28)(555.28394, 2381.1777)(598.3042, 16944.045)(599.3088, 3873.555)(584.28314, 411.15335)	10.6763
desferrioxamine B	-0.440571	-0.399625	-0.469933	0.521636	0.680695	CPD-3764	CPD-3764 [ C25 H49 N6 O8, tgt=48.59, overall=48.59 ]			(585.35913, 14715.776)(586.3621, 4120.818)	21.344
adonirubin	-0.447253	-0.407904	-0.479612	0.53836	0.70537	CPD-7849	CPD-7849 [ C40 H52 O3, tgt=18.93, overall=18.93 ]			(585.35913, 15317.6045)(586.3621, 4321.9443)	21.344
cyanidin 3-<i>O</i>-&beta;-<i>D</i>-caffeoylglucoside	0.137423	-17.6966	-17.6966	-17.6818	-0.320631	CPD-18098	CPD-18098 [ C30 H25 O14, tgt=49.08, overall=49.08 ]			(591.111, 7848.127)(592.114, 428.59998)	6.913
1,2-di-O-sinapoyl-&beta;-D-glucose	1.00949	0.230878	-0.276336	0.942072	0.378049	12-BIS-O-SINAPOYL-BETA-D-GLUCOSIDE	12-BIS-O-SINAPOYL-BETA-D-GLUCOSIDE [ C28 H32 O14, tgt=73.41, overall=73.41 ]			(593.1838, 39569.16)(594.1862, 12234.397)(595.1885, 1180.445)	21.77
hesperidin	0.896325	0.149935	-0.292015	0.898071	0.335638	CPD-7075	CPD-7075 [ C28 H34 O15, tgt=73.41, overall=73.41 ]			(593.1838, 39689.56)(594.1862, 12297.88)(595.1885, 1203.3406)	21.77
3,8-divinyl chlorophyllide <i>a</i>	20.7475	20.0012	19.5592	20.7493	20.1869	DIVINYLCHLOROPHYLLIDE-A	DIVINYLCHLOROPHYLLIDE-A [ C35H30MgN4O5, tgt= ]			(593.18396, 41875.156)(594.1864, 13029.505)(595.1885, 1203.3406)	21.773
tetrahydropteroyl-&alpha;-glutamylglutamate	18.7797	17.9189	18.0592	18.7768	18.1494	CPD0-1472	CPD0-1472 [ C24H27N8O9, tgt= ]			(594.18634, 16405.809)(595.1885, 1357.9612)	21.765
chlorophyllide <i>a</i>	-16.7612	-16.9505	-16.7419	-16.786	-16.8321	CHLOROPHYLLIDE-A	CHLOROPHYLLIDE-A [ C35 H32 Mg N4 O5, tgt=2.39, overall=2.39 ]			(595.1996, 4357.35)(617.1915, 425.47)	8.32
13<SUP>1</SUP>-oxo-magnesium-protoporphyrin IX 13-monomethyl ester	-0.157551	-0.704441	-16.7388	-16.7432	-16.7432	131-OXO-MAGNESIUM-PROTOPORPHYRIN-IX-13-M	131-OXO-MAGNESIUM-PROTOPORPHYRIN-IX-13-M [ C35 H31 Mg N4 O5, tgt=3.44, overall=3.44 ]			(595.2001, 6017.795)(616.1843, 413.67)	8.32
13<SUP>1</SUP>-hydroxy-magnesium-protoporphyrin IX 13-monomethyl ester	-16.3236	-16.6404	-16.3966	-16.4407	-16.4868	13-HYDROXY-MAGNESIUM-PROTOPORP	13-HYDROXY-MAGNESIUM-PROTOPORP [ C35 H33 Mg N4 O5, tgt=46.54, overall=46.54 ]			(601.2118, 7695.4355)(602.2147, 415.28)(619.21313, 6290.2876)(620.21173, 830.775)	14.272
cyanidin 3-<i>O</i>-&beta;-<i>D</i>-sambubioside	16.9798	-0.281632	16.5365	-0.200218	-0.246366	CPD-16535	CPD-16535 [ C26 H27 O15, tgt= ]			(603.1111, 8488.62)(604.11426, 1028.5739)	7.635
5-methyl-tetrahydropteroyl-&alpha;-glutamylglutamate	-0.147367	-0.394586	-0.260466	0.25524	-1.65033	CPD0-1474	CPD0-1474 [ C25 H29 N8 O9, tgt=25.45, overall=25.45 ]			(608.2026, 72263.77)(609.20416, 11295.04)(610.2067, 1024.6475)	23.517
kaempferide 3-<i>O</i>-&beta;-<i>D</i>-glucopyranosyl -(1->2)-<i>O</i>-&alpha;-<i>L</i>-rhamnoside	-0.104466	-0.421297	-0.177494	16.4523	-0.267763	CPD-14962	CPD-14962 [ C28 H32 O15, tgt= ]			(609.1768, 6785.346)(610.1794, 506.25998)	21.179
protochlorophyllide <i>a</i>	3.78201	3.03562	2.59367	3.78376	3.22132	MONO-VINYL-PROTOCHLOROPHYLLIDE-A	MONO-VINYL-PROTOCHLOROPHYLLIDE-A [ C35 H30 Mg N4 O5, tgt=51.43, overall=51.43 ]			(610.2036, 5986.0874)(593.3672, 38136.39)(594.1864, 13029.505)(595.1885, 1203.3406)(595.1996, 2866.68)(616.1843, 272.15)(617.1915, 279.91)	19.9957
<i>N</i>-[&beta;-glucosyl-(1,4)-&beta;-glucosyl]-(oxindol-3-yl)acetyl-aspartate	-0.366914	-0.414839	-0.572712	0.715021	-0.176074	CPD-9603	CPD-9603 [ C26 H32 N2 O16, tgt=75.70, overall=75.70 ]			(629.1788, 17655.537)(630.1814, 5051.8555)	23.513
pheophorbide <i>b</i>	0.67023	-0.197466	0.368037	0.203691	-16.7054	CPD-7062	CPD-7062 [ C35 H33 N4 O6, tgt=21.30, overall=21.30 ]			(629.22626, 9048.577)(630.2291, 1060.9642)	9.971
red chlorophyll catabolite	0.791251	-0.198893	0.441837	0.280908	-16.7823	CPD-7063	CPD-7063 [ C35 H36 N4 O7, tgt=12.42, overall=12.42 ]			(629.22626, 9132.685)(630.2291, 1072.1443)	9.971
7<sup>1</sup>-hydroxychlorophyllide <i>a</i>	0.739201	-0.300346	0.409959	0.24257	-0.440898	CPD-7015	CPD-7015 [ C35 H32 Mg N4 O6, tgt=12.33, overall=12.33 ]			(629.2264, 8546.595)(630.9214, 17235.58)(632.5574, 42502.9)(633.20807, 5768.0474)	9.971
cyclobis-(1&rarr;6)-&alpha;-nigerosyl	0.767174	-0.124419	0.468927	0.328969	-0.233034	CPD-19461	CPD-19461 [ C24 H40 O20, tgt=58.19, overall=58.19 ]			(631.3654, 7099.9907)(632.3736, 41747.52)(633.20795, 4318.935)	9.974
dimeric urushiol peroxide	0.015451	-0.301379	16.2241	-0.101697	-0.147846	CPD-9598	CPD-9598 [ C42 H58 O5, tgt= ]			(642.44543, 2533.4624)(647.4008, 4015.3398)	20.96
myricetin 3-<i>O</i>-gentiobioside	-0.590551	-1.29059	-1.26041	-0.0143871	-1.0665	CPD-14844	CPD-14844 [ C27 H30 O18, tgt=41.46, overall=41.46 ]			(643.15704, 17430.08)(644.1597, 4959.5513)(645.1649, 504.6686)	22.683
16-alpha-hydroxygypsogenate-28-beta-D-glucoside	-1.06521	-0.628647	-1.04472	-1.11398	-1.5085	CPD-9477	CPD-9477 [ C36 H55 O11, tgt=46.73, overall=46.73 ]			(663.35803, 44579.39)(664.3607, 16985.318)(665.3631, 2143.8372)	25.162
lampranthin I	-18.639	-18.9558	-18.7096	-18.7561	-18.8023	CPD-15300	CPD-15300 [ C33 H31 N2 O15, tgt=8.62, overall=8.62 ]			(683.18964, 546.37665)(684.19684, 1232.6001)	8.2
pelargonidin 3-<i>O</i>-&beta;-<i>D</i>-(p-coumaroyl)-sambubioside	-0.607532	-0.869147	-0.503613	-1.0645	-0.866545	CPD-18099	CPD-18099 [ C35 H33 O16, tgt=0.03, overall=0.03 ]			(691.18286, 1610.6652)(692.19086, 5638.234)	8.15
lipid X	-0.0657444	-0.300318	0.12852	3.39979	3.47526	BISOHMYR-GLUCOSAMINYL-1P	BISOHMYR-GLUCOSAMINYL-1P [ C34 H64 N O12 P, tgt=0.21, overall=0.21 ]			(692.2834, 3723.6907)(694.43164, 900.70197)(693.4281, 5969.96)(736.4314, 541.6825)	22.1354
5,10-methylenetetrahydropteroyl tri-L-glutamate	-0.532074	-0.814568	-0.507379	-0.970523	-0.793088	CPD-12996	CPD-12996 [ C30 H33 N9 O12, tgt=10.85, overall=10.85 ]			(693.1984, 6757.644)(694.1983, 3066.5642)(697.2096, 687.6725)	8.149
(+)-sesaminol 2-<i>O</i>-&beta;-<i>D</i>-gentiobioside	-0.635009	-0.900024	-0.624265	-1.19718	-0.924982	CPD-14839	CPD-14839 [ C32 H38 O17, tgt=0.18, overall=0.18 ]			(694.1983, 3523.539)(695.1992, 6474.0)(696.20575, 4678.0757)	8.163
pteroyl-&gamma;-glutamyl-&gamma;-glutamylglutamate	-0.720786	-0.969264	-0.70304	-1.28571	-1.00084	CPD0-1473	CPD0-1473 [ C29 H29 N9 O12, tgt=43.73, overall=43.73 ]			(695.1992, 6097.348)(696.20575, 4449.7837)(683.189, 472.25)(696.2051, 5802.614)(697.2096, 744.07)(683.59357, 418.47403)(684.19684, 1232.6001)	8.2
5-methyltetrahydropteroyl tri-L-glutamate	-0.474121	-0.61972	-0.509746	-0.463933	-0.498799	CPD-1302	CPD-1302 [ C30 H35 N9 O12, tgt=16.86, overall=16.86 ]			(715.22687, 6559.4434)(716.2298, 869.6675)(696.2493, 14482.734)(697.4206, 25131.604)(699.3846, 226497.67)(700.3053, 73069.15)(701.2607, 15736.513)	14.263
dihydroxyferuloyl-sinapoyl spermidine	-0.833047	-0.0341802	-0.150032	-1.08511	-0.869959	CPD-11668	CPD-11668 [ C38 H45 N3 O12, tgt=18.52, overall=18.52 ]			(717.9532, 8795.514)(718.95605, 2077.052)(719.2958, 461.37)	16.854
zaragozic acid C	-16.9611	-0.889393	-0.112089	-17.0782	-0.819091	CPD-4585	CPD-4585 [ C40 H47 O14, tgt=22.32, overall=22.32 ]			(733.2744, 2214.2131)(735.28973, 5274.214)(736.2935, 210.92)(777.7627, 1452.6953)(779.3123, 1814.1318)	14.257
<i>N</i>-debenzoyl-(3'-<i>RS</i>)-taxol	0.015451	-0.301379	17.768	-0.101697	18.1609	CPD-9203	CPD-9203 [ C40 H48 N O13, tgt= ]			(751.32153, 13107.571)(752.3244, 3591.8425)	16.006
oleanolate 3-beta-D-glucuronoside-(3,1)-galactoside	-0.853055	-0.278564	-0.669331	0.495903	0.742043	CPD-9461	CPD-9461 [ C42 H64 O14, tgt=77.35, overall=77.35 ]			(793.4601, 338.8)(797.4133, 25276.607)(798.41595, 10051.069)(799.4181, 1821.6323)	22.061
oleanolate 3-&beta;-D-glucuronoside-28-glucoside	-0.13696	-0.252686	-0.13696	0.578864	0.848149	CPD-9462	CPD-9462 [ C42 H65 O14, tgt=57.56, overall=57.56 ]			(793.4601, 363.005)(798.41614, 13514.548)(799.4181, 2002.1093)	22.061
&beta;-D-gentiobiosyl &beta;-D-glucosyl crocetin	0.015451	-0.301379	16.5037	-0.101697	-0.147846	CPD-8665	CPD-8665 [ C38 H54 O19, tgt= ]			(797.33984, 5836.4175)(798.3429, 1121.585)	18.09
phosphatidylglycerophosphate (dioctadec-9-enoyl(Z))	-0.812968	-0.283488	-0.67874	0.512045	0.764277	CPDQT-521	CPDQT-521 [ C38 H69 O13 P2, tgt=46.92, overall=46.92 ]			(797.4133, 24505.04)(798.41595, 9665.882)(799.4181, 1753.7511)	22.061
monodeglucosyl des-acyl avenacin A	0.015451	12.6594	0.116314	17.7936	18.0642	CPD-16625	CPD-16625 [ C41 H66 O15, tgt= ]			(798.4166, 15089.679)(799.4186, 2338.1726)	22.061
ferroheme <i>o</i>	-1.61346	-1.53842	-0.924753	-0.953159	-1.10733	CPD-17063	CPD-17063 [ C49 H56 Fe N4 O5, tgt=59.44, overall=59.44 ]			(842.36084, 26195.053)(843.3633, 11292.084)(844.3651, 1713.1658)(840.3438, 4111.9585)(841.34656, 1540.7942)	10.748
1-hydroxy-2-naphthoyl-CoA	0.015451	-0.301379	-0.0575767	-0.101697	16.1881	CPD0-2531	CPD0-2531 [ C32 H38 N7 O18 P3 S, tgt= ]			(935.0985, 6279.335)(936.1011, 2249.2827)	6.866
4-coumaroylacetyl-CoA	0.015451	-0.301379	-0.0575767	-0.101697	16.1881	CPD-12184	CPD-12184 [ C32 H40 N7 O19 P3 S, tgt= ]			(935.0985, 6279.335)(936.1011, 2249.2827)	6.866
oleanolate-3-beta-D-glucuronoside-(3,1)-galactoside-(4,1)-glucoside	-0.908474	-0.318252	-1.00823	0.531379	0.408478	CPD-9469	CPD-9469 [ C48 H74 O19, tgt=45.06, overall=45.06 ]			(954.50305, 1885.5013)(959.457, 14264.566)(960.45966, 6331.3477)(961.4619, 1243.1036)	20.745
oleanolate 3-beta-D-glucuronoside-(3,1)-galactoside-28-glucoside	-16.5401	-0.280436	-16.6131	0.677326	0.544586	CPD-9464	CPD-9464 [ C48 H75 O19, tgt=18.30, overall=18.30 ]			(960.4602, 9145.868)(961.4619, 1346.9481)	20.746
ginsenoside Ro	-16.5401	-0.280436	-16.6131	0.677326	0.544586	CPD-15576	CPD-15576 [ C48 H75 O19, tgt=18.30, overall=18.30 ]			(960.4602, 9145.868)(961.4619, 1346.9481)	20.746
