# Supplementary material for: Integration of Phenomics and Metabolomics Datasets Reveals Different Mode of Action of Biostimulants Based on Protein Hydrolysates in Lactuca sativa L. and Solanum lycopersicum L. Under Salinity
Source: Front Plant Sci. 2022 Feb 3;12:808711. doi: 10.3389/fpls.2021.808711 (PMC8851396; doi:10.3389/fpls.2021.808711)
Supplement: Supplementary Table 8 — Discriminant metabolites identified by the variable importance in projection (VIP) analysis following OPLS-DA modelling of the metabolome of lettuce and tomato plants treated with PH H and PH B grown under control (A) or salt stress (B) conditions along with their LogFC values in comparison to control samples. Compounds were selected as discriminant by possessing a VIP score > 1.20. [file Table_8.XLSX]

## Sheet: Suppl. Table S8-A
Primary ID	Ontology - parents of class	M1.VIP[2+4+0]	M1.VIP[2]cvSE * 2.44693	Compound	Log FC ([NaCl + B] vs [NaCl])	Log FC ([NaCl + H] vs [NaCl])
lipid X	a glycolipid	1.91413	0.588438	BISOHMYR-GLUCOSAMINYL-1P	7.49908	14.2783
(3<i>R</i>,5<i>S</i>)-3-hydroxy-1-pyrroline-5-carboxylate	a small molecule	1.78506	0.841202	PYRROLINE-HYDROXY-CARBOXYLATE	-0.974898	15.0498
<i>trans</i>-resveratrol	a phytoalexin // a polyphenol	1.75207	1.12685	CPD-83	15.4727	0.392419
coumaryl acetate	an aromatic compound	1.72633	0.979834	CPD-12215	-2.78361	3.95851
(-)-vestitol	a flavonoid	1.72295	0.749174	CPD-9366	19.1179	14.3835
desferrioxamine B	a hydroxamate siderophore	1.70012	0.256005	CPD-3764	-5.65108	8.36223
(S)-magnoflorine	an alkaloid	1.69832	0.750035	CPD-9936	-21.3291	-21.2392
L-serine	an uncharged polar amino acid // a proteinogenic amino acid // serine // a neutral amino acid // an L-amino acid	1.6818	0.825523	SER	-2.23099	13.5182
lupanine	an alkaloid	1.63791	1.1235	CPD-8917	6.89382	1.86046
coniferin	a D-glucoside	1.63727	1.12167	CPD-1777	15.1528	-1.29985
6-hydroxyprotopine	a small molecule	1.63721	1.13027	6-HYDROXYPROTOPINE	9.27386	-2.86343
5&alpha;-androstane-3,17-dione	a 3-oxo-5-&alpha;-steroid	1.63692	1.12769	CPD-3425	-6.77585	1.8166
dihydrochelerythrine	an alkaloid	1.63654	1.13579	CPD-16781	6.00955	6.72374
4-sinapoyloxybutylglucosinolate	a small molecule	1.63646	1.13103	CPD-12422	5.98913	1.86046
quinolinate	a small molecule	1.63589	1.12379	QUINOLINATE	5.82902	1.86046
1-<i>O</i>-caffeoyl-&beta;-<i>D</i>-glucose	a phenylpropanoid	1.63571	1.12527	CPD-16550	0.507438	-0.00607014
L-dopa	a catechol // a non-proteinogenic &alpha;-amino acid	1.6353	1.11136	L-DIHYDROXY-PHENYLALANINE	5.80043	-3.00282
momilactone A	a diterpenoid	1.63502	1.17107	CPD-7092	6.05539	1.86046
glucoiberin	an &omega;-(methylsulfinyl)alkyl-glucosinolate	1.63456	1.15179	3-METHYLSULFINYLPROPYL-GLUCOSINOLATE	5.80305	1.86046
&beta;-D-gentiobiosyl &beta;-D-glucosyl crocetin	a &beta;-D glucoside // a glycosyl ester	1.63434	1.19966	CPD-8665	5.92507	1.86046
<i>O</i>-sinapoylcholine	a small molecule	1.63419	1.17301	O-SINAPOYLCHOLINE	17.1322	-3.00282
9-(methylsulfanyl)-2-oxononanoate	an &omega;-(methylsulfanyl)-2-oxoalkanoate	1.63235	1.17265	CPDQT-300	0.821631	-9.21229
(<i>E</i>)-&omega;-(methylsulfanyl)nonyl-thiohydroximate	an (<i>E</i>)-&omega;-(methylsulfanyl)alkyl-thiohydroximate	1.63235	1.17265	CPDQT-415	6.44214	1.86046
<i>N</i>-acetyl-&beta;-D-glucosaminyl group	a simple group	1.63224	1.18282	CPD-8944	7.10049	1.86046
aloesone	a polyketide	1.63136	1.1737	CPD-6801	10.1009	6.36202
5-<i>O</i>-caffeoylshikimate	a small molecule	1.6278	0.932428	CAFFEOYLSHIKIMATE	-5.35519	9.90126
pheophorbide <i>b</i>	a chlorin	1.62421	1.23873	CPD-7062	-11.705	-13.6114
4-methyl-umbelliferyl phosphate	a small molecule	1.62331	0.931712	4-METHYL-UMBELLIFERYL-PHOSPHATE	0.492491	7.0228
(indol-3-yl)acetyl-L-methionine	a modified amino acid	1.62263	1.21219	CPD-11228	6.09688	1.86046
<i>N,N</i>-dihydroxy-L-phenylalanine	an <i>N</i>-hydroxylated L-amino acid	1.61969	1.02887	CPD-13030	-5.48209	9.46085
1-(3,4-dihydroxyphenyl)-3-(3-<i>C</i>-glucosyl-2,4,6-trihydroxyphenyl)propane-1,3-dione	a 3'-(&beta;-D-glucopyranosyl)-2'-hydroxy-&beta;-oxodihydrochalcone	1.60581	0.945493	6C-Glc-2-hydroxyeriodictyol	-2.1756	-2.90591
dopaquinone	a quinone	1.60259	0.910165	DOPAQUINONE	-2.35558	11.631
4-methoxycinnamate	a small molecule	1.60259	0.913064	CPD-11884	0.230507	15.0032
(-)-epiafzelechin	a (2<i>R</i>,3<i>R</i>)-flavan-3-ol	1.60255	0.911601	CPD-10413	-2.35558	10.4066
2-(cystein-<i>S</i>-yl)-2-(1H-indol-3-yl)-acetonitrile	a nitrile // an L-cysteine-<i>S</i>-conjugate	1.60255	0.911601	CPD-12636	-2.35558	10.4066
hemigossypolone	a terpenoid	1.60255	0.911601	CPD-9749	-3.77855	22.2897
suberate	an &alpha;,&omega;-dicarboxylate	1.60255	0.913371	CPD0-1264	0.360147	14.9806
6-diazo-5-oxonorleucine	a modified amino acid	1.60255	0.913371	CPD0-1627	0.230507	14.9806
herniarin	a coumarin	1.60246	0.915158	CPD-9828	0.230507	14.9402
1-<i>O</i>-4-hydroxybenzoyl-&beta;-<i>D</i>-glucose	a benzoate	1.60245	0.916467	CPD-15283	-2.35558	11.0897
salicylate &beta;-D-glucose ester	a glycosyl ester // an aromatic compound	1.60245	0.916467	CPD-12629	-8.30657	18.4524
5-hydroxy-coniferaldehyde	a phenylpropanoid	1.60242	0.915411	5-HYDROXY-CONIFERALDEHYDE	0.230507	15.8937
1-<i>O</i>-malyl-&beta;-<i>D</i>-glucose	a C4-dicarboxylate	1.60241	0.91585	CPD-15286	-2.35558	11.0296
methyl (indol-3-yl)acetate	an auxin // an indole derivative	1.60238	0.915669	CPD-10546	-2.35558	12.2973
ferulate	a phenylpropanoid	1.60238	0.915669	FERULIC-ACID	-2.98656	11.563
zoledronate	a small molecule	1.60237	0.899273	ZOLEDRONATE	-8.30657	17.2649
(<i>E</i>)-4-hydroxy-3-methylbut-2-en-1-yl diphosphate	a small molecule	1.60218	0.897977	HYDROXY-METHYL-BUTENYL-DIP	0	30.8003
L-mimosine	an L-amino acid	1.60195	0.927298	AMINO-ETCETERA-PYRIDIN-1-YL-PROPANOATE	-2.11475	12.8886
octoketide	a polyketide	1.60191	0.921355	CPD-11555	-2.35558	12.7281
5-oxo-L-proline	a small molecule	1.60171	0.928928	5-OXOPROLINE	-2.48949	11.2507
(<i>E</i>)-&omega;-(methylsulfanyl)pentyl-thiohydroximate	an (<i>E</i>)-&omega;-(methylsulfanyl)alkyl-thiohydroximate	1.60169	0.927943	CPDQT-411	0.230507	14.7202
(<i>22R,23R</i>)-28-homocastasterone	a brassinosteroid	1.60167	1.36562	CPD-11827	-2.35558	10.0512
1-18:1-2-16:0-phosphatidate	phosphatidate-34:1	1.60161	1.35606	CPD-8264	-2.35558	10.5209
oleanolate 3-&beta;-D-glucuronoside-28-glucoside	a triterpenoid	1.60156	0.913095	CPD-9462	0.230507	14.3343
4-coumaroylacetyl-CoA	a small molecule	1.60132	0.925424	CPD-12184	-2.35558	10.0284
(<i>E</i>)-1-(L-cystein-<i>S</i>-yl)-<i>N</i>-hydroxy-2-(1<i>H</i>-indol-3-yl)ethan-1-imine	an L-cysteine-<i>S</i>-conjugate	1.60114	0.918476	CPD-7547	-2.35558	10.1491
adenosine 2'-monophosphate	a nucleic acid component // a ribonucleoside 2'-phosphate	1.60101	1.36012	CPD-3705	0.542883	18.5385
homoglutathione	a tripeptide // glutathione and derivatives	1.60085	0.944011	CPD-211	-2.35558	10.1314
<i>N</i>-hydroxy-L-tyrosine	an <i>N</i>-hydroxylated L-amino acid	1.60007	0.936456	CPD-267	-2.35558	12.8256
L-2-aminoadipate	an amino acid	1.59983	0.902859	CPD-468	-2.35558	10.3189
&gamma;-thiomethyl glutamate	a small molecule	1.5994	0.919547	CPD0-2023	-3.73073	10.9221
oleanolate 3-beta-D-glucuronoside-(3,1)-galactoside-28-glucoside	a small molecule	1.59868	0.92068	CPD-9464	-2.35558	10.4844
luteone	a small molecule	1.59553	1.38388	CPD-6642	0.311745	11.846
octoketide 4b	a polyketide	1.5943	0.918023	CPD-11556	-9.91348	20.1223
all-<i>trans</i>-octaprenyl diphosphate	an all-<i>trans</i>-polyisoprenyl diphosphate	1.58288	1.06867	OCTAPRENYL-DIPHOSPHATE	-2.10717	-2.66976
1-monopalmitoylethylene glycol	a small molecule	1.57962	0.404252	CPD0-1811	-13.6731	-1.91416
rhamnetin	a flavonol // a flavone	1.57386	0.836418	CPD-13511	-0.391208	19.3111
medicagenic acid	a triterpenoid	1.56295	1.24676	CPD2GG-5240	6.82458	3.93514
2-C-methyl-D-erythritol-2,4-cyclodiphosphate	a small molecule	1.553	0.985498	2C-METH-D-ERYTHRITOL-CYCLODIPHOSPHATE	-2.40702	4.37275
2,4-diamino-6-methyl-5,3'-(3-nitrophenoxy)prop-1'-yloxypyrimidine	a C-nitro compound	1.53998	1.21753	CPD0-1586	-14.088	-5.7875
10-(methylsulfanyl)-2-oxodecanoate	a 2-oxo carboxylate	1.53811	1.01094	CPDQT-41	-3.16748	1.15941
delphinidin 3-<i>O</i>-&beta;-<i>D</i>-sambubioside	an anthocyanin	1.52856	1.00195	CPD-18092	0.165239	1.58719
<i>cis</i>-zeatin	an adenine-type cytokinin // a secondary metabolite	1.52795	0.357329	CPD-4441	-1.87042	2.3737
<i>N</i>-carbamoyl-L-aspartate	an <i>N</i>-carbamoyl-L-amino acid	1.52331	0.870124	CARBAMYUL-L-ASPARTATE	9.02807	0.540223
oryzalexin D	an oryzalexin	1.52093	0.474682	CPD-16612	-16.2588	-16.2588
3,5-dimethoxyphenol	a small molecule	1.51814	0.931567	CPD-9499	-17.7758	11.3103
3,8-divinyl protochlorophyllide <i>a</i>	a chlorophyllide // an organometallic compound	1.51615	0.486462	DIVINYL-PROTOCHLOROPHYLLIDE-A	-2.28734	0.90815
<i>S</i>-(2-aminoethyl)-L-cysteine	an L-cysteine-<i>S</i>-conjugate	1.51319	0.345405	S-2-AMINOETHYL-L-CYSTEINE	-18.2224	-5.11113
kaempferol 3-<i>O</i>-(6"-<i>O</i>-<i>p</i>-coumaroyl)-glucoside	a flavonol derivative	1.51308	0.981846	CPD-14976	0.0793953	1.58014
stigmasterol 3-O-&beta;-D-glucoside	a sterol 3-&beta;-D-glucoside	1.51236	0.739785	CPD-11606	-0.553594	-3.73874
3-&beta;-D-galactosyl-sn-glycerol	a small molecule	1.5082	1.00049	3-B-D-GALACTOSYL-SN-GLYCEROL	-7.26058	6.18366
deguelin	a rotenoid	1.50682	1.39097	CPD-12163	-3.57046	1.89403
zaragozic acid C	a small molecule	1.49767	0.993409	CPD-4585	6.10542	3.89627
(<i>E</i>)-1-(glutathion-<i>S</i>-yl)-<i>N</i>-hydroxy-&omega;-(methylsulfanyl)butan-1-imine	an (<i>E</i>)-1-(glutathion-<i>S</i>-yl)-<i>N</i>-hydroxy-&omega;-(methylsulfanyl)alkan-1-imine	1.49434	0.745343	CPD-12390	17.9567	28.0997
<i>N</i>-(2-chloro-4-pyridyl)-<i>N'</i>-phenylurea	a phenylurea-type cytokinin	1.48491	0.995692	CPD-5481	-13.1264	-0.0210257
<i>S</i>-formylglutathione	a glutathione-<i>S</i>-conjugate	1.47885	0.996195	CPD-548	-4.13274	7.78223
1,3-dihydroxy-N-methylacridone	a small molecule	1.46532	0.35693	13-DIHYDROXY-N-METHYLACRIDONE	-16.2378	-1.79308
rotenone	a rotenoid	1.46525	1.01364	CPD-5741	-3.57046	-8.26014
artemisinin	a sesquiterpenoid	1.46343	0.926717	CPD-7561	5.27522	-13.2647
5-pentadecatrienyl resorcinol	a small molecule	1.46208	0.817875	CPD-10256	0.843307	6.26654
lupinate	a small molecule	1.4618	1.12089	CPD-669	1.62054	-3.88938
gibberellin A<sub>8</sub>	a gibberellin	1.45947	0.875752	CPD-204	-7.24518	-10.6044
L-thiazolidine-4-carboxylate	a small molecule	1.4582	0.707787	CPD0-1571	3.32862	-1.10307
adenosine 5'-carboxamide	a carboxamide	1.45797	0.605726	ADENOSINE-5-CARBOXAMIDE	-12.939	9.20567
5-hydroxy-L-tryptophan	a hydroxy-L-amino acid	1.44259	1.35085	5-HYDROXY-TRYPTOPHAN	5.97185	1.86046
vinblastine	a bisindole alkaloid	1.4414	0.532912	CPD-7858	-2.61125	-2.93453
hemigossypol-6-methyl ether	a sesquiterpenoid	1.43883	0.396233	CPD-9529	1.80579	-10.8073
arachidate	a long-chain 2,3,4-saturated fatty acid // a saturated fatty acid	1.43637	0.248719	ARACHIDIC_ACID	-7.46248	-2.52661
<i>N-P</i>-tosyl-L-lysinechloromethyl ketone	a small molecule	1.43571	0.852856	CPD-6302	-0.572461	5.07292
<i>N</i>-(&beta;-glucosyl)-(oxindol-3-yl)acetyl-aspartate	an indole derivative // a modified amino acid	1.43433	0.35479	CPD-9602	9.27388	13.1176
&beta;-D-glucopyranosyl abscisate	an abscisic acid conjugate	1.4334	0.929533	CPD-7727	-6.05999	-5.75212
10',6-diapocarotene-10',6-dial	an apocarotenoid // an aldehyde	1.42723	0.811499	CPD-13373	-4.51009	-9.6298
tricoumaroyl spermidine	an amide	1.42549	1.00475	CPD-12212	-13.2248	-4.92434
1-16:0-2-18:2-diacylglycerol-trimethylhomoserine	a diacylglyceryl-N,N,N-trimethylhomoserine	1.41965	0.97339	CPDIO2-6	-8.64266	5.93362
1,2-dibutyrin	a 1,2-diacyl-<i>sn</i>-glycerol	1.41598	1.35602	CPD-13040	-1.40289	-0.00607014
zeaxanthin	a xanthophyll	1.41573	0.378857	CPD1F-130	-15.2693	-1.25523
showacene	a triterpenoid	1.41556	1.35824	CPD-14261	5.00981	1.86046
D,L-cyclohexanephosphinothricin	a small molecule	1.41189	0.907755	CPD0-1246	10.9166	14.8392
(<i>S</i>)-malate	(<i>RS</i>)-malate	1.41112	1.33918	MAL	3.47056	1.52484
4-coumaroylhexanoylmethane	a small molecule	1.41014	0.579278	CPD-13647	2.9097	-2.88832
rot-2'-enonate	a rotenoid	1.40772	1.04103	CPD-9534	3.36894	7.30753
psicofuranine	a small molecule	1.40599	0.325138	CPD0-1033	2.23171	-10.6472
pyrethrin I	a pyrethrin	1.40149	0.854497	CPD-13655	-18.3773	-14.1613
L-lysine	a positively-charged polar amino acid // a proteinogenic amino acid // a basic amino acid // an L-lysine or <i>meso</i>-2,6-diaminoheptanedioate // an L-amino acid	1.3994	0.376543	LYS	-4.65424	-16.6513
<i>N</i>-(4-aminobenzoyl)-L-glutamate	a small molecule	1.39776	0.983381	CPD0-889	7.14208	-3.43801
7-deoxyloganetate	an iridoid monoterpenoid	1.39758	0.863467	CPD-9980	10.7806	14.798
(<i>E</i>)-1-(glutathion-<i>S</i>-yl)-<i>N</i>-hydroxy-&omega;-(methylsulfanyl)pentan-1-imine	an (<i>E</i>)-1-(glutathion-<i>S</i>-yl)-<i>N</i>-hydroxy-&omega;-(methylsulfanyl)alkan-1-imine	1.39695	0.404095	CPD-12393	-5.15409	-9.24284
&beta;-<i>D</i>-apiofuranosyl-(1->6)-<i>D</i>-glucose	a disaccharide	1.39647	0.865243	CPD-9004	3.44459	-0.931914
monodeglucosyl des-acyl avenacin A	a triterpenoid	1.39473	0.673455	CPD-16625	12.5751	9.59675
<i>N</i>-hydroxy-L-dihomomethionine	an L-<i>N</i>-hydroxypolyhomomethionine	1.39431	0.892199	CPD-14047	18.5882	26.4996
3-carboxy-4-methoxy-N-methyl-2-pyridone	a small molecule	1.39132	0.400138	3-CARBOXY-4-METHOXY-N-METHYL-2-PYRIDONE	-11.9443	6.51081
<i>N</i>-debenzoyl-(3'-<i>RS</i>)-taxol	an alkaloid	1.39069	0.674866	CPD-9203	6.55723	11.0149
&beta;-ionone	an apocarotenoid	1.38604	0.325469	CPD-7204	-6.32912	-7.34455
pantetheine	a small molecule	1.38426	0.819251	CPD-511	-12.9429	0.411261
&delta;-tocopherol	a tocopherol	1.38409	0.813734	DELTA-TOCOPHEROL	0.883167	-3.88356
<i>trans</i>-zeatin riboside	a small molecule	1.38328	0.814771	CPD-4208	5.95414	23.13
16, 17-dihydro-16&alpha;, 17-dihydroxy gibberellin A<sub>9</sub>	a gibberellin	1.38292	0.390025	CPD-12362	-7.70374	-7.31847
deoxyshikonin	a quinone	1.38133	0.787243	CPD-9321	10.4844	14.6959
<i>N</i>,<i>N</i>-dihydroxy-L-dihomomethionine	an L-<i>N,N</i>-dihydroxypolyhomomethionine	1.3809	1.00377	CPD-14048	-11.8953	1.13423
(20<i>S</i>)-ginsenoside Rg3	a protopanaxadiol-type ginsenoside with two glucosyl residues at position 3	1.38023	0.816637	CPD-12102	-8.30723	5.21047
<i>p</i>-nitrophenyl-&beta;-D-xylobioside	a xyloside // a <i>p</i>-nitrophenyl-modified glycoside // a C-nitro compound	1.37923	0.94241	CPD-13214	-3.62603	10.3395
haematoporphyrin IX	a small molecule	1.37698	0.552033	HAEMATOPORPHYRIN-IX	-5.76498	-9.95737
phenylthiourea	a small molecule	1.37675	1.42266	CPD-7084	16.8647	0.259562
dalnigrein	an isoflavone	1.37572	0.74267	CPD-9716	-3.37179	4.4938
(12Z,15Z)-9,10-epoxyoctadeca-12,15-dienoate	an epoxy fatty acid // a long-chain 2,3,4-saturated fatty acid // a polyunsaturated fatty acid	1.37567	0.799717	CPD-13089	-8.79075	5.44015
(<i>S</i>)-laudanosine	an alkaloid	1.37533	0.449144	CPD-15741	-0.489936	-17.0363
7-methylxanthine	a small molecule	1.37447	0.813533	7-METHYLXANTHINE	0.779269	-3.71453
7-methylinosine	a modified nucleoside	1.37236	0.945666	CPD0-1040	3.48259	-6.68733
berberine	a small molecule	1.37194	0.834569	BERBERINE	-24.587	-25.2495
gibberellin A<sub>12</sub>-aldehyde	a gibberellin	1.37036	0.789969	CPD1F-138	-8.66305	6.99416
isopentenyl adenosine	a nucleoside analog	1.36948	1.65795	CPD-4207	19.2043	1.92891
26-hydroxycastasterone	a brassinosteroid	1.36857	1.42742	CPD-12500	3.94748	17.175
methoxydihydrosorgoleone	a small molecule	1.36683	0.524958	CPD-12348	0.934525	-0.162338
all-<i>trans</i>-geranyl-geranyl monophosphate	a polyprenol phosphate // an all-<i>trans</i>-isoprenoid phosphate	1.36568	0.402147	CPD-12594	0.496786	-0.177955
geranyl &beta;-<i>D</i>-glucopyranoside	a monoterpenol // a monosaccharide	1.36563	1.65358	CPD-18262	4.06374	6.72374
chlorophyllide <i>b</i>	a chlorophyllide // an organometallic compound	1.36404	0.440293	CPD-7014	-3.71186	0.0296471
2-hydroxy-5-(methylsulfanyl)-3-oxopent-1-enyl 1-phosphate	a small molecule	1.36284	1.12681	2-HYDROXY-3-KETO-5-METHYLTHIO-1-PHOSPHOP	-1.07633	11.7185
1-(methylsulfanyl)-4-<i>aci</i>-nitrobutane	a 1-(methylsulfanyl)-n-<i>aci</i>-nitroalkane	1.35923	1.04386	CPD-12389	2.7296	-2.29565
3-methylinosine	a modified nucleoside	1.359	0.904432	CPD-19521	-2.66059	-12.774
(+)-secoisolariciresinol monoglucoside	a lignan	1.35832	1.64101	CPD-16683	4.81971	1.86046
diethyl thiosulfinate	a dialkyl-thiosulfinate	1.35813	1.39295	CPD-17446	-2.35558	13.9015
(<i>E</i>)-1-(L-cysteinylglycin-<i>S</i>-yl)-<i>N</i>-hydroxy-&omega;-(methylsulfanyl)butan-1-imine	an (<i>E</i>)-1-(L-cysteinylglycin-<i>S</i>-yl)-<i>N</i>-hydroxy-&omega;-(methylsulfanyl)alkan-1-imine	1.35792	0.514038	CPD-12391	-4.76745	-4.13939
(22<i>R</i>)-hydroxycholesterol	a small molecule	1.35541	0.737533	CPD-14702	-4.27309	-9.03982
3-methoxy-4',5-dihydroxy-<i>trans</i>-stilbene	a small molecule	1.35411	0.921876	CPD-12871	-5.09255	-25.4528
(1,4)-&beta;-xylobiose	a (1->4)-&beta;-D-xylan oligosaccharide // a disaccharide	1.35411	0.921876	CPD-13037	3.43556	-6.67782
nicotinate	a B vitamin	1.34999	1.56001	NIACINE	0.230507	11.9556
L-aspartate 4-semialdehyde	a non-proteinogenic &alpha;-amino acid	1.3499	1.56032	L-ASPARTATE-SEMIALDEHYDE	0.230507	11.9498
5-O-(indol-3-ylacetyl-<i>myo</i>-inositol) D-galactoside	a galactosyl inositol	1.34746	0.745005	5-O-INDOL-3-YLACETYL-MYO-ETCETERA	-7.89716	4.91246
bestatin	a small molecule	1.3423	0.934405	BESTATIN	-16.1449	-11.2524
8-oxo-GMP	a nucleic acid component	1.33623	0.823515	CPD-12367	6.51068	10.6962
pinocembrin chalcone	a small molecule	1.33513	0.737302	CPD-6993	-3.63835	-11.7214
N-dimethylethanolamine phosphate	a small molecule	1.33474	0.766009	CPD-5441	0.0965962	5.30766
gossypol	a sesquiterpenoid	1.33404	0.254273	CPD-9526	-3.83488	9.07133
arctigenin	a lignan	1.33303	0.470401	CPD-17600	-4.93698	-4.76338
puromycin	a peptidyl nucleoside	1.33284	0.433796	PUROMYCIN	-5.01538	-9.82969
grasshopper ketone	a 9-apo-carotenone	1.33245	0.492391	CPD-7201	-14.2891	-5.98856
isozeaxanthin	a carotenoid	1.33168	0.331651	CPD-7853	-6.97108	-1.25523
L-selenomethionine	a modified amino acid	1.32993	0.748557	SELENOMETHIONINE	-10.3577	2.90513
19E-geissoschizine	a small molecule	1.32845	0.753315	GEISSOSCHIZINE	5.18386	12.0578
3,4-dihydroxy-5-<i>all-trans</i>-nonaprenylbenzoate	a 3,4-dihydroxy-5-<i>all-trans</i>-polyprenylbenzoate	1.32784	0.411553	CPD-9896	-10.4535	-0.849543
3-hydroxy-&beta;-ionone	a 9-apo-carotenone	1.32674	0.340477	CPD-7200	-6.50352	-1.6863
zealexin B1	a zealexin	1.32661	0.355071	CPD-13572	-6.54104	-1.72383
phosphatidylglycerophosphate (dioctadec-9-enoyl(Z))	1-(3-<i>sn</i>-phosphatidyl)-<i>sn</i>-glycerol 3-phosphate	1.32115	0.68474	CPDQT-521	0.682237	5.66492
gibberellin A<sub>15</sub> (closed lactone form)	a gibberellin	1.32013	0.328049	CPD-6971	-5.95356	-5.841
camptothecin	a quinoline-type monoterpenoid indole alkaloid	1.31524	0.553832	CPD-11776	-12.1076	2.48963
3-dehydrosphinganine (C20)	a 3-dehydrosphinganine	1.30924	0.4583	CPD-13610	-16.3477	-1.47365
quinidinone	an alkaloid	1.30727	0.444818	CPD-9848	-11.0477	-6.72553
desulfoglucobrassicin	an aldoxime	1.30678	0.566903	CPD-1862	4.10572	-2.85292
6-gingerol	a phenylpropanoid	1.30667	0.527699	CPD-13494	-14.9956	-0.973502
7,8-dihydroberberine	an alkaloid	1.30411	1.09219	CPD-16870	-14.5668	-14.4352
5'-(dimethylsulfonio)-5'-deoxyadenosine	a small molecule	1.30276	0.685731	CPD0-1396	0.651194	-3.82042
6-isobutyl-4-hydroxy-2-pyrone	an oxygen heterocycle	1.30067	0.218072	CPD-7146	-7.03381	-1.76014
dipalmitoyl phosphatidate	a 1-acyl-2-palmitoyl-<i>sn</i>-glycerol 3-phosphate	1.29859	0.839116	CPD0-1422	-4.81626	-2.03468
(3<i>R</i>)-3-hydroxy-1,2-didehydro-2,3-dihydrotabersonine	a small molecule	1.29777	0.68829	CPD-19891	-6.5671	-3.49974
betaxanthin	an alkaloid	1.29753	0.876736	CPD-8757	4.02307	-4.96008
(<i>S</i>)-laudanine	an alkaloid	1.29714	0.435779	CPD-8924	-6.75616	-11.2516
5&alpha;-cholesta-7,24-dien-3-one	a 3-oxosteroid	1.29582	0.137966	CPD-12929	-6.92945	-2.89515
ajmaline	an ajmalan-type monoterpenoid indole alkaloid	1.29288	0.314076	CPD-14751	-6.41852	-3.88399
L-indospicine	a small molecule	1.29185	0.637338	CPD0-1690	-7.67009	5.03539
(8<i>E</i>)-4-hydroxy-sphing-8-enine	a phytosphingenine	1.29033	0.123895	CPD-10693	-6.64885	-2.32037
kauralexin B3	a kauralexin	1.28914	0.525281	CPD-13544	1.23969	0.78557
(4E,6E)-1-(4-hydroxyphenyl)-7-phenylhepta-4,6-dien-3-one	a secondary metabolite	1.28902	0.542677	CPD-12205	-13.7303	-0.376127
sarpagine	a small molecule	1.28808	0.323722	CPD-4243	1.97482	0.809062
(+)-<i>trans</i>-isoalliin	an <i>S</i>-alkyl-L-cysteine S-oxide // an organosulfur compound	1.28802	0.711114	CPD-9307	0.532596	5.5692
methyl gibberellin A<sub>4</sub>	a gibberellin	1.28701	0.422522	CPD-12332	1.67597	-15.5341
(9Z,15Z)-12,13-epoxy-octadeca-9,15-dienoate	an epoxy fatty acid // a long-chain 2,3,4-saturated fatty acid // a polyunsaturated fatty acid	1.28584	0.608414	CPD-13090	-6.31611	-0.789619
feruloylagmatine	an amide	1.28499	0.418645	CPD-12236	-10.6117	-10.9916
4-prenylphlorisovalerophenone	a 2-acyl-4-prenylphloroglucinol	1.28317	0.334746	CPD-7109	3.58397	-2.02951
oleanolate-3-beta-D-glucuronoside-(3,1)-galactoside-(4,1)-glucoside	a small molecule	1.28267	0.693624	CPD-9469	0.52288	5.49241
geranyl 6-<i>O</i>-&beta;-<i>D</i>-xylopyranosyl-&beta;-<i>D</i>-glucopyranoside	a disaccharide // a monoterpenol	1.28207	0.534642	CPD-14731	-11.6258	-3.19235
hesperitin-7-O-&beta;-D-glucoside	a flavanone-7-O-&beta;-D-glucoside	1.28129	0.760588	CPD-7073	-8.1851	4.88021
17-O-deacetylvindoline	a small molecule	1.28078	1.2958	17-O-DEACETYLVINDOLINE	-5.1711	7.85003
oripavine	a small molecule	1.2795	0.317948	CPD-7713	-0.839838	-1.27664
5-amino-6-(D-ribitylamino)uracil	a modified nucleobase	1.27893	0.473458	AMINO-RIBOSYLAMINO-1H-3H-PYR-DIONE	-1.14596	-0.601932
solasodine 3-O-&beta;-D-glucoside	a sterol 3-&beta;-D-glucoside	1.27888	0.56877	CPD-13081	-6.27683	2.52481
D-<i>myo</i>-inositol (1,4,5,6)-tetrakisphosphate	a <i>myo</i>-inositol tetrakisphosphate	1.27659	0.615516	INOSITOL-1456-TETRAKISPHOSPHATE	-7.90462	4.72054
7,4'-dimethylkaempferol	a flavonol derivative	1.2765	0.89082	CPD-14951	4.7606	-5.51577
3-(O-&beta;-glucosyl)-(2-oxindol-3-yl)acetyl-L-aspartate	an indole derivative // a modified amino acid	1.27553	0.334024	3-O-BETA-GLUCOSYL-2-OXINDOLE-3-ACETYL-	-7.60201	-1.04271
maltoheptaose	a linear malto-oligosaccharide	1.27454	0.609244	CPD0-1133	-8.21429	4.86808
&gamma;-Glu-Cys-&gamma;-Glu-Cys-&beta;-Ala	an oligopeptide	1.27373	0.730433	CPD-13498	0.760378	-16.2877
ubiquinone-<i>10</i>	a ubiquinone	1.27254	0.696772	UBIQUINONE-10	-6.62057	5.62851
5&alpha;-cholesta-7,24-dien-3&beta;-ol	a &Delta;7-sterol // a 3&beta;-hydroxysteroid	1.27141	0.205363	5-ALPHA-CHOLESTA-724-DIEN-3-BETA-OL	-6.40367	-2.35831
trifluoperazine	a phenothiazine	1.27084	0.424344	CPD-7051	-6.61537	-3.68954
4&alpha;,14&alpha;-dimethyl-9&beta;,19-cyclo-5&alpha;-cholest-24-en-3-one	a sterol	1.27032	0.520963	CPD-12920	-15.8735	-1.41288
folate	all folates	1.27024	0.77878	FOLATE	0.68845	-8.92155
UDP group	a nucleoside phosphate group	1.27018	0.786717	UDP-GROUP	0.529366	-3.73921
1-18:3-2-18:2-monogalactosyldiacylglycerol	monogalactosyldiacylglycerol-36:5	1.26888	0.710146	CPD-8167	-5.04411	1.49474
peonidin 3-O-glucoside	an anthocyanin	1.26685	0.582568	CPD-10501	-8.42736	4.95573
1-palmitoyl-2-oleoyl-phosphatidylcholine	a 1-palmitoyl-2-acyl-<i>sn</i>-glycero-3-phosphocholine // phosphatidylcholine-34:1	1.26657	0.630203	CPD-8157	-6.843	-0.471943
elwesine	a small molecule	1.26586	0.422004	CPD-19423	-8.05835	-5.3724
1-linoleoyl-2-linoleoyl-phosphatidylcholine	phosphatidylcholine-36:4	1.26532	0.629333	CPD-2182	-6.84965	-0.456857
betanin	an alkaloid	1.26491	0.70476	CPD-8654	-3.24466	-3.28322
(<i>S</i>)-tetrahydrocolumbamine	a small molecule	1.26482	0.525525	S-TETRAHYDROCOLUMBAMINE	-13.0693	-4.7688
4,21-dehydrogeissoschizine	a small molecule	1.26458	0.322051	421-DEHYDROGEISSOSCHIZINE	-5.62716	-10.6192
cinnamoyltyramine	an amide	1.26313	0.354573	CPD-8941	0.414124	-4.45669
<i>trans</i>-neoxanthin	a xanthophyll	1.26141	0.637023	CPD1F-135	1.31822	-5.35025
(<i>E</i>)-1-(L-cysteinylglycin-<i>S</i>-yl)-<i>N</i>-hydroxy-2-(1<i>H</i>-indol-3-yl)ethan-1-imine	an (L-cysteinylglycine)-<i>S</i>-conjugate	1.26028	0.579054	CPD-12388	-3.77033	2.17656
6-hydroxyflavone	a flavone	1.25942	0.494593	CPD-8138	-11.5704	-3.26987
HMDBOA-glucoside	a benzoxazinoid // a D-glucoside	1.25938	0.495608	CPD-6561	-7.861	-3.64496
(<i>E</i>)-1-(L-cystein-<i>S</i>-yl)-<i>N</i>-hydroxy-&omega;-(methylsulfanyl)nonan-1-imine	an L-cysteine-<i>S</i>-conjugate	1.25933	0.495349	CPDQT-410	-8.384	-4.16796
gibberellin A<sub>29</sub>-catabolite	a gibberellin	1.25933	0.495349	CPD-251	-8.384	-4.16796
13-[(<i>E</i>)-2-methylcrotonoyl]oxylupanine	a small molecule	1.25927	0.497452	CPD-8918	-8.0432	-3.82716
phytyl diphosphate	a diterpenoid	1.25922	0.496957	PHYTYL-PYROPHOSPHATE	-9.24636	-5.03032
2-descarboxy-cyclo-dopa	an alkaloid	1.25921	0.495819	CPD-8853	-8.99554	-8.86397
6-(methylsulfanyl)hexyl-desulfoglucosinolate	an (<i>E</i>)-<i>S</i>-glucosyl-<i>N</i>-hydroxy-&omega;-(methylsulfanyl)alkimidothioate	1.25914	0.4975	CPDQT-417	-9.29428	-5.07824
(6<i>R</i>)-L-<i>erythro</i>-5,6,7,8-tetrahydrobiopterin	a tetrahydrobiopterin	1.25909	0.494587	CPD-14053	-13.029	-4.62953
(S)-colchicine	an alkaloid	1.25908	0.497857	CPD-9785	-8.08425	-3.86822
1-heptanal	a 1-alkanal	1.25906	0.499163	CPD-7620	-12.5873	-4.28683
menaquinone-1	a menaquinone	1.25904	0.495762	CPD0-1367	-12.8738	-4.57331
&beta;-fenchocamphorone	a small molecule	1.25902	0.490534	CPD-12225	-13.3813	-5.08083
&alpha;-monofluoromethylagmatine	a small molecule	1.25901	0.506716	CPD0-1661	-8.40821	-4.19217
coronatine	a small molecule	1.25899	0.495237	CPD-7081	-8.01141	-9.3385
L-2,4-diaminobutanoate	an L-amino acid	1.25892	0.498893	CPD-470	-12.6063	-4.30582
1-palmitoyl-2-&alpha;-linolenoyl-phosphatidylcholine	a 1-palmitoyl-2-acyl-<i>sn</i>-glycero-3-phosphocholine // phosphatidylcholine-34:3	1.2589	0.654523	CPD-8159	-6.3817	-0.313365
hypoglycin A	a non-proteinogenic &alpha;-amino acid	1.25887	0.496802	CPD-9699	-12.9028	-4.6023
(indol-3-yl)acetaldehyde	an indole derivative	1.2588	0.499758	INDOLE_ACETALDEHYDE	-13.0094	-4.70885
raucaffricine	an ajmalan-type monoterpenoid indole alkaloid	1.2588	0.496535	RAUCAFFRICINE	-8.2642	-4.04816
13-hydroxylupanine	a small molecule	1.25879	0.489716	13-HYDROXYLUPININE	-12.2624	-8.82518
3&beta;-Hydroxy-9&beta;-pimara-7,15-diene-19,6&beta;-olide	a diterpenoid	1.25878	0.500149	CPD4KF-3	-8.18159	-4.74436
8'-apo-&beta;-carotenal	an apocarotenoid	1.25877	0.497941	CPD-7206	-8.96414	0.115183
<i>N</i>-hydroxypentahomomethionine	an L-<i>N</i>-hydroxypolyhomomethionine	1.25874	0.492802	CPD-14039	-8.20844	-3.9924
lupan-3&beta;,20-diol	a triterpenoid	1.25872	0.493223	CPD-6951	-7.35337	-3.91615
<i>syn</i>-copalyl diphosphate	a diterpenoid // ethyl iodide	1.25868	0.491452	CPD4KF-4	-13.0929	-4.79236
<i>S</i>-adenosyl 3-(methylsulfanyl)propylamine	a small molecule	1.25866	0.489743	S-ADENOSYLMETHIONINAMINE	-8.26758	-4.05154
cortisol	a glucocorticoid	1.25866	0.495789	CORTISOL	-9.10507	-4.88903
vernoleate	a carboxylate	1.25856	0.487139	CPDQT-98	-12.4801	-4.17957
3-hydroxylubimin	a sesquiterpenoid	1.25855	0.49989	CPD-4744	-7.86926	-4.43204
22-oxo-docosanoate	an &omega;-oxo fatty acid	1.25855	0.490082	CPD-13098	-7.92651	-3.71048
(-)-bursehernin	a lignan	1.25855	0.482661	CPD-17599	-8.17642	-8.82366
<i>ent</i>-cassa-12,15-diene-2&beta;,3&beta;-diol-11-one	a diterpenoid	1.25848	0.491726	CPD-16676	-8.64637	-4.43033
neolinustatin	a nitrile // a &beta;-D glucoside	1.25848	0.496421	CPD-14596	-8.6187	-4.40266
4-(methylsulfanyl)butyl-desulfoglucosinolate	an (<i>E</i>)-<i>S</i>-glucosyl-<i>N</i>-hydroxy-&omega;-(methylsulfanyl)alkimidothioate	1.25846	0.500957	CPDQT-416	-12.9528	-4.65226
densipolate	a long-chain 2,3,4-saturated fatty acid // a polyunsaturated fatty acid	1.2584	0.50407	CPD-12192	-7.79524	-4.35802
(1E,6E)-1-(4-hydroxyphenyl)-7-phenylhepta-1,6-diene-3,5-dione	a secondary metabolite	1.25837	0.488193	CPD-12207	-8.28294	-4.0669
nordihydroguaiaretate	a small molecule	1.25836	0.490308	CPD-7661	-8.53246	-4.31642
7,2'-dihydroxy-4'-methoxy-isoflavanol carbocation intermediate 2	ethyl iodide	1.25835	0.494808	CPD-4283	-8.12668	-3.91064
22-hydroxydocosanoate	an &omega;-hydroxy long-chain fatty acid	1.25823	0.500091	CPD-7838	-8.31268	-4.09664
gossypol-6,6'-dimethyl ether	a sesquiterpenoid	1.2582	0.48802	CPD-9527	-8.1751	-3.95906
24-methylenecycloartanol	a steroid	1.25817	0.673272	CPD-696	-12.3046	0.605068
ecgonine methyl ester	an alkaloid	1.25807	0.505306	CPD-9777	-8.06205	-3.84601
coproporphyrinogen III	a small molecule	1.25802	0.49509	COPROPORPHYRINOGEN_III	-8.26113	-4.04509
3-sinapoyloxypropylglucosinolate	a small molecule	1.258	0.488035	CPD-12417	-8.07126	-3.85522
4-hydroxy-5-methyl-2-propyl-3(2H)-furanone	an aldehyde or ketone	1.25799	0.50333	CPD-10210	-11.7681	-11.8671
linustatin	a nitrile // a &beta;-D glucoside	1.25799	0.507276	CPD-14594	-8.17393	-3.95789
stearate	an even numbered straight chain 2,3,4-saturated fatty acid // a long-chain 2,3,4-saturated fatty acid // a saturated fatty acid	1.25782	0.521604	STEARIC_ACID	-7.26107	-3.82385
ricinoleate	a long-chain 2,3,4-saturated fatty acid // a monounsaturated fatty acid	1.25771	0.484529	CPD-12193	-12.4558	-4.1553
3-dehydrosphinganine (C18)	a 3-dehydrosphinganine	1.25764	0.491265	DEHYDROSPHINGANINE	-12.2054	-8.76822
strictosidine aglycone	a small molecule	1.25752	0.498383	STRICTOSIDINE-AGLYCONE	-9.8678	-5.65176
FAD stem group	Superatoms	1.25752	0.695173	FAD-STEM-GROUP	1.40346	-3.29427
phosphatidylglycerophosphate (1-octadecenoyl(9Z), 2-palmitoyl)	1-(3-<i>sn</i>-phosphatidyl)-<i>sn</i>-glycerol 3-phosphate // a [phospholipid]-oleate	1.25746	0.570567	CPDQT-520	-8.46727	4.9469
cycloeucalenone	a 3-oxosteroid	1.25744	0.507755	CPD-12868	-8.60798	-4.39194
3,3-dimethyl-2-oxobutyric acid 5-(6-aminopurin-9-yl)-3,4-dihydroxytetrahydrofuran-2-ylmethyl ester	a small molecule	1.25736	0.480334	CPD0-1141	-11.7755	-3.47499
auricolate	a long-chain 2,3,4-saturated fatty acid // a polyunsaturated fatty acid	1.25732	0.522204	CPD-12191	-8.20579	-3.98976
oryzalexin C	an oryzalexin	1.25726	0.500813	CPD-16614	-7.88549	-3.66945
nt-pentose-ring	a ring	1.25722	0.504557	NUKED-PENTOSE-RING	-7.92289	-3.70685
(<i>S</i>)-tetrahydropalmatine	a small molecule	1.25711	0.518194	TETRAHYDROPALMATINE	-8.4273	-4.21126
(+)-7-<i>epi</i>-12-oxojasmonoyl-L-isoleucine	a 12-oxojasmonoyl-L-amino acid	1.25699	0.512804	CPD-19811	-13.3709	-5.07039
acetylcholine	a small molecule	1.25679	0.889575	ACETYLCHOLINE	7.75851	14.9618
17&beta;-estradiol	an estrogen	1.2567	0.506521	CPD-352	-7.27125	-3.83403
maltopentaose	a linear malto-oligosaccharide	1.25655	0.505691	MALTOPENTAOSE	-11.3337	-3.03317
5'-[(3-aminopropyl)methylamino]-5'-deoxyadenosine	a small molecule	1.25637	0.330845	CPD0-1403	-5.96889	-4.49992
deacetylcolchicine	an alkaloid	1.25599	0.496769	CPD-9786	-9.85041	-5.63437
thiamine	a B vitamin	1.25585	0.491928	THIAMINE	-8.01063	-4.27302
(S)-isoandrocymbine	an alkaloid	1.25561	0.515429	CPD-9789	-9.15393	-9.02236
gibberellin A<sub>25</sub>	a gibberellin	1.2556	0.485898	CPD1F-84	-8.3019	-4.08586
(4E,8E)-sphinga-4,8-dienine	a sphinga-4,8-dienine	1.25546	0.497361	CPD-8427	-7.91324	-3.6972
p-coumaroyltyramine	an amide	1.2548	0.527769	CPD-8943	-8.63449	-4.41845
ancymidol	a small molecule	1.25378	0.508023	CPD-4022	-8.86418	-3.86932
guanosine	a purine ribonucleoside	1.25326	0.285077	GUANOSINE	-0.345343	-5.6969
(S)-coreximine	an alkaloid	1.25305	0.492502	CPD-19604	-8.48324	-4.2672
16-hydroxypalmitoyl-CoA	a long-chain &omega;-hydroxy fatty acyl-CoA // a long-chain fatty acyl-CoA	1.25227	1.20141	CPD-17621	-7.89015	-3.67411
CDTA	a chelator	1.25224	1.09987	CPD-14080	-14.1721	-14.1701
1-18:2-2-16:0-digalactosyldiacylglycerol	digalactosyldiacylglycerol-34:2	1.25167	0.578413	CPD-8161	-7.85082	4.6191
FADH<SUB>2</SUB>	a flavin electron carrier // a reduced flavin	1.25135	1.08408	FADH2	-7.87564	-3.6596
11-hydroxyvittatine	a small molecule	1.25097	1.11107	CPD-19447	-9.3874	-4.39254
sinefungin	a small molecule	1.2506	0.491171	SINEFUNGIN	-7.862	-4.42478
delphinidin 3-<i>O</i>-(6"-<i>O</i>-malyl-&beta;-<i>D</i>-glucoside)	an anthocyanidin-3-<i>O</i>-&beta;-D-glucoside	1.25042	1.08914	CPD-15288	-8.89789	-8.76631
quercetin 3-<i>O</i>-rhamnoside	a flavonol derivative	1.25036	0.754277	CPD-8013	0.629832	-8.90654
(<i>S</i>)-5-hydroxyisourate	a small molecule	1.25024	1.26612	5-HYDROXYISOURATE	-7.91503	-8.56227
pelargonidin 3-<i>O</i>-&beta;-<i>D</i>-(p-coumaroyl)-sambubioside	an anthocyanidin-3-<i>O</i>-[6-<i>O</i>-(hydroxycinnamoyl)-&beta;-D-glucoside]	1.25015	0.769986	CPD-18099	-2.00742	1.83956

## Sheet: Suppl. Table S8-B
Primary ID	Ontology - parents of class	M1.VIP[2+3+0]	M1.VIP[2]cvSE * 2.44693	Primary ID	Log FC ([Control + B] vs [Control])	Log FC ([Control + H] vs [Control])
(-)-vestitol	a flavonoid	2.11106	0.635027	CPD-9366	7.4048	-12.3143
(<i>E</i>)-1-(L-cystein-<i>S</i>-yl)-<i>N</i>-hydroxy-&omega;-(methylsulfanyl)octan-1-imine	an L-cysteine-<i>S</i>-conjugate	1.88685	0.584947	CPDQT-409	9.02131	-8.01107
rubusoside	a diterpenoid	1.72111	0.271984	CPD-14505	-10.7627	-6.16887
4-coumaroylhexanoylmethane	a small molecule	1.71879	0.332887	CPD-13647	6.82987	-7.33197
desferrioxamine B	a hydroxamate siderophore	1.69594	0.261463	CPD-3764	-2.71869	11.5613
4-prenylphlorisovalerophenone	a 2-acyl-4-prenylphloroglucinol	1.68796	0.366732	CPD-7109	12.4615	-1.30761
(indol-3-yl)acetyl-L-isoleucine	an indole derivative // a modified amino acid	1.67258	0.339425	CPD-11227	6.93604	-2.0012
lachnanthocarpone	a small molecule	1.6569	0.347885	CPD-12203	-0.870888	-19.2471
22-oxo-docosanoate	an &omega;-oxo fatty acid	1.63597	0.354063	CPD-13098	-11.3247	-6.55169
lycorine	a small molecule	1.62341	0.383734	CPD-19438	-0.911125	-6.7816
carlactone carboxylate	a lactone	1.61597	0.276829	CPD-14651	5.81793	-7.62613
3-methoxy-4',5-dihydroxy-<i>trans</i>-stilbene	a small molecule	1.59682	0.797959	CPD-12871	1.09453	0.528017
2-dehydropantoate	a small molecule	1.5928	1.32877	2-DEHYDROPANTOATE	10.3582	3.27254
(+)-5-deoxystrigol	a strigolactone	1.57872	0.281752	CPD-14652	5.80196	-7.71707
octyl &beta;-D-glucopyranoside	a glycolipid	1.55571	1.28443	CPD-7655	17.8702	5.10952
(2<i>R</i>)-ethylmalonyl-CoA	a coenzyme A-activated compound	1.55563	1.30373	CPD-17635	8.11613	4.63488
2-dehydro-3-deoxy-D-octonate	a ketoaldonate	1.55558	1.27934	CPD-19753	18.9274	4.12666
hexanediol 1,6-bisphosphate	a small molecule	1.55537	1.27776	CPD0-967	9.18825	6.92682
acryloyl-CoA	a coenzyme A-activated compound	1.55521	1.28065	ACRYLYL-COA	8.20425	4.63488
&beta;-D-glucopyranosyl abscisate	an abscisic acid conjugate	1.55507	1.27894	CPD-7727	7.93927	4.12666
linalyl 6-<i>O</i>-&alpha;-<i>L</i>-arabinopyranosyl- &beta;-<i>D</i>-glucopyranoside	a monoterpenol // a carbohydrate derivative	1.53206	0.5586	CPD-14742	-12.1715	-5.28591
1-18:2-2-16:3-monogalactosyldiacylglycerol	monogalactosyldiacylglycerol-34:5	1.52301	0.940215	CPD-8080	3.62225	9.89469
L-thiazolidine-4-carboxylate	a small molecule	1.5193	0.759661	CPD0-1571	2.76332	-5.20115
(+)-<i>trans</i>-isoalliin	an <i>S</i>-alkyl-L-cysteine S-oxide // an organosulfur compound	1.51342	0.492198	CPD-9307	14.5597	10.3216
2-isopropylmaleate	a small molecule	1.51042	1.09919	CPD-9451	0	25.2511
3,4-didehydroisozeaxanthin	a carotenoid	1.50247	0.34968	CPD-17651	-4.93784	0.0285907
<i>N</i>-demethylvindolidine	a small molecule	1.49348	0.403013	CPD-19898	10.7496	25.9861
16, 17-dihydro-16&alpha;, 17-dihydroxy gibberellin A<sub>9</sub>	a gibberellin	1.49238	0.298233	CPD-12362	5.77466	-7.50213
2D-5-<i>O</i>-methyl-2,3,5/4,6-pentahydroxycyclohexanone	a small molecule	1.49033	0.388601	PENTAHYDROXYCYCLOHEXANONE	8.31061	-0.12445
(indol-3-yl)acetyl-L-methionine	a modified amino acid	1.48987	0.305117	CPD-11228	8.44977	4.63488
lupinate	a small molecule	1.48975	0.389037	CPD-669	20.21	9.33205
<i>N</i>-hydroxyhexahomomethioniate	an L-<i>N</i>-hydroxypolyhomomethionine	1.48974	0.39384	CPD-14036	16.8622	4.12666
(indol-3-yl)acetyl-L-leucine	an indole derivative // a modified amino acid	1.4896	0.383322	INDOLE-3-ACETYL-LEU	19.0234	8.44491
<i>N</i>-acetyl-&beta;-D-glucosaminyl group	a simple group	1.48959	0.377714	CPD-8944	9.54356	-0.12445
&alpha;-difluoromethylarginine	a small molecule	1.48864	0.376237	CPD0-1663	16.6652	8.44491
7-methylinosine	a modified nucleoside	1.48811	0.375189	CPD0-1040	9.99926	0.350198
(1,4)-&beta;-xylobiose	a (1->4)-&beta;-D-xylan oligosaccharide // a disaccharide	1.48791	0.379894	CPD-13037	9.93341	0.350198
<i>N<sup>2</sup>,N<sup>2</sup></i>-dihydroxy-L-tryptophan	an <i>N</i>-hydroxylated L-amino acid	1.48755	0.386164	CPD-13027	9.84569	0.350198
<i>trans</i>-zeatin riboside	a small molecule	1.48665	0.418695	CPD-4208	8.22474	9.42777
AMP	a purine ribonucleoside 5'-monophosphate // a nucleic acid component	1.4864	0.391672	AMP	9.56459	0.536797
(<i>E</i>)-1-(glutathion-<i>S</i>-yl)-<i>N</i>-hydroxy-&omega;-(methylsulfanyl)hexan-1-imine	an (<i>E</i>)-1-(glutathion-<i>S</i>-yl)-<i>N</i>-hydroxy-&omega;-(methylsulfanyl)alkan-1-imine	1.48615	0.419085	CPD-12396	16.8881	12.7777
(S)-corytuberine	an alkaloid	1.48527	0.386182	CPD-9935	8.5928	4.90592
5-hydroxy-L-tryptophan	a hydroxy-L-amino acid	1.4804	0.380444	5-HYDROXY-TRYPTOPHAN	9.52442	3.5309
prostaglandin E<sub>2</sub>	a prostaglandin	1.47999	0.296243	5Z13E-15S-1115-DIHYDROXY-9-OXOPROS	-4.25454	-3.70557
7'-hydroxyabscisate	an abscisic acid derivative	1.47008	0.471389	CPD-17688	0.14016	4.12363
echinenone	a ketocarotenoid	1.4694	0.407005	CPD-7850	-5.29592	0.665058
geranyl 6-<i>O</i>-&beta;-<i>D</i>-xylopyranosyl-&beta;-<i>D</i>-glucopyranoside	a disaccharide // a monoterpenol	1.46425	0.563789	CPD-14731	-6.55712	-5.28591
kauralexin A3	a kauralexin	1.46306	1.13974	CPD-13541	7.42709	7.94081
coumaryl acetate	an aromatic compound	1.4617	0.891031	CPD-12215	0.0911992	6.74208
(<i>S</i>)-laudanosine	an alkaloid	1.46141	0.879683	CPD-15741	-11.7147	-6.44698
1-[18-hydroxyoeoyl]-2-[18-hydroxy-linoleoyl]-<i>sn</i>-glycerol	a 1,2-diacyl-<i>sn</i>-glycerol	1.45906	0.649079	CPD-17375	-13.7191	-0.988671
gypsogenin-28-beta-D-glucoside	a triterpenoid	1.45816	1.05141	CPD-9472	-8.72465	7.99715
5'-(dimethylsulfonio)-5'-deoxyadenosine	a small molecule	1.45247	1.06057	CPD0-1396	-0.592752	12.3245
2'-deoxymugineate	a small molecule	1.45242	1.04532	CPD-7227	-0.138142	15.3246
carnosate	a diterpenoid	1.45232	1.05893	CPD-18103	-0.138897	14.1902
<i>N</i>-(5-phosphoribosyl)-anthranilate	a small molecule	1.4523	1.04371	N-5-PHOSPHORIBOSYL-ANTHRANILATE	-0.138142	14.0639
6-<i>C</i>-glucosyl-2-hydroxynaringenin	a flavanone glycoside	1.45222	1.05174	CPD-20015	-0.0681518	13.8284
curcumin 4'-<i>O</i>-&beta;-<i>D</i>-gentiotrioside	a polyketide // a phenol // a phenylpropanoid	1.45199	1.07136	CPD-14835	-0.138142	13.9222
caffeine	a small molecule	1.45196	1.04877	1-3-7-TRIMETHYLXANTHINE	-0.138142	13.0926
<i>N</i>-hydroxy-tetrahomomethionine	an L-<i>N</i>-hydroxypolyhomomethionine	1.45188	1.06332	CPD-14051	0.062781	14.7844
trans-lesqueroloyl-CoA	a long-chain <i>trans</i>-2,3-dehydroacyl-CoA	1.45174	1.05648	CPD-15370	-0.138142	13.883
18-oxo-oleate	an &omega;-oxo fatty acid	1.45174	1.0368	18-OXOOLEATE	-0.138142	12.8641
2-methylfumaryl-CoA	a coenzyme A-activated compound	1.45173	1.06505	CPD-9408	-0.138142	13.5712
1-18:2-2-16:0-digalactosyldiacylglycerol	digalactosyldiacylglycerol-34:2	1.45121	1.04929	CPD-8161	-0.138142	13.0517
&alpha;-fenchocamphorone	a small molecule	1.45095	1.06711	CPD-12224	-0.138142	13.4776
iproniazid	a small molecule	1.45095	1.06711	IPRONIAZID	-0.138142	13.4776
pyrethrin I	a pyrethrin	1.45064	0.389807	CPD-13655	2.17755	-4.55842
<i>all-trans</i>-nonaprenyl diphosphate	an all-<i>trans</i>-polyisoprenyl diphosphate	1.45053	0.825121	SOLANESYL-PYROPHOSPHATE	0.268366	6.06901
1-&alpha;-linolenoyl-2-&alpha;-linolenoyl-phosphatidylcholine	phosphatidylcholine-36:6	1.44956	1.05279	1-183-2-183-SN-GLYCEROL-PHOSPHOCHOLINE	-3.83443	5.36536
1-palmitoyl-2-linoleoyl-phosphatidylcholine	phosphatidylcholine-34:2 // a 1-palmitoyl-2-acyl-<i>sn</i>-glycero-3-phosphocholine // a [glycerolipid]-linoleate	1.44682	1.05013	CPD-8158	-3.35805	4.88414
1-palmitoyl-2-vernoloyl-phosphatidylcholine	a 1-palmitoyl-2-acyl-<i>sn</i>-glycero-3-phosphocholine	1.44672	1.05612	CPD-12644	-4.11809	4.69119
(3<i>R</i>)-3-hydroxy-1,2-didehydro-2,3-dihydrotabersonine	a small molecule	1.43596	0.435628	CPD-19891	-4.22247	-4.50821
3-nonaprenyl-4-hydroxybenzoate	a 4-hydroxy-3-polyprenylbenzoate	1.43523	1.05369	NONAPRENYL-4-HYDROXYBENZOATE	-11.9955	4.25426
all-<i>trans</i>-decaprenyl diphosphate	an all-<i>trans</i>-polyisoprenyl diphosphate	1.43487	0.553462	CPD-9610	-1.29414	8.60015
4&alpha;-hydroxymethyl-4&beta;-methyl-5&alpha;-cholesta-8,24-dien-3&beta;-ol	a 3&beta;-hydroxysteroid	1.43299	0.300736	CPD-4575	-18.6034	-18.095
1-palmitoyl-2-oleoyl-phosphatidylcholine	a 1-palmitoyl-2-acyl-<i>sn</i>-glycero-3-phosphocholine // phosphatidylcholine-34:1	1.43274	1.05032	CPD-8157	-5.66898	3.12532
1-linoleoyl-2-linoleoyl-phosphatidylcholine	phosphatidylcholine-36:4	1.43186	1.04714	CPD-2182	-5.80772	3.05712
1-palmitoyl-2-&alpha;-linolenoyl-phosphatidylcholine	a 1-palmitoyl-2-acyl-<i>sn</i>-glycero-3-phosphocholine // phosphatidylcholine-34:3	1.43174	1.05565	CPD-8159	-5.70047	3.43929
1-18:1-2-16:0-monogalactosyldiacylglycerol	monogalactosyldiacylglycerol-34:1	1.43043	1.04826	CPD-2187	-14.804	3.06838
1-18:2-2-16:0-monogalactosyldiacylglycerol	monogalactosyldiacylglycerol-34:2	1.42919	1.05356	CPD-8073	-14.4094	3.19237
1-18:3-2-18:2-monogalactosyldiacylglycerol	monogalactosyldiacylglycerol-36:5	1.42795	1.03994	CPD-8167	-7.50568	3.2495
tricaffeoyl spermidine	an amide	1.42102	0.369268	CPD-12213	-3.56538	-7.63814
hederagenin	a triterpenoid	1.41251	0.341974	CPD-9481	-12.8763	-8.10327
17-<i>O</i>-acetylnorajmaline	an ajmalan-type monoterpenoid indole alkaloid	1.41101	0.431066	17-O-ACETYLNORAJMALINE	-0.783785	1.81678
1-18:2-2-18:2-monogalactosyldiacylglycerol	monogalactosyldiacylglycerol-36:4	1.40315	1.04228	CPD-8165	-5.25588	2.57083
1-16:0-2-18:2-digalactosyldiacylglycerol	digalactosyldiacylglycerol-34:2	1.40262	0.734589	CPD-8163	-12.1561	1.03375
<i>N</i>-pentylpantothenamide	a small molecule	1.40152	0.374421	CPD0-1152	5.60016	-5.12772
vindolidine	a small molecule	1.39866	0.476816	CPD-19897	-4.06698	-0.279654
(3<i>R</i>,5<i>S</i>)-3-hydroxy-1-pyrroline-5-carboxylate	a small molecule	1.39346	0.910653	PYRROLINE-HYDROXY-CARBOXYLATE	-1.76505	14.8118
4-bromoisophthalate	a dicarboxylate // a bromoaromatic compound	1.39322	0.535102	CPD0-1269	0.0552357	4.73102
7-deoxyloganin	a small molecule	1.39256	1.1038	7-DEOXYLOGANIN	1.88603	9.53835
3-oxohexanoyl-CoA	a medium-chain oxoacyl-CoA	1.39043	1.16596	K-HEXANOYL-COA	6.23624	2.44167
puromycin	a peptidyl nucleoside	1.38891	0.377428	PUROMYCIN	-3.64606	-8.30908
alizarin	a hydroxyanthraquinone	1.38813	1.01429	ALIZARIN	-0.138142	13.5155
<i>cis</i>-coumarinic acid-&beta;-<i>D</i>-glucoside	a small molecule	1.38314	1.0537	CPD-7417	-2.97888	3.56767
linoleate	a long-chain 2,3,4-saturated fatty acid // a &omega;-6 fatty acid	1.38264	0.623854	LINOLEIC_ACID	-4.30659	-4.55753
dicoumarol	a toxin	1.38093	0.311164	DICOUMAROL	5.9975	5.36271
<i>N</i>-acetyl-farnesylcysteine	an N<SUP>&alpha;</SUP>-acetylated amino acid // an L-cysteine-<i>S</i>-conjugate	1.3805	0.370542	CPD-12592	-3.31148	-7.06749
19-<i>O</i>-&beta;-glucopyranosyl-steviol	a diterpenoid	1.37778	0.696946	CPD-14508	-0.971667	-6.42808
(20<i>S</i>)-ginsenoside Rg3	a protopanaxadiol-type ginsenoside with two glucosyl residues at position 3	1.37057	0.979879	CPD-12102	-12.0554	2.74989
lathosterol	a &Delta;7-sterol // a 3&beta;-hydroxysteroid // a triterpenoid	1.36766	0.69479	CPD-4186	-13.8683	-9.09525
estrone	an estrogen	1.3671	0.380234	ESTRONE	8.57429	5.91549
D,L-cyclohexanephosphinothricin	a small molecule	1.36339	0.3583	CPD0-1246	6.3481	-3.61674
8'-(3,4-dihydroxy-5-alkenyl)phenyl-3-[9'E,11'E,13'Z-pentadecatrienyl]catechol	a catechol	1.36299	0.248089	CPD-12632	-11.5069	1.86161
1-18:3-2-16:0-monogalactosyldiacylglycerol	monogalactosyldiacylglycerol-34:3	1.3626	0.939106	CPD-8074	2.5171	16.7488
protochlorophyllide <i>a</i>	a chlorophyllide // an organometallic compound	1.36185	0.571698	MONO-VINYL-PROTOCHLOROPHYLLIDE-A	1.83268	7.00272
5,8,11,14-icosatetraynoate	a small molecule	1.35997	1.10897	CPD-14769	5.02329	0.647238
5-oxo-L-proline	a small molecule	1.35921	0.958131	5-OXOPROLINE	-0.0946111	14.1791
&gamma;-thiomethyl glutamate	a small molecule	1.35916	0.962873	CPD0-2023	-0.138142	15.005
methyl (indol-3-yl)acetate	an auxin // an indole derivative	1.35916	0.962873	CPD-10546	-0.138142	15.005
ferulate	a phenylpropanoid	1.35916	0.962873	FERULIC-ACID	-0.138142	15.005
1,8-dihydroxy-3-methylnaphthalene	an alkaloid	1.35899	0.95957	CPD-11688	-0.174919	15.5471
5-<i>O</i>-caffeoylshikimate	a small molecule	1.35897	0.957515	CAFFEOYLSHIKIMATE	-0.138142	15.459
octoketide	a polyketide	1.35897	0.957515	CPD-11555	-0.138142	15.459
(<i>E</i>)-&omega;-(methylsulfanyl)pentyl-thiohydroximate	an (<i>E</i>)-&omega;-(methylsulfanyl)alkyl-thiohydroximate	1.35894	0.954816	CPDQT-411	-0.158179	14.1576
1-<i>O</i>-4-hydroxybenzoyl-&beta;-<i>D</i>-glucose	a benzoate	1.35879	0.956104	CPD-15283	-0.125712	15.8177
salicylate &beta;-D-glucose ester	a glycosyl ester // an aromatic compound	1.35879	0.956104	CPD-12629	-0.104575	27.7944
3-&beta;-D-galactosyl-sn-glycerol	a small molecule	1.35875	0.963718	3-B-D-GALACTOSYL-SN-GLYCEROL	-0.138142	13.8644
1-<i>O</i>-malyl-&beta;-<i>D</i>-glucose	a C4-dicarboxylate	1.35852	0.948965	CPD-15286	-0.138142	13.7616
(-)-epiafzelechin	a (2<i>R</i>,3<i>R</i>)-flavan-3-ol	1.35797	0.951035	CPD-10413	-0.138142	13.1278
2-(cystein-<i>S</i>-yl)-2-(1H-indol-3-yl)-acetonitrile	a nitrile // an L-cysteine-<i>S</i>-conjugate	1.35797	0.951035	CPD-12636	-0.151672	25.8718
L-mimosine	an L-amino acid	1.35795	0.974431	AMINO-ETCETERA-PYRIDIN-1-YL-PROPANOATE	-0.0365271	15.3567
diethyl thiosulfinate	a dialkyl-thiosulfinate	1.35774	0.969989	CPD-17446	-0.138142	15.2768
S-adenosyl-1,8-diamino-3-thiooctane	a small molecule	1.35734	1.09808	CPD0-1375	-1.98392	0.110069
<i>N</i>-hydroxy-L-tyrosine	an <i>N</i>-hydroxylated L-amino acid	1.3573	0.976828	CPD-267	-0.138142	15.5155
&alpha;-linolenate	a long-chain 2,3,4-saturated fatty acid // a &omega;-3 fatty acid	1.35642	0.585284	LINOLENIC_ACID	-4.10288	-8.2265
8'-apo-&beta;-carotenal	an apocarotenoid	1.35564	0.922223	CPD-7206	-6.05126	8.63467
demethylphylloquinol	a quinol	1.35501	0.345574	CPD-12830	-13	1.74223
16-hydroxypalmitate	an &omega;-hydroxy long-chain fatty acid	1.35488	0.60493	16-HYDROXYPALMITATE	-3.61506	-2.51873
(<i>E</i>)-1-(L-cystein-<i>S</i>-yl)-<i>N</i>-hydroxy-2-(1<i>H</i>-indol-3-yl)ethan-1-imine	an L-cysteine-<i>S</i>-conjugate	1.35397	0.971337	CPD-7547	-0.138142	12.9089
L-indospicine	a small molecule	1.35313	0.388622	CPD0-1690	-11.9034	1.89549
1,4-dihydroxy-2-naphthoate	a small molecule	1.35009	0.337814	DIHYDROXYNAPHTHOATE	-12.1032	1.9939
1-18:1-2-16:0-phosphatidate	phosphatidate-34:1	1.34972	0.313989	CPD-8264	-13.4752	0.458154
solasodine 3-O-&beta;-D-glucoside	a sterol 3-&beta;-D-glucoside	1.34601	0.457838	CPD-13081	-2.40986	4.72155
<i>S</i>-formylglutathione	a glutathione-<i>S</i>-conjugate	1.34595	0.931109	CPD-548	-1.92739	13.8037
formyl-CoA	a coenzyme A-activated compound	1.34565	1.73	FORMYL-COA	7.15695	8.44491
octoketide 4b	a polyketide	1.34449	0.968928	CPD-11556	-5.64613	9.45638
1-18:3-2-18:2-digalactosyldiacylglycerol	digalactosyldiacylglycerol-36:5	1.34261	0.344314	CPD-8084	-5.11681	1.17649
1-phenyl-7-(3,4-dihydroxyphenyl)-hepta-1,3-dien-5-one	a small molecule	1.34118	0.543492	CPD-12202	6.14795	9.56146
1-18:2-2-18:2-digalactosyldiacylglycerol	digalactosyldiacylglycerol-36:4	1.3407	0.407731	CPD-8082	-12.5305	1.86615
auricoloyl-CoA	a coenzyme A-activated compound	1.33932	0.86111	CPD-15367	-5.90373	8.1174
<i>N</i>-hydroxy-L-dihomomethionine	an L-<i>N</i>-hydroxypolyhomomethionine	1.33923	0.459288	CPD-14047	17.1919	26.4772
1-<i>O</i>-caffeoyl-&beta;-<i>D</i>-glucose	a phenylpropanoid	1.33851	0.251266	CPD-16550	-3.30512	-7.90383
&gamma;-solanine	an alkaloid	1.33684	0.195402	CPD-9213	-4.96273	-2.16967
1-18:2-2-16:1-monogalactosyldiacylglycerol	monogalactosyldiacylglycerol-34:3	1.3367	0.941762	CPD-8075	-2.79853	4.91463
1-16:0-2-18:3-diacylglycerol-trimethylhomoserine	a diacylglyceryl-N,N,N-trimethylhomoserine	1.33542	0.394061	CPDIO2-7	-7.9251	0.932674
podophyllotoxin	a toxin // a lignan	1.33497	0.89831	CPD-8959	-17.038	0.00467682
7<sup>1</sup>-hydroxychlorophyllide <i>a</i>	a chlorophyllide // an organometallic compound	1.33424	0.426853	CPD-7015	9.00279	13.9474
phytosphingosine (C18)	a phytosphingosine	1.33316	0.948995	PHYTOSPINGOSINE	-9.09651	5.55567
4-methoxycinnamate	a small molecule	1.33307	2.05737	CPD-11884	18.2223	0.350198
lipid X	a glycolipid	1.33149	0.224255	BISOHMYR-GLUCOSAMINYL-1P	3.53161	10.3467
adonirubin	a ketocarotenoid	1.33005	0.575186	CPD-7849	-10.2085	6.11031
quinine	a quinoline-type monoterpenoid indole alkaloid	1.32989	1.12235	QUININE	4.90551	0.359942
lycopaoctaene	a hydrocarbon // a tetraterpenoid	1.32888	0.339332	CPD-20653	-5.15599	1.28854
<i>N</i>,<i>N</i>-dihydroxyhomomethionine	an L-<i>N,N</i>-dihydroxypolyhomomethionine	1.32672	0.917925	CPD-14046	3.84546	15.6232
3,8-divinyl chlorophyllide <i>a</i>	a chlorophyllide // an organometallic compound	1.32666	0.533314	DIVINYLCHLOROPHYLLIDE-A	10.0131	15.0604
4'-hydroxyadonixanthin	a ketocarotenoid	1.32641	0.353872	CPD-20426	-10.5136	-3.04883
1-16:0-2-18:4-diacylglycerol-trimethylhomoserine	a diacylglyceryl-N,N,N-trimethylhomoserine	1.32635	0.313853	CPDIO2-8	-5.35943	0.913711
(<i>E</i>)-4-hydroxy-3-methylbut-2-en-1-yl diphosphate	a small molecule	1.32551	0.952271	HYDROXY-METHYL-BUTENYL-DIP	0.279308	12.8075
deacetylvindorosine	a small molecule	1.325	1.03888	CPD-19899	5.08744	-6.17869
tetrahydropteroyl-&alpha;-glutamylglutamate	a tetrahydrofolate	1.325	0.589458	CPD0-1472	8.97199	14.0741
densipolate	a long-chain 2,3,4-saturated fatty acid // a polyunsaturated fatty acid	1.32438	0.636105	CPD-12192	-4.10316	0.00240922
1-18:0-2-18:3-phosphatidylethanolamine	a small molecule	1.32264	1.40309	CPDIO2-3	-1.19261	2.73236
7-deoxyloganetate	an iridoid monoterpenoid	1.32217	0.363913	CPD-9980	6.18437	-3.61107
1,2-dipalmitoyl-<i>sn</i>-glycerol	a 1,2-diacyl-<i>sn</i>-glycerol	1.32098	0.744961	CPD66-34	-5.28945	1.98262
<i>N</i>-&beta;-D-glucosyl-(indol-3-yl)acetate	an auxin-conjugate	1.32082	0.715484	CPD-9567	9.47272	14.7502
carboxin	an amide	1.31994	0.982899	CPD0-1366	8.40652	0.350198
&alpha;-D-glucosamine 1-phosphate	a sugar phosphate	1.31867	1.12981	GLUCOSAMINE-1P	10.1063	5.07176
8-(methylsulfanyl)octyl-glucosinolate	an &omega;-(methylsulfanyl)-alkyl-glucosinolate	1.31758	0.441458	CPDQT-300	3.6266	-6.22848
3,4,3',4'-tetradehydro-&beta;,&beta;-carotene	a carotene	1.3154	0.288681	CPD-7856	-5.25353	1.32671
1-&alpha;-linolenoyl-2-(3E)-hexadecenoyl-phosphatidylglycerol	phosphatidylglycerol-34:4	1.31456	0.676963	CPD-2186	-6.32135	1.86297
(2<i>S</i>)-2-isopropyl-3-oxosuccinate	a small molecule	1.31417	0.86184	CPD-7100	3.0622	-0.908824
<i>p</i>-chloromercuribenzoate	a small molecule	1.31398	1.09215	CPD-29	-1.73566	11.4878
<i>O</i>-sinapoylcholine	a small molecule	1.31326	1.07258	O-SINAPOYLCHOLINE	8.35853	-4.51933
cannabinerolate	a cannabinoid	1.31019	0.823237	CPD-7175	6.80344	-6.52265
stearidonate	a long-chain 2,3,4-saturated fatty acid // a &omega;-3 fatty acid	1.3099	0.519789	CPD-12653	-3.89725	-1.23607
(2E,4Z,6E)-5-formyl-2-hydroxy-8-oxoocta-2,4,6-trienoate	a phenylpropanoid	1.30982	0.846728	CPD-18131	1.1969	-14.6988
(<i>E</i>)-1-(L-cysteinylglycin-<i>S</i>-yl)-<i>N</i>-hydroxy-2-(1<i>H</i>-indol-3-yl)ethan-1-imine	an (L-cysteinylglycine)-<i>S</i>-conjugate	1.30861	0.581726	CPD-12388	-1.43821	2.99468
dehydroabietate	a diterpenoid // an organic acid	1.30823	0.802616	CPD-8725	3.06538	3.74168
ergosta-5,7,24(28)-trien-3&beta;-ol	a &Delta;5,7-sterol	1.30769	0.615881	CPD-700	-10.533	3.77493
(+)-secoisolariciresinol monoglucoside	a lignan	1.30761	0.66974	CPD-16683	7.27853	4.63488
(indol-3-yl)acetyl-L-tryptophan	an indole derivative // a modified amino acid	1.30611	1.71396	CPD-11230	7.54959	4.29546
(<i>E</i>)-1-(glutathion-<i>S</i>-yl)-<i>N</i>-hydroxy-&omega;-(methylsulfanyl)pentan-1-imine	an (<i>E</i>)-1-(glutathion-<i>S</i>-yl)-<i>N</i>-hydroxy-&omega;-(methylsulfanyl)alkan-1-imine	1.30586	0.529493	CPD-12393	-2.87065	-1.48796
5-mercaptodeoxyuridine	a pyrimidine	1.30138	1.20568	CPD0-1342	18.6732	4.12666
(<i>22R,23R</i>)-28-homobrassinolide 22-sulfate	a (<i>22R,23R</i>)-28-homobrassinolide sulfate	1.30089	0.288686	CPD-11826	1.91896	-2.53326
(2Z)-3-(3,4-dioxocyclohexa-1,5-dien-1-yl)prop-2-enoate	a quinone	1.30082	0.821484	CPD-8094	0.278186	-3.69296
UDP-3-<i>O</i>-[(3<i>R</i>)-3-hydroxymyristoyl]-<i>N</i>-acetyl-&alpha;-D-glucosamine	a UDP-sugar	1.29947	0.145235	UDP-OHMYR-ACETYLGLUCOSAMINE	-3.55182	-9.66453
1-naphthol 6'-O-malonylglucoside	a D-glucoside // an aromatic compound	1.29869	0.345016	CPD-13687	-10.6431	2.26399
5-hydroxy-coniferaldehyde	a phenylpropanoid	1.29647	0.934673	5-HYDROXY-CONIFERALDEHYDE	1.67652	13.4345
ubiquinone-<i>8</i>	a ubiquinone	1.29608	0.576061	UBIQUINONE-8	-5.10834	0.448276
lotaustralin	a D-glucoside // a nitrile	1.29495	0.382883	CPD-10277	0.146191	4.90725
&alpha;-chaconine	an alkaloid	1.29331	0.346627	CPD-9214	-5.44323	1.08476
gibberellin A<sub>8</sub>-catabolite	a gibberellin	1.29145	0.860836	CPD-229	4.14395	-0.356835
7-(methylsulfanyl)heptyl-glucosinolate	an &omega;-(methylsulfanyl)-alkyl-glucosinolate	1.2906	0.329016	CPDQT-296	-11.9051	2.25865
7,8-dihydropteroate	all folates	1.29014	0.231508	78-dihydropteroate	8.86861	4.83366
epi-cholestanol	a triterpenoid	1.28989	1.01282	CPD-7193	3.26679	9.04021
pelargonidin 3-<i>O</i>-&beta;-<i>D</i>-(p-coumaroyl)-sambubioside	an anthocyanidin-3-<i>O</i>-[6-<i>O</i>-(hydroxycinnamoyl)-&beta;-D-glucoside]	1.2882	0.454507	CPD-18099	-0.590711	4.13757
1-stearoyl-<i>sn</i>-glycerol 3-phosphate	1-(long-chain acyl)-<i>sn</i>-glycerol 3-phosphate // a 2,3,4-saturated 2-lysophosphatidate // a [glycerolipid]-stearate	1.2875	0.721382	CPD0-2113	-12.786	-8.01298
3,9-dihydroxypterocarp-6a-en	a small molecule	1.28579	1.07504	CPD-11782	-2.66373	2.92534
18,19-dihydrostrictosidine	a small molecule	1.28547	0.916302	CPD-19533	2.70265	8.83045
sirohydrochlorin	a corrin	1.28367	0.140423	SIROHYDROCHLORIN	-2.79325	-6.93731
22-hydroxydocosanoate	an &omega;-hydroxy long-chain fatty acid	1.28219	0.657578	CPD-7838	-6.19845	8.00801
rotenone	a rotenoid	1.28148	0.149266	CPD-5741	-2.8452	-7.12749
cholesteryl-&beta;-D-glucoside	a sterol 3-&beta;-D-glucoside // a cholesteryl glucoside	1.27983	0.269223	CPD-556	-2.57251	0.666781
1-oleoyl-2-oleoyl-phosphatidylcholine	phosphatidylcholine-36:2	1.27907	0.543094	CPD-2181	-12.6491	2.00515
2',3,4,4',6'-pentahydroxychalcone 4'-<i>O</i>-&beta;-D-glucoside	a chalcone	1.27554	0.555843	CPD-8633	-7.86785	-0.775853
luteolinidin 5-<i>O</i>-glucoside	an anthocyanidin-5-<i>O</i>-&beta;-D-glucoside	1.27554	0.555843	CPD-15269	-6.56305	0.898068
protoemetine	an alkaloid	1.27296	0.733155	CPD-14815	5.24789	-6.46881
6-gingerol	a phenylpropanoid	1.27266	1.28255	CPD-13494	5.64504	8.63954
(<i>R</i>)-<i>N</i>-methylcoclaurine	a small molecule	1.27169	0.704952	R-N-METHYLCOCLAURINE	11.647	-2.00558
deoxyshikonin	a quinone	1.26865	0.454814	CPD-9321	3.50759	-6.30477
berberine	a small molecule	1.26696	0.895849	BERBERINE	16.765	13.0444
&alpha;-hydroxyheme	a heme	1.26607	1.75645	CPD-19720	3.95794	9.21073
<i>N</i>-(4-aminobenzoyl)-L-glutamate	a small molecule	1.26547	0.267635	CPD0-889	8.23474	-1.79532
3-aminopropyl-methyl-phosphinate	a small molecule	1.26423	0.203428	3-AMINOPROPYL-METHYL-PHOSPHINATE	-3.0142	-7.50086
cyclic-GMP	a nucleoside cyclic 3',5'-monophosphate // a nucleic acid component	1.26294	0.52262	CGMP	3.40186	-2.1214
tubercidine 5'-monophosphate	a small molecule	1.26294	0.52262	CPD0-1138	3.40186	0.224601
1-18:3-2-16:0-digalactosyldiacylglycerol	digalactosyldiacylglycerol-34:3	1.26113	0.31655	CPD-8162	-4.82922	1.28033
oxalyl-CoA	a coenzyme A-activated compound	1.25972	0.604889	OXALYL-COA	1.64099	-2.50553
pyridoxal 5'-phosphate	a cofactor // a vitamin B6	1.25953	0.860908	PYRIDOXAL_PHOSPHATE	-5.89548	7.97047
4-<i>O</i>-methyl-DIBOA-glucoside	a small molecule	1.25925	0.692524	CPD-6627	2.22726	7.30335
fusidate	an antibiotic	1.25838	0.771212	CPD0-1606	0.282916	0.671814
(<i>S</i>)-5-hydroxyisourate	a small molecule	1.25775	0.33906	5-HYDROXYISOURATE	-17.9315	0.725584
1-linoleoyl-2-palmitoleoyl-<i>sn</i>-glycerol 3-phosphate	phosphatidate-34:3	1.25727	0.751415	CPD-8369	-2.57892	0.175872
N-dimethylethanolamine phosphate	a small molecule	1.25451	1.36486	CPD-5441	0.518231	5.01311
<i>trans</i>-zeatin-<i>O</i>-glucoside-7-<i>N</i>-glucoside	an adenine-type cytokinin glucoside	1.25366	0.348471	CPD-4622	11.7449	13.8539
L-homoserine	a non-proteinogenic &alpha;-amino acid	1.25343	0.170699	HOMO-SER	-2.88179	-6.52326
1-aminocyclopropane-1-carboxylate	a non-proteinogenic &alpha;-amino acid	1.25333	0.166135	CPD-68	-2.87729	-7.19842
lacinilene C	a terpenoid	1.25317	0.820225	CPD-9754	-3.00656	0.876929
octacosanoate	a saturated fatty acid // a very-long-chain 2,3,4-saturated fatty acid	1.253	0.222441	CPD-7833	-13.6213	1.88342
1-linoleoyl-2-palmitoyl-phosphatidylglycerol	phosphatidylglycerol-34:2	1.25207	0.319696	CPD-8086	0.456936	4.45744
5&alpha;-cholesta-7,24-dien-3-one	a 3-oxosteroid	1.24738	0.704481	CPD-12929	-5.44309	-2.06125
2-C-methyl-D-erythritol-2,4-cyclodiphosphate	a small molecule	1.24599	1.01534	2C-METH-D-ERYTHRITOL-CYCLODIPHOSPHATE	-0.076	6.59542
1-18:3-2-16:3-monogalactosyldiacylglycerol	monogalactosyldiacylglycerol-34:6	1.24554	0.618677	CPD-2190	3.65502	5.61592
bixin dimethyl ester	a ketocarotenoid // a carboxylic ester	1.24541	0.864756	CPD-7973	-5.20001	-1.9973
(2E)-hexadecenal	a small molecule	1.24404	0.637177	CPD-292	-4.03425	-4.21966
soyasapogenol B-3-<i>O</i>-&beta;-glucuronide	a triterpenoid	1.24378	1.27356	CPD-7612	-0.127234	7.50821
cyanidin 3-<i>O</i>-(6"-<i>O</i>-malonyl)-&beta;-glucoside	an anthocyanidin-3-<i>O</i>-(6-<i>O</i>-malonyl-&beta;-D-glucoside)	1.24374	0.841618	CPD-16542	3.05331	-0.919562
maltoheptaose	a linear malto-oligosaccharide	1.24223	0.864853	CPD0-1133	-5.97567	7.93358
4&alpha;-hydroxymethyl,4&beta;,14&alpha;-dimethyl-9&beta;,19-cyclo-5&alpha;-ergost-24(24<sup>1</sup>)-en-3&beta;-ol	a 3&beta;-hydroxysteroid	1.23939	0.485583	CPD-12865	-6.64561	8.3155
8-hydroxyquinoline	a small molecule	1.23869	0.75535	8-HYDROXYQUINOLINE	-4.24295	-0.592911
indole-3-carboxaldehyde	an indole-phytoalexin	1.23662	1.01126	INDOLE-3-CARBOXALDEHYDE	9.3279	12.9779
CHAPS	a small molecule	1.23501	0.92491	CPD0-1088	-1.35323	4.55418
fumarate	a C4-dicarboxylate	1.23488	1.00582	FUM	5.13919	1.50833
5&alpha;-cholesta-7,24-dien-3&beta;-ol	a &Delta;7-sterol // a 3&beta;-hydroxysteroid	1.23471	0.72528	5-ALPHA-CHOLESTA-724-DIEN-3-BETA-OL	-5.1073	-1.35984
5-(methylsulfanyl)pentyl-desulfoglucosinolate	an (<i>E</i>)-<i>S</i>-glucosyl-<i>N</i>-hydroxy-&omega;-(methylsulfanyl)alkimidothioate	1.23437	1.42485	CPDQT-285	-0.908968	22.9427
uroporphyrinogen-III	a porphyrin	1.23307	0.141722	UROPORPHYRINOGEN-III	-3.47498	-0.259229
3-nonaprenyl-4-hydroxybenzoate	ethyl iodide	1.23261	0.518399	CPDQT-18	-6.09266	-2.84702
mugineate	a phytosiderophore	1.23237	0.842906	CPD-7231	4.01879	26.3811
FADH<SUB>2</SUB>	a flavin electron carrier // a reduced flavin	1.23188	1.09271	FADH2	-5.62952	-0.856503
(3R)-3-hydroxy-16-methoxy-2,3-dihydrotabersonine	a small molecule	1.23178	1.08124	16-METHOXY-23-DIHYDRO-3-HYDROXYTABERSON	-6.5702	-1.3025
5'-demethoxy-6-methoxypodophyllotoxin	a lignan	1.23178	1.08811	CPD-16749	-6.45399	-5.94561
(-)-medicarpin-3-<i>O</i>-glucoside	a small molecule	1.23178	1.08811	CPD-4122	-18.3506	-18.3506
glucoraphanin	an &omega;-(methylsulfinyl)alkyl-glucosinolate	1.23177	1.0813	CPDQT-280	-5.81116	-1.03814
8-(methylsulfanyl)octyl-desulfoglucosinolate	an (<i>E</i>)-<i>S</i>-glucosyl-<i>N</i>-hydroxy-&omega;-(methylsulfanyl)alkimidothioate	1.23147	1.08127	CPDQT-419	-6.52008	-6.0117
narcotine hemiacetal	an alkaloid	1.23145	1.08103	CPD-14833	-8.7762	-8.26783
3-<i>O</i>-aceylpapaveroxine	an alkaloid	1.23145	1.08103	CPD-14832	-18.446	-18.446
1-(18-hydroxyoleoyl)-<i>sn</i>-glycrol 3-phosphate	a 1-acyl-<i>sn</i>-glycerol 3-phosphate	1.23127	0.710566	CPD-17372	-4.68315	-4.58685
betanin	an alkaloid	1.23098	0.441153	CPD-8654	-9.2813	4.27474
cyanidin 3-<i>O</i>-&beta;-<i>D</i>-caffeoylglucoside	an anthocyanidin-3-<i>O</i>-[6-<i>O</i>-(hydroxycinnamoyl)-&beta;-D-glucoside]	1.23091	1.07791	CPD-18098	-6.51103	-1.57122
digiproside	a cardenolide glycoside	1.23022	0.78239	CPD-10538	-12.068	-11.5596
chlorophyllide <i>b</i>	a chlorophyllide // an organometallic compound	1.22936	1.05189	CPD-7014	2.05458	5.89163
gibberellin A<sub>8</sub>	a gibberellin	1.22556	1.08991	CPD-204	-6.76029	-1.49258
(2S,4S)-4-hydroxy-2,3,4,5-tetrahydrodipicolinate	a small molecule	1.22552	0.725207	CPD-14443	-10.0189	4.07577
(9Z,12Z)-octadecadien-6-ynoate	a long-chain 2,3,4-saturated fatty acid // a polyunsaturated fatty acid	1.22399	0.551958	CPD-12652	-2.32438	0.336797
(<i>S</i>)-malate	(<i>RS</i>)-malate	1.22398	0.759508	MAL	4.11273	0.481871
psicofuranine	a small molecule	1.22387	0.795845	CPD0-1033	11.8913	2.56095
3-deoxy-D-<i>manno</i>-octulosonate 8-phosphate	a small molecule	1.2232	0.719931	KDO-8P	-0.115755	-3.923
16&alpha;,17-epoxy gibberellin A<sub>4</sub>	a gibberellin	1.22284	0.572596	CPD-12351	0.0139441	-4.85049
3-methoxy-4-hydroxy-5-<i>all-trans</i>-nonaprenylbenzoate	a 3-methoxy-4-hydroxy-5-<i>all-trans</i>-polyprenylbenzoate	1.22239	1.08431	CPD-9898	-6.29103	6.83027
&alpha;-tocopherol	a tocopherol	1.2219	0.293865	ALPHA-TOCOPHEROL	-4.33955	1.2577
dimeric urushiol peroxide	an urushiol	1.22127	0.718122	CPD-9598	3.75735	-0.089746
cannabigerolate	a cannabinoid	1.22043	1.0709	CPD-7166	-6.4273	-1.1596
1-18:0-2-18:2-phosphatidylethanolamine	phosphatidylethanolamine-36:2	1.21861	0.230562	CPD-8290	-3.15554	-0.0336576
quercetin 3, 4', 7-trisulfate	a flavonol derivative	1.21822	0.26576	CPD-10893	-3.67531	-5.06434
phylloquinol	a vitamin K // an electron-transfer quinol	1.21796	0.292725	CPD-12831	-4.30425	1.15778
2-hydroxyeriodictyol	a 2-hydroxyflavanone	1.21765	0.675816	CPD-15079	-5.00879	8.92605
(4<i>S</i>)-2,3-dehydro-leucocyanidin	a flavanol	1.21765	0.675816	CPD-19726	-7.23971	6.69513
piperine	a small molecule	1.21758	0.797408	N-EE-PIPEROYL-PIPERIDINE	3.15007	-1.60302
mersalyl acid	an organosulfur compound	1.2175	0.564316	CPD0-1313	-7.7238	1.65521
3-dimethylsulfoniopropionaldehyde	an organosulfur compound	1.21708	0.14896	CPD-10472	-2.38925	-6.72403
4-methyl-umbelliferyl phosphate	a small molecule	1.21703	0.894636	4-METHYL-UMBELLIFERYL-PHOSPHATE	0.36605	6.04946
(<i>E</i>)-9-(methylsulfanyl)nonanal oxime	an (<i>E</i>)-&omega;-(methylsulfanyl)alkanal oxime	1.21667	0.292626	CPDQT-262	-2.6074	-7.80064
9-(methylsulfanyl)-2-oxononanoate	an &omega;-(methylsulfanyl)-2-oxoalkanoate	1.21409	0.292107	CPDQT-30	10.8722	1.95646
oryzalexin D	an oryzalexin	1.21391	0.759413	CPD-16612	-19.7192	-19.7192
dihydrochelerythrine	an alkaloid	1.21251	0.520138	CPD-16781	0.0489473	0.76936
4-methoxy-3-indolylmethylamine	an indole-phytoalexin	1.21136	0.218858	CPDQT-436	-3.21891	-4.03966
demethylphylloquinone	a quinone	1.21108	0.432515	CPD-6947	-5.64674	-7.13286
11-hydroxyvittatine	a small molecule	1.21045	1.06592	CPD-19447	-3.86951	-2.41504
L-arginine	a positively-charged polar amino acid // a proteinogenic amino acid // a basic amino acid // an L-amino acid	1.20968	0.45095	ARG	-11.5267	7.39507
5'-demethoxy-6-methoxypodophyllotoxin 7-glucoside	a lignan	1.20805	0.791273	CPD-16748	8.09728	13.1178
(<i>S</i>)-laudanine	an alkaloid	1.20763	0.493114	CPD-8924	-6.18339	-1.41038
16,17-dihydro-16&alpha;,17-dihydroxy gibberellin A<sub>12</sub>	a gibberellin	1.20751	0.481982	CPD-12360	-5.75935	-1.48102
5-[[4-methoxy-3-(phenylmethoxy)phenyl]methyl]-2,4-pyrimidinediamine	a small molecule	1.20744	0.476911	CPD0-1591	-5.90349	-1.62516
<i>p</i>-nitrophenyl-&beta;-D-cellobioside	a cellobioside // a <i>p</i>-nitrophenyl-modified glycoside // a C-nitro compound	1.20735	0.477613	CPD-13199	-6.03372	-1.2607
peonidin 3-O-glucoside	an anthocyanin	1.20735	0.477613	CPD-10501	-6.03372	-1.2607
adenosine 2'-monophosphate	a nucleic acid component // a ribonucleoside 2'-phosphate	1.20731	0.690555	CPD-3705	9.56459	19.1568
(S)-colchicine	an alkaloid	1.2073	0.490205	CPD-9785	-5.69924	3.8331
<i>trans</i>-zeatin-7-<i>N</i>-glucoside	a D-glucoside	1.2073	0.490205	CPD-4612	-5.69924	3.8331
(-)-yatein	a lignan	1.2073	0.490205	CPD-17595	-7.03405	0.0925822
(S)-isoandrocymbine	an alkaloid	1.2071	0.501661	CPD-9789	-7.49654	-2.22884
isopentenyl adenosine	a nucleoside analog	1.20694	0.481524	CPD-4207	-17.3269	-17.8622
6-decylubiquinone	a quinone	1.2068	0.475942	CPD-7248	-6.66494	-1.89192
(-)-methyl jasmonate	a methyl jasmonate	1.20679	0.477803	CPD1F-2	-8.12141	-1.85217
grasshopper ketone	a 9-apo-carotenone	1.20679	0.477803	CPD-7201	-8.70904	0.328614
adhumulone	an &alpha; bitter acid	1.20677	0.492711	CPD-19791	-5.6147	-1.33636
CDP-1-18:1(9Z)-2-18:1(9Z)-glycerol	a CDP-diacylglycerol	1.2067	0.48569	CPDQT-516	-5.97316	-1.20014
L-lysine	a positively-charged polar amino acid // a proteinogenic amino acid // a basic amino acid // an L-lysine or <i>meso</i>-2,6-diaminoheptanedioate // an L-amino acid	1.2067	0.51051	LYS	-8.37068	-7.8623
ubiquinone-2	a ubiquinone	1.20666	0.476293	UBIQUINONE-2	-6.15809	-1.38507
gibberellin A<sub>44</sub> (closed lactone form)	a gibberellin	1.20661	0.498506	CPD-638	-5.45913	-1.18079
4-(1-methyl-2-pyrrolidinyl)-3-oxobutanoate	a small molecule	1.20657	0.487185	CPD-9779	-7.23465	-2.46163
2,7-dihydroxycadalene	a terpenoid	1.20628	0.472556	CPD-9752	-5.91377	-1.63544
all-<i>trans</i>-heptaprenyl diphosphate	an all-<i>trans</i>-polyisoprenyl diphosphate	1.20625	0.487708	ALL-TRANS-HEPTAPRENYL-DIPHOSPHATE	-5.80509	-1.03207
&alpha;-tocotrienol	a tocotrienol	1.20605	0.487834	CPD-15836	-5.79528	-1.02227
dihydrolipoate	a small molecule	1.20596	0.503998	CPD-296	-6.01623	-1.24322
3-dehydroteasterone	a brassinosteroid	1.20596	0.477673	CPD-718	-6.11943	-1.34642
(22<i>S</i>,24<i>R</i>)-22-hydroxy-5&alpha;-ergostan-3-one	a brassinosteroid	1.20591	0.478918	CPD-3946	-9.66609	-0.133744
pratensein	a small molecule	1.20589	0.492192	CPD-3622	-5.64613	-1.3678
&delta;-tocopherol	a tocopherol	1.20589	0.472466	DELTA-TOCOPHEROL	-6.22747	1.40004
(22&alpha;)-hydroxy-cholestanol	a triterpenoid	1.20587	0.478911	CPD-7192	-6.651	-1.87798
<i>N<sup>6</sup></i>-dimethylallyladenine	an adenine-type cytokinin // a modified nucleobase	1.20568	0.477717	CPD-4209	-5.45155	-1.17322
4&alpha;-hydroxymethyl-ergosta-7,24(24<sup>1</sup>)-dien-3&beta;-ol	a sterol	1.20563	0.480088	CPD-12907	-9.83769	-9.32931
N-methylanthraniloyl-&beta;-<i>D</i>-glucopyranose	a small molecule	1.20556	0.495073	CPD-16600	-5.66677	-1.38844
&beta;-citraurin	an apocarotenoid	1.20537	0.484797	CPD-17216	-16.7085	-16.7085
hypoglycin A	a non-proteinogenic &alpha;-amino acid	1.20536	0.476386	CPD-9699	-9.21475	-0.177087
steviol	a diterpenoid	1.20525	0.479803	CPD-14501	-6.43762	-1.6646
1-(methylsulfanyl)-4-<i>aci</i>-nitrobutane	a 1-(methylsulfanyl)-n-<i>aci</i>-nitroalkane	1.20512	1.50688	CPD-12389	4.70979	1.92688
3,6,7,2',4'-pentamethylquercetagetin	a flavonol derivative	1.20441	0.481682	CPD-14888	-7.46845	1.56921
2'-hydroxy 3,6,7,3',4'-pentamethylquercetagetin	a flavonol derivative	1.20441	0.481682	CPD-14862	-7.46845	1.56921
24-<i>epi</i>-campesterol	a brassinosteroid	1.20428	0.479425	CPD-8134	-16.2952	-16.2952
lupan-3&beta;,20-diol	a triterpenoid	1.20252	0.469745	CPD-6951	-5.49258	-1.21425
geranylfarnesyl diphosphate	an all-<i>trans</i>-polyisoprenyl diphosphate	1.20231	0.878188	ALL-TRANS-PENTAPRENYL-DIPHOSPHATE	8.34132	5.58258
podophyllotoxin 7-glucoside	a lignan	1.20095	0.864319	CPD-16746	7.51706	14.6878
