# Supplementary material for: Integration of Phenomics and Metabolomics Datasets Reveals Different Mode of Action of Biostimulants Based on Protein Hydrolysates in Lactuca sativa L. and Solanum lycopersicum L. Under Salinity
Source: Front Plant Sci. 2022 Feb 3;12:808711. doi: 10.3389/fpls.2021.808711 (PMC8851396; doi:10.3389/fpls.2021.808711)
Supplement: Supplementary Table 9 — Correlation matrix between the most important phenotyping traits (according to the random forest analysis) and the metabolites for lettuce (A) and tomato plants (B). [file Table_9.XLSX]

## Sheet: Suppl.Table S9 - A
	CHOLINE	CPD0-1133	HIS	CPD-670	BACIMETHRIN	2-KETO-6-AMINO-CAPROATE	ALLYSINE	XANTHINE	L-PHOSPHINOTHRICIN	CPD-9035	INDOLE_ACETATE_AUXIN	L-DEHYDRO-ASCORBATE	ARG	CPD0-1715	CPD-10450	CPD-10455	3-URACIL-1-YL-L-SERINE	ISOWILLARDIINE	CPD-7021	CPD-13029	3-7-DIMETHYLXANTHINE	CPD-12479	1-7-DIMETHYLXANTHINE	GLC	ALPHA-D-GALACTOSE	CPD-3607	CPD-15590	ALPHA-GLUCOSE	CPD4FS-6	CPD-13559	GALACTOSE	CPD-15374	CPD-15373	CPD-15382	MYO-INOSITOL	CPD-15761	CPD-15762	BETA-D-FRUCTOSE	CPDQT-8	L-GALACTOSE	CPD-12601	CPD-8059	CPD-8052	CPD-8050	CPD-14049	CPD-17703	L-HISTIDINOL-P	INDOLE_PYRUVATE	O-PHENANTHROLINE
Compounds Lettuce	choline	maltoheptaose	L-histidine	3-(pyrazol-1-yl)-L-alanine	bacimethrin	6-amino-2-oxohexanoate	(<i>S</i>)-2-amino-6-oxohexanoate	xanthine	L-phosphinothricin	L-methionine-D,L-sulphoximine	(indol-3-yl)acetate	L-dehydro-ascorbate	L-arginine	6-methyl-H2-pterin	2-amino-4,6-dinitrotoluene	4-amino-2,6-dinitrotoluene	L-willardiine	L-isowillardiine	&alpha;-aminooxy-&beta;-phenylpropanoate	<i>N</i>-hydroxy-L-phenylalanine	theobromine	theophylline	paraxanthine	&beta;-D-glucopyranose	&alpha;-D-galactopyranose	L-glucose	<i>aldehydo</i>-D-galactose	&alpha;-D-glucopyranose	L-gulose	&alpha;-D-mannopyranose	&beta;-D-galactopyranose	<i>aldehydo</i>-D-glucose	<i>aldehydo</i>-D-mannose	<i>keto</i>-D-fructose	<I>myo</I>-inositol	&beta;-D-altrose	&alpha;-D-altrose	&beta;-D-fructofuranose	hamamelose	&beta;-L-galactopyranose	&beta;-D-mannopyranose	<i>epi</i>-inositol	1D-<i>chiro</i>-inositol	<i>scyllo</i>-inositol	<i>N</i>-hydroxytrihomomethionine	coniferyl alcohol 9-methyl ester	L-histidinol phosphate	(indol-3-yl)pyruvate	<i>o</i>-phenanthroline
Volume	0.811271	-0.262165	-0.738226	-0.738226	-0.738226	-0.711074	-0.711074	0.789774	-0.46815	-0.787931	0.757274	0.644891	-0.871414	-0.0982409	-0.716176	-0.716176	-0.713737	-0.713737	-0.768068	-0.768068	-0.772082	-0.772082	-0.772082	-0.800641	-0.800641	-0.800641	-0.800641	-0.800641	-0.800641	-0.800641	-0.800987	-0.800987	-0.800987	-0.800987	-0.800987	-0.800987	-0.800987	-0.800987	-0.800987	-0.800987	-0.800987	-0.800987	-0.800987	-0.800987	-0.782716	-0.710315	-0.754499	-0.756556	-0.77411
WUE	0.629408	-0.791075	0.0130866	0.0130866	0.0130866	-0.129993	-0.129993	0.427847	-0.787657	-0.0723304	0.070948	0.714424	-0.77655	-0.73159	0.0415519	0.0415519	0.0424443	0.0424443	-0.0392819	-0.0392819	-0.0418058	-0.0418058	-0.0418058	-0.0817134	-0.0817134	-0.0817134	-0.0817134	-0.0817134	-0.0817134	-0.0817134	-0.0835859	-0.0835859	-0.0835859	-0.0835859	-0.0835859	-0.0835859	-0.0835859	-0.0835859	-0.0835859	-0.0835859	-0.0835859	-0.0835859	-0.0835859	-0.0835859	-0.153445	-0.156961	0.00783288	-0.021642	-0.0625088
[truncated: 83 more columns]

## Sheet: Suppl.Table S9 - B
	CPD-3344	L-ASPARTATE-SEMIALDEHYDE	NIACINE	PICOLINATE	CPD-12111	CPD-8186	CPD-6365	3-CARBOXY-4-METHOXY-N-METHYL-2-PYRIDONE	CPD-13720	CPD0-1308	CPD-18128	CPD-18133	CPD-404	CPD-468	DOPAQUINONE	ERYTHROSE-4P	TETRANITROMETHANE	CPDQT-41	CPD-13175	CPD-8191	CPD0-1269	ZOLEDRONATE	CPD-12153	HERBICIDE-14A	CPD-7388	MINODRONATE	COLUMBAMINE	CPD-7846	CPD-9582	CPD-8934	CPD0-1689	10-HYDROXYDIHYDROSANGUINARINE	CPD-14814	CPD-16787	3-HYDROXYPROPYL-GLUCOSINOLATE	CPD-7973	CPD0-1712	CPD-12908	CPD-17422	CPD-4576	CPD-716	CPD-719	2-METHYL-3-PHYTYL-14-NAPHTHOQUINONE	FMNH2	CPD-13510	10-FORMYL-THF	5-FORMYL-THF	3-BENZOYLOXYPROPYL-GLUCOSINOLATE	CPD-12405
	pyruvic oxime	L-aspartate 4-semialdehyde	nicotinate	picolinate	4-hydroxycoumarin	umbelliferone	DIBOA	3-carboxy-4-methoxy-N-methyl-2-pyridone	3-dimethylselenopropionaldehyde	glyphosate	arabidopaldehyde	<i>iso</i>-arabidopaldehyde	<i>N</i>-methyl-L-glutamate	L-2-aminoadipate	dopaquinone	D-erythrose 4-phosphate	tetranitromethane	10-(methylsulfanyl)-2-oxodecanoate	benzyl-6-hydroxy-2-cyclohexene-on-oyl	(+)-marmesin	4-bromoisophthalate	zoledronate	2,4,6-trinitrobenzene sulfonate	herbicide 14A	<i>p</i>-mercuribenzoate	minodronate	columbamine	(<i>S</i>)-<i>cis</i>-<i>N</i>-methylstylopine	(indol-3-yl)acetyl-L-phenylalanine	caffeoylserotonin	3-undecyl-2-hydroxyl-1,4-naphthoquinone	10-hydroxydihydrosanguinarine	6,7-O,O-dimethyl-N-deacetylisoipecoside aglycon	prochloraz	3-hydroxypropyl-glucosinolate	bixin dimethyl ester	5-mercuriocytidine	4&alpha;-formyl-ergosta-7,24(24<sup>1</sup>)-dien-3&beta;-ol	3-dehydro-6-hydroxyteasterone	4&alpha;-formyl-4&beta;-methyl-5&alpha;-cholesta-8,24-dien-3&beta;-ol	teasterone	typhasterol	phylloquinone	FMNH<SUB>2</SUB>	sakuranin	10-formyl-tetrahydrofolate mono-L-glutamate	(6<i>S</i>)-5-formyl-tetrahydrofolate mono-L-glutamate	glucomalcommin	(<i>E</i>)-1-(glutathion-<i>S</i>-yl)-<i>N</i>-hydroxy-&omega;-(methylsulfanyl)nonan-1-imine
QY_max	-0.875825	-0.853945	-0.854111	-0.854111	0.105355	0.105355	0.218661	-0.828847	-0.114463	-0.0630281	0.832072	0.832072	-0.882651	-0.882651	-0.893667	0.829361	-0.88729	0.125057	-0.336807	-0.336807	-0.881951	-0.893667	-0.161303	0.279933	-0.832521	-0.912926	0.297046	0.297046	0.298719	0.293211	-0.102877	-0.954437	-0.247216	0.0678834	0.222339	-0.835961	-0.958607	0.852439	0.878244	0.852439	0.878244	0.878244	0.879417	0.912155	-0.821238	-0.816623	-0.816623	0.198996	0.141075
QY_Lss4	-0.387514	-0.047609	-0.0469741	-0.0469741	0.84552	0.84552	0.827944	0.00910371	-0.880208	-0.889367	-0.0805113	-0.0805113	-0.11487	-0.11487	-0.240004	-0.0864057	-0.379395	-0.845247	-0.900899	-0.900899	-0.458943	-0.240004	0.828196	0.840534	-0.093973	-0.0999919	0.820466	0.820466	0.819306	0.815736	-0.893242	-0.277787	0.817294	-0.944249	0.862049	-0.00318592	-0.0190397	-0.0136439	-0.000555579	-0.0136439	-0.000555579	-0.000555579	8.75704e-05	-0.130968	-0.0952749	-0.100385	-0.100385	-0.813403	0.877104
[truncated: 4 more columns]
